# Supplementary material for: ExIR enables prioritizing driver and biomarker genes from omics data in a reference free manner
Source: iScience. 2026 Jun 8;29(6):116303. doi: 10.1016/j.isci.2026.116303 (PMC13264208; doi:10.1016/j.isci.2026.116303)
Supplement: Table S1. Commonalities of top 50 drivers and biomarkers of mucopolysaccharidosis IIIA prioritized by ExIR [file mmc1.xlsx]

## Sheet: Table S1
ID	Symbol	Biomarker Rank	Biomarker Type	Driver Rank	Driver Type
ENSDARG00000000796	nr4a1	NA	NA	31	Decelerator
ENSDARG00000003085	STAMBPL1	NA	NA	35	Accelerator
ENSDARG00000003244	ENSDARG00000003244	NA	NA	50	Accelerator
ENSDARG00000005690	ENSDARG00000005690	NA	NA	43	Accelerator
ENSDARG00000009087	cd74a	30	Down-regulated	NA	NA
ENSDARG00000012071	angptl1a	NA	NA	41	Accelerator
ENSDARG00000013946	ivns1abpb	NA	NA	48	Accelerator
ENSDARG00000023214	mob2a	24	Up-regulated	NA	NA
ENSDARG00000026682	zgc:101583	20	Up-regulated	NA	NA
ENSDARG00000031336	ENSDARG00000031336	NA	NA	32	Accelerator
ENSDARG00000031683	fosab	NA	NA	36	Decelerator
ENSDARG00000040610	ENSDARG00000040610	39	Down-regulated	NA	NA
ENSDARG00000042065	eef2a.2	32	Up-regulated	NA	NA
ENSDARG00000043923	sox9b	9	Down-regulated	NA	NA
ENSDARG00000045051	slc16a3b	NA	NA	46	Accelerator
ENSDARG00000051975	cd99	49	Up-regulated	NA	NA
ENSDARG00000055570	GPR61	45	Down-regulated	NA	NA
ENSDARG00000055723	hsp70l	17	Down-regulated	NA	NA
ENSDARG00000057166	lrmda	25	Up-regulated	NA	NA
ENSDARG00000062315	SIK2	21	Up-regulated	NA	NA
ENSDARG00000062721	dennd4a	NA	NA	42	Accelerator
ENSDARG00000063924	mt-cyb	NA	NA	30	Accelerator
ENSDARG00000068374	si:ch211-132b12.7	44	Up-regulated	NA	NA
ENSDARG00000070734	DYRK4	NA	NA	39	Accelerator
ENSDARG00000077799	egr4	NA	NA	37	Decelerator
ENSDARG00000078717	ITGA8	50	Up-regulated	NA	NA
ENSDARG00000079283	ENSDARG00000079283	NA	NA	33	Accelerator
ENSDARG00000086374	isg15	23	Down-regulated	NA	NA
ENSDARG00000089821	ENSDARG00000089821	42	Up-regulated	NA	NA
ENSDARG00000096655	ENSDARG00000096655	36	Down-regulated	NA	NA
ENSDARG00000102824	pcdh10b	48	Down-regulated	NA	NA
ENSDARG00000103498	epd	NA	NA	47	Accelerator
ENSDARG00000104573	slc12a2	NA	NA	24	Accelerator
ENSDARG00000104629	SLC16A6	NA	NA	29	Accelerator
ENSDARG00000011188	acvr2aa	33	Up-regulated	NA	NA
ENSDARG00000011188	acvr2aa	NA	NA	13	Accelerator
ENSDARG00000011583	cry1b	10	Up-regulated	NA	NA
ENSDARG00000011583	cry1b	NA	NA	7	Accelerator
ENSDARG00000014577	rhpn2	5	Up-regulated	NA	NA
ENSDARG00000014577	rhpn2	NA	NA	8	Accelerator
ENSDARG00000016074	cryz	26	Up-regulated	NA	NA
ENSDARG00000016074	cryz	NA	NA	21	Accelerator
ENSDARG00000017780	rorcb	47	Up-regulated	NA	NA
ENSDARG00000017780	rorcb	NA	NA	49	Accelerator
ENSDARG00000020298	btg2	1	Down-regulated	NA	NA
ENSDARG00000020298	btg2	NA	NA	17	Decelerator
ENSDARG00000028517	hbp1	16	Up-regulated	NA	NA
ENSDARG00000028517	hbp1	NA	NA	12	Accelerator
ENSDARG00000034817	asah1b	35	Up-regulated	NA	NA
ENSDARG00000034817	asah1b	NA	NA	18	Accelerator
ENSDARG00000037921	gng13b	38	Up-regulated	NA	NA
ENSDARG00000037921	gng13b	NA	NA	16	Accelerator
ENSDARG00000041108	ctsh	22	Up-regulated	NA	NA
ENSDARG00000041108	ctsh	NA	NA	28	Accelerator
ENSDARG00000041602	mmadhca	6	Up-regulated	NA	NA
ENSDARG00000041602	mmadhca	NA	NA	9	Accelerator
ENSDARG00000042557	rnf144ab	11	Up-regulated	NA	NA
ENSDARG00000042557	rnf144ab	NA	NA	5	Accelerator
ENSDARG00000045748	stab2	37	Up-regulated	NA	NA
ENSDARG00000045748	stab2	NA	NA	34	Accelerator
ENSDARG00000055120	ctsba	41	Up-regulated	NA	NA
ENSDARG00000055120	ctsba	NA	NA	14	Accelerator
ENSDARG00000055752	npas4a	2	Down-regulated	NA	NA
ENSDARG00000055752	npas4a	NA	NA	27	Decelerator
ENSDARG00000056885	per1a	13	Up-regulated	NA	NA
ENSDARG00000056885	per1a	NA	NA	19	Accelerator
ENSDARG00000057949	slc43a3b	14	Up-regulated	NA	NA
ENSDARG00000057949	slc43a3b	NA	NA	38	Accelerator
ENSDARG00000059610	gpr146	31	Up-regulated	NA	NA
ENSDARG00000059610	gpr146	NA	NA	22	Accelerator
ENSDARG00000059646	nt5dc2	27	Up-regulated	NA	NA
ENSDARG00000059646	nt5dc2	NA	NA	40	Accelerator
ENSDARG00000062565	kcnh4a	19	Up-regulated	NA	NA
ENSDARG00000062565	kcnh4a	NA	NA	15	Accelerator
ENSDARG00000068708	ifrd1	8	Up-regulated	NA	NA
ENSDARG00000068708	ifrd1	NA	NA	4	Accelerator
ENSDARG00000070222	fam43b	43	Up-regulated	NA	NA
ENSDARG00000070222	fam43b	NA	NA	25	Accelerator
ENSDARG00000074168	ENSDARG00000074168	12	Up-regulated	NA	NA
ENSDARG00000074168	ENSDARG00000074168	NA	NA	3	Accelerator
ENSDARG00000074635	abca1a	28	Up-regulated	NA	NA
ENSDARG00000074635	abca1a	NA	NA	10	Accelerator
ENSDARG00000078567	lonrf1l	40	Up-regulated	NA	NA
ENSDARG00000078567	lonrf1l	NA	NA	26	Accelerator
ENSDARG00000079369	ENSDARG00000079369	46	Up-regulated	NA	NA
ENSDARG00000079369	ENSDARG00000079369	NA	NA	23	Accelerator
ENSDARG00000092354	ENSDARG00000092354	18	Up-regulated	NA	NA
ENSDARG00000092354	ENSDARG00000092354	NA	NA	11	Accelerator
ENSDARG00000098635	irf2bp2b	15	Down-regulated	NA	NA
ENSDARG00000098635	irf2bp2b	NA	NA	44	Decelerator
ENSDARG00000099954	plekhm1	7	Up-regulated	NA	NA
ENSDARG00000099954	plekhm1	NA	NA	6	Accelerator
ENSDARG00000101569	ENSDARG00000101569	4	Up-regulated	NA	NA
ENSDARG00000101569	ENSDARG00000101569	NA	NA	1	Accelerator
ENSDARG00000101849	adipor2	29	Up-regulated	NA	NA
ENSDARG00000101849	adipor2	NA	NA	20	Accelerator
ENSDARG00000102048	slc25a43	34	Up-regulated	NA	NA
ENSDARG00000102048	slc25a43	NA	NA	45	Accelerator
ENSDARG00000103333	BAIAP2	3	Up-regulated	NA	NA
ENSDARG00000103333	BAIAP2	NA	NA	2	Accelerator
