# Supplementary material for: ExIR enables prioritizing driver and biomarker genes from omics data in a reference free manner
Source: iScience. 2026 Jun 8;29(6):116303. doi: 10.1016/j.isci.2026.116303 (PMC13264208; doi:10.1016/j.isci.2026.116303)
Supplement: Table S2. Top up-/down-regulated drivers and biomarkers of mucopolysaccharidosis IIIA prioritized by ExIR [file mmc2.xlsx]

## Sheet: Table S2
Gene ID	Gene Symbol	Accelerator Driver Rank	Up-regulated Biomarker Rank	Decelerator Driver Rank	Down-regulated Biomarker Rank
ENSDARG00000103333	baiap2b	2	1	NA	NA
ENSDARG00000101569	ppargc1b	1	2	NA	NA
ENSDARG00000074168	tasor2	3	9	NA	NA
ENSDARG00000068708	ifrd1	4	6	NA	NA
ENSDARG00000042557	rnf144ab	5	8	NA	NA
ENSDARG00000014577	rhpn2	8	3	NA	NA
ENSDARG00000041602	mmadhca	9	4	NA	NA
ENSDARG00000099954	plekhm1	6	5	NA	NA
ENSDARG00000020298	btg2	NA	NA	1	1
ENSDARG00000055752	npas4a	NA	NA	2	2
ENSDARG00000000796	nr4a1	NA	NA	3	32
ENSDARG00000031683	fosab	NA	NA	4	33
ENSDARG00000077799	egr4	NA	NA	5	34
