# Supplementary material for: ExIR enables prioritizing driver and biomarker genes from omics data in a reference free manner
Source: iScience. 2026 Jun 8;29(6):116303. doi: 10.1016/j.isci.2026.116303 (PMC13264208; doi:10.1016/j.isci.2026.116303)
Supplement: Table S3. Biological processes and pathways significantly associated with mediators of investigated diseases from ExIR and MALANI models [file mmc3.xlsx]

## Sheet: ExIR|BRCA|BP
Term	Overlap	P.value	Adjusted.P.value	Old.P.value	Old.Adjusted.P.value	Odds.Ratio	Combined.Score	Genes	GO_ID				Title: Biological processes significantly associated with ExIR-derived mediators of breast cancer
extracellular matrix organization (GO:0030198)	7/300	2.31327e-06	0.000653076	0	0	13.8187	179.323	ADAMTS2;MMP7;MIA;LOX;CTSK;MMP2;THSD4	GO:0030198
superoxide anion generation (GO:0042554)	3/15	3.57628e-06	0.000653076	0	0	131.23	1645.78	NCF4;CYBB;NOX4	GO:0042554
extracellular structure organization (GO:0043062)	6/216	4.85477e-06	0.000653076	0	0	16.1216	197.257	ADAMTS2;MMP7;MIA;LOX;MMP2;THSD4	GO:0043062
external encapsulating structure organization (GO:0045229)	6/217	4.98531e-06	0.000653076	0	0	16.0444	195.886	ADAMTS2;MMP7;MIA;LOX;MMP2;THSD4	GO:0045229
transmembrane receptor protein tyrosine kinase signaling pathway (GO:0007169)	7/404	1.6191e-05	0.00169682	0	0	10.1448	111.907	SHC4;LYN;FOXC1;CD4;MMP2;NCF4;CYBB	GO:0007169
regulation of immune response (GO:0050776)	5/179	3.13401e-05	0.00273704	0	0	15.7926	163.779	LYN;CD96;CD40LG;CD226;HCST	GO:0050776
superoxide metabolic process (GO:0006801)	3/32	3.80535e-05	0.00284858	0	0	54.2559	552.136	NCF4;CYBB;NOX4	GO:0006801
regulation of mast cell activation (GO:0033003)	2/10	0.000182593	0.0119599	0	0	127.891	1100.92	LYN;CD226	GO:0033003
extracellular matrix disassembly (GO:0022617)	3/66	0.000334504	0.017528	0	0	24.9323	199.53	MMP7;CTSK;MMP2	GO:0022617
cellular component disassembly (GO:0022411)	3/66	0.000334504	0.017528	0	0	24.9323	199.53	MMP7;CTSK;MMP2	GO:0022411
cellular response to cytokine stimulus (GO:0071345)	6/482	0.00041738	0.0198825	0	0	7.01669	54.6004	FOXC1;CD4;IL10RA;PYHIN1;MMP2;IRF8	GO:0071345
positive regulation of nucleic acid-templated transcription (GO:1903508)	6/511	0.000568266	0.0248143	0	0	6.6039	49.3504	FOXC1;REST;CD4;PYHIN1;SOX8;TRIM44	GO:1903508
mesenchymal cell development (GO:0014031)	2/19	0.000685796	0.0276429	0	0	60.1569	438.239	FOXC1;SOX8	GO:0014031
positive regulation of antigen receptor-mediated signaling pathway (GO:0050857)	2/21	0.000840023	0.0314409	0	0	53.8192	381.152	PRKCB;CD226	GO:0050857
regulation of B cell receptor signaling pathway (GO:0050855)	2/23	0.00100941	0.0352619	0	0	48.6886	335.873	LYN;PRKCB	GO:0050855
dendritic cell differentiation (GO:0097028)	2/24	0.00109974	0.0356219	0	0	46.4732	316.607	LYN;IRF8	GO:0097028
cellular response to chemical stress (GO:0062197)	3/101	0.00115916	0.0356219	0	0	15.9997	108.159	NCF4;CYBB;NOX4	GO:0062197
inflammatory response (GO:0006954)	4/230	0.00123587	0.0356219	0	0	9.43937	63.2059	CD96;CD40LG;CYBB;NOX4	GO:0006954
mononuclear cell differentiation (GO:1903131)	2/26	0.00129163	0.0356219	0	0	42.5962	283.343	LYN;IRF8	GO:1903131
cytokine-mediated signaling pathway (GO:0019221)	6/621	0.00155873	0.0408387	0	0	5.39206	34.8536	FOXC1;CD4;CD40LG;IL10RA;MMP2;IRF8	GO:0019221
cellular response to oxidative stress (GO:0034599)	3/125	0.00213626	0.0502712	0	0	12.8367	78.9291	NCF4;CYBB;NOX4	GO:0034599
positive regulation of DNA binding (GO:0043388)	2/34	0.00220656	0.0502712	0	0	31.9343	195.32	FOXC1;PYHIN1	GO:0043388
regulation of keratinocyte differentiation (GO:0045616)	2/34	0.00220656	0.0502712	0	0	31.9343	195.32	FOXC1;CTSK	GO:0045616
positive regulation of transcription, DNA-templated (GO:0045893)	8/1183	0.00243312	0.0531232	0	0	3.87549	23.3249	NCOA2;FOXC1;REST;CD4;PYHIN1;IRF8;SOX8;TRIM44	GO:0045893
enzyme linked receptor protein signaling pathway (GO:0007167)	3/140	0.00294591	0.0617462	0	0	11.4226	66.5633	SHC4;LYN;CD4	GO:0007167
regulation of DNA binding (GO:0051101)	2/47	0.0041809	0.0842613	0	0	22.694	124.3	FOXC1;PYHIN1	GO:0051101
regulation of transcription, DNA-templated (GO:0006355)	11/2244	0.00448137	0.0869717	0	0	2.91067	15.7404	NCOA2;FOXC1;REST;CD4;SCML4;PRKCB;BCL11A;PYHIN1;IRF8;SOX8;TRIM44	GO:0006355
positive regulation of intracellular signal transduction (GO:1902533)	5/546	0.00495827	0.0927905	0	0	4.98511	26.4545	LYN;CD4;PRKCB;HCST;TRIM44	GO:1902533
antigen receptor-mediated signaling pathway (GO:0050851)	3/185	0.00641249	0.0957723	0	0	8.5788	43.3187	CD4;PRKCB;THEMIS	GO:0050851
negative regulation of cell population proliferation (GO:0008285)	4/379	0.00739544	0.0957723	0	0	5.64584	27.7035	LYN;REST;NOX4;IGFBP7	GO:0008285
vascular endothelial growth factor receptor signaling pathway (GO:0048010)	2/67	0.00833322	0.0957723	0	0	15.6955	75.1421	NCF4;CYBB	GO:0048010
regulation of myeloid cell differentiation (GO:0045637)	2/68	0.00857467	0.0957723	0	0	15.4569	73.5584	LYN;PRKCB	GO:0045637
Fc-gamma receptor signaling pathway involved in phagocytosis (GO:0038096)	2/71	0.00931772	0.0957723	0	0	14.7826	69.1211	LYN;WIPF1	GO:0038096
Fc-gamma receptor signaling pathway (GO:0038094)	2/72	0.00957159	0.0957723	0	0	14.5707	67.7385	LYN;WIPF1	GO:0038094
antigen processing and presentation of exogenous peptide antigen via MHC class I, TAP-dependent (GO:0002479)	2/73	0.00982853	0.0957723	0	0	14.3648	66.4006	NCF4;CYBB	GO:0002479

## Sheet: ExIR|BRCA|Pathway
Term	Overlap	P.value	Adjusted.P.value	Old.P.value	Old.Adjusted.P.value	Odds.Ratio	Combined.Score	Genes	log2Combined.Score		Title: KEGG pathways significantly associated with ExIR-derived mediators of breast cancer
Natural killer cell mediated cytotoxicity	5/131	6.92482e-06	0.000921001	0	0	21.8618	259.727	SHC4;PRKCB;KLRC4-KLRK1;PRF1;HCST	8.02085
AGE-RAGE signaling pathway in diabetic complications	4/100	5.16895e-05	0.00343735	0	0	22.3682	220.78	PRKCB;MMP2;CYBB;NOX4	7.78647
Leukocyte transendothelial migration	4/114	8.61606e-05	0.00381979	0	0	19.5076	182.578	PRKCB;MMP2;NCF4;CYBB	7.51237
Leishmaniasis	3/77	0.000526434	0.0167961	0	0	21.2144	160.156	PRKCB;NCF4;CYBB	7.32333
Chemokine signaling pathway	4/192	0.000631431	0.0167961	0	0	11.3692	83.7627	SHC4;LYN;PRKCB;DOCK2	6.38824
Diabetic cardiomyopathy	4/203	0.000777686	0.0172387	0	0	10.7348	76.8521	PRKCB;MMP2;NCF4;CYBB	6.26401
Lipid and atherosclerosis	4/215	0.000962976	0.0182965	0	0	10.1181	70.2751	LYN;CD40LG;NCF4;CYBB	6.13494
NF-kappa B signaling pathway	3/104	0.00126128	0.0209687	0	0	15.5221	103.62	LYN;CD40LG;PRKCB	6.69516
Allograft rejection	2/38	0.00275079	0.0335037	0	0	28.3803	167.327	CD40LG;PRF1	7.38652
Primary immunodeficiency	2/38	0.00275079	0.0335037	0	0	28.3803	167.327	CD4;CD40LG	7.38652
Estrogen signaling pathway	3/137	0.00277098	0.0335037	0	0	11.6801	68.7788	SHC4;NCOA2;MMP2	6.10389
Cell adhesion molecules	3/148	0.0034452	0.037988	0	0	10.788	61.1764	CD4;CD40LG;CD226	5.9349
Phagosome	3/152	0.00371311	0.037988	0	0	10.4963	58.736	MRC2;NCF4;CYBB	5.87617
Malaria	2/50	0.0047195	0.0448352	0	0	21.2724	113.936	CD40LG;KLRC4-KLRK1	6.83208
Autoimmune thyroid disease	2/53	0.0052884	0.0468905	0	0	20.0181	104.94	CD40LG;PRF1	6.71342
Viral myocarditis	2/60	0.00673164	0.0502547	0	0	17.5959	87.9961	CD40LG;PRF1	6.45937
Long-term depression	2/60	0.00673164	0.0502547	0	0	17.5959	87.9961	LYN;PRKCB	6.45937
Neutrophil extracellular trap formation	3/189	0.00680138	0.0502547	0	0	8.39261	41.8844	PRKCB;NCF4;CYBB	5.38834

## Sheet: MALANI|BRCA|BP
Term	Overlap	P.value	Adjusted.P.value	Old.P.value	Old.Adjusted.P.value	Odds.Ratio	Combined.Score	Genes	GO_ID				Title: Biological processes significantly associated with MALANI-derived mediators of breast cancer
regulation of extracellular exosome assembly (GO:1903551)	2/6	0.00185068	0.545767	0	0	44.1295	277.671	PDCD6IP;TSG101	GO:1903551
heparan sulfate proteoglycan biosynthetic process, enzymatic modification (GO:0015015)	2/6	0.00185068	0.545767	0	0	44.1295	277.671	HS3ST5;HS2ST1	GO:0015015
heme biosynthetic process (GO:0006783)	3/22	0.00187091	0.545767	0	0	13.9875	87.8601	ABCB6;FXN;COX10	GO:0006783
porphyrin-containing compound biosynthetic process (GO:0006779)	3/24	0.00241838	0.545767	0	0	12.6541	76.2364	ABCB6;FXN;COX10	GO:0006779
potassium ion transport (GO:0006813)	6/122	0.00265242	0.545767	0	0	4.62179	27.4178	KCNH4;KCNQ4;KCNN1;PKD2L1;KCNA10;LRRC52	GO:0006813
cation transport (GO:0006812)	7/174	0.00370209	0.545767	0	0	3.75274	21.0111	SLC36A1;KCNH4;KCNQ4;KCNN1;PKD2L1;KCNA10;SLC7A1	GO:0006812
phosphorylation of RNA polymerase II C-terminal domain (GO:0070816)	2/9	0.00434334	0.545767	0	0	25.213	137.136	CDK9;GTF2H5	GO:0070816
microtubule polymerization (GO:0046785)	3/30	0.00461564	0.545767	0	0	9.83906	52.9175	CCDC57;TRPV4;TUBGCP3	GO:0046785
potassium ion transmembrane transport (GO:0071805)	6/139	0.00503392	0.545767	0	0	4.02755	21.312	KCNH4;KCNQ4;KCNN1;PKD2L1;KCNA10;LRRC52	GO:0071805
protein K63-linked deubiquitination (GO:0070536)	3/32	0.00554627	0.545767	0	0	9.15958	47.5806	OTUD4;OTUD7A;SPATA2	GO:0070536
negative regulation of receptor signaling pathway via STAT (GO:1904893)	2/11	0.00653762	0.545767	0	0	19.6081	98.6325	NF2;VHL	GO:1904893
positive regulation of voltage-gated potassium channel activity (GO:1903818)	2/11	0.00653762	0.545767	0	0	19.6081	98.6325	RNF207;LRRC52	GO:1903818
transcription elongation from RNA polymerase II promoter (GO:0006368)	4/67	0.00698071	0.545767	0	0	5.63735	27.9872	CDK9;MLLT1;AFF4;GTF2H5	GO:0006368
DNA-templated transcription, elongation (GO:0006354)	4/69	0.00773734	0.545767	0	0	5.46334	26.5611	CDK9;MLLT1;AFF4;GTF2H5	GO:0006354
tricarboxylic acid metabolic process (GO:0072350)	2/12	0.00778704	0.545767	0	0	17.6464	85.6786	IREB2;ACO2	GO:0072350
spliceosomal snRNP assembly (GO:0000387)	3/38	0.00897729	0.545767	0	0	7.58706	35.7582	SART1;TGS1;GEMIN5	GO:0000387
organelle assembly (GO:0070925)	11/425	0.00924084	0.545767	0	0	2.39254	11.2069	MKKS;TSG101;TMEM17;PDCD6IP;ABCB6;TTLL3;FAM161A;CCDC57;MIS12;TUBGCP3;SSTR3	GO:0070925
proteolysis involved in cellular protein catabolic process (GO:0051603)	4/74	0.00985952	0.545767	0	0	5.07181	23.4283	UBE2W;PDCD6IP;OTUD7A;MDM2	GO:0051603

## Sheet: MALANI|BRCA|Pathway
Term	Overlap	P.value	Adjusted.P.value	Old.P.value	Old.Adjusted.P.value	Odds.Ratio	Combined.Score	Genes	log2Combined.Score		Title: KEGG pathways significantly associated with MALANI-derived mediators of breast cancer
Glycosphingolipid biosynthesis	4/45	0.00164533	0.22004	0	0	8.67194	55.5855	FUT5;B4GALT1;A4GALT;GBGT1	5.79664
Glycosaminoglycan biosynthesis	4/53	0.00301424	0.22004	0	0	7.25317	42.1004	B4GALT1;CSGALNACT2;HS3ST5;HS2ST1	5.39576

## Sheet: ExIR|LUSC|BP
Term	Overlap	P.value	Adjusted.P.value	Old.P.value	Old.Adjusted.P.value	Odds.Ratio	Combined.Score	Genes	GO_ID		Title: Biological processes significantly associated with ExIR-derived mediators of LUSC dataset
Endomembrane System Organization (GO:0010256)	24/196	7.12608e-05	0.0780074	0	0	2.61555	24.9763	PI4K2B;VPS18;RAB2B;USP8;JAGN1;PLEKHF1;SEC16A;COG3;UBR4;COG1;CSNK1D;MIA3;RTN4;GAK;CTDNEP1;CDC42;GOLGA8B;SEC23IP;BNIP1;TRAPPC11;PLEKHM2;TMED7;PI4K2A;SEC31B	GO:0010256
Organelle Organization (GO:0006996)	42/437	7.41212e-05	0.0780074	0	0	2.00546	19.0716	PI4K2B;PLEKHF1;NUMA1;AFG1L;MIA3;WASL;RTN4;PLD2;MED12;CDC42;STRIP1;RHOT1;CAPZB;ZMYM6;BNIP1;TRAPPC11;MYH14;STX4;APOE;TMED7;PDZD8;SEC31B;VPS18;RAB2B;FIS1;ZRANB1;JAGN1;SEC16A;TPM1;COG3;COG1;CSNK1D;KLHL20;TTC17;GAK;GOLGA8B;SEC23IP;PIKFYVE;KAT6A;PLEKHM2;PI4K2A;CHMP5	GO:0006996
COPII-coated Vesicle Cargo Loading (GO:0090110)	2016-06-01	9.27204e-05	0.0780074	0	0	11.1438	103.48	SEC24B;SEC24A;SCAP;MIA3;SEC24C;SEC31B	GO:0090110
Regulation of Cell Morphogenesis (GO:0022604)	2030-08-01	0.000100042	0.0780074	0	0	6.76278	62.2847	STRIP1;ZRANB1;SPARC;CLDN3;CAPZB;ZMYM6;PDZD8;BCL9L	GO:0022604
Triglyceride Homeostasis (GO:0070328)	2034-08-01	0.000258499	0.137154	0	0	5.72114	47.2602	FUNDC2;OSBPL8;MLXIPL;XBP1;PNPLA8;IL18;APOE;ANGPTL4	GO:0070328
Regulation of Vesicle-Mediated Transport (GO:0060627)	13/82	0.000263842	0.137154	0	0	3.51245	28.9431	SLC30A8;SEPTIN1;YIPF5;TSC2;PLA2G3;CPLX1;BET1L;PLD2;DYNC1LI1;RUFY2;CDH13;STX4;ATP9A	GO:0060627
COPII-coated Vesicle Budding (GO:0090114)	2038-08-01	0.000580261	0.258548	0	0	4.95728	36.9418	SEC24B;SEC24A;SCAP;TRAPPC11;MIA3;CSNK1D;SEC24C;SEC31B	GO:0090114
Protein Localization to Organelle (GO:0033365)	18/151	0.000755463	0.262731	0	0	2.52703	18.1648	TUB;PRKAA1;COG3;RAP1GDS1;XPA;CSNK1D;CTDNEP1;GAK;PIKFYVE;LAMP1;TTC21B;TOLLIP;CNEP1R1;FKBP8;ATP6V1D;ZBTB7A;GBP1;BBS4	GO:0033365
Protein Localization to Nucleus (GO:0034504)	16/127	0.000798984	0.262731	0	0	2.68926	19.1803	NUP214;IPO11;RAP1GDS1;XPA;TSC2;CTDNEP1;PIKFYVE;CNEP1R1;FAM53C;FAM53B;KPNA7;NUP98;KPNA3;ZBTB7A;BBS4;SKP1	GO:0034504
Protein Modification by Small Protein Removal (GO:0070646)	1981-12-01	0.000842357	0.262731	0	0	3.23907	22.9303	USP24;USP47;USP8;USP15;ZRANB1;USPL1;USP20;USP32;USP33;USP22;OTUD7B;OTUD3	GO:0070646
Ruffle Organization (GO:0031529)	2016-05-01	0.000960187	0.272257	0	0	8.43355	58.5995	CARMIL1;CYFIP1;PLEKHA1;TPM1;CCR7	GO:0031529
Peroxisome Fission (GO:0016559)	2026-10-04	0.00113124	0.287974	0	0	12.3604	83.8582	MED12;FIS1;ACOX1;PEX11G	GO:0016559
Endosome Organization (GO:0007032)	1952-09-01	0.00120028	0.287974	0	0	3.89204	26.1747	SNX3;PI4K2B;USP8;VPS18;PLEKHF1;UBR4;CLCN3;ATP6V1D;PI4K2A	GO:0007032
Negative Regulation of Transforming Growth Factor Beta Receptor Signaling Pathway (GO:0030512)	1985-12-01	0.00129903	0.289405	0	0	3.06094	20.3434	SPRED2;PPM1A;USP15;XBP1;PEG10;ARID4B;EMILIN1;SRFBP1;INTS9;ZBTB7A;BCL9L;FBN1	GO:0030512
- Reg of Transmembrane Receptor Prot Serine/Threonine Kinase Sgnlng Pway (GO:0090101)	15/122	0.0014747	0.297155	0	0	2.61341	17.0376	XBP1;USP15;NOTCH1;ARID4B;CHRDL2;SPRED2;PPM1A;PEG10;SOSTDC1;SRFBP1;EMILIN1;INTS9;ZBTB7A;TRIM33;BCL9L	GO:0090101
Protein Deubiquitination (GO:0016579)	1976-11-01	0.00166056	0.297155	0	0	3.14942	20.1582	USP24;USP47;USP8;USP15;ZRANB1;USP20;USP32;USP33;USP22;OTUD7B;OTUD3	GO:0016579
Fatty Acid Homeostasis (GO:0055089)	2026-11-04	0.00170569	0.297155	0	0	10.5941	67.5242	MLXIPL;PRKAA1;XBP1;APOE	GO:0055089
Acylglycerol Homeostasis (GO:0055090)	2026-06-01	0.00171491	0.297155	0	0	5.56895	35.4653	OSBPL8;MLXIPL;PNPLA8;IL18;APOE;ANGPTL4	GO:0055090
Golgi Organization (GO:0007030)	15/128	0.00238178	0.364647	0	0	2.47385	14.9418	PI4K2B;RAB2B;SEC16A;COG3;YIPF5;COG1;CSNK1D;GAK;CDC42;GOLGA8B;SEC23IP;TRAPPC11;PLEKHM2;TMED7;PI4K2A	GO:0007030
Regulation of Entry of Bacterium Into Host Cell (GO:2000535)	2026-06-03	0.00240188	0.364647	0	0	18.5254	111.736	CXCL8;EXOC7;EXOC2	GO:2000535
Cellular Response to Cholesterol (GO:0071397)	2026-12-04	0.00245514	0.364647	0	0	9.26931	55.7046	OSBPL7;PTCH1;GPLD1;LRP6	GO:0071397
Purine Ribonucleotide Metabolic Process (GO:0009150)	1958-09-01	0.00264006	0.374289	0	0	3.41438	20.271	MED12;SULT2B1;TPST2;NT5E;GMPR2;ENPP3;NT5C2;GTPBP1;EPHA2	GO:0009150
Response to Cholesterol (GO:0070723)	2020-05-01	0.00287182	0.389444	0	0	6.1833	36.1897	OSBPL7;TGFB1;PTCH1;GPLD1;LRP6	GO:0070723
Regulation of Supramolecular Fiber Organization (GO:1902903)	2029-06-01	0.00310261	0.403209	0	0	4.8418	27.9639	MAP1S;INPPL1;MAPRE3;AEBP1;APOE;GBA2	GO:1902903
Regulation of Transforming Growth Factor Beta Receptor Signaling Pathway (GO:0017015)	14/120	0.00341149	0.420353	0	0	2.45989	13.9737	CREBBP;XBP1;USP15;ARID4B;SPRED2;PPM1A;PEG10;SRFBP1;EMILIN1;INTS9;ZBTB7A;RNF111;TRIM33;BCL9L	GO:0017015
Protein K48-linked Deubiquitination (GO:0071108)	2021-05-01	0.00361188	0.420353	0	0	5.79654	32.597	USP8;USP20;USP33;OTUD7B;OTUD3	GO:0071108
Vesicle Organization (GO:0016050)	1961-09-01	0.00374946	0.420353	0	0	3.21688	17.97	PI4K2B;USP8;VPS18;PLEKHF1;TRAPPC10;UBR4;WASL;TRAPPC13;PI4K2A	GO:0016050
Positive Regulation of Lipid Biosynthetic Process (GO:0046889)	2040-07-01	0.00388643	0.420353	0	0	3.9388	21.8614	CTDNEP1;MLXIPL;XBP1;CREB1;CNEP1R1;APOE;GPLD1	GO:0046889
Depyrimidination (GO:0045008)	2026-07-03	0.00404315	0.420353	0	0	13.8933	76.5623	NTHL1;OGG1;NEIL1	GO:0045008
Establishment of Mitochondrion Localization, Microtubule-Mediated (GO:0034643)	2026-07-03	0.00404315	0.420353	0	0	13.8933	76.5623	RHOT1;KIFBP;MAP1S	GO:0034643
Post-Transcriptional Gene Silencing (GO:0016441)	2022-05-01	0.0044793	0.450676	0	0	5.45528	29.5037	HELZ2;ENDOU;AGO3;NCBP3;GIGYF2	GO:0016441
Endoplasmic Reticulum to Golgi Vesicle-Mediated Transport (GO:0006888)	13/112	0.00489437	0.473422	0	0	2.44419	13.0023	ARF4;SEC24B;SEC24A;SEC16A;TRAPPC10;COG3;YIPF5;MIA3;TRAPPC11;TRAPPC13;WHAMM;TMED7;SEC24C	GO:0006888
Non-Motile Cilium Assembly (GO:1905515)	2032-06-01	0.0051924	0.473422	0	0	4.28245	22.5281	BBS10;ARL13B;DCTN1;CSNK1D;TMEM80;BBS4	GO:1905515
Lymphocyte Differentiation (GO:0030098)	1976-10-01	0.00535802	0.473422	0	0	2.81681	14.7296	LMBR1L;DCAF1;HDAC4;CD79B;TOP2B;ZAP70;LCK;MS4A1;ZBTB7A;NHEJ1	GO:0030098
Protein K63-linked Deubiquitination (GO:0070536)	2023-05-01	0.00548525	0.473422	0	0	5.15194	26.8194	USP8;ZRANB1;USP20;USP33;OTUD7B	GO:0070536
Regulation of Heterotypic Cell-Cell Adhesion (GO:0034114)	2023-05-01	0.00548525	0.473422	0	0	5.15194	26.8194	FGA;MAPK7;LCK;GCNT2;MAP2K5	GO:0034114
Glycerophospholipid Metabolic Process (GO:0006650)	1965-09-01	0.00576129	0.473422	0	0	2.98648	15.4	PRDX5;PLCB4;GPAM;PLA2G2A;GDE1;PLA2G3;LPIN1;GPLD1;PLCD1	GO:0006650
Negative Regulation of Mononuclear Cell Migration (GO:0071676)	2015-04-01	0.00598496	0.473422	0	0	6.74025	34.5	MIA3;EMILIN1;WASL;CD200	GO:0071676
mRNA Destabilization (GO:0061157)	1954-08-01	0.00598801	0.473422	0	0	3.23028	16.5325	ZC3H12D;TUT7;FXR2;AGO3;RBM24;RC3H2;DCP2;GIGYF2	GO:0061157
Monoubiquitinated Protein Deubiquitination (GO:0035520)	2026-08-03	0.00622325	0.473422	0	0	11.1141	56.4535	USP47;USP15;USP32	GO:0035520
Negative Regulation of Ryanodine-Sensitive Calcium-Release Channel Activity (GO:0060315)	2026-08-03	0.00622325	0.473422	0	0	11.1141	56.4535	GSTO1;SRI;CALM2	GO:0060315
Rho Protein Signal Transduction (GO:0007266)	1955-08-01	0.00669949	0.478959	0	0	3.16138	15.825	EPS8;PLEKHG7;CDC42EP5;ARHGDIA;ARHGAP1;CDH13;ARHGAP27;PHACTR4	GO:0007266
Endoplasmic Reticulum Organization (GO:0007029)	1955-08-01	0.00669949	0.478959	0	0	3.16138	15.825	GAK;JAGN1;SEC16A;STX18;BNIP1;MIA3;RTN4;SEC31B	GO:0007029
Ubiquitin-Dependent Protein Catabolic Process (GO:0006511)	36/455	0.00688437	0.478959	0	0	1.60862	8.0085	PPP1R11;USP33;UBR4;OTUD7B;UBE2L6;AMBRA1;UBE3B;DCAF1;RNF19A;TMEM129;RNF150;RNF111;SOCS4;SKP1;KLHDC2;XBP1;ZRANB1;KLHL28;UBE2E1;FBXO10;NTAN1;RC3H2;PSMB8;KCTD6;PSMB9;KLHL20;RNF167;APPBP2;TOLLIP;MKRN2;SPOPL;TRIP12;UBAP1L;CLOCK;CHMP5;ASB1	GO:0006511
Mitochondrial Electron Transport, NADH to Ubiquinone (GO:0006120)	2034-06-01	0.00706384	0.478959	0	0	3.97614	19.6929	NDUFA5;NDUFA4;NDUFA2;NDUFS4;NDUFC2;NDUFAF1	GO:0006120
Protein Acylation (GO:0043543)	2034-06-01	0.00706384	0.478959	0	0	3.97614	19.6929	CREBBP;ZDHHC20;KAT6A;ZDHHC6;ZDHHC2;NAA80	GO:0043543
Mitochondrion Transport Along Microtubule (GO:0047497)	2016-04-01	0.00765989	0.483737	0	0	6.17823	30.0989	MED12;RHOT1;MAP1S;KIFBP	GO:0047497
Regulation of Autophagy (GO:0010506)	21/230	0.00779696	0.483737	0	0	1.87413	9.09708	CTSA;XBP1;OSBPL7;PRKAA1;PLEKHF1;USP20;EXOC7;USP32;PLK2;USP33;UBR4;AMBRA1;UFL1;ATP6V0A2;ATG2A;TBC1D14;TAB2;ATP6V0E2;DRAM2;ATF6;ATP6V1D	GO:0010506
Phosphatidylethanolamine Metabolic Process (GO:0046337)	2025-05-01	0.00795628	0.483737	0	0	4.63625	22.4107	PNPLA8;ALOX15;PLA2G2A;PLA2G3;LPIN1	GO:0046337
T Cell Differentiation (GO:0030217)	2046-07-01	0.00855242	0.483737	0	0	3.33177	15.8644	LMBR1L;ZAP70;ANXA1;TGFB1;LCK;CD28;NHEJ1	GO:0030217
Regulation of Cell-Substrate Adhesion (GO:0010810)	2046-07-01	0.00855242	0.483737	0	0	3.33177	15.8644	NOTCH1;ALOX15;MINK1;AGR2;GCNT2;TSC1;LIMS1	GO:0010810
Negative Regulation of Release of Sequestered Calcium Ion Into Cytosol (GO:0051280)	2026-09-03	0.00898116	0.483737	0	0	9.26123	43.6447	GSTO1;SRI;CALM2	GO:0051280
Zinc Ion Import Into Organelle (GO:0062111)	2026-09-03	0.00898116	0.483737	0	0	9.26123	43.6447	SLC30A7;SLC30A8;SLC30A1	GO:0062111
Regulation of Multicellular Organismal Development (GO:2000026)	1958-08-01	0.00921951	0.483737	0	0	2.97123	13.9245	INO80E;INO80D;MEAF6;TNN;BRPF3;KAT6A;TADA3;TRIP12	GO:2000026
Phosphatidic Acid Metabolic Process (GO:0046473)	2036-06-01	0.00937963	0.483737	0	0	3.71068	17.3259	GPAM;PLA2G2A;ABHD8;PLA2G3;LPIN1;PLD2	GO:0046473
Response to Calcium Ion (GO:0051592)	1995-11-01	0.00939701	0.483737	0	0	2.43461	11.3632	ITPKB;FGA;PRKAA1;AHCYL1;ADGRV1;STIM1;ALOX15;ITPR3;ADCY8;AQP3;CALM2	GO:0051592
Retrograde Transport, Endosome to Golgi (GO:0042147)	1995-11-01	0.00939701	0.483737	0	0	2.43461	11.3632	SNX3;PIKFYVE;RIC1;DCTN1;VPS50;TRAPPC10;SGSM2;TBC1D14;BET1L;RAB9B;ARL8B	GO:0042147
Protein Acetylation (GO:0006473)	2026-05-01	0.00944232	0.483737	0	0	4.41525	20.5863	NAA60;CREBBP;KAT6A;CLOCK;NAA80	GO:0006473
Regulation of Actin Polymerization or Depolymerization (GO:0008064)	2026-05-01	0.00944232	0.483737	0	0	4.41525	20.5863	PLEKHG2;WDR1;ARHGAP28;GBA2;NAA80	GO:0008064
Cell Junction Maintenance (GO:0034331)	2017-04-01	0.00961581	0.483737	0	0	5.70268	26.4852	CLDN3;PARD6A;DCTN1;CBLN3	GO:0034331
Cellular Response to Sterol (GO:0036315)	2017-04-01	0.00961581	0.483737	0	0	5.70268	26.4852	OSBPL7;PTCH1;GPLD1;LRP6	GO:0036315
Neural Tube Development (GO:0021915)	2017-04-01	0.00961581	0.483737	0	0	5.70268	26.4852	TGFB1;ARL13B;PTCH1;PKD1	GO:0021915
Regulation of Protein Kinase Activity (GO:0045859)	1983-10-01	0.00991041	0.489082	0	0	2.54576	11.7466	MRNIP;AGAP2;TSC2;TAF7;CCR7;MAPRE3;TAB2;PPM1E;MAP3K5;EREG	GO:0045859

## Sheet: ExIR|LUSC|Pathway
Term	Overlap	P.value	Adjusted.P.value	Old.P.value	Old.Adjusted.P.value	Odds.Ratio	Combined.Score	Genes			Title: KEGG pathways significantly associated with ExIR-derived mediators of LUSC dataset
Salmonella infection	29/249	3.39344e-05	0.00973918	0	0	2.47694	25.4904	CYFIP1;CXCL8;DCTN1;DCTN4;DCTN3;WASL;MYL12B;CDC42;TUBB6;KPNA3;SKP1;VPS18;MAP2K4;ANXA2;CHUK;EXOC7;IL18;ARPC4;ARPC5;MAPK10;DYNC1LI1;ELMO2;PLEKHM2;TAB2;EXOC5;ACTR10;EXOC2;RAB9B;ARL8B
Vasopressin-regulated water reabsorption	2044-09-01	0.00033407	0.047939	0	0	4.78367	38.2892	DYNC1LI1;CREB1;DCTN1;DCTN4;ARHGDIA;CREB3L2;STX4;AQP3;CREB5
GnRH signaling pathway	1993-12-01	0.00282939	0.270678	0	0	2.75745	16.1799	CDC42;MAPK10;MAP2K4;PLCB4;MAPK7;MMP2;GNRH1;ITPR3;GRB2;ADCY8;CALM2;PLD2
Riboflavin metabolism	2026-08-03	0.00622325	0.437872	0	0	11.1141	56.4535	RFK;ACP2;ENPP3
Nicotinate and nicotinamide metabolism	2035-06-01	0.00816293	0.437872	0	0	3.83883	18.4577	NT5E;NMNAT1;QPRT;ENPP3;NT5C2;SIRT3
Epithelial cell signaling in Helicobacter pylori infection	1970-09-01	0.00934251	0.437872	0	0	2.74096	12.809	CDC42;MAPK10;MAP2K4;CXCL8;CHUK;ATP6V0A2;CXCL1;ATP6V0E2;ATP6V1D

## Sheet: ExIR|HNSC|BP
Term	Overlap	P.value	Adjusted.P.value	Old.P.value	Old.Adjusted.P.value	Odds.Ratio	Combined.Score	Genes	GO_ID		Title: Biological processes significantly associated with ExIR-derived mediators of HNSC dataset
Translation (GO:0006412)	59/232	2.33128e-05	0.0792779	0	0	1.94583	20.7552	HBS1L;RPL31;FASTKD2;GFM2;RPL34;MRPL39;MRPL34;MRPL35;RPL6;MRPL33;RPS15;RPL7A;MRPL1;RPS19;NARS1;RPS18;RPLP2;RPL39;MRPS27;RPL21;RPS7;MRPS25;RPL23;MRPS18B;RPS3A;QRSL1;MRPL43;MRPL44;TUFM;LARS2;OXA1L;MRPS9;LARS1;RPL37A;ETF1;RPL26;UBA52;MRPS33;RPL11;GSPT2;MRPL57;GSPT1;MRPL54;MRPL20;RPS15A;RPS3;RPL18;RPS27A;PTCD3;HARS1;RPL41;RPL23A;RPS27;EPRS1;NACA;RPL27A;RPS6KB2;RSL24D1;RPS24	GO:0006412
Regulation of Autophagy (GO:0010506)	58/230	3.53525e-05	0.0792779	0	0	1.92343	19.7154	SETD2;PLEKHF1;USP33;HSPB1;PIK3C2A;GOLGA2;TRIM8;KAT5;ZC3H12A;KAT8;WDR6;CAPN1;TRIM23;BOK;ENDOG;EXOC7;RRAGA;HAX1;CPTP;EXOC4;WAC;ATP6V1B2;VDAC1;PIK3C3;PRKD1;NUPR1;ATP6V0D1;SOS1;ATF6;OPTN;EXOC1;DAPL1;NPRL2;MTMR9;VPS26A;VPS26B;AMBRA1;FOXO1;TBC1D14;SH3BP4;VHL;DRAM2;ATP6V1D;DCAF12;EIF4E;ATP6V0A1;MCL1;OSBPL7;PLK2;STAT3;MAPK15;ACER2;WNK1;BCL2;TAB3;ATM;EIF4G2;BCL2L1	GO:0010506
Proton Motive Force-Driven ATP Synthesis (GO:0015986)	21/59	7.70225e-05	0.10994	0	0	3.13793	29.7207	NDUFB7;ATP5PD;NDUFA6;NDUFB6;NDUFB11;NDUFA3;NDUFA2;ATP5MC2;NDUFA1;NDUFC2;ATP5MC3;NDUFB1;ATP5F1C;SDHB;ATP5F1D;ATP5MC1;NDUFS5;NDUFS4;NDUFAB1;ATP5PO;NDUFV1	GO:0015986
Regulation of Organelle Assembly (GO:1902115)	27/86	9.80511e-05	0.10994	0	0	2.60049	24.0026	ARF4;MTMR3;TBC1D9B;TSG101;STX18;TRAPPC12;VPS11;TBC1D14;TBC1D12;TBC1D17;CEP76;RAB11FIP3;TBC1D15;TBC1D16;CDKL5;IFT140;PLK2;RDX;FUZ;MAPK15;TBC1D1;CYLD;ARHGEF9;TBC1D20;WDPCP;ATM;EZR	GO:1902115
Cytoplasmic Translation (GO:0002181)	30/101	0.000128655	0.112725	0	0	2.40179	21.5162	RPL31;RPL34;RPL11;RPL6;RPS15;RPL7A;RPS15A;RPS19;RPS18;RPS3;RPLP2;RPL18;RPS27A;RPL39;EIF2B4;EIF2B3;RPL41;RPL21;RPS7;RPL23;RPS3A;RPL23A;RPS27;RPL27A;RPL37A;ETF1;RPL26;UBA52;RSL24D1;RPS24	GO:0002181
Cellular Respiration (GO:0045333)	26/85	0.000209829	0.112725	0	0	2.50333	21.2013	COX7B;NDUFB7;NDUFB6;NDUFB11;COX4I1;COX4I2;NDUFB1;COX7A2;UQCR10;COX5B;CHCHD5;MFN2;NDUFV1;PCDHGA5;NDUFA6;NDUFA3;NDUFA2;NDUFA1;NDUFC2;SDHB;COX6B1;OXA1L;UQCRQ;NDUFS5;NDUFS4;NDUFAB1	GO:0045333
Retrograde Transport, Vesicle Recycling Within Golgi (GO:0000301)	2026-08-06	0.000244624	0.112725	0	0	16.9853	141.247	COG8;COG7;COG6;COG5;COG3;COG2	GO:0000301
Aerobic Electron Transport Chain (GO:0019646)	21/64	0.000286479	0.112725	0	0	2.77224	22.6155	COX7B;NDUFB7;NDUFA6;NDUFB6;COX4I1;NDUFA3;COX4I2;NDUFA2;NDUFA1;NDUFC2;NDUFB1;COX7A2;UQCR10;COX5B;SDHB;COX6B1;UQCRQ;NDUFS5;NDUFS4;NDUFAB1;NDUFV1	GO:0019646
Regulation of Endothelial Cell Chemotaxis (GO:2001026)	2017-09-01	0.000298242	0.112725	0	0	6.37362	51.7386	SEMA5A;SLC48A1;SMOC2;KDR;HSPB1;PRKD1;FGF13;THBS1;FGFR1	GO:2001026
Skeletal System Morphogenesis (GO:0048705)	16/43	0.00030014	0.112725	0	0	3.36139	27.2651	PDGFRA;WWOX;ATG9B;ATG9A;FUZ;RAB33B;RFLNA;SKI;HOXA3;HOXB4;HOXB3;MEGF8;DSCAML1;FGFR3;FGFR2;FGFR1	GO:0048705
Mitochondrial ATP Synthesis Coupled Electron Transport (GO:0042775)	21/65	0.000363931	0.112725	0	0	2.70907	21.4519	COX7B;NDUFB7;NDUFA6;NDUFB6;COX4I1;NDUFA3;COX4I2;NDUFA2;NDUFA1;NDUFC2;NDUFB1;COX7A2;UQCR10;COX5B;SDHB;COX6B1;UQCRQ;NDUFS5;NDUFS4;NDUFAB1;NDUFV1	GO:0042775
Intrinsic Apoptotic Signaling Pathway in Response to DNA Damage (GO:0008630)	18/52	0.000365341	0.112725	0	0	3.00378	23.7739	MOAP1;CNRIP1;RPS27L;REXO2;USP28;SIRT1;TOPORS;CASP9;BAG6;BCL2;TMEM109;ATM;IKBKE;FNIP2;BCL2L2;BOK;MCL1;BCL2L1	GO:0008630
Proton Motive Force-Driven Mitochondrial ATP Synthesis (GO:0042776)	18/52	0.000365341	0.112725	0	0	3.00378	23.7739	NDUFB7;ATP5PD;NDUFA6;NDUFB6;NDUFB11;NDUFA3;NDUFA2;NDUFA1;NDUFC2;NDUFB1;ATP5F1C;SDHB;ATP5F1D;NDUFS5;NDUFS4;NDUFAB1;ATP5PO;NDUFV1	GO:0042776
Protein Ubiquitination (GO:0016567)	80/369	0.000371323	0.112725	0	0	1.57976	12.4776	RNF14;UBE2D3;FBXO25;UBE3A;UBE3B;TRIM24;ARIH2;TRIM68;TRIM25;ARIH1;BTRC;TRIM23;MYLIP;SHPRH;USP7;FBXW5;WSB2;RC3H1;UBE4A;UBE4B;SIRT1;TOPORS;PJA2;RNF167;TRIM17;NFX1;TRAF6;BIRC6;UBA52;TRIM56;CUL9;TNKS;MGRN1;MYCBP2;PELI2;RNF8;DTX1;DTX2;RNF6;AMBRA1;TANK;ZNRF3;UBB;TNKS2;TMEM129;VPS11;MARCHF7;VHL;RPS27A;BARD1;RNF20;AMFR;IRF2BP1;LNPEP;PEX10;UBE2G1;WWP2;FBXL15;UBE2G2;KLHL20;KLHL9;RNF146;CNOT4;CUL4A;SH3RF2;UB…	GO:0016567
post-Golgi Vesicle-Mediated Transport (GO:0006892)	20/61	0.000400911	0.112725	0	0	2.76842	21.6539	ARFGEF2;OSBPL5;VPS13C;SNAP23;VPS13A;COMMD1;SCAMP1;DNM2;KLHL20;RABEP1;RAB14;VPS52;EXOC4;VPS54;EXOC6;CCDC22;STEAP2;EPS15;EXOC1;VTI1B	GO:0006892
L-leucine Metabolic Process (GO:0006551)	2026-06-05	0.000402141	0.112725	0	0	28.3011	221.278	MCCC2;HMGCL;IVD;MCCC1;BCAT2	GO:0006551
Cholesterol Biosynthetic Process (GO:0006695)	2025-11-01	0.000500232	0.131973	0	0	4.45282	33.8434	PLPP6;ARV1;NSDHL;HMGCS1;NPC1L1;INSIG1;SC5D;MVD;HSD17B7;FDFT1;CES1	GO:0006695
Ub-dep Prot Cat Proc via Multivsiclr Bdy Sorting Pway (GO:0043162)	13/33	0.000577951	0.144006	0	0	3.68485	27.4743	TSG101;VPS37D;VPS37A;PTPN23;TOM1L1;MVB12B;MVB12A;CHMP2A;CHMP4C;PLAA;UBAP1;UBAP1L;CHMP6	GO:0043162
Negative Regulation of Cell Adhesion Mediated by Integrin (GO:0033629)	2026-09-06	0.000640041	0.151083	0	0	11.3229	83.2683	SLC48A1;WNK1;NEXMIF;PDE3B;CYP1B1;JAM3	GO:0033629
Positive Regulation of Chemotaxis (GO:0050921)	16/46	0.000718261	0.16107	0	0	3.02472	21.895	SEMA5A;PDGFRA;EDN2;CCL21;RARRES2;HSPB1;AIF1;THBS1;SMOC2;KDR;CCL19;PRKD1;FGF13;MEGF8;CCR2;FGFR1	GO:0050921
Inner Mitochondrial Membrane Organization (GO:0007007)	14/38	0.000793745	0.161816	0	0	3.30724	23.6096	HSPA9;COX18;TIMM13;IMMT;MICOS13;MICOS10;MED12;LETM1;TIMM10B;APOO;OXA1L;CHCHD3;SAMM50;TMEM126A	GO:0007007
Membrane Assembly (GO:0071709)	14/38	0.000793745	0.161816	0	0	3.30724	23.6096	NLGN3;NLGN1;ANXA2;NRXN1;PTEN;DMKN;UGCG;CHMP2A;CHMP4C;TLCD1;CHMP6;CORIN;SPTBN1;S100A10	GO:0071709
Negative Regulation of Autophagy (GO:0010507)	20/65	0.000998743	0.194755	0	0	2.52174	17.4228	DAPL1;STAT3;MTMR9;GOLGA2;RRAGA;WNK1;CPTP;BCL2;WDR6;TBC1D14;TAB3;QSOX1;NUPR1;VHL;SOS1;LZTS1;EIF4E;EIF4G2;MCL1;BCL2L1	GO:0010507
Membrane Lipid Metabolic Process (GO:0006643)	2016-08-01	0.00107011	0.199977	0	0	5.66355	38.7387	ARV1;SPTLC1;CYP1B1;ALOX12B;SERINC1;SMPDL3B;ALOXE3;ST6GALNAC4	GO:0006643
Regulation of Plasma Membrane Bounded Cell Projection Assembly (GO:0120032)	22/75	0.00116531	0.205063	0	0	2.35568	15.9121	PPP1R16B;ARF4;CDKL5;TBC1D9B;DMTN;IFT140;ATP8B1;RDX;TWF2;TWF1;FUZ;MAPK15;TBC1D1;CYLD;TBC1D20;PODXL;TBC1D14;WDPCP;TBC1D17;RAB11FIP3;TBC1D15;TBC1D16	GO:0120032
Lymphatic Endothelial Cell Differentiation (GO:0060836)	2026-07-05	0.00123212	0.205063	0	0	14.1497	94.7894	ACVRL1;BMPR2;TIE1;NR2F2;PROX1	GO:0060836
Cristae Formation (GO:0042407)	2013-07-01	0.00128021	0.205063	0	0	6.60606	44.0011	LETM1;MED12;CHCHD3;SAMM50;IMMT;MICOS13;MICOS10	GO:0042407
Protein Localization to Phagophore Assembly Site (GO:0034497)	2013-07-01	0.00128021	0.205063	0	0	6.60606	44.0011	STX17;PACS2;WDR45B;ATG9B;ATG9A;MFN2;WIPI1	GO:0034497
Regulation of Telomere Capping (GO:1904353)	2026-10-06	0.00139618	0.208728	0	0	8.49167	55.8244	RAD50;USP7;TNKS2;TNKS;ATM;SMG6	GO:1904353
Ubiquitin-Dependent Protein Catabolic Process via the C-end Degron Rule Pathway (GO:0140627)	2026-10-06	0.00139618	0.208728	0	0	8.49167	55.8244	CUL4A;KLHDC2;FEM1B;FEM1C;DCAF12;KLHDC10	GO:0140627
Secondary Alcohol Biosynthetic Process (GO:1902653)	2024-10-01	0.00149905	0.21213	0	0	4.04667	26.3152	PLPP6;ARV1;NSDHL;HMGCS1;NPC1L1;INSIG1;MVD;HSD17B7;CES1;FDFT1	GO:1902653
Cell-Cell Junction Assembly (GO:0007043)	20/67	0.00151353	0.21213	0	0	2.41415	15.6758	WDR1;JUP;RHOA;CDH5;PARD6B;GJB2;GJA5;GJB6;TRPV4;GJA4;CDH12;DSG1;CD9;CTNNB1;PKP4;PKN2;DSG3;PKP3;CDH17;JAM3	GO:0007043
Hemopoiesis (GO:0030097)	27/101	0.00162965	0.221484	0	0	2.07153	13.2979	NOTCH2;CSF1R;KMT2A;FLT3;FUT10;RTKN2;PLD4;PBXIP1;PRKX;PRDX3;MYB;KDR;ARIH2;KAT8;NKX2-5;CD164;TGFB2;TET2;RUNX2;TIRAP;ETV6;TGFBR2;BMP4;SNRK;TAL1;FGFR2;ATF4	GO:0030097
Neural Tube Development (GO:0021915)	2017-08-01	0.00175622	0.231666	0	0	5.03397	31.9385	PTCH1;DVL1;FUZ;WDPCP;PROX1;ZNF358;GRHL2;HES5	GO:0021915
Regulation of Translation (GO:0006417)	46/201	0.00198609	0.251625	0	0	1.68763	10.4998	CYFIP1;GRB7;DDX6;MTPN;DDX3X;DDX25;RPS27L;HSPB1;MSI2;BZW1;THBS1;GIGYF2;GSPT1;LARP1B;CTIF;FXR2;OGFOD1;RPS3;PAIP2;EIF4E;TRAP1;EIF2B4;PRKCH;IFRD2;EIF2AK3;SAMD4A;ELP2;CNOT10;LARP4B;MIF4GD;ELP6;LRPPRC;QKI;EIF1;EIF6;EPRS1;RPS6KB1;CNOT1;DNAJC5;GUF1;GEMIN5;ETF1;RPL26;PKP3;EIF1B;EIF4G2	GO:0006417
Late Endosome to Vacuole Transport via Multivesicular Body Sorting Pathway (GO:0032511)	2025-10-01	0.00216493	0.251625	0	0	3.77667	23.1712	TSG101;TMEM50B;MVB12B;MVB12A;CHMP4C;VPS37D;UBAP1;VPS37A;PTPN23;CHMP6	GO:0032511
Polarized Epithelial Cell Differentiation (GO:0030859)	2014-07-01	0.00222933	0.251625	0	0	5.662	34.5725	YAP1;RAP2A;SCRIB;SYNE4;EZR;MYO9A;RHOA	GO:0030859
Toll Signaling Pathway (GO:0008063)	2026-05-04	0.00224414	0.251625	0	0	22.6334	138.051	IRAK2;PALM3;IRAK3;MYD88	GO:0008063
Protein Insertion Into Mitochondrial Membrane (GO:0051204)	2026-05-04	0.00224414	0.251625	0	0	22.6334	138.051	MOAP1;OXA1L;COX18;TMEM126A	GO:0051204
Pyruvate Family Amino Acid Catabolic Process (GO:0009080)	2026-05-04	0.00224414	0.251625	0	0	22.6334	138.051	MCCC2;HMGCL;IVD;MCCC1	GO:0009080
Oxidative Phosphorylation (GO:0006119)	18/60	0.00239937	0.257408	0	0	2.43048	14.662	NDUFB7;ATP5PD;NDUFA6;NDUFB6;NDUFB11;NDUFA3;NDUFA2;NDUFA1;NDUFC2;NDUFB1;ATP5F1C;SDHB;ATP5F1D;NDUFS5;NDUFS4;NDUFAB1;ATP5PO;NDUFV1	GO:0006119
Membrane Fission (GO:0090148)	14/42	0.00241051	0.257408	0	0	2.83411	17.0838	TSG101;EXOC7;VPS37D;VPS37A;DNM2;MVB12B;MVB12A;CHMP2A;CHMP4C;EXOC4;UBAP1;EXOC6;CHMP6;EXOC1	GO:0090148
Amino Sugar Metabolic Process (GO:0006040)	2026-08-05	0.00287795	0.285836	0	0	9.4326	55.1871	CSGALNACT1;ST6GAL1;SLC35A3;GFPT1;ST3GAL1	GO:0006040
Negative Regulation of Mitotic Nuclear Division (GO:0045839)	2026-08-05	0.00287795	0.285836	0	0	9.4326	55.1871	BMP4;TOM1L1;NME6;USP44;BMP7	GO:0045839
Phosphatidylserine Acyl-Chain Remodeling (GO:0036150)	2026-08-05	0.00287795	0.285836	0	0	9.4326	55.1871	OSBPL8;OSBPL5;MBOAT2;OSBPL10;PLA1A	GO:0036150
Mitochondrial Respiratory Chain Complex Assembly (GO:0033108)	24/90	0.00297408	0.285836	0	0	2.06345	12.0048	COA3;NDUFA6;DMAC1;COX18;UQCC1;NDUFC2;COX7A2;TIMM21;ECSIT;ATP5F1D;TTC19;HIGD2A;CHCHD4;OXA1L;SAMM50;STMP1;NDUFS5;NDUFS4;NDUFAF5;TMEM126A;NDUFAF2;COX14;SMIM20;SLC25A33	GO:0033108
Establishment of Protein Localization to Vacuole (GO:0072666)	2022-09-01	0.00299539	0.285836	0	0	3.92108	22.7841	TSG101;VPS13C;MVB12B;VPS13A;MVB12A;VPS37D;UBAP1;VPS37A;PTPN23	GO:0072666
Protein-Containing Complex Disassembly (GO:0032984)	19/66	0.00310227	0.289868	0	0	2.29267	13.2416	GABARAPL2;TSG101;STX17;RPL23;PEX10;GSPT2;TANK;GSPT1;VAMP8;MAP1LC3B;MAP1LC3A;CHMP4C;RUBCNL;CHMP2A;EPG5;ETF1;PIK3C3;CHMP6;VTI1B	GO:0032984
Aerobic Respiration (GO:0009060)	22/81	0.00340659	0.311807	0	0	2.11537	12.0196	PCDHGA5;NDUFB7;NDUFA6;NDUFB6;NDUFB11;IDH3G;NDUFA3;NDUFA2;NDUFA1;NDUFC2;DLST;NDUFB1;ATP5F1C;SDHB;ATP5F1D;OXA1L;NDUFS5;NDUFS4;NDUFAB1;MFN2;LDLR;NDUFV1	GO:0009060
Autophagy of Peroxisome (GO:0030242)	2015-07-01	0.00364097	0.314033	0	0	4.95396	27.819	WDR45B;PJVK;WIPI1;ATM;PIK3C3;USP30;ATG2B	GO:0030242
Pexophagy (GO:0000425)	2015-07-01	0.00364097	0.314033	0	0	4.95396	27.819	WDR45B;PJVK;WIPI1;ATM;PIK3C3;USP30;ATG2B	GO:0000425
Prot Transport to Vacuole Inv in Ub-dep Prot Cat Proc via Multivsiclr Bdy Sorting Pway (GO:0043328)	2015-07-01	0.00364097	0.314033	0	0	4.95396	27.819	TSG101;MVB12B;MVB12A;VPS37D;UBAP1;VPS37A;PTPN23	GO:0043328
Dendrite Morphogenesis (GO:0048813)	2035-12-01	0.00371692	0.314535	0	0	2.95623	16.5397	MEF2A;FARP1;BTBD3;DVL1;MINK1;PTEN;TMEM106B;PHACTR1;WASL;CORIN;EPHB3;ZNF365	GO:0048813
Regulation of Osteoblast Differentiation (GO:0045667)	24/92	0.00404439	0.335909	0	0	2.00252	11.0348	YAP1;BMPR2;PTCH1;PTEN;CRIM1;LRP3;LIMD1;IPO7;BMP7;SMAD5;RUNX2;BMP4;SKI;NELL1;SUFU;NBR1;FFAR4;SOX9;PRKD1;SOS1;FERMT2;FGFR2;ATF4;DDR2	GO:0045667
Positive Regulation of Stem Cell Differentiation (GO:2000738)	2019-08-01	0.00412628	0.33648	0	0	4.11822	22.6106	MTCH2;TGFB2;NR5A2;HOXB4;LTBP3;SOX9;NKX2-5;SOX5	GO:2000738
Regulation of Cilium Assembly (GO:1902017)	22/83	0.00469433	0.343943	0	0	2.04577	10.9682	YAP1;ARF4;CDKL5;TBC1D9B;IFT140;GDI2;LPAR1;FUZ;MAPK15;ARHGAP35;TCHP;TBC1D1;CYLD;TBC1D20;TBC1D30;MARCHF7;TBC1D14;WDPCP;TBC1D17;RAB11FIP3;TBC1D15;TBC1D16	GO:1902017
Protein Localization to Membrane (GO:0072657)	44/199	0.00482253	0.343943	0	0	1.61317	8.60538	NLGN1;PLEKHF1;CD81;NRXN1;ZDHHC5;LRRC4;ZDHHC2;SYNE3;TSPAN33;ZDHHC3;TM9SF3;LRP6;ARL5B;TMEM147;RAP1A;DVL1;P2RY1;MAP7;INPP5K;RAB11FIP3;SPTBN1;S100A10;JUP;PTCH1;RDX;WDR19;MAGI2;SCRIB;BRAF;EFR3B;TM9SF2;RRAGA;RAP2A;DLG1;EHD4;RABEP1;PACS2;ABHD17A;PKP3;TNIK;EZR;FGF13;MRAP2;FERMT2	GO:0072657
Establishment or Maintenance of Epithelial Cell Apical/Basal Polarity (GO:0045197)	2036-12-01	0.0048247	0.343943	0	0	2.83289	15.1106	PARD6B;DLG1;RAP2A;PARD6A;WDR1;ERBIN;SCRIB;SYNE4;EZR;MYO9A;MARK2;RHOA	GO:0045197
Regulation of Canonical Wnt Signaling Pathway (GO:0060828)	47/216	0.00505718	0.343943	0	0	1.5807	8.35706	SEMA5A;DDX3X;SPIN4;TNKS;RNF14;USP34;LIMD1;FRAT1;WNT11;ZNRF3;TNKS2;GPC3;SOX9;TBL1X;BTRC;NKX2-5;CORIN;TLE3;USP8;USP47;SMAD4;JUP;CSNK1A1;IGFBP4;FZD7;AMFR;FZD9;KREMEN1;FUZ;AXIN2;MCC;DKK2;BICC1;TMEM198;RNF146;CYLD;PPM1A;ZEB2;DAB2;PPM1B;LATS2;STK24;WNK1;SFRP5;WNK2;GID8;FGFR2	GO:0060828
Mitochondrial Membrane Organization (GO:0007006)	2032-11-01	0.00527207	0.343943	0	0	2.96732	15.5646	MED12;HSPA9;LETM1;CHCHD3;SAMM50;BCL2;MFN2;IMMT;MICOS13;MICOS10;BCL2L1	GO:0007006
Macroautophagy (GO:0016236)	37/162	0.00533179	0.343943	0	0	1.68112	8.7991	MTMR3;TSG101;STX17;WDR45B;MTMR14;EI24;PJVK;AMBRA1;MAP1LC3B;MAP1LC3A;MVB12A;ARFIP2;EPG5;USP30;ATG7;UBXN6;VTI1B;GABARAPL2;ACBD5;ATG9B;ATG9A;VPS37D;VPS37A;WIPI1;ARHGAP26;VAMP8;NBR1;CHMP4C;RUBCNL;CHMP2A;PLAA;WDFY3;ATM;PIK3C3;CHMP6;ARL8B;ATG2B	GO:0016236
Positive Regulation of Canonical Wnt Signaling Pathway (GO:0090263)	23/89	0.00546102	0.343943	0	0	1.97681	10.2994	SEMA5A;USP47;USP8;DDX3X;JUP;SPIN4;TNKS;USP34;FZD9;DKK2;TMEM198;RNF146;PPM1A;FRAT1;PPM1B;ZEB2;TNKS2;WNK1;WNK2;GID8;GPC3;TBL1X;FGFR2	GO:0090263
Protein Polyubiquitination (GO:0000209)	49/228	0.00549132	0.343943	0	0	1.55602	8.09846	RNF14;UBE2D3;UBE3A;UBE3B;UXT;TRIM8;ARIH2;TRIM25;BTRC;SHPRH;TRIM62;WSB2;RC3H1;UBE4A;UBE4B;TOPORS;RNF167;TRAF6;PELI1;TRIM56;TNKS;MYCBP2;PELI2;RNF8;RNF6;AMBRA1;TANK;TNKS2;TMEM129;BARD1;RNF20;FBXO38;AMFR;IRF2BP1;LNPEP;PEX10;UBE2G1;WWP2;UBE2G2;KLHL20;RNF146;UBOX5;BCL2;CTNNB1;TRIP12;STUB1;RNF183;RNF185;FBXL7	GO:0000209
Negative Regulation of Catabolic Process (GO:0009895)	29/120	0.00560774	0.343943	0	0	1.80871	9.37567	SERPINB12;DAPL1;PDE3B;RPL11;MTMR9;GOLGA2;HCAR2;SNX3;TBC1D14;WDR6;VHL;EIF4E;MCL1;RPS7;RPL23;STAT3;IRAK3;NELL1;RRAGA;WNK1;CPTP;DLC1;BCL2;TAB3;NUPR1;QRICH2;SOS1;EIF4G2;BCL2L1	GO:0009895
COPII-coated Vesicle Cargo Loading (GO:0090110)	2016-07-01	0.00564053	0.343943	0	0	4.40326	22.7991	SEC13;SEC24B;SEC24A;TBC1D20;MIA3;SEC23B;SEC31B	GO:0090110
Presynapse Assembly (GO:0099054)	2016-07-01	0.00564053	0.343943	0	0	4.40326	22.7991	NLGN3;NLGN1;PCLO;NRXN1;DVL1;PTEN;CORIN	GO:0099054
Protein Localization to Vacuole (GO:0072665)	2016-07-01	0.00564053	0.343943	0	0	4.40326	22.7991	SZT2;RRAGA;RNF128;CD81;MFSD1;SH3BP4;LAMTOR5	GO:0072665
Reg of Blood Vessel Endothelial Cell Proliferation Inv in Sprouting Angiogenesis (GO:1903587)	2016-07-01	0.00564053	0.343943	0	0	4.40326	22.7991	PPP1R16B;NGFR;FGFBP1;MMRN2;APLNR;FGF13;THBS1	GO:1903587
Sterol Biosynthetic Process (GO:0016126)	2028-10-01	0.00566447	0.343943	0	0	3.14667	16.2794	PLPP6;ARV1;NSDHL;HMGCS1;NPC1L1;INSIG1;MVD;HSD17B7;FDFT1;CES1	GO:0016126
Coenzyme A Biosynthetic Process (GO:0015937)	2026-09-05	0.00567534	0.343943	0	0	7.07403	36.5842	PANK3;SOAT1;PPCS;DCAKD;PPCDC	GO:0015937
Negative Regulation of RNA Catabolic Process (GO:1902369)	2026-09-05	0.00567534	0.343943	0	0	7.07403	36.5842	NAF1;PHAX;PKP3;TENT2;QKI	GO:1902369
Negative Regulation of Peptidyl-Serine Phosphorylation (GO:0033137)	2026-09-05	0.00567534	0.343943	0	0	7.07403	36.5842	DMTN;RASSF2;GADD45A;PTEN;INPP5K	GO:0033137
Presynaptic Membrane Organization (GO:0097090)	2026-09-05	0.00567534	0.343943	0	0	7.07403	36.5842	NLGN3;NLGN1;NRXN1;PTEN;CORIN	GO:0097090
Long-Term Synaptic Depression (GO:0060292)	2026-06-04	0.00592817	0.343943	0	0	11.316	58.029	PRRT1;SLC24A1;PLK2;SHANK2	GO:0060292
Regulation of Microtubule Binding (GO:1904526)	2026-06-04	0.00592817	0.343943	0	0	11.316	58.029	PPP2CA;PPP2CB;GAS8;MARK2	GO:1904526
ATP Biosynthetic Process (GO:0006754)	2024-09-01	0.00593591	0.343943	0	0	3.39787	17.42	ATP5PD;ATP5MC2;ATP5PO;ATP5MC3;NUDT2;COX11;ATP5F1C;ATP5F1D;ATP5MC1	GO:0006754
Endothelial Cell Development (GO:0001885)	2024-09-01	0.00593591	0.343943	0	0	3.39787	17.42	PPP1R16B;CDH5;ROBO4;RAP1A;MARVELD2;RDX;PECAM1;EZR;RAPGEF3	GO:0001885
Interleukin-1-Mediated Signaling Pathway (GO:0070498)	2020-08-01	0.00598162	0.343943	0	0	3.77481	19.3235	RPS6KA5;IL1R1;IRAK2;TOLLIP;TRAF6;IRAK3;PLCB1;MYD88	GO:0070498
Amide Biosynthetic Process (GO:0043604)	19/70	0.00627925	0.356486	0	0	2.11236	10.7107	CERS3;GGT7;PANK3;MECR;SAMD8;DCAKD;MYCBP2;ALOX12B;PPCDC;SPTLC1;SPTLC2;SOAT1;SPTLC3;PPCS;HAGH;NANS;ALOXE3;LDLR;PNPLA1	GO:0043604
Regulation of Phosphatidylinositol 3-Kinase/Protein Kinase B Signal Transduction (GO:0051896)	47/219	0.00660778	0.370449	0	0	1.55285	7.79454	SEMA5A;CSF1R;CSF3;PHLPP1;FLT3;NRXN1;PDE3B;PTEN;CIB1;AMBRA1;THBS1;TXN2;PPP2CA;PPP2R1A;FAM110C;HYAL2;PDGFC;DAG1;KDR;GCNT2;INPP5K;CCL19;JAK2;PPP1R16B;PLK3;PDGFRA;OSBPL8;TGFB2;CCL21;IL1R1;MAGI2;PTPN13;SIRT1;HAX1;BANK1;SFRP5;PECAM1;PRKD1;FGF13;SOS1;PIK3AP1;FGFR3;FERMT2;RAPGEF3;TSPYL5;DDR2;FGFR1	GO:0051896
intra-Golgi Vesicle-Mediated Transport (GO:0006891)	2033-11-01	0.00685211	0.374777	0	0	2.83228	14.1138	GABARAPL2;COG8;COG7;COG6;COG5;TRAPPC10;COG3;COG2;COPG2;VTI1B;RAB33B	GO:0006891
Rescue of Stalled Ribosome (GO:0072344)	2033-11-01	0.00685211	0.374777	0	0	2.83228	14.1138	HBS1L;NEMF;RNF14;TCF25;ELAC1;LTN1;UFSP2;ASCC2;TRNT1;GIGYF2;KLHDC10	GO:0072344
Regulation of Protein Autophosphorylation (GO:0031952)	2013-06-01	0.00760146	0.410753	0	0	4.85153	23.6726	MOB1B;TOM1L1;ERRFI1;EPHA7;RAP2A;RASSF2	GO:0031952
Dephosphorylation (GO:0016311)	26/107	0.00780837	0.412655	0	0	1.82105	8.83674	MTMR3;PPM1M;PTEN;PTPN21;PTPRM;DUSP15;MTM1;THTPA;PPP2CA;PPP6C;PPP2CB;INPP5K;BTRC;SBF1;PTPN18;PPP2R3B;PTPN13;SGPP2;CTTNBP2NL;PLPP6;PPM1A;PLPP5;PPM1B;CTDSP1;PHPT1;FBP1	GO:0016311
COPII-coated Vesicle Budding (GO:0090114)	2038-12-01	0.00782066	0.412655	0	0	2.61467	12.6837	PPP6C;SEC13;SEC24B;TRAPPC6A;SEC24A;TBC1D20;TRAPPC5;TRAPPC12;TRAPPC11;MIA3;SEC23B;SEC31B	GO:0090114
Cell Surface Receptor Protein Serine/Threonine Kinase Signaling Pathway (GO:0007178)	2025-09-01	0.00805709	0.420187	0	0	3.18531	15.357	JUN;SMAD4;BMPR2;ZMIZ1;MAGI2;ECSIT;SMAD5;PIAS2;RUNX2	GO:0007178
Release of Cytochrome C From Mitochondria (GO:0001836)	2017-07-01	0.00835955	0.428498	0	0	3.9627	18.9589	FZD9;BCL2;REXO2;BCL2L2;BCL2L1;BOK;MCL1	GO:0001836
Positive Regulation of Granulocyte Chemotaxis (GO:0071624)	2021-08-01	0.00840755	0.428498	0	0	3.48424	16.6499	RIPOR2;CAMK1D;CCL21;PERP;CCL19;THBS4;TIRAP;S100A7	GO:0071624
Regulation of Non-Canonical NF-kappaB Signal Transduction (GO:1901222)	20/77	0.00864877	0.43584	0	0	1.98944	9.45051	DDX3X;EDA;RTKN2;ADIPOR1;BMP7;RHOA;C1QTNF3;PPM1A;CYLD;PPM1B;DLG1;RASSF2;TCIM;ZC3H12A;RPS3;TERF2IP;TLR7;CCL19;EZR;TRIM56	GO:1901222
Mitochondrial Electron Transport, NADH to Ubiquinone (GO:0006120)	2034-11-01	0.00877897	0.436155	0	0	2.70897	12.8281	NDUFB7;NDUFA6;NDUFB6;NDUFA3;NDUFS5;NDUFA2;NDUFAB1;NDUFS4;NDUFB1;NDUFC2;NDUFV1	GO:0006120
Macromolecule Biosynthetic Process (GO:0009059)	41/189	0.00884952	0.436155	0	0	1.57334	7.43778	HBS1L;RPL31;RPL34;MRPS33;RPL11;MRPL34;GSPT2;MRPL35;RPL6;GSPT1;RPS15;RPL7A;RPS15A;RPS19;RPS18;RPS3;ENPP1;RPLP2;RPL18;RPS27A;RPL39;HARS1;RPL41;RPL21;RPS7;RPL23;MRPS18B;RPS3A;RPL23A;MRPL43;TUFM;RPS27;NACA;RPL27A;RPL37A;RPS6KB2;RPL26;UBA52;RSL24D1;EIF4G2;RPS24	GO:0009059
Cellular Response to Transforming Growth Factor Beta Stimulus (GO:0071560)	24/98	0.0093377	0.444474	0	0	1.8395	8.59729	ACVRL1;WWOX;JUN;SMAD4;TGFB2;STAT3;LTBP3;LRRC32;SMAD5;SIRT1;PIAS2;ZFP36L1;TGFBR2;SKI;CDH5;DAB2;MAPK7;ZMIZ1;HYAL2;ID1;GCNT2;SOX9;FERMT2;SOX5	GO:0071560
Vacuolar Transport (GO:0007034)	2039-12-01	0.00978258	0.444474	0	0	2.51768	11.6497	AP1G1;VPS53;ANKRD44;VPS13C;VPS52;VPS13A;VPS54;VPS37D;TMEM106B;VPS37A;ATP6V0D1;VTI1B	GO:0007034
Embryonic Appendage Morphogenesis (GO:0035113)	2026-10-05	0.00995453	0.444474	0	0	5.65889	26.086	SKI;TGFB2;MYH3;PTCH1;MEGF8	GO:0035113
Establishment of Epithelial Cell Apical/Basal Polarity (GO:0045198)	2026-10-05	0.00995453	0.444474	0	0	5.65889	26.086	RAP2A;EZR;SYNE4;MYO9A;RHOA	GO:0045198
Modulation by Symbiont of Entry Into Host (GO:0052372)	2026-10-05	0.00995453	0.444474	0	0	5.65889	26.086	TRIM62;EXOC7;TRIM25;HS3ST5;NECTIN2	GO:0052372
Peroxisome Fission (GO:0016559)	2026-10-05	0.00995453	0.444474	0	0	5.65889	26.086	MED12;FIS1;PEX19;PEX11B;PEX11G	GO:0016559

## Sheet: ExIR|HNSC|Pathway
Term	Overlap	P.value	Adjusted.P.value	Old.P.value	Old.Adjusted.P.value	Odds.Ratio	Combined.Score	Genes			Title: KEGG pathways significantly associated with ExIR-derived mediators of HNSC dataset
Oxidative phosphorylation	38/133	4.54065e-05	0.00716641	0	0	2.27659	22.7656	COX7B;NDUFB7;NDUFB6;COX15;NDUFB11;COX4I1;COX4I2;ATP5MC2;ATP5MC3;NDUFB1;COX7A2;UQCR10;COX5B;ATP5MC1;COX11;CYC1;ATP6V1D;NDUFV1;COX10;ATP6V0A1;ATP5PD;NDUFA6;NDUFA3;NDUFA2;NDUFA1;NDUFC2;ATP5F1C;SDHB;ATP5F1D;COX6B1;PPA2;UQCRQ;NDUFS5;NDUFS4;NDUFAB1;ATP6V1B2;ATP5PO;ATP6V0D1
Thermogenesis	58/232	4.60862e-05	0.00716641	0	0	1.9011	18.9824	COX7B;COX4I1;COX4I2;PRKAG1;PRKAB2;SMARCC1;SMARCC2;ACSL6;ACSL5;NDUFC2;PRKAB1;SDHB;ARID1B;COX6B1;NDUFS5;NDUFS4;ZNF516;SOS1;SOS2;KDM3B;NDUFB7;NDUFB6;COX15;NDUFB11;COX18;ADCY4;ATP5MC2;ATP5MC3;NDUFB1;COX7A2;UQCR10;COX5B;ADCY5;ATP5MC1;CNR1;COX11;COX14;CYC1;NDUFV1;COX10;SMARCE1;COA3;ATP5PD;NDUFA6;NDUFA3;NDUFA2;NDUFA1;ATP5F1C;ATP5F1D;MAPK12;RPS6KB1;UQCRQ;NDUFAF5;NDUFAB1;RPS6KB2;NDUFAF2;ATP5PO;FGFR1
Mitophagy	23/68	8.8936e-05	0.0092197	0	0	2.90292	27.0773	GABARAPL2;USP8;FIS1;JUN;ATG9B;ATG9A;EIF2AK3;AMBRA1;MAPK10;RHOT1;UBB;SP1;NBR1;TOMM7;MFN2;USP30;RPS27A;TBC1D17;UBA52;OPTN;TBC1D15;ATF4;BCL2L1
Salmonella infection	57/249	0.000624832	0.0485807	0	0	1.69078	12.4746	CYFIP1;NCKAP1;WASL;PIK3C2A;TXN2;ACTR1B;KIF5C;KIF5B;CASP4;KPNA3;MAP2K4;MAP2K2;ANXA2;EXOC7;DYNLL1;DYNLL2;RHOA;TIRAP;RHOB;DNM2;DYNC1LI1;DYNC1LI2;TUBB2A;TRAF6;EXOC4;PIK3C3;MYL9;ARL8B;DCTN6;DYNC1I2;ARHGEF26;DCTN2;DCTN4;DCTN3;SNX33;KLC4;CYTH2;PODXL;MYO6;VPS11;RPS3;CD14;WASF3;S100A10;JUN;ARPC4;TUBB4B;MAPK12;MAPK10;ABI1;BCL2;CTNNB1;TAB3;PKN1;ACBD3;ACTR10;MYD88
Parkinson disease	56/249	0.00108112	0.0672459	0	0	1.65185	11.2817	COX7B;COX4I1;COX4I2;TXN2;CASP9;KIF5C;KIF5B;SLC18A2;NDUFC2;SDHB;COX6B1;TUBB2A;NDUFS5;NDUFS4;VDAC2;VDAC1;ATF6;UBA52;ATF4;NDUFB7;UBA7;NDUFB6;NDUFB11;ATP5MC2;ATP5MC3;NDUFB1;COX7A2;UQCR10;COX5B;ADCY5;ATP5MC1;KLC4;UBB;MFN2;CYC1;RPS27A;NDUFV1;TRAP1;ATP5PD;NDUFA6;NDUFA3;NDUFA2;EIF2AK3;NDUFA1;UBE2G1;UBE2G2;ATP5F1C;TUBB4B;ATP5F1D;MAPK10;UQCRQ;NDUFAB1;ATP5PO;CALM1;BCL2L1;NFE2L2
Pantothenate and CoA biosynthesis	2021-09-01	0.0020395	0.105714	0	0	4.24808	26.3171	PANK3;ALDH1B1;PPCS;VNN3;DPYD;ENPP1;PPCDC;AASDHPPT;BCAT2
Pathways of neurodegeneration	94/475	0.00273278	0.121414	0	0	1.40697	8.30454	CHRM3;COX7B;COX4I1;COX4I2;CASP9;FRAT1;FRAT2;ACTR1B;KIF5C;KIF5B;CAPN1;GABARAPL2;MAP2K2;GPX1;NDUFC2;WIPI1;AXIN2;SDHB;DKK2;COX6B1;TUBB2A;NDUFS5;NDUFS4;VDAC2;PIK3C3;VDAC1;PLCB1;ATF6;UBA52;OPTN;ATF4;DCTN6;NDUFB7;NDUFB6;UBA7;DCTN2;NDUFB11;DCTN4;DCTN3;ATP5MC2;HTT;NDUFB1;ATP5MC3;COX7A2;AMBRA1;UQCR10;COX5B;TANK;LRP6;ATP5MC1;KLC4;WNT11;UBB;DVL1;MFN2;CYC1;RPS27A;NDUFV1;TRAP1;FZD3;NDUFA6;ATP5PD;NOS2;CSNK1A1;…
Colorectal cancer	23/86	0.00345197	0.134195	0	0	2.07131	11.7419	JUN;SMAD4;TGFB2;MAP2K2;GADD45A;PIK3R3;BRAF;AXIN2;MLH1;RHOA;EREG;TGFBR2;CASP9;MAPK10;APC;RPS6KB1;MSH3;RPS6KB2;BCL2;CTNNB1;POLK;SOS1;SOS2
Lysine degradation	18/63	0.0043004	0.148603	0	0	2.26805	12.3587	KMT2E;GCDH;KMT2D;COLGALT2;SETD2;KMT2A;PHYKPL;KMT2C;SETD7;SETDB2;DLST;PRDM2;ASH1L;CAMKMT;TMLHE;ALDH1B1;NSD1;EZH1
Hepatocellular carcinoma	38/168	0.00567931	0.176627	0	0	1.66022	8.58486	MGST3;PTEN;PIK3R3;LRP6;FRAT1;FRAT2;WNT11;DVL1;POLK;SMARCE1;SMARCC1;FZD3;GSTM2;SMAD4;TGFB2;MAP2K2;SMARCC2;PHF10;GADD45A;CSNK1A1;HGF;FZD7;FZD9;BRAF;AXIN2;ARID1B;TGFBR2;APC;GSTA4;RPS6KB1;GSTA1;RPS6KB2;CTNNB1;SOS1;SOS2;BCL2L1;GSTM5;NFE2L2
Diabetic cardiomyopathy	44/203	0.00699473	0.183588	0	0	1.57221	7.80226	COX7B;NDUFB7;NDUFB6;NDUFB11;COX4I1;NCF4;COX4I2;ATP5MC2;PTEN;PIK3R3;ATP5MC3;NDUFB1;COX7A2;UQCR10;COX5B;ATP5MC1;MPC2;CYC1;NDUFV1;TGFB2;ATP5PD;NDUFA6;NDUFA3;GSR;GFPT1;NDUFA2;NDUFA1;NDUFC2;ATP5F1C;ATP5F1D;SDHB;MAPK12;COX6B1;TGFBR2;MAPK10;SP1;UQCRQ;NDUFS5;NDUFAB1;NDUFS4;ATP5PO;VDAC2;VDAC1;PLCB1
Gastric cancer	34/149	0.00743927	0.183588	0	0	1.67845	8.22603	PIK3R3;FGF1;FGF2;LRP6;FRAT1;FRAT2;MUC2;WNT11;CDH1;DVL1;POLK;FZD3;SMAD4;TGFB2;MAP2K2;JUP;GADD45A;CSNK1A1;HGF;FZD7;FZD9;BRAF;AXIN2;MLH1;TGFBR2;APC;RPS6KB1;RPS6KB2;BCL2;CTNNB1;SOS1;CDH17;SOS2;FGFR2
Protein processing in endoplasmic reticulum	38/171	0.00767409	0.183588	0	0	1.62248	7.90132	ERO1A;UBE2D3;HSPA4L;HERPUD1;DNAJB1;ERLEC1;MAN1A2;LMAN2;UBXN8;MAN1A1;CAPN1;SEC23B;SEC31B;UBXN6;SEC13;SEC24B;SEC24A;SSR4;DNAJC5B;AMFR;HSPA6;EIF2AK3;UBE4B;UBE2G1;UBE2G2;DNAJC3;MAPK10;DNAJC5;CANX;DNAJA2;BCL2;PLAA;STUB1;STT3B;ATF6;RNF185;ATF4;NFE2L2

## Sheet: ExIR|PC|BP
Term	Overlap	P.value	Adjusted.P.value	Old.P.value	Old.Adjusted.P.value	Odds.Ratio	Combined.Score	Genes	GO_ID		Title: Biological processes significantly associated with ExIR-derived mediators of STAD dataset
Proton Motive Force-Driven ATP Synthesis (GO:0015986)	45/59	1.2639e-37	4.55383e-34	0	0	37.8466	3215.5	NDUFA13;NDUFB8;NDUFB7;NDUFA11;NDUFB10;NDUFB6;NDUFA12;NDUFB11;NDUFB5;NDUFB4;NDUFB3;ATP5MC2;NDUFB2;ATP5MC3;NDUFB1;ATP5MC1;ATP5F1B;NDUFV2;ATP5MF;ATP5ME;ATP5PF;NDUFA8;NDUFA7;ATP5PD;NDUFA6;NDUFA5;ATP5PB;NDUFA3;NDUFA2;NDUFA1;NDUFC1;SDHC;SDHD;ATP5F1C;SDHB;ATP5F1D;ATP5F1E;NDUFS8;NDUFS7;NDUFS6;NDUFS5;NDUFAB1;NDUFS3;ATP5PO;NDUFS2	GO:0015986
Proton Motive Force-Driven Mitochondrial ATP Synthesis (GO:0042776)	42/52	4.30344e-37	5.60766e-34	0	0	49.3688	4133.96	NDUFA13;NDUFB8;NDUFB7;NDUFA11;NDUFB10;NDUFB6;NDUFA12;NDUFB11;NDUFB5;NDUFB4;NDUFB3;NDUFB2;NDUFB1;ATP5F1B;NDUFV2;ATP5MF;ATP5ME;ATP5PF;NDUFA8;NDUFA7;ATP5PD;NDUFA6;NDUFA5;ATP5PB;NDUFA3;NDUFA2;NDUFA1;NDUFC1;SDHC;SDHD;ATP5F1C;SDHB;ATP5F1D;ATP5F1E;NDUFS8;NDUFS7;NDUFS6;NDUFS5;NDUFAB1;NDUFS3;ATP5PO;NDUFS2	GO:0042776
Oxidative Phosphorylation (GO:0006119)	45/60	4.66916e-37	5.60766e-34	0	0	35.3216	2954.82	NDUFA13;NDUFB8;NDUFB7;NDUFA11;NDUFB10;NDUFB6;NDUFA12;NDUFB11;NDUFB5;NDUFB4;NDUFB3;NDUFB2;NDUFB1;ATP5F1B;NDUFV2;ATP5MF;ATP5ME;ATP5PF;NDUFA8;NDUFA7;ATP5PD;NDUFA6;NDUFA5;ATP5PB;NDUFA3;NDUFA2;NDUFA1;NDUFC1;SDHC;SDHD;ATP5F1C;SDHB;ATP5F1D;ATP5F1E;NIPSNAP2;NDUFS8;NDUFS7;NDUFS6;NDUFS5;NDUFAB1;NDUFS3;UQCRC1;ATP5PO;NDUFS2;UQCRC2	GO:0006119
Cytoplasmic Translation (GO:0002181)	56/101	5.84123e-35	5.26149e-32	0	0	14.7318	1161.24	EIF4A2;EIF4A1;RPL5;RPL3;RPL32;RPL31;RPL34;RPL10A;RPL8;RPL6;RPL7;RPS15;RPS4X;RPS14;RPL7A;RPS17;RPL18A;RPS18;RPL36;RACK1;RPL38;RPS11;RPL39;RPS10;RPL21;RPS7;RPS8;RPL22;RPL13A;RPSA;RPS3A;EEF1D;RPL29;RPL28;RPL12;RPL11;RPL36A;MRPL13;RPS15A;RPS3;RPL15;RPS2;RPS27A;RPL35A;RPL23A;RPL17-C18ORF32;RPS28;EIF3M;EIF2S3;RPS27;RPS29;RPL27A;EIF3I;FAU;RPS24;RPS23	GO:0002181
Translation (GO:0006412)	84/232	5.50112e-34	3.9641e-31	0	0	6.8041	521.078	RPL5;RPL3;MRPS16;RPL32;RPL31;MRPS14;RPL34;MRPS11;MRPL36;MRPL37;RPL8;RPL10A;RPL6;RPL7;MRPL33;RPS15;MRPL41;RPS4X;RPS14;MRPL42;MRPL3;RPL7A;RPS17;MRPL40;RPL18A;RPS18;RPL36;RACK1;RPL38;RPS11;RPL39;RPS10;CHCHD1;MRPS26;RPL21;RPS7;MRPS25;RPS8;PABPC4;RPL22;MRPS23;MRPS18B;MRPS21;RPL13A;MRPL47;RPSA;RPS3A;MRPS7;MRPL43;EEF1A1;EEF1G;MRPL51;EEF1D;RPL29;RPL28;MRPS35;RPL12;MRPL19;RPL11;MRPL16;RPL36A;MRPL15;MRPL13…	GO:0006412
Cellular Respiration (GO:0045333)	50/85	4.67231e-33	2.80572e-30	0	0	16.8555	1254.78	NDUFA13;NDUFA11;NDUFA12;ETFA;ETFB;COX7C;CHCHD5;UQCRFS1;COX8A;NDUFC1;SDHC;SDHB;COX6B1;NDUFS8;NDUFS7;NDUFS6;NDUFS5;NDUFS3;UQCRC1;NDUFS2;UQCRC2;NDUFB8;NDUFB7;NDUFB10;NDUFB6;NDUFB11;NDUFB5;NDUFB4;NDUFB3;NDUFB2;NDUFB1;COX7A2;UQCR11;UQCR10;COX5B;COX5A;BLOC1S1;NDUFV2;PPARGC1A;NDUFA8;NDUFA7;NDUFA6;NDUFA5;MDH2;NDUFA3;NDUFA2;NDUFA1;COX6C;UQCRQ;NDUFAB1	GO:0045333
Mitochondrial ATP Synthesis Coupled Electron Transport (GO:0042775)	43/65	9.96661e-32	5.12996e-29	0	0	22.9744	1639.99	NDUFB8;NDUFB7;NDUFB10;NDUFB6;NDUFA12;NDUFB5;NDUFB4;NDUFB3;NDUFB2;NDUFB1;COX7A2;UQCR11;UQCR10;COX5B;COX7C;COX5A;UQCRFS1;NDUFV2;COA6;COX8A;NDUFA8;NDUFA7;NDUFA6;NDUFA5;NDUFA3;NDUFA2;NDUFA1;NDUFC1;SDHC;SDHD;COX6C;SDHB;COX6B1;NDUFS8;NDUFS7;NDUFS6;UQCRQ;NDUFS5;NDUFAB1;NDUFS3;UQCRC1;NDUFS2;UQCRC2	GO:0042775
Macromolecule Biosynthetic Process (GO:0009059)	72/189	6.21905e-31	2.8009e-28	0	0	7.33206	509.963	RPL5;RPL3;MRPS16;RPL32;RPL31;MRPS14;RPL34;MRPS11;MRPL36;MRPL37;RPL10A;RPL8;RPL6;RPL7;RPS15;MRPL41;RPS4X;RPS14;MRPL3;MRPL42;RPL7A;RPS17;MRPL40;RPL18A;RPS18;RPL36;RPL38;RPS11;RPL39;RPS10;TGM2;RPL21;RPS7;RPS8;PABPC4;RPL22;MRPS18B;MRPS21;RPL13A;RPSA;RPS3A;MRPS7;MRPL43;EEF1A1;EEF1G;MRPL51;EEF1D;RPL29;RPL28;RPL12;RPL11;RPL36A;MRPL13;MRPL11;RPS15A;FUT9;RPS3;RPL15;RPS2;RPS27A;RPL35A;RPL23A;MRPL23;RPL17-C…	GO:0009059
Aerobic Electron Transport Chain (GO:0019646)	41/64	1.80998e-29	7.24596e-27	0	0	20.9254	1384.88	NDUFB8;NDUFB7;NDUFB10;NDUFB6;NDUFB5;NDUFB4;NDUFB3;NDUFB2;NDUFB1;COX7A2;UQCR11;UQCR10;COX5B;COX7C;COX5A;UQCRFS1;NDUFV2;COX8A;NDUFA8;NDUFA7;NDUFA6;NDUFA5;NDUFA3;NDUFA2;NDUFA1;NDUFC1;SDHC;SDHD;COX6C;SDHB;COX6B1;NDUFS8;NDUFS7;NDUFS6;UQCRQ;NDUFS5;NDUFAB1;NDUFS3;UQCRC1;NDUFS2;UQCRC2	GO:0019646
Aerobic Respiration (GO:0009060)	43/81	4.21369e-26	1.51819e-23	0	0	13.2894	776.482	NDUFA13;NDUFB8;NDUFB7;NDUFA11;NDUFB10;NDUFB6;NDUFA12;NDUFB11;NDUFB5;NDUFB4;NDUFB3;NDUFB2;NDUFB1;BLOC1S1;IDH3B;NDUFV2;NDUFA8;NDUFA7;NDUFA6;MDH1;NDUFA5;MDH2;NDUFA3;NDUFA2;NDUFA1;NDUFC1;SDHC;SDHD;ATP5F1C;SDHB;ATP5F1D;NIPSNAP2;NDUFS8;NDUFS7;NDUFS6;NDUFS5;NDUFAB1;NDUFS3;UQCRC1;NDUFS2;SUCLG2;SUCLG1;UQCRC2	GO:0009060
Mitochondrial Electron Transport, NADH to Ubiquinone (GO:0006120)	24/34	2.61945e-19	8.57989e-17	0	0	27.8898	1193.3	NDUFA8;NDUFB8;NDUFA7;NDUFB7;NDUFA6;NDUFB10;NDUFB6;NDUFA5;NDUFB5;NDUFB4;NDUFA3;NDUFB3;NDUFA2;NDUFB2;NDUFB1;NDUFC1;NDUFS8;NDUFS7;NDUFS6;NDUFS5;NDUFAB1;NDUFS3;NDUFS2;NDUFV2	GO:0006120
Gene Expression (GO:0010467)	85/381	2.34289e-18	7.03452e-16	0	0	3.41687	138.708	ISCA2;RPL5;RPL3;MRPS16;RPL32;RPL31;MRPS14;RPL34;MRPS11;MRPL36;MRPL37;RPL8;RPL10A;RPL6;RPL7;RPS15;MRPL41;RBM3;RPS4X;RPS14;MRPL42;MRPL3;RPL7A;RPS17;MRPL40;RPL18A;RPS18;RPL36;RPL38;RPS11;RPL39;RPS10;TGM2;NKX2-8;RPL21;RPS7;RPS8;PABPC4;RPL22;MRPS18B;MRPS21;RPL13A;RPSA;RPS3A;MRPS7;MRPL43;THAP1;EEF1A1;MRPL51;BOLA3;SRSF3;RPL29;RPL28;RBM8A;RPL12;RPL11;RPL36A;KLK4;MRPL13;MRPL11;EXOSC4;RPS15A;RPS3;RPL15;RPS…	GO:0010467
Protein Metabolic Process (GO:0019538)	107/614	1.17834e-14	3.26581e-12	0	0	2.51832	80.7679	RPL5;CHRM3;ISCA2;RPL3;RPL32;RPL31;RPL34;UBE2D2;UBE2D3;UBE2L6;PARK7;RPL8;RPL10A;RPL6;RPL7;UBE2L3;CNDP2;RPS15;RPS14;RPS17;CAPN8;RPL18A;RPS18;RPL36;RPL38;RPS11;GGT1;RPL39;RPS10;TGM3;RPL21;RPS7;RPS8;RPL22;MRPS18B;RPSA;PGC;EEF1A1;BOLA3;ADAM8;IAPP;LAP3;RPL29;RPL28;RPN2;KLK4;MRPL13;MRPL11;BAG2;UBE2I;NSG1;MRPL23;RPL17-C18ORF32;RPS28;RPS27;NACA;RPS29;PRPH2;RPL27A;CPE;RPS24;RPS23;ACHE;MRPS16;MRPS14;MRPS11;…	GO:0019538
protein-RNA Complex Assembly (GO:0022618)	41/138	7.34354e-14	1.88991e-11	0	0	4.94171	149.449	RPL5;HSP90AB1;RPL11;RPS27L;RPS15;RRP7A;RPS14;SNRPD2;PUF60;RPL38;SNRPD3;EIF4B;MCTS1;PTGES3;RPSA;ERAL1;MRPS7;LSM4;SRPK1;GCFC2;XAB2;RPS28;EIF3M;EIF2S3;RPS27;EIF6;PRKRA;CLNS1A;EIF3I;SNRPG;RSRP1;EIF3H;SNRPE;EIF3E;SNRPF;FAU;SNRPC;EIF3D;NOP53;SNRPB;SRSF9	GO:0022618
Mitochondrial Translation (GO:0032543)	31/94	3.81837e-12	9.17173e-10	0	0	5.72699	150.57	MRPS16;MRPS35;MRPS14;MRPS11;MRPL19;MRPL16;MRPL36;MRPL37;MRPL15;MTIF3;MRPL13;MRPL57;MRPL33;MRPL11;MRPL41;MRPL3;MRPL42;MRPL20;MRPL40;CHCHD1;MRPS26;MRPS25;MRPS23;MRPS18B;MRPS21;MRPL47;MRPS7;MRPL23;MRPL43;MRPL21;MRPL51	GO:0032543
Mitochondrial Gene Expression (GO:0140053)	31/100	2.36052e-11	5.3156e-09	0	0	5.22728	127.909	MRPS16;MRPS35;MRPS14;MRPS11;MRPL19;MRPL16;MRPL36;MRPL15;MRPL37;MRPL13;MRPL57;MRPL11;MRPL33;MRPL41;MRPL20;MRPL3;MRPL42;MRPL40;CHCHD1;MRPS26;MTERF3;MRPS25;MRPS23;MRPS18B;MRPS21;MRPL47;MRPL23;MRPS7;MRPL21;MRPL43;MRPL51	GO:0140053
ATP Biosynthetic Process (GO:0006754)	14/24	3.98791e-10	8.45201e-08	0	0	16.1668	349.892	ATP5PF;ATP5PD;ATP5PB;ATP5MC2;ATP5MC3;NUDT2;ATP5F1C;ATP5F1D;ATP5F1E;ATP5MC1;ATP5F1B;ATP5PO;ATP5MF;ATP5ME	GO:0006754
Ribosome Assembly (GO:0042255)	18/42	9.57717e-10	1.91703e-07	0	0	8.67601	180.17	RPL5;NPM1;MTERF3;RPL11;RPS27L;RPSA;ERAL1;MRPS7;RPS15;RRP7A;RPS14;RPS28;RPS27;EIF6;C1QBP;SBDS;FAU;NOP53	GO:0042255
Mitochondrial Respiratory Chain Complex Assembly (GO:0033108)	27/90	1.02917e-09	1.95163e-07	0	0	4.97539	102.963	NDUFA13;DMAC1;COX17;NDUFB3;NDUFB2;COX7A2;HIGD1A;TMEM70;STMP1;UQCRFS1;COX14;COA6;COA5;NDUFA6;UQCC2;ATP5F1D;COX7A2L;NDUFAF8;NDUFS8;NDUFS7;SDHAF3;NDUFS5;NDUFS3;NDUFAF2;NDUFS2;NDUFAF3;SMIM20	GO:0033108
Ribosomal Small Subunit Biogenesis (GO:0042274)	26/85	1.31237e-09	2.36423e-07	0	0	5.11382	104.585	RPS27L;SNU13;RPS15;RPS4X;RRP7A;RPS14;TRMT112;RPS17;EMG1;RPS15A;NOB1;RPS11;RPS27A;NPM1;RPS7;RPS8;IMP4;RPS3A;RPSA;ERAL1;MRPS7;RPS28;RPS27;FAU;RPS24;RPS23	GO:0042274
NADH Dehydrogenase Complex Assembly (GO:0010257)	14/35	2.02589e-07	3.1632e-05	0	0	7.69389	118.579	NDUFA13;NDUFA6;DMAC1;NDUFB3;NDUFB2;TMEM70;NDUFAF8;NDUFS8;NDUFS7;NDUFS5;NDUFAF2;NDUFS3;NDUFAF3;NDUFS2	GO:0010257
Mitochondrial Respiratory Chain Complex I Assembly (GO:0032981)	14/35	2.02589e-07	3.1632e-05	0	0	7.69389	118.579	NDUFA13;NDUFA6;DMAC1;NDUFB3;NDUFB2;TMEM70;NDUFAF8;NDUFS8;NDUFS7;NDUFS5;NDUFAF2;NDUFS3;NDUFAF3;NDUFS2	GO:0032981
Energy Derivation by Oxidation of Organic Compounds (GO:0015980)	15/40	2.04118e-07	3.1632e-05	0	0	6.92734	106.713	COX8A;COX7A2;UQCR11;UQCR10;COX5B;COX6C;COX5A;COX7C;COX6B1;CHCHD5;ADGRF1;UQCRQ;UQCRC1;UQCRC2;PPARGC1A	GO:0015980
Ribonucleoprotein Complex Biogenesis (GO:0022613)	28/120	2.10704e-07	3.1632e-05	0	0	3.52989	54.2644	RPL5;PAK1IP1;RPL11;SNU13;TMA16;RPL7;RPS15;RRP7A;RPS4X;RPS14;RPS17;EMG1;RPS15A;RPL38;RPS11;RPS27A;NPM1;RPS7;RPS8;GTF3A;RPL35A;IMP4;RPS3A;RPS28;RPS27;MRTO4;RPS24;RPS23	GO:0022613
7-Methylguanosine Cap Hypermethylation (GO:0036261)	2026-06-06	2.65773e-07	3.54802e-05	0	0	110364	1.67098e+06	SNRPD2;SNRPG;SNRPE;SNRPD3;SNRPF;SNRPB	GO:0036261
RNA Capping (GO:0036260)	2026-06-06	2.65773e-07	3.54802e-05	0	0	110364	1.67098e+06	SNRPD2;SNRPG;SNRPE;SNRPD3;SNRPF;SNRPB	GO:0036260
Positive Regulation of Telomere Maintenance via Telomerase (GO:0032212)	2022-11-01	2.6588e-07	3.54802e-05	0	0	11.5254	174.497	CCT3;CCT6A;CCT2;PTGES3;TCP1;FBXO4;CTNNB1;CCT8;CCT7;HNRNPA1;CCT4	GO:0032212
Ribosome Biogenesis (GO:0042254)	33/161	4.66442e-07	6.00211e-05	0	0	2.99377	43.6436	RPL5;PAK1IP1;RPL11;SNU13;TMA16;RPL7;RPS15;RRP7A;RPS4X;RPS14;RPS17;EMG1;EXOSC4;RPS15A;NOB1;RPS11;RPS27A;DCAF13;NPM1;RPS7;RPS8;GTF3A;RPL35A;IMP4;RPS3A;RPS28;RPS27;MRTO4;SBDS;PIN4;NOP53;RPS24;RPS23	GO:0042254
Substantia Nigra Development (GO:0021762)	15/44	8.57723e-07	0.000106565	0	0	5.97055	83.4025	YWHAE;ATP5PF;HSPA5;SYPL2;DYNLL1;RHOA;COX6B1;CDC42;LDHA;YWHAQ;NDUFS3;PLP1;CALM3;CALM1;CALM2	GO:0021762
Ribosomal Small Subunit Assembly (GO:0000028)	2016-09-01	9.23757e-07	0.000110943	0	0	14.803	205.685	RPS15;RRP7A;RPS14;RPS28;RPS27;RPS27L;RPSA;FAU;MRPS7	GO:0000028
Regulation of Apoptotic Process (GO:0042981)	93/704	1.1877e-06	0.000138041	0	0	1.78899	24.4081	ARF4;MTCH2;CITED1;PDCD6;ZFAND6;PDCD5;APIP;FHL2;HSPB1;CIB1;FAIM2;PARK7;HMGB1;CD3E;PHB2;TNF;IKZF3;ING4;UXT;LGALS3;MYDGF;SHH;MYC;C1QBP;ARHGDIA;RACK1;CYP1B1;CD38;IFT57;JAK3;CTSD;TGM2;ANXA4;IGFBP3;ACTL6A;ANXA5;NME2;RPS3A;NME1;MORF4L1;MELK;HAX1;PLSCR3;TMBIM4;FKBP8;IAPP;VDAC1;ANGPTL4;EEF1E1;PPIA;LTF;HDAC2;HDAC1;GLO1;HIGD1A;RTN4;MTDH;PRDX3;PKHD1;PRDX2;SOCS3;PRDX5;MIEN1;UBB;BAG1;RPS3;SAP18;RPL15;NAE1;CD74…	GO:0042981
Positive Regulation of Telomere Maintenance via Telomere Lengthening (GO:1904358)	2025-11-01	1.33975e-06	0.000150847	0	0	9.05419	122.44	CCT3;CCT6A;CCT2;PTGES3;TCP1;FBXO4;CTNNB1;CCT8;CCT7;HNRNPA1;CCT4	GO:1904358
rRNA Processing (GO:0006364)	25/110	1.56206e-06	0.000170548	0	0	3.40607	45.5375	RPL5;RPL11;SNU13;RPL7;RPS15;RRP7A;RPS14;RPL7A;TRMT112;RPS17;EMG1;EXOSC4;NOB1;DCAF13;RPS7;RPL35A;IMP4;RPS28;RPS27;EIF6;MRTO4;SBDS;PIN4;NOP53;RPS24	GO:0006364
Chaperone Mediated Protein Folding Independent of Cofactor (GO:0051086)	2026-07-06	1.73284e-06	0.00018363	0	0	68.9737	914.988	CCT3;CCT6A;TCP1;CCT8;CCT7;CCT4	GO:0051086
'De Novo' Post-Translational Protein Folding (GO:0051084)	13/36	2.19266e-06	0.000225055	0	0	6.51827	84.9357	CCT3;CCT2;HSPA8;HSPA5;ST13;PTGES3;HSPE1;CCT6A;DNAJB1;TCP1;CCT8;CCT7;CCT4	GO:0051084
rRNA Metabolic Process (GO:0016072)	23/98	2.24868e-06	0.000225055	0	0	3.54885	46.1534	RPL5;RPS7;CAVIN1;RPL11;GTF3A;RPL35A;IMP4;RPL7;RPS15;RRP7A;RPS17;EMG1;RPS28;RPS27;EXOSC4;NOB1;MYC;MRTO4;SBDS;PIN4;NOP53;RPS24;DCAF13	GO:0016072
Protein Targeting to Mitochondrion (GO:0006626)	17/60	3.04559e-06	0.000296575	0	0	4.56579	57.9939	BCAP31;TIMM8B;FIS1;MTCH2;NDUFA13;MTX1;MTX2;TIMM9;TIMM13;TIMM10;TOMM20;TIMM23B;TIMM17A;TOMM7;TIMM17B;TSPO;ROMO1	GO:0006626
U2-type Prespliceosome Assembly (GO:1903241)	2023-10-01	4.68405e-06	0.000444121	0	0	8.85917	108.714	SF3B5;SF3B2;SNRPD2;SF3B6;SNRPG;SNRPA1;SNRPE;SNRPD3;SNRPF;SNRPB	GO:1903241
mRNA Splicing, via Spliceosome (GO:0000398)	37/211	5.10876e-06	0.000463822	0	0	2.46932	30.0876	SF3B5;SF3B2;RBM8A;SF3B6;SNU13;UBL5;SNRPD2;PUF60;SNRPD3;KCNN4;HNRNPA1;BCAS2;SRRM2;HSPA8;SNRPN;LSM5;LSM4;LSM3;SRPK1;LSM2;GCFC2;XAB2;LSM7;SYF2;CLNS1A;HNRNPF;SNRPG;RSRP1;SRSF3;SNRPE;SNRPA1;HNRNPC;SNRPF;SNRPC;PPIL3;SNRPB;SRSF9	GO:0000398
Establishment of Protein Localization to Mitochondrial Membrane (GO:0090151)	2028-11-01	5.14929e-06	0.000463822	0	0	7.45517	90.779	TIMM8B;MTCH2;NDUFA13;MTX1;MTX2;TIMM9;TIMM13;TOMM7;ROMO1;TIMM10;TOMM20	GO:0090151
Positive Regulation of Telomerase RNA Localization to Cajal Body (GO:1904874)	2026-08-06	6.45674e-06	0.000567406	0	0	34.485	412.109	CCT3;CCT6A;TCP1;CCT8;CCT7;CCT4	GO:1904874
RNA Splicing, via Transesterification Reactions With Bulged Adenosine as Nucleophile (GO:0000377)	31/171	1.46654e-05	0.00125808	0	0	2.56632	28.5632	SF3B5;SF3B2;RBM8A;SF3B6;SNU13;UBL5;SNRPD2;SNRPD3;KCNN4;HNRNPA1;BCAS2;SRRM2;HSPA8;SNRPN;LSM5;LSM4;LSM3;LSM2;GCFC2;XAB2;LSM7;SYF2;HNRNPF;SNRPG;SNRPE;SNRPA1;SNRPF;HNRNPC;SNRPC;PPIL3;SNRPB	GO:0000377
Positive Regulation of Protein Localization to Cajal Body (GO:1904871)	2026-09-06	1.80458e-05	0.0014777	0	0	22.9887	251.097	CCT3;CCT6A;TCP1;CCT8;CCT7;CCT4	GO:1904871
Regulation of Protein Localization to Cajal Body (GO:1904869)	2026-09-06	1.80458e-05	0.0014777	0	0	22.9887	251.097	CCT3;CCT6A;TCP1;CCT8;CCT7;CCT4	GO:1904869
Electron Transport Chain (GO:0022900)	2017-08-01	2.1358e-05	0.00171006	0	0	10.2267	109.979	NDUFA5;FDX1;UQCRFS1;VDAC2;ETFA;ETFB;SDHB;PPARGC1A	GO:0022900
Mitochondrial Electron Transport, Cytochrome C to Oxygen (GO:0006123)	2013-07-01	2.36481e-05	0.00185226	0	0	13.4163	142.913	COX8A;COX7A2;COX5B;COX6C;COX5A;COX7C;COX6B1	GO:0006123
RNA Processing (GO:0006396)	44/291	3.45441e-05	0.00262426	0	0	2.06957	21.2612	TSEN34;RPL5;SF3B2;RBM8A;RPL11;RPL7;RPS15;RRP7A;RBM3;RPS17;EMG1;EXOSC4;SNRPD2;NOB1;SNRPD3;PPARGC1A;BCAS2;DCAF13;HNRNPA0;SNRPN;RPS7;WTAP;PABPC4;RPL35A;IMP4;LSM5;LSM4;LSM3;SRPK1;ISG20;RPS28;RPS27;HNRNPF;MRTO4;SBDS;SNRPG;PIN4;SNRPA1;HNRNPC;SNRPF;NOP53;RPS24;SNRPB;SRSF9	GO:0006396
Establishment of Protein Localization to Mitochondrion (GO:0072655)	13/45	3.4961e-05	0.00262426	0	0	4.68271	48.0506	BCAP31;TIMM8B;FIS1;TIMM9;TIMM13;TIMM10;TOMM20;TIMM23B;TIMM17A;TOMM7;TIMM17B;TSPO;ROMO1	GO:0072655
Cotranslational Protein Targeting to Membrane (GO:0006613)	2014-07-01	4.40103e-05	0.0032361	0	0	11.4991	115.348	SRP19;SEC61A1;TRAM1;SRP54;SRP14;SEC62;SRP9	GO:0006613
Ribosomal Large Subunit Biogenesis (GO:0042273)	13/47	5.78944e-05	0.00417187	0	0	4.40678	42.9965	RPL5;NPM1;PAK1IP1;RPL11;GTF3A;RPL35A;TMA16;RPL7;RPL7A;TRMT112;EIF6;MRTO4;NOP53	GO:0042273
Endoplasmic Reticulum to Golgi Vesicle-Mediated Transport (GO:0006888)	22/112	7.18701e-05	0.00507741	0	0	2.82469	26.9494	TRAPPC2;BCAP31;SEC16B;TRAPPC3;ARF4;RAB1A;TMED9;TRAPPC2L;TRAPPC1;LMAN1L;PDCD6;TRAPPC4;RABGGTB;RABGGTA;TRAPPC6A;TFG;VAPA;TMED2;STX5;TMED6;COPE;BET1	GO:0006888
Cytoplasmic Translational Initiation (GO:0002183)	2036-11-01	7.90427e-05	0.00544958	0	0	5.06731	47.8634	EIF4A2;MCTS1;EIF4A1;SLBP;EIF3M;EIF2S3;EIF3I;EIF3H;EIF3E;EIF3D;EIF4B	GO:0002183
Protein Stabilization (GO:0050821)	34/212	8.01631e-05	0.00544958	0	0	2.2134	20.8755	RPL5;GRN;HSP90AB1;RPL11;PARK7;PHB2;RTN4;UXT;BAG2;BAG1;FLOT1;POLR2E;CCT8;CCT7;PPARGC1A;TSPAN1;CCT4;CCT3;CCT2;CD74;RPS7;PTGES3;ATP1B2;CCT6A;EFNA1;PYURF;PRKRA;TCP1;PFDN2;STUB1;PFN1;PPIB;NOP53;PFN2	GO:0050821
Mitochondrial Electron Transport, Ubiquinol to Cytochrome C (GO:0006122)	2026-11-06	8.61716e-05	0.00564502	0	0	13.7918	129.079	UQCRQ;UQCRC1;UQCRFS1;UQCR11;UQCR10;UQCRC2	GO:0006122
Regulation of Telomerase RNA Localization to Cajal Body (GO:1904872)	2026-11-06	8.61716e-05	0.00564502	0	0	13.7918	129.079	CCT3;CCT6A;TCP1;CCT8;CCT7;CCT4	GO:1904872
Mitochondrial Transport (GO:0006839)	2043-12-01	0.000100948	0.00649491	0	0	4.45938	41.0304	TIMM8B;MTCH2;NDUFA13;MTX1;MTX2;TIMM9;BNIP3;TIMM13;TOMM7;ROMO1;TIMM10;TOMM20	GO:0006839
Spliceosomal Complex Assembly (GO:0000245)	15/63	0.00010639	0.00672496	0	0	3.60347	32.966	SF3B5;SF3B2;SF3B6;SRPK1;GCFC2;SNRPD2;PUF60;SNRPG;RSRP1;SNRPA1;SNRPE;SNRPD3;SNRPF;SNRPB;SRSF9	GO:0000245
Negative Regulation of Programmed Cell Death (GO:0043069)	52/382	0.000122814	0.00762931	0	0	1.83169	16.4941	ARF4;ZFAND6;APIP;FHL2;HSPB1;CIB1;FAIM2;PHB2;MYDGF;SHH;MYC;ARHGDIA;CD38;GPX4;ANXA4;ANXA5;NME2;RPS3A;HAX1;TMBIM4;FKBP8;VDAC1;ANGPTL4;LTF;HDAC2;HDAC1;GLO1;HIGD1A;MTDH;PKHD1;PRDX3;PRDX2;SOCS3;PRDX5;MIEN1;BAG1;RPL15;CD74;XBP1;NPM1;HSPA5;BNIP3;PA2G4;DNAJA1;PSMC5;KRT18;ARMC10;GDNF;TCIM;CTNNB1;GHRL;LAMTOR5	GO:0043069
Regulation of Telomere Maintenance via Telomerase (GO:0032210)	2044-12-01	0.000128746	0.00776102	0	0	4.31979	38.6953	CCT3;CCT6A;CCT2;PTGES3;TCP1;FBXO4;CTNNB1;CCT8;HNRNPC;CCT7;HNRNPA1;CCT4	GO:0032210
mRNA Processing (GO:0006397)	35/226	0.000129946	0.00776102	0	0	2.12325	18.9997	SF3B5;SF3B2;RBM8A;SF3B6;SNU13;UBL5;SNRPD2;SNRPD3;KCNN4;HNRNPA1;PPARGC1A;BCAS2;HNRNPA0;SRRM2;HSPA8;SNRPN;WTAP;LSM5;LSM4;LSM3;LSM2;GCFC2;XAB2;LSM7;SYF2;HNRNPF;SNRPG;SNRPE;SNRPA1;HNRNPC;SNRPF;SNRPC;PPIL3;SNRPB;SRSF9	GO:0006397
COPII Vesicle Coating (GO:0048208)	2021-08-01	0.000133551	0.00776102	0	0	7.07846	63.1472	TRAPPC2;TRAPPC3;TRAPPC6A;TRAPPC1;TRAPPC2L;PDCD6;TRAPPC4;TMED2	GO:0048208
Vesicle Targeting, Rough ER to cis-Golgi (GO:0048207)	2021-08-01	0.000133551	0.00776102	0	0	7.07846	63.1472	TRAPPC2;TRAPPC3;TRAPPC6A;TRAPPC1;TRAPPC2L;PDCD6;TRAPPC4;TMED2	GO:0048207
Post-Translational Protein Targeting to Endoplasmic Reticulum Membrane (GO:0006620)	2026-12-06	0.000160613	0.00904203	0	0	11.4925	100.404	SEC61A1;HSPA5;SEC61G;CHMP4B;SEC61B;SEC62	GO:0006620
Protein Insertion Into Mitochondrial Inner Membrane (GO:0045039)	2026-12-06	0.000160613	0.00904203	0	0	11.4925	100.404	TIMM8B;NDUFA13;TIMM9;TIMM13;ROMO1;TIMM10	GO:0045039
Mitochondrion Organization (GO:0007005)	24/135	0.000177668	0.00984828	0	0	2.49879	21.5785	FIS1;STOML2;AGTPBP1;MTX1;BIK;MTX2;BNIP3;COX7A2;PARK7;HIGD1A;PHB2;HSD17B10;NIPSNAP2;RAB32;PRDX3;CHCHD2;COX7A2L;HAX1;PLSCR3;STMP1;BAX;MPV17;LETMD1;PPARGC1A	GO:0007005
Negative Regulation of Viral Process (GO:0048525)	15/66	0.000186008	0.0101543	0	0	3.39095	29.1273	IFITM3;IFITM1;IFITM2;ISG15;TNF;OASL;SRPK1;ISG20;ZFP36;PLSCR1;CCL5;CSNK2B;BANF1;PPIA;LTF	GO:0048525
Protein Targeting to ER (GO:0045047)	2023-08-01	0.00027826	0.0149637	0	0	6.134	50.2188	SEC61A1;SPCS2;SEC61G;SRP54;CHMP4B;SRP14;SEC62;SRP9	GO:0045047
Positive Regulation of DNA Biosynthetic Process (GO:2000573)	2041-11-01	0.000286109	0.0151596	0	0	4.22161	34.4447	CCT3;CCT6A;CCT2;PTGES3;TCP1;FBXO4;CTNNB1;CCT8;CCT7;HNRNPA1;CCT4	GO:2000573
Peptide Antigen Assembly With MHC Protein Complex (GO:0002501)	2018-07-01	0.000306254	0.0156747	0	0	7.31599	59.1944	PDIA3;HLA-DRB5;HLA-DMA;HLA-DMB;HLA-DRA;HLA-A;HLA-DQB2	GO:0002501
Negative Regulation of Apoptotic Process (GO:0043066)	60/475	0.000309454	0.0156747	0	0	1.68135	13.5865	ARF4;CITED1;ZFAND6;APIP;FHL2;HSPB1;CIB1;FAIM2;PARK7;PHB2;TNF;MYDGF;SHH;MYC;ARHGDIA;CD38;ANXA4;ANXA5;NME2;RPS3A;HAX1;TMBIM4;FKBP8;VDAC1;ANGPTL4;LTF;GRN;HDAC2;RAMP2;SET;HDAC1;GLO1;SEMA3E;HIGD1A;MTDH;PRDX3;PKHD1;PRDX2;SOCS3;PRDX5;MIEN1;BAG1;RPL15;PPARGC1A;CD74;XBP1;NPM1;HSPA5;BNIP3;PA2G4;SOD2;SOD1;DNAJA1;KRT18;ARMC10;GDNF;TCIM;CTNNB1;GHRL;LAMTOR5	GO:0043066
Regulation of Translational Initiation (GO:0006446)	15/69	0.000312725	0.0156747	0	0	3.20204	25.841	EIF4A2;PPP1R15A;NPM1;HSPB1;BZW1;PPP1CA;CSDE1;CCL5;EIF4EBP1;EIF3H;POLR2G;EIF3E;PAIP2;EIF4B;PAIP1	GO:0006446
Negative Regulation of Viral Genome Replication (GO:0045071)	2048-12-01	0.000314939	0.0156747	0	0	3.83898	30.9542	IFITM3;ISG20;IFITM1;PLSCR1;IFITM2;CCL5;BANF1;ISG15;TNF;OASL;SRPK1;LTF	GO:0045071
Modification-Dependent Macromolecule Catabolic Process (GO:0043632)	2026-09-05	0.000317584	0.0156747	0	0	14.3582	115.652	UBB;UBC;ISG15;FAU;RPS27A	GO:0043632
Positive Regulation of Translation (GO:0045727)	20/108	0.000342976	0.0166992	0	0	2.62324	20.9278	RPL5;NPM1;UQCC2;CNBP;CIRBP;PYM1;RPS27L;YBX1;RBM3;RPS4X;PKM;EIF6;C1QBP;CSDE1;CCL5;PRR16;POLR2G;EIF3E;EIF3D;PAIP1	GO:0045727
Tricarboxylic Acid Cycle (GO:0006099)	2024-08-01	0.000388179	0.0186481	0	0	5.75031	45.1632	MDH1;MDH2;IDH3B;SUCLG2;SDHC;SUCLG1;SDHD;SDHB	GO:0006099
Cellular Response to Acid Chemical (GO:0071229)	2030-09-01	0.000411304	0.0192458	0	0	4.93058	38.4397	XBP1;SPAAR;NEURL1;LAMTOR2;LAMTOR1;LAMTOR4;LAMTOR3;RBX1;LAMTOR5	GO:0071229
Vesicle Coating (GO:0006901)	2030-09-01	0.000411304	0.0192458	0	0	4.93058	38.4397	TRAPPC2;TRAPPC3;TRAPPC6A;TRAPPC1;TRAPPC2L;PDCD6;TRAPPC4;TMED2;AP3S1	GO:0006901
Protein Localization to Endoplasmic Reticulum (GO:0070972)	2019-07-01	0.00045143	0.0208526	0	0	6.70596	51.6566	BCAP31;PPP1R15A;YWHAE;GABARAPL2;SEC16B;HSPA5;VAPA	GO:0070972
Spliceosomal snRNP Assembly (GO:0000387)	2037-10-01	0.000503923	0.0229827	0	0	4.26228	32.3638	SNRPD2;CLNS1A;SNRPG;SNRPE;SNRPD3;SNRPF;SNRPC;LSM4;LSM2;SNRPB	GO:0000387
Post-Translational Protein Targeting to Membrane, Translocation (GO:0031204)	2026-06-04	0.000544499	0.0242201	0	0	22.9613	172.569	SEC61A1;SEC61G;SEC61B;SEC62	GO:0031204
Regulation of High Voltage-Gated Calcium Channel Activity (GO:1901841)	2026-06-04	0.000544499	0.0242201	0	0	22.9613	172.569	CALM3;SRI;CALM1;NIPSNAP2	GO:1901841
Respiratory Electron Transport Chain (GO:0022904)	2026-10-05	0.000593136	0.0260618	0	0	11.4859	85.3416	NDUFA5;UQCRFS1;ETFB;PPARGC1A;SDHB	GO:0022904
COPII-coated Vesicle Budding (GO:0090114)	2038-10-01	0.00063521	0.0270396	0	0	4.10983	30.2547	TRAPPC2;RAB1A;TRAPPC3;TRAPPC6A;TRAPPC1;TRAPPC2L;VAPA;PDCD6;TRAPPC4;TMED2	GO:0090114
Purine Nucleotide Metabolic Process (GO:0006163)	2038-10-01	0.00063521	0.0270396	0	0	4.10983	30.2547	PRPS2;MDH1;GUK1;IDH1;IDH2;PCDHB16;CD38;NUDT17;HPRT1;DNPH1	GO:0006163
Regulation of Viral Genome Replication (GO:0045069)	14/66	0.000637905	0.0270396	0	0	3.1019	22.8217	IFITM3;IFITM1;IFITM2;RAD23A;ISG15;TNF;OASL;SRPK1;ISG20;PLSCR1;CCL5;BANF1;PPIA;LTF	GO:0045069
TOR Signaling (GO:0031929)	2032-09-01	0.000696516	0.0288454	0	0	4.50135	32.7222	TIPRL;EIF4EBP1;LAMTOR2;LAMTOR1;LAMTOR4;RHEBL1;LAMTOR3;CARD11;LAMTOR5	GO:0031929
Response to Amino Acid (GO:0043200)	2032-09-01	0.000696516	0.0288454	0	0	4.50135	32.7222	XBP1;SPAAR;NEURL1;LAMTOR2;LAMTOR1;LAMTOR4;LAMTOR3;RBX1;LAMTOR5	GO:0043200
Protein-Containing Complex Assembly (GO:0065003)	43/323	0.000725549	0.0297063	0	0	1.77978	12.8653	SRP19;CDC123;STOML2;COL16A1;HSP90AB1;PDCD6;POMP;SRP54;CLTA;CD3E;TMEM70;PSMB5;PPP2R1A;AP2S1;TMED2;RPL38;PPARGC1A;AP2M1;EIF4B;TRAPPC2;CCT2;CD74;TRAPPC3;TRAPPC2L;TRAPPC1;GPX4;VBP1;PTGES3;TRAPPC4;NSG1;TBCA;TRAF1;HOPX;VAMP8;TRAPPC6A;CLDN14;CSNK2B;TCP1;CAPZA2;MZB1;CHMP2A;CHMP4B;PFDN5	GO:0065003
NADP Metabolic Process (GO:0006739)	2021-07-01	0.00090317	0.0361569	0	0	5.74734	40.2866	PRDX5;MDH1;IDH1;IDH2;PCDHB16;NUDT17;FMO5	GO:0006739
Response to Copper Ion (GO:0046688)	2021-07-01	0.00090317	0.0361569	0	0	5.74734	40.2866	MT1A;MT1M;MT1F;MT1G;MT1H;ATP5F1D;MT1E	GO:0046688
Apical Junction Assembly (GO:0043297)	1954-12-01	0.000989615	0.0387563	0	0	3.28948	22.7573	CLDN11;CLDN10;CLDN4;RAMP2;CLDN3;CLDN14;FRMPD2;ARL2;CLDN16;RHOC;GRHL2;RHOA	GO:0043297
Regulation of Smooth Muscle Cell Proliferation (GO:0048660)	1954-12-01	0.000989615	0.0387563	0	0	3.28948	22.7573	XRCC6;BMP2;HDAC1;IGFBP3;CCL5;ID2;SERPINF2;CTNNB1;APOD;TNF;PPARGC1A;EREG	GO:0048660
Purine Ribonucleoside Triphosphate Biosynthetic Process (GO:0009206)	2026-11-05	0.00101561	0.0389281	0	0	9.5711	65.9666	ATP5F1B;IMPDH2;ATP5PO;NUDT2;ATP5F1C	GO:0009206
Regulation of Dendritic Cell Differentiation (GO:2001198)	2026-11-05	0.00101561	0.0389281	0	0	9.5711	65.9666	LGALS3;TMEM176B;HLA-B;HMGB1;LGALS9	GO:2001198
Regulation of Ryanodine-Sensitive Calcium-Release Channel Activity (GO:0060314)	2016-06-01	0.00105123	0.039454	0	0	6.894	47.2776	FKBP1A;GSTO1;CALM3;SRI;CALM1;CALM2	GO:0060314
Response to Cadmium Ion (GO:0046686)	2016-06-01	0.00105123	0.039454	0	0	6.894	47.2776	MT1A;MT1M;MT1F;MT1G;MT1H;MT1E	GO:0046686
Positive Regulation of Cellular Component Biogenesis (GO:0044089)	17/93	0.00107811	0.0400455	0	0	2.57863	17.6186	BIK;MMP3;BRK1;PARK7;RHOC;TNF;LGALS3;FLOT1;RACK1;RPS3;CHMP2A;BAX;SYNPO;PFN1;AJUBA;PFN2;RAB7A	GO:0044089
Positive Regulation of Leukocyte Differentiation (GO:1902107)	2026-07-04	0.00118953	0.0428589	0	0	15.3067	103.078	LGALS3;XRCC6;HMGB1;LGALS9	GO:1902107
Positive Regulation of Ryanodine-Sensitive Calcium-Release Channel Activity (GO:0060316)	2026-07-04	0.00118953	0.0428589	0	0	15.3067	103.078	GSTO1;CALM3;CALM1;CALM2	GO:0060316
Regulation of Apoptotic Cell Clearance (GO:2000425)	2026-07-04	0.00118953	0.0428589	0	0	15.3067	103.078	C4A;HMGB1;HNRNPC;TGM2	GO:2000425
Pyruvate Metabolic Process (GO:0006090)	2048-11-01	0.0012158	0.0433716	0	0	3.42162	22.9671	LDHB;LDHA;PDHA1;TPI1;PKM;PCDHB16;PGK1;SBDS;VDAC1;ENO1;PDHB	GO:0006090
Positive Regulation of Signal Transduction by P53 Class Mediator (GO:1901798)	2028-08-01	0.00122827	0.0433868	0	0	4.59925	30.8248	PPP1R15A;ING4;RPS15;ZNHIT1;UBB;RPS7;MYC;EEF1E1	GO:1901798
Positive Regulation of Immune Response (GO:0050778)	17/95	0.00137641	0.0481477	0	0	2.51224	16.5513	CD74;HLA-DRB5;XBP1;IFI35;PSMA7;EREG;PLSCR1;HLA-DMA;HLA-DMB;PTPRC;CCL5;HLA-DRA;POLR3G;LGALS9;CD46;HLA-DQB2;CD177	GO:0050778
Positive Regulation of Mononuclear Cell Migration (GO:0071677)	2035-09-01	0.00140839	0.0487924	0	0	3.98131	26.1385	LGALS3;C1QBP;CCL5;HMGB1;LGALS9;CD47;PLA2G7;TNF;RTN4	GO:0071677
Regulation of Translation (GO:0006417)	29/201	0.00148415	0.0505409	0	0	1.9482	12.6885	EIF4A2;PPP1R15A;RPL5;RPS27L;HSPB1;YBX1;MRPL13;BZW1;RBM3;RPS4X;RACK1;RPS3;EIF4EBP1;RPL15;PAIP2;EIF4E;EIF4B;PAIP1;NPM1;CIRBP;PYM1;RPL13A;EIF6;CSDE1;SERBP1;PRR16;EIF3H;EIF3E;EIF3D	GO:0006417
Cellular Response to Cadmium Ion (GO:0071276)	2017-06-01	0.00151497	0.0505409	0	0	6.26693	40.6872	MT1A;MT1M;MT1F;MT1G;MT1H;MT1E	GO:0071276
Cellular Response to Copper Ion (GO:0071280)	2017-06-01	0.00151497	0.0505409	0	0	6.26693	40.6872	MT1A;MT1M;MT1F;MT1G;MT1H;MT1E	GO:0071280
Cellular Response to Zinc Ion (GO:0071294)	2017-06-01	0.00151497	0.0505409	0	0	6.26693	40.6872	MT1A;MT1M;MT1F;MT1G;MT1H;MT1E	GO:0071294
Negative Regulation of Amyloid Fibril Formation (GO:1905907)	2026-12-05	0.00162632	0.0537582	0	0	8.20336	52.6773	VBP1;PFDN1;IAPP;PFDN2;PFDN5	GO:1905907
Negative Regulation of Protein Modification by Small Protein Conjugation or Removal (GO:1903321)	1958-12-01	0.00190929	0.0625378	0	0	3.00278	18.8005	BEX4;DNAJA1;RPL5;BEX3;UBXN1;BAG2;RPL11;RPS3;CTNNB1;ISG15;PARK7;COPS9	GO:1903321
Protein-Containing Complex Disassembly (GO:0032984)	13/66	0.00201234	0.0653196	0	0	2.82407	17.5331	GABARAPL2;HSPA8;PYM1;GABARAP;VAMP8;MAP1LC3B;MAP1LC3A;MYC;CHMP2B;CHMP2A;CHMP4B;CHMP5;VTI1B	GO:0032984
Autophagosome Maturation (GO:0097352)	1951-11-01	0.00205205	0.0654297	0	0	3.16448	19.5847	VAMP8;GABARAPL2;MAP1LC3B;MAP1LC3A;CHMP2B;CHMP2A;CHMP4B;CALM1;GABARAP;CHMP5;VTI1B	GO:0097352
Nicotinamide Nucleotide Metabolic Process (GO:0046496)	1951-11-01	0.00205205	0.0654297	0	0	3.16448	19.5847	LDHA;TPI1;PKM;MDH1;IDH1;IDH2;PCDHB16;PGK1;CD38;NUDT17;ENO1	GO:0046496
Negative Regulation of Ryanodine-Sensitive Calcium-Release Channel Activity (GO:0060315)	2026-08-04	0.0022279	0.0698011	0	0	11.4794	70.1012	GSTO1;CALM3;SRI;CALM2	GO:0060315
Regulation of Tumor Necrosis Factor Superfamily Cytokine Production (GO:1903555)	2026-08-04	0.0022279	0.0698011	0	0	11.4794	70.1012	ZFP36;CD47;PARK7;LTF	GO:1903555
MHC Class II Protein Complex Assembly (GO:0002399)	2013-05-01	0.00246902	0.0735197	0	0	7.17755	43.0935	HLA-DRB5;HLA-DMA;HLA-DMB;HLA-DRA;HLA-DQB2	GO:0002399
Formation of Cytoplasmic Translation Initiation Complex (GO:0001732)	2013-05-01	0.00246902	0.0735197	0	0	7.17755	43.0935	EIF3M;EIF3I;EIF3H;EIF3E;EIF3D	GO:0001732
Outer Mitochondrial Membrane Organization (GO:0007008)	2013-05-01	0.00246902	0.0735197	0	0	7.17755	43.0935	MTCH2;MTX1;MTX2;TOMM7;TOMM20	GO:0007008
Peptide Antigen Assembly With MHC Class II Protein Complex (GO:0002503)	2013-05-01	0.00246902	0.0735197	0	0	7.17755	43.0935	HLA-DRB5;HLA-DMA;HLA-DMB;HLA-DRA;HLA-DQB2	GO:0002503
Protein Insertion Into Mitochondrial Outer Membrane (GO:0045040)	2013-05-01	0.00246902	0.0735197	0	0	7.17755	43.0935	MTCH2;MTX1;MTX2;TOMM7;TOMM20	GO:0045040
Removal of Superoxide Radicals (GO:0019430)	2013-05-01	0.00246902	0.0735197	0	0	7.17755	43.0935	PRDX2;PRDX1;PARK7;SOD2;SOD1	GO:0019430
Glutathione Metabolic Process (GO:0006749)	2038-09-01	0.00261365	0.0765607	0	0	3.56887	21.2241	GSTZ1;GSTM3;HPGDS;GSTA4;GSTO1;GSTA2;GSTA1;GGT1;SOD1	GO:0006749
Inner Mitochondrial Membrane Organization (GO:0007007)	2038-09-01	0.00261365	0.0765607	0	0	3.56887	21.2241	TIMM8B;NDUFA13;MTX1;MTX2;TIMM9;TIMM13;ROMO1;GHITM;TIMM10	GO:0007007
Alpha-Beta T Cell Activation (GO:0046631)	2019-06-01	0.00288912	0.0832761	0	0	5.30221	31.001	STOML2;NCR3LG1;NKG7;HLA-A;CD3E;CD3D	GO:0046631
Host-Mediated Suppression of Symbiont Invasion (GO:0046597)	2019-06-01	0.00288912	0.0832761	0	0	5.30221	31.001	IFITM3;SNX3;CD74;IFITM1;IFITM2;LY6E	GO:0046597
Positive Regulation of Cellular Component Organization (GO:0051130)	18/111	0.00315437	0.0896408	0	0	2.23056	12.8457	TMED9;CD151;BIK;BNIP3;MMP3;BRK1;PARK7;RHOC;TNF;LGALS3;NEURL1;FLOT1;RACK1;RPS3;BAX;AJUBA;CORIN;S100A10	GO:0051130
Positive Regulation of Intrinsic Apoptotic Signaling Pathway (GO:2001244)	2039-09-01	0.00315969	0.0896408	0	0	3.44972	19.861	BCAP31;FIS1;UBB;RPS7;MYC;RACK1;RPS3;NKX3-1;SOD1	GO:2001244
Tight Junction Assembly (GO:0120192)	1954-11-01	0.00330447	0.0930157	0	0	2.94322	16.8131	CLDN11;CLDN10;CLDN4;RAMP2;CLDN3;CLDN14;FRMPD2;ILDR1;ARL2;CLDN16;GRHL2	GO:0120192
ATP Metabolic Process (GO:0046034)	1962-12-01	0.00343496	0.0959392	0	0	2.76196	15.6707	HSPA8;ATP5F1A;LDHA;TPI1;PKM;ATP5F1B;OLA1;PGK1;ATP5PO;NUDT2;ENO1;ATP5F1C	GO:0046034
Proteasome-Mediated Ubiquitin-Dependent Protein Catabolic Process (GO:0043161)	42/340	0.00347395	0.0962819	0	0	1.63072	9.23388	ANAPC13;UBXN1;ANAPC16;PSMD13;UBE2D3;RNF7;PSMA7;PSMB10;ANAPC11;PSMD8;UXT;PCNP;PSMB6;PSMB7;PSMB4;PSMD7;PSMB5;PSMD4;PSMB2;PSMB3;PSMB1;FBXO4;DCAF13;SKP1;KLHDC3;RAD23A;PSMB8;PSMB9;RBX1;SEM1;PSMA3;PSMC5;PSMA4;PSMC6;PSMA1;PSMC3;PSMA2;PSMC4;PSMC1;UBE2N;CTNNB1;STUB1	GO:0043161
Cellular Response to Superoxide (GO:0071451)	2014-05-01	0.00358875	0.0980004	0	0	6.37969	35.9174	PRDX2;PRDX1;PARK7;SOD2;SOD1	GO:0071451
Bicellular Tight Junction Assembly (GO:0070830)	2047-10-01	0.00359036	0.0980004	0	0	3.10862	17.5	CLDN11;CLDN10;RAMP2;CLDN4;CLDN3;CLDN14;FRMPD2;ARL2;CLDN16;GRHL2	GO:0070830
Endothelial Tube Morphogenesis (GO:0061154)	2026-09-04	0.00375616	0.0984578	0	0	9.18302	51.2813	BSG;CSNK2B;CTNNB1;RHOA	GO:0061154
Mitochondrial Respirasome Assembly (GO:0097250)	2026-09-04	0.00375616	0.0984578	0	0	9.18302	51.2813	COX7A2L;STMP1;COX7A2;HIGD1A	GO:0097250
Negative Regulation of Release of Sequestered Calcium Ion Into Cytosol (GO:0051280)	2026-09-04	0.00375616	0.0984578	0	0	9.18302	51.2813	GSTO1;CALM3;SRI;CALM2	GO:0051280
Vesicle Fusion With Vacuole (GO:0051469)	2026-09-04	0.00375616	0.0984578	0	0	9.18302	51.2813	CHMP2B;CHMP2A;CHMP4B;CHMP5	GO:0051469
Branching Morphogenesis of an Epithelial Tube (GO:0048754)	2040-09-01	0.0037917	0.0984578	0	0	3.33826	18.6106	PKHD1;SHH;CITED1;GDNF;MYC;SEMA3E;HOXD11;NKX3-1;EPHA2	GO:0048754
Cellular Response to Amino Acid Stimulus (GO:0071230)	2040-09-01	0.0037917	0.0984578	0	0	3.33826	18.6106	XBP1;SPAAR;NEURL1;LAMTOR2;LAMTOR1;LAMTOR4;LAMTOR3;RBX1;LAMTOR5	GO:0071230
Proteasomal Protein Catabolic Process (GO:0010498)	45/372	0.0037984	0.0984578	0	0	1.59275	8.87668	UBXN1;PSMD13;UBE2D3;RNF7;RNF5;PSMA7;PSMB10;HERPUD1;PSMD8;UXT;PCNP;PSMB6;PSMB7;ERLEC1;PSMB4;PSMD7;PSMB5;PSMD4;PSMB2;PSMB3;PSMB1;SEC61B;DCAF13;SKP1;KLHDC3;XBP1;HSPA5;RAD23A;PSMB8;PSMB9;RBX1;SEM1;PSMA3;PSMC5;PSMA4;PSMC6;PSMA1;PSMC3;SELENOS;PSMA2;PSMC4;PSMC1;UBE2N;CTNNB1;STUB1	GO:0010498
Transcription by RNA Polymerase III (GO:0006383)	2033-08-01	0.00382915	0.098546	0	0	3.6784	20.4707	GTF3C6;POLR2E;GTF3A;POLR2F;POLR3G;POLR3K;POLR2K;POLR2L	GO:0006383
Ubiquitin-Dependent Protein Catabolic Process (GO:0006511)	53/455	0.00397745	0.101637	0	0	1.52742	8.44221	UBXN1;UBE2D2;UBE2D3;UBE2L6;UBE2L3;HERPUD1;PSMD8;UXT;PSMD7;PSMD4;FBXO4;ELOC;SKP1;RAD23A;RBX1;TOM1L1;PSMA3;PSMA4;PSMA1;PSMA2;CHMP4B;CHMP5;PSMD13;RNF7;RNF5;PSMA7;PSMB10;ANAPC11;PSMB6;PCNP;PSMB7;PSMB4;PSMB5;PSMB2;PSMB3;PSMB1;DCAF13;KLHDC3;XBP1;UBE2I;PSMB8;PSMB9;SEM1;PSMC5;PSMC6;PSMC3;PSMC4;PSMC1;CHMP2B;CHMP2A;UBE2N;CTNNB1;STUB1	GO:0006511
Regulation of Proteasomal Protein Catabolic Process (GO:0061136)	1956-11-01	0.00443563	0.111188	0	0	2.81211	15.2362	GABARAPL2;PSMC5;HSP90AB1;PSMC6;BAG2;UBB;PSMC3;PSME1;PSME2;RAD23A;HERPUD1	GO:0061136
ATP Synthesis Coupled Electron Transport (GO:0042773)	2026-05-03	0.00456725	0.111188	0	0	17.2102	92.7433	NDUFB6;NDUFA12;NDUFS2	GO:0042773
Positive Regulation of Intrinsic Apoptotic Signaling Pathway by P53 Class Mediator (GO:1902255)	2026-05-03	0.00456725	0.111188	0	0	17.2102	92.7433	RPS7;UBB;MYC	GO:1902255
Protein Geranylgeranylation (GO:0018344)	2026-05-03	0.00456725	0.111188	0	0	17.2102	92.7433	FNTA;RABGGTB;RABGGTA	GO:0018344
Regulation of Fc Receptor Mediated Stimulatory Signaling Pathway (GO:0060368)	2026-05-03	0.00456725	0.111188	0	0	17.2102	92.7433	PLSCR1;PTPRC;CD47	GO:0060368
Reg of T Cell Act via T Cell Rec Contact With Ag Bound to MHC Mol on Ag Presenting Cell (GO:2001188)	2026-05-03	0.00456725	0.111188	0	0	17.2102	92.7433	LGALS3;HLA-DMB;LGALS9	GO:2001188
succinyl-CoA Catabolic Process (GO:1901289)	2026-05-03	0.00456725	0.111188	0	0	17.2102	92.7433	NUDT8;SUCLG2;SUCLG1	GO:1901289
Arp2/3 Complex-Mediated Actin Nucleation (GO:0034314)	2015-05-01	0.0050308	0.12084	0	0	5.74141	30.3846	ACTR3;ARPC2;ARPC3;ARPC1B;ARPC5	GO:0034314
Negative Regulation of Phagocytosis (GO:0050765)	2015-05-01	0.0050308	0.12084	0	0	5.74141	30.3846	SNX3;PLSCR1;RACK1;HMGB1;CD47	GO:0050765
Hydrogen Peroxide Metabolic Process (GO:0042743)	2028-07-01	0.0055985	0.132707	0	0	3.8301	19.8601	PRDX3;PRDX2;PRDX5;PRDX4;PRDX1;PARK7;SOD1	GO:0042743
Response to Zinc Ion (GO:0010043)	2028-07-01	0.0055985	0.132707	0	0	3.8301	19.8601	MT1A;MT1M;SLC30A4;MT1F;MT1G;MT1H;MT1E	GO:0010043
Cellular Response to Nitrogen Levels (GO:0043562)	2026-10-04	0.00586486	0.134593	0	0	7.6521	39.3224	GABARAPL2;MAP1LC3B;MAP1LC3A;GABARAP	GO:0043562
Cellular Response to Nitrogen Starvation (GO:0006995)	2026-10-04	0.00586486	0.134593	0	0	7.6521	39.3224	GABARAPL2;MAP1LC3B;MAP1LC3A;GABARAP	GO:0006995
Multivesicular Body-Lysosome Fusion (GO:0061763)	2026-10-04	0.00586486	0.134593	0	0	7.6521	39.3224	CHMP2B;CHMP2A;CHMP4B;CHMP5	GO:0061763
tRNA Transcription by RNA Polymerase III (GO:0042797)	2026-10-04	0.00586486	0.134593	0	0	7.6521	39.3224	GTF3C6;POLR2E;POLR2F;POLR2L	GO:0042797
Vacuole Fusion (GO:0097576)	2026-10-04	0.00586486	0.134593	0	0	7.6521	39.3224	CHMP2B;CHMP2A;CHMP4B;CHMP5	GO:0097576
Protein Targeting (GO:0006605)	20/136	0.00604886	0.137937	0	0	1.987	10.1494	BCAP31;TIMM8B;FIS1;ZFAND6;TIMM9;RPL11;SRP54;TIMM13;TIMM10;SRP14;TOMM20;GABARAP;SEC61A1;SPCS2;NACA;SEC61G;TIMM17A;TOMM7;TIMM17B;TSPO	GO:0006605
Import Into the Mitochondrion (GO:0170036)	2043-09-01	0.00629332	0.141718	0	0	3.04321	15.4238	TIMM23B;SMDT1;SLC25A39;TIMM17A;TIMM17B;ROMO1;VDAC1;MICU2;TOMM20	GO:0170036
Negative Regulation of Ubiquitin-Dependent Protein Catabolic Process (GO:2000059)	2043-09-01	0.00629332	0.141718	0	0	3.04321	15.4238	RPL5;HSP90AB1;UBXN1;RPS7;RPL11;CSNK2B;EIF3H;PARK7;NOP53	GO:2000059
Intracellular Protein Transmembrane Transport (GO:0065002)	2022-06-01	0.0064523	0.144395	0	0	4.30734	21.7233	SEC61A1;HSPA5;SEC61G;SRP54;SEC61B;SEC62	GO:0065002
Proton Transmembrane Transport (GO:1902600)	1951-10-01	0.00661492	0.147121	0	0	2.80473	14.0753	ATP6V0B;ATP6V1G1;ATP6V0E1;ATP5F1B;UCP3;ATP5PO;ATP6V0D1;ATP6V1D;ATP5MF;ATP5MC1	GO:1902600
Cellular Response to Heat (GO:0034605)	2036-08-01	0.00673312	0.148831	0	0	3.28375	16.4211	YWHAE;DNAJB1;HSP90AB1;TCIM;HSBP1;EEF1D;PDCD6;ZFAND1	GO:0034605
Establishment of Protein Localization to Endoplasmic Reticulum (GO:0072599)	2016-05-01	0.0068397	0.149279	0	0	5.21918	26.0177	SEC61A1;SPCS2;SEC61G;SRP54;SRP14	GO:0072599
Regulation of Amyloid Fibril Formation (GO:1905906)	2016-05-01	0.0068397	0.149279	0	0	5.21918	26.0177	VBP1;PFDN1;IAPP;PFDN2;PFDN5	GO:1905906
Response to Interferon-Beta (GO:0035456)	2029-07-01	0.0068777	0.149279	0	0	3.65581	18.204	IFITM3;IFITM1;NDUFA13;PLSCR1;IFITM2;IRF1;CALM1	GO:0035456
Regulation of Programmed Cell Death (GO:0043067)	26/195	0.00730305	0.157562	0	0	1.77459	8.73001	CITED1;PDCD5;CD3E;IKZF3;TNF;RTN4;UXT;PRDX2;RPS3;NAE1;IFT57;JAK3;TGM2;BIK;BNIP3;ACTL6A;NME2;NME1;RSL1D1;MORF4L1;PSMC5;HAX1;PLSCR3;APEX1;BAX;NOP53	GO:0043067
Response to Unfolded Protein (GO:0006986)	2044-09-01	0.00736039	0.157854	0	0	2.9561	14.5193	DNAJA1;DNAJB1;HSPA8;TRAM1;HSP90AB1;HSPB1;BAX;HSPE1;HERPUD1	GO:0006986
Response to Type II Interferon (GO:0034341)	1960-11-01	0.00760764	0.162191	0	0	2.58198	12.5965	IFITM3;CYP27B1;CD74;IFITM1;IFITM2;CITED1;CCL5;RPL13A;LGALS9;CD47;CALM1	GO:0034341
Cellular Response to Oxidative Stress (GO:0034599)	18/121	0.00791759	0.16639	0	0	2.0129	9.73976	XBP1;MMP3;NUDT2;PYCR1;PARK7;ZFAND1;SOD2;RBX1;PRDX3;PRDX2;CHCHD2;PRDX5;SELENOS;RPS3;ROMO1;MPV17;PPIA;PPARGC1A	GO:0034599
Negative Regulation of Oxidative Stress-Induced Intrinsic Apoptotic Signaling Pathway (GO:1902176)	2023-06-01	0.00814669	0.16639	0	0	4.05375	19.4991	RACK1;HSPB1;PYCR1;PARK7;SOD2;PPIA	GO:1902176
Nuclear Membrane Reassembly (GO:0031468)	2023-06-01	0.00814669	0.16639	0	0	4.05375	19.4991	UBE2I;CHMP2B;CHMP2A;CHMP4B;BANF1;CHMP5	GO:0031468
Prostanoid Metabolic Process (GO:0006692)	2023-06-01	0.00814669	0.16639	0	0	4.05375	19.4991	CBR1;HPGDS;MGST3;PTGES3;GSTA1;PTGR1	GO:0006692
Regulation of ERAD Pathway (GO:1904292)	2023-06-01	0.00814669	0.16639	0	0	4.05375	19.4991	BCAP31;XBP1;UBXN1;STUB1;SVIP;HERPUD1	GO:1904292
Negative Regulation of Response to Endoplasmic Reticulum Stress (GO:1903573)	2030-07-01	0.00836147	0.16639	0	0	3.49667	16.7285	XBP1;UBXN1;SELENOS;RACK1;PARK7;SVIP;HERPUD1	GO:1903573
CD4-positive, Alpha-Beta T Cell Activation (GO:0035710)	2026-06-03	0.00859001	0.16639	0	0	11.4729	54.5782	STOML2;NKG7;HMGB1	GO:0035710
Morphogenesis of an Endothelium (GO:0003159)	2026-06-03	0.00859001	0.16639	0	0	11.4729	54.5782	BSG;CSNK2B;CTNNB1	GO:0003159
Negative Regulation of Stress-Activated MAPK Cascade (GO:0032873)	2026-06-03	0.00859001	0.16639	0	0	11.4729	54.5782	IGBP1;MYC;PPIA	GO:0032873
Regulation of Endodeoxyribonuclease Activity (GO:0032071)	2026-06-03	0.00859001	0.16639	0	0	11.4729	54.5782	NPM1;RPS3;HMGB1	GO:0032071
Ribosomal Small Subunit Export From Nucleus (GO:0000056)	2026-06-03	0.00859001	0.16639	0	0	11.4729	54.5782	RPS15;NPM1;RAN	GO:0000056
Short-Chain Fatty Acid Metabolic Process (GO:0046459)	2026-06-03	0.00859001	0.16639	0	0	11.4729	54.5782	MCEE;PCCB;CRAT	GO:0046459
Regulation of Reactive Oxygen Species Metabolic Process (GO:2000377)	1961-11-01	0.00862491	0.16639	0	0	2.53021	12.0263	ARF4;CBR1;EIF6;DCXR;MMP3;RAC2;CYP1B1;ROMO1;PARK7;MPV17;TNF	GO:2000377
SRP-dependent Cotranslational Protein Targeting to Membrane (GO:0006614)	2026-11-04	0.00863586	0.16639	0	0	6.55859	31.1653	SRP19;SRP54;SEC61B;SRP9	GO:0006614
Cardiac Muscle Cell Membrane Repolarization (GO:0099622)	2026-11-04	0.00863586	0.16639	0	0	6.55859	31.1653	KCNH2;YWHAE;KCNE1;KCNJ2	GO:0099622
Pentose-Phosphate Shunt (GO:0006098)	2026-11-04	0.00863586	0.16639	0	0	6.55859	31.1653	TALDO1;PHGDH;PGLS;TKT	GO:0006098
Positive Regulation of Oxidoreductase Activity (GO:0051353)	2026-11-04	0.00863586	0.16639	0	0	6.55859	31.1653	GDNF;RFK;COX17;VDAC2	GO:0051353
tRNA Transcription (GO:0009304)	2026-11-04	0.00863586	0.16639	0	0	6.55859	31.1653	GTF3C6;POLR2E;POLR2F;POLR2L	GO:0009304
Unsaturated Fatty Acid Metabolic Process (GO:0033559)	1953-10-01	0.00872638	0.16724	0	0	2.67398	12.6784	FADS2;GPX4;MGST3;PLA2G4C;ALOX15;GSTA1;CYP1B1;ACAA1;PTGR1;CYP4F12	GO:0033559
TORC1 Signaling (GO:0038202)	2017-05-01	0.00905835	0.171775	0	0	4.78399	22.5042	LAMTOR2;LAMTOR1;LAMTOR4;LAMTOR3;LAMTOR5	GO:0038202
Calcineurin-Mediated Signaling (GO:0097720)	2017-05-01	0.00905835	0.171775	0	0	4.78399	22.5042	PPP3CA;CALM3;AKAP5;CALM1;CALM2	GO:0097720
Epithelial Cell Differentiation (GO:0030855)	19/132	0.00919232	0.173403	0	0	1.93686	9.08269	CBR1;HDAC2;TSTD1;CITED1;HDAC1;ANXA4;KRT10;DNPH1;GRHL2;CNN3;LGALS3;MAF;GSTA2;KRT15;GSTA1;PGK1;ANXA7;CTNNB1;VDAC1	GO:0030855
Maturation of SSU-rRNA (GO:0030490)	2038-08-01	0.00943483	0.177051	0	0	3.0645	14.2908	RPS14;TRMT112;RPS28;NOB1;RPS8;SNU13;IMP4;DCAF13	GO:0030490
Negative Regulation of Proteasomal Protein Catabolic Process (GO:1901799)	2046-09-01	0.00990269	0.184867	0	0	2.796	12.9034	GABARAPL2;HSP90AB1;UBXN1;RPL11;CSNK2B;EIF3H;PARK7;SVIP;NOP53	GO:1901799

## Sheet: ExIR|PC|Pathway 
Term	Overlap	P.value	Adjusted.P.value	Old.P.value	Old.Adjusted.P.value	Odds.Ratio	Combined.Score	Genes			Title: KEGG pathways significantly associated with ExIR-derived mediators of PC dataset
Parkinson disease	102/249	7.51936e-47	2.30844e-44	0	0	8.41834	894.062	NDUFA13;NDUFA11;NDUFA12;CALML3;UBE2L6;PARK7;UBE2L3;TXN2;PSMD8;PSMD7;PSMD4;SDHC;SDHD;SDHB;COX6B1;COX7A2L;UQCRC1;VDAC3;VDAC2;VDAC1;UQCRC2;NDUFB10;NDUFB11;PSMD13;ATP5MC2;ATP5MC3;COX7A2;TXN;ATP5MC1;UBB;UBC;NDUFV2;XBP1;HSPA5;SEM1;UQCRQ;CALM3;CALM1;CALM2;COX7C;TUBA1B;UQCRFS1;SLC18A2;COX8A;TUBB;NDUFC1;PSMA3;PSMA4;NDUFS8;PSMA1;NDUFS7;PSMA2;NDUFS6;NDUFS5;NDUFS3;NDUFS2;NDUFB8;NDUFB7;NDUFB6;NDUFB5;NDUFB4;ND…
Huntington disease	107/306	2.07421e-41	3.18391e-39	0	0	6.52651	611.38	NDUFA13;NDUFA11;NDUFA12;PSMD8;PSMD7;PSMD4;AP2M1;TGM2;SDHC;SDHD;SDHB;COX6B1;COX7A2L;UQCRC1;VDAC3;VDAC2;VDAC1;UQCRC2;NDUFB10;NDUFB11;PSMD13;ATP5MC2;ATP5MC3;COX7A2;ATP5MC1;NDUFV2;PPARGC1A;SEM1;UQCRQ;CLTB;CLTA;COX7C;TUBA1B;UQCRFS1;IFT57;COX8A;TUBB;NDUFC1;PSMA3;PSMA4;NDUFS8;PSMA1;NDUFS7;PSMA2;NDUFS6;NDUFS5;NDUFS3;NDUFS2;HDAC2;NDUFB8;NDUFB7;DCTN2;NDUFB6;HDAC1;NDUFB5;NDUFB4;DCTN3;NDUFB3;NDUFB2;NDUFB1;UQ…
Oxidative phosphorylation	68/133	3.71815e-39	3.8049e-37	0	0	12.4675	1103.22	NDUFA13;NDUFA11;NDUFA12;COX7C;UQCRFS1;COX8A;ATP6V1G1;ATP6V0B;ATP6V0E1;SDHC;NDUFC1;SDHD;SDHB;COX6B1;COX7A2L;NDUFS8;PPA2;NDUFS7;NDUFS6;NDUFS5;UQCRC1;NDUFS3;NDUFS2;UQCRC2;ATP6V0D1;NDUFB8;NDUFB7;NDUFB10;NDUFB6;NDUFB11;NDUFB5;NDUFB4;COX17;NDUFB3;ATP5MC2;NDUFB2;ATP5MC3;NDUFB1;COX7A2;UQCR11;UQCR10;COX5B;COX5A;ATP5MC1;ATP5F1A;ATP5F1B;NDUFV2;ATP6V1D;ATP5MF;ATP5ME;ATP6V1C2;ATP5PF;NDUFA8;NDUFA7;ATP5PD;NDUFA…
Prion disease	97/273	2.7232e-38	2.09005e-36	0	0	6.65381	575.531	NDUFA13;NDUFA11;NDUFA12;TNF;PSMD8;PSMD7;PSMD4;SDHC;SDHD;SDHB;COX6B1;COX7A2L;CSNK2B;UQCRC1;VDAC3;VDAC2;VDAC1;UQCRC2;NDUFB10;NDUFB11;PSMD13;ATP5MC2;ATP5MC3;CACNA1D;COX7A2;ATP5MC1;NDUFV2;HSPA8;HSPA5;SEM1;UQCRQ;COX7C;PPP3CA;TUBA1B;RAC2;UQCRFS1;RAC1;COX8A;TUBB;NDUFC1;PSMA3;PSMA4;NDUFS8;PSMA1;NDUFS7;PSMA2;NDUFS6;NDUFS5;NDUFS3;NDUFS2;NDUFB8;NDUFB7;NDUFB6;NDUFB5;NDUFB4;NDUFB3;NDUFB2;NDUFB1;UQCR11;UQCR10;…
Amyotrophic lateral sclerosis	108/364	2.22468e-34	1.36596e-32	0	0	5.10812	395.82	NDUFA13;NDUFA11;NDUFA12;TNF;ACTB;ACTG1;PSMD8;PSMD7;PSMD4;GABARAPL2;ANXA11;SDHC;SDHD;SDHB;COX6B1;COX7A2L;UQCRC1;SRSF3;VDAC1;UQCRC2;PFN1;PFN2;NDUFB10;NDUFB11;PSMD13;ATP5MC2;ATP5MC3;COX7A2;GABARAP;ATP5MC1;NDUFV2;XBP1;HSPA5;SEM1;UQCRQ;CHMP2B;COX7C;PPP3CA;TUBA1B;ANXA7;UQCRFS1;RAC1;NEFH;COX8A;NDC1;TUBB;NDUFC1;PSMA3;PSMA4;NDUFS8;PSMA1;NDUFS7;PSMA2;NDUFS6;NDUFS5;CAT;NDUFS3;NDUFS2;RAB1A;NDUFB8;NDUFB7;DCTN…
Ribosome	69/158	3.8749e-34	1.98266e-32	0	0	9.23326	710.346	RPL5;RPL3;MRPS16;RPL32;RPL31;MRPS14;RPL34;MRPS11;MRPL36;RPL10A;RPL8;RPL6;RPL7;MRPL33;RPS15;RPS4X;RPS14;MRPL3;RPL7A;RPS17;RPL18A;RPS18;RPL36;RPL38;RPS11;RPL39;RPS10;RPL21;RPS7;RPS8;RPL22;MRPS21;RPL13A;RPSA;RPS3A;MRPS7;RPL24;RPL29;RPL28;RPL10;RPL12;MRPL19;RPL11;MRPL16;RPL36A;RPS27L;MRPL15;MRPL13;MRPL11;MRPL20;RPS15A;RPS3;RPL13;RPL15;RPS2;RPS27A;MRPL28;RPL35A;RPL23A;MRPL23;MRPL21;MRPL22;RPS28;RPS27;…
Pathways of neurodegeneration	117/475	6.52517e-29	2.86175e-27	0	0	3.95866	256.914	CHRM3;NDUFA13;NDUFA11;NDUFA12;CALML3;UBE2L6;PARK7;TNF;UBE2L3;PSMD8;PSMD7;PSMD4;GABARAPL2;SDHC;SDHD;SDHB;COX6B1;COX7A2L;CSNK2B;UQCRC1;VDAC3;VDAC2;VDAC1;UQCRC2;NDUFB10;NDUFB11;PSMD13;ATP5MC2;ATP5MC3;CACNA1D;COX7A2;GABARAP;ATP5MC1;UBB;UBC;NDUFV2;XBP1;HSPA5;SEM1;UQCRQ;CHMP2B;CALM3;CALM1;CALM2;COX7C;PPP3CA;TUBA1B;UQCRFS1;RAC1;IFT57;NEFH;COX8A;TUBB;NDUFC1;PSMA3;PSMA4;NDUFS8;PSMA1;NDUFS7;PSMA2;NDUFS6;ND…
Alzheimer disease	100/369	2.28716e-28	8.18892e-27	0	0	4.47405	284.751	CHRM3;NDUFA13;NDUFA11;NDUFA12;CALML3;TNF;PSMD8;PSMD7;PSMD4;SDHC;SDHD;SDHB;COX6B1;COX7A2L;CSNK2B;UQCRC1;VDAC3;VDAC2;VDAC1;UQCRC2;NDUFB10;NDUFB11;PSMD13;ATP5MC2;ATP5MC3;CACNA1D;COX7A2;RTN4;ATP5MC1;NAE1;NDUFV2;XBP1;SEM1;UQCRQ;CALM3;CALM1;CALM2;COX7C;PPP3CA;TUBA1B;UQCRFS1;COX8A;TUBB;NDUFC1;PSMA3;PSMA4;NDUFS8;PSMA1;NDUFS7;PSMA2;NDUFS6;NDUFS5;NDUFS3;NDUFS2;NDUFB8;NDUFB7;NDUFB6;NDUFB5;NDUFB4;NDUFB3;NDUF…
Thermogenesis	77/232	2.40066e-28	8.18892e-27	0	0	5.92588	376.866	NDUFA13;SMARCB1;NDUFA11;NDUFA12;COX7C;ACTB;ACTG1;UQCRFS1;COA6;PRKG1;COA5;COX8A;ACTL6A;SDHC;NDUFC1;ACSL3;SDHD;SDHB;COX6B1;COX7A2L;NDUFS8;NDUFS7;NDUFS6;NDUFS5;UQCRC1;NDUFS3;NDUFS2;UQCRC2;NDUFB8;NDUFB7;NDUFB10;NDUFB6;NDUFB11;NDUFB5;NDUFB4;COX17;NDUFB3;ATP5MC2;NDUFB2;ATP5MC3;NDUFB1;UQCR11;COX7A2;UQCR10;COX5B;COX5A;ATP5MC1;ATP5F1A;ATP5F1B;COX14;NDUFV2;PPARGC1A;ATP5MF;ATP5ME;COA4;ATP5PF;NDUFA8;NDUFA7;A…
Diabetic cardiomyopathy	67/203	1.15266e-24	3.53866e-23	0	0	5.84454	322.151	NDUFA13;NDUFA11;NDUFA12;COX7C;RAC2;UQCRFS1;RAC1;CTSD;COX8A;SDHC;NDUFC1;SDHD;SDHB;COX6B1;COX7A2L;NDUFS8;NDUFS7;NDUFS6;NDUFS5;UQCRC1;VDAC3;NDUFS3;VDAC2;NDUFS2;VDAC1;UQCRC2;NDUFB8;NDUFB7;NDUFB10;NDUFB6;NDUFB11;NDUFB5;NDUFB4;NDUFB3;ATP5MC2;NDUFB2;ATP5MC3;NDUFB1;UQCR11;COX7A2;UQCR10;PDHB;COX5B;COX5A;ATP5MC1;ATP5F1A;ATP5F1B;NDUFV2;ATP5PF;NDUFA8;NDUFA7;ATP5PD;PDHA1;NDUFA6;NDUFA5;ATP5PB;NDUFA3;NDUFA2;NDU…
Non-alcoholic fatty liver disease	52/155	8.49565e-20	2.37106e-18	0	0	5.94227	260.938	NDUFA13;NDUFA11;NDUFA12;TNF;COX7C;UQCRFS1;RAC1;COX8A;SDHC;NDUFC1;SDHD;SDHB;COX6B1;COX7A2L;NDUFS8;NDUFS7;NDUFS6;NDUFS5;UQCRC1;NDUFS3;NDUFS2;UQCRC2;NDUFB8;NDUFB7;NDUFB10;NDUFB6;NDUFB11;NDUFB5;NDUFB4;NDUFB3;NDUFB2;NDUFB1;COX7A2;UQCR11;UQCR10;COX5B;COX5A;CDC42;SOCS3;NDUFV2;NDUFA8;XBP1;NDUFA7;NDUFA6;NDUFA5;NDUFA3;NDUFA2;NDUFA1;COX6C;UQCRQ;NDUFAB1;BAX
Proteasome	28/46	1.16707e-19	2.98574e-18	0	0	18.1146	789.701	PSMD13;POMP;PSMA7;PSMB10;PSMB6;PSMD8;PSMB7;PSMB4;PSMB5;PSMD7;PSMB2;PSMD4;PSMB3;PSMB1;PSMB8;PSMB9;SEM1;PSMA3;PSMC5;PSMA4;PSMC6;PSMA1;PSMC3;PSMA2;PSMC4;PSMC1;PSME1;PSME2
Coronavirus disease	57/232	1.20553e-14	2.84691e-13	0	0	3.83098	122.78	RPL5;RPL3;RPL32;RPL31;RPL34;RPL8;RPL10A;TNF;RPL6;RPL7;RPS15;RPS4X;C4A;RPS14;RPL7A;RPS17;RPL18A;RPS18;RPL36;RPL38;RPS11;RPL39;RPS10;RPL21;RPS7;RPS8;RPL22;MMP3;RPL13A;RPSA;RPS3A;RPL24;RPL29;RPL28;RPL10;C1S;RPL12;RPL11;C5AR1;RPL36A;RPS27L;RPS15A;RPS3;RPL13;RPL15;RPS2;RPS27A;RPL35A;ISG15;RPL23A;RPS28;RPS27;RPS29;RPL27A;FAU;RPS24;RPS23
Citrate cycle (TCA cycle)	13/30	1.7957e-07	3.93772e-06	0	0	8.82172	137.025	FH;PDHA1;MDH1;MDH2;IDH1;IDH2;SDHC;PDHB;SDHD;SDHB;IDH3B;SUCLG2;SUCLG1
Retrograde endocannabinoid signaling	32/148	1.94201e-07	3.97465e-06	0	0	3.20344	49.5071	NDUFA13;NDUFB8;NDUFB7;NDUFA11;NDUFB10;NDUFB6;NDUFA12;NDUFB11;NDUFB5;NDUFB4;NDUFB3;NDUFB2;NDUFB1;CACNA1D;GNG5;NDUFV2;GABRE;NDUFA8;NDUFA7;NDUFA6;NDUFA5;NDUFA3;NDUFA2;NDUFA1;NDUFC1;NDUFS8;NDUFS7;NDUFS6;NDUFS5;NDUFAB1;NDUFS3;NDUFS2
Protein processing in endoplasmic reticulum	35/171	2.19625e-07	4.21406e-06	0	0	2.99093	45.855	PPP1R15A;TRAM1;HSP90AB1;UBXN1;RPN2;UBE2D2;UBE2D3;RPN1;RNF5;HERPUD1;SEC61A1;DNAJB1;ERLEC1;BAG2;SEC61G;BAG1;SEC61B;SEC62;SKP1;PDIA3;BCAP31;HSPA8;XBP1;HSPA5;SSR4;LMAN1L;RAD23A;PDIA6;SVIP;RBX1;DNAJA1;SELENOS;DAD1;BAX;STUB1
Protein export	2023-11-01	4.72552e-07	8.53373e-06	0	0	10.5644	153.871	SRP19;SEC61A1;SPCS2;HSPA5;SEC61G;SRP54;SEC61B;SRP14;SEC62;SRP9;SEC11C
Epstein-Barr virus infection	38/202	6.49062e-07	1.10701e-05	0	0	2.69389	38.3819	CDKN1A;HDAC2;PSMD13;HDAC1;CD3G;CD3E;CD3D;TNF;PSMD8;HLA-DMA;CCND3;PSMD7;HLA-DMB;PSMD4;MYC;HES1;RAC1;JAK3;PDIA3;HLA-DRB5;GADD45B;HLA-B;ISG15;HLA-A;RUNX3;GADD45G;SEM1;PSMC5;PSMC6;PSMC3;PSMC4;CDK4;PSMC1;HLA-DPB1;HLA-DRA;BAX;VIM;HLA-DQB1
Spliceosome	28/150	2.14573e-05	0.000346706	0	0	2.65752	28.5669	SF3B5;SF3B2;RBM8A;SF3B6;SNU13;SNRPD2;PUF60;SNRPD1;SNRPD3;HNRNPA1;BCAS2;HSPA8;LSM5;LSM4;LSM3;LSM2;XAB2;LSM7;SYF2;SNRPG;SRSF3;SNRPE;SNRPA1;SNRPF;HNRNPC;SNRPC;SNRPB;SRSF9
Spinocerebellar ataxia	27/143	2.41798e-05	0.000371159	0	0	2.69434	28.6408	PSMD13;PSMA7;PSMD8;PSMB6;PSMB7;PSMB4;PSMD7;PSMB5;PSMD4;PSMB2;PSMB3;PSMB1;XBP1;SEM1;PSMA3;PSMC5;PSMA4;PSMC6;PSMA1;PSMC3;PSMA2;PSMC4;PSMC1;VDAC3;VDAC2;VDAC1;ATXN10
Antigen processing and presentation	18/78	3.53265e-05	0.00051644	0	0	3.4636	35.505	PDIA3;CD74;HSPA8;HLA-DRB5;HSP90AB1;HSPA5;HLA-B;HLA-A;TNF;HLA-DMA;HLA-DMB;CD8A;PSME1;HLA-DPB1;PSME2;HLA-DRA;KLRC1;HLA-DQB1
Pyruvate metabolism	13/47	5.78944e-05	0.00080789	0	0	4.40678	42.9965	FH;PDHA1;MDH1;MDH2;GLO1;AKR1A1;PDHB;ACAT2;ADH5;ACAT1;LDHB;LDHA;PKM
Salmonella infection	38/249	9.40532e-05	0.00125541	0	0	2.08843	19.3632	CYFIP2;ARF1;RAB5C;HSP90AB1;DCTN2;ARPC1B;DCTN3;BRK1;TXN;TNF;ACTB;MYL12A;MYL12B;ACTG1;TXN2;CDC42;TUBA1B;MYC;RPS3;RAC1;SKP1;S100A10;ACTR3;DYNLT1;TUBB;ARPC5;DYNLL1;TUBB4B;RHOA;PTPRC;ARPC2;ARPC3;CTNNB1;BAX;PFN1;MYL9;PFN2;RAB7A
Bacterial invasion of epithelial cells	17/77	0.000104251	0.00133354	0	0	3.26912	29.9736	ACTR3;ARPC1B;CLTB;CLTA;ARPC5;ACTB;RHOA;ACTG1;DNM3;CDC42;CTTN;ARPC2;ARPC3;CTNNB1;RAC1;CTNNA2;MET
Cysteine and methionine metabolism	13/50	0.000116384	0.00142919	0	0	4.04881	36.6766	MPST;AHCY;MDH1;MDH2;GSS;AMD1;APIP;LDHB;LDHA;ADI1;KYAT3;PHGDH;ENOPH1
Glutathione metabolism	14/57	0.000125363	0.00148025	0	0	3.75298	33.7179	GSTM3;GPX4;GSTO1;MGST3;GSS;IDH1;IDH2;PRDX6;HPGDS;GSTA4;GSTA2;GSTA1;LAP3;GGT1
Phagosome	26/152	0.000186574	0.00212141	0	0	2.38581	20.4862	RAB5C;ACTB;ACTG1;SEC61A1;TUBA1B;HLA-DMA;HLA-DMB;SEC61G;RAC1;SEC61B;ATP6V1D;ATP6V1C2;ATP6V1G1;HLA-DRB5;ATP6V0B;ATP6V0E1;TUBB;HLA-B;HLA-A;TUBB4B;HLA-DPB1;HLA-DRA;ATP6V0D1;SEC22B;HLA-DQB1;RAB7A
Terpenoid backbone biosynthesis	2022-08-01	0.000195146	0.00213964	0	0	6.5725	56.1407	FDPS;IDI1;GGPS1;FNTA;PMVK;HMGCS2;ACAT2;ACAT1
Peroxisome	17/82	0.000234726	0.00242364	0	0	3.01683	25.2119	IDH1;ECH1;IDH2;ACSL3;SOD2;DDO;SOD1;HMGCL;PRDX5;SCP2;PRDX1;CAT;PMVK;MPV17;FAR2;ACAA1;CRAT
Propanoate metabolism	2034-10-01	0.000236838	0.00242364	0	0	4.79584	40.0363	LDHB;HADHA;LDHA;MCEE;ECHS1;PCCB;SUCLG2;SUCLG1;ACAT2;ACAT1
Ferroptosis	2041-11-01	0.000286109	0.00283341	0	0	4.22161	34.4447	MAP1LC3B;MAP1LC3A;GPX4;GSS;ALOX15;SLC40A1;VDAC3;VDAC2;SAT2;ACSL3;FTL
Valine, leucine and isoleucine degradation	2048-12-01	0.000314939	0.00302144	0	0	3.83898	30.9542	ACAD8;HADHB;HMGCL;HADHA;MCEE;ECHS1;PCCB;HMGCS2;ACAA1;HSD17B10;ACAT2;ACAT1
Drug metabolism	20/108	0.000342976	0.00319072	0	0	2.62324	20.9278	GSTM3;DUT;GSTO1;MGST3;NME2;NME4;FMO2;FMO5;ADH5;NME1;ALDH3B2;HPGDS;UCK2;GSTA4;NAT2;GSTA2;IMPDH2;GSTA1;CMPK1;HPRT1
Tight junction	27/169	0.000442317	0.00399386	0	0	2.19788	16.9753	ARPC1B;CACNA1D;ACTB;MYL12A;ACTG1;MYL12B;CDC42;TUBA1B;RAP1A;PPP2R1A;RAC1;SYNPO;ACTR3;ARPC5;RHOA;CLDN11;CLDN10;CLDN4;MYL6;CLDN3;ARPC2;CTTN;ARPC3;CDK4;CLDN14;CLDN16;MYL9
Vibrio cholerae infection	1950-12-01	0.000472399	0.00414361	0	0	3.63653	27.8474	SEC61A1;ARF1;ATP6V0B;ATP6V1G1;ATP6V0E1;SEC61G;SEC61B;ATP6V0D1;ATP6V1D;ACTB;ACTG1;ATP6V1C2
RNA polymerase	2031-09-01	0.000538629	0.00459331	0	0	4.70621	35.4212	POLR2E;POLR2F;POLR3G;POLR2G;POLR2H;POLR2I;POLR3K;POLR2K;POLR2L
Endocytosis	35/252	0.00103075	0.00855245	0	0	1.86618	12.8346	VPS29;ARF4;ARF1;RAB5C;ARPC1B;CLTB;CLTA;SNX3;CDC42;SNX4;CAPZB;AP2S1;AP2M1;ACTR3;HSPA8;RAB4A;HLA-B;HLA-A;ARPC5;RHOA;RAB11A;DNM3;EHD2;ARPC2;ARPC3;CAPZA2;CHMP2B;CHMP2A;CHMP4B;CHMP3;CHMP4A;VPS25;ARF5;RAB7A;CHMP5
Pathogenic Escherichia coli infection	29/197	0.00108115	0.00873459	0	0	1.99503	13.6255	CYFIP2;RAB1A;ARF1;ARPC1B;BRK1;TNF;ACTB;ACTG1;CDC42;TUBA1B;RPS3;RAC1;ACTR3;TUBB;ARPC5;TUBB4B;RHOA;CLDN11;CLDN10;CLDN4;CLDN3;CTTN;ARPC2;CLDN14;ARPC3;NCL;BAX;CLDN16;MYO1G
Shigellosis	34/246	0.00131242	0.0103311	0	0	1.85495	12.3092	ARF1;ARPC1B;UBE2D2;UBE2D3;TNF;ACTB;GABARAP;MYL12A;MYL12B;ACTG1;CDC42;UBB;CCL5;UBC;RAC1;RPS27A;SKP1;ACTR3;GABARAPL2;BNIP3;ARPC5;RHOA;RBX1;CTTN;ARPC2;ARPC3;UBE2V2;UBE2N;BAX;VDAC1;TLN2;PFN1;MYL9;PFN2
Cardiac muscle contraction	16/87	0.00139644	0.0107177	0	0	2.59694	17.0718	COX8A;CACNA1D;COX7A2;UQCR11;ATP1B2;UQCR10;COX5B;COX6C;COX7C;COX5A;COX6B1;COX7A2L;UQCRQ;UQCRC1;UQCRFS1;UQCRC2
Graft-versus-host disease	2042-10-01	0.00147246	0.0110255	0	0	3.59532	23.4444	HLA-DMA;HLA-DRB5;HLA-DMB;HLA-B;HLA-DPB1;HLA-DRA;KLRC1;HLA-A;TNF;HLA-DQB1
Type I diabetes mellitus	2043-10-01	0.00178267	0.0130305	0	0	3.48618	22.0663	HLA-DMA;HLA-DRB5;HLA-DMB;HLA-B;HLA-DPB1;CPE;HLA-DRA;HLA-A;TNF;HLA-DQB1
Mineral absorption	1960-12-01	0.00258167	0.0178309	0	0	2.87735	17.1471	MT1A;MT1M;SLC40A1;MT1F;MT1G;MT1H;ATP1B2;SLC26A3;HMOX2;ATOX1;FTL;MT1E
Viral myocarditis	1960-12-01	0.00258167	0.0178309	0	0	2.87735	17.1471	HLA-DMA;HLA-DRB5;HLA-DMB;RAC2;HLA-B;HLA-DPB1;HLA-DRA;RAC1;HLA-A;ACTB;ACTG1;HLA-DQB1
Allograft rejection	2038-09-01	0.00261365	0.0178309	0	0	3.56887	21.2241	HLA-DMA;HLA-DRB5;HLA-DMB;HLA-B;HLA-DPB1;HLA-DRA;HLA-A;TNF;HLA-DQB1
Human T-cell leukemia virus 1 infection	30/219	0.00279567	0.018658	0	0	1.83355	10.7807	CDKN1A;CD3G;CD3E;CD3D;TNF;ANAPC11;ELK4;PPP3CA;HLA-DMA;CCND3;ZFP36;HLA-DMB;MYC;TSPO;JAK3;FDPS;HLA-DRB5;MMP7;HLA-B;HLA-A;CDK4;VDAC3;HLA-DPB1;VDAC2;HLA-DRA;BAX;VDAC1;TLN2;RAN;HLA-DQB1
Fluid shear stress and atherosclerosis	21/139	0.00362541	0.0236809	0	0	2.05206	11.5321	GSTM3;HSP90AB1;GSTO1;MGST3;CALML3;TXN;TNF;ACTB;RHOA;ACTG1;TXN2;GSTA4;GSTA2;SUMO2;GSTA1;RAC2;CTNNB1;CALM3;RAC1;CALM1;CALM2
Leukocyte transendothelial migration	18/114	0.0042257	0.0270269	0	0	2.1605	11.8105	ACTB;MYL12A;RHOA;ACTG1;MYL12B;CLDN11;CDC42;CLDN10;CLDN4;CLDN3;RAP1A;CLDN14;RAC2;CTNNB1;RAC1;CLDN16;CTNNA2;MYL9
Butanoate metabolism	2028-07-01	0.0055985	0.0350763	0	0	3.8301	19.8601	HMGCL;HADHA;ECHS1;ACSM3;HMGCS2;ACAT2;ACAT1
Synthesis and degradation of ketone bodies	2026-10-04	0.00586486	0.0360102	0	0	7.6521	39.3224	HMGCL;HMGCS2;ACAT2;ACAT1
Glycolysis / Gluconeogenesis	1967-12-01	0.00658385	0.0396322	0	0	2.51019	12.609	ALDH3B2;LDHB;LDHA;TPI1;PKM;PDHA1;AKR1A1;PGK1;ENO1;PDHB;ALDOA;ADH5
Rheumatoid arthritis	15/93	0.00703146	0.0412919	0	0	2.2139	10.9751	ATP6V0B;ATP6V1G1;HLA-DRB5;ATP6V0E1;MMP3;TNF;HLA-DMA;HLA-DMB;CCL5;HLA-DPB1;HLA-DRA;ATP6V0D1;ATP6V1D;HLA-DQB1;ATP6V1C2
Metabolism of xenobiotics by cytochrome P450	13/76	0.00712857	0.0412919	0	0	2.37451	11.7387	CBR1;GSTM3;GSTO1;MGST3;ADH5;ALDH3B2;AKR7A2;HPGDS;GSTA4;GSTA2;GSTA1;CYP1B1;CBR3
Glyoxylate and dicarboxylate metabolism	2030-07-01	0.00836147	0.0475365	0	0	3.49667	16.7285	MCEE;MDH1;MDH2;CAT;PCCB;ACAT2;ACAT1

[truncated: 12 more sheets: ExIR|STAD|BP, ExIR|STAD|Pathway, ExIR|GBM|BP, ExIR|GBM|Pathway, ExIR|LIHC|BP, ExIR|LIHC|Pathway, ExIR|LUAD|BP, ExIR|LUAD|Pathway, ExIR|Schizophrenia|BP, ExIR|Schizophrenia|Pathway, ExIR|THCA|BP, ExIR|THCA|Pathway]
