# Supplementary material for: ExIR enables prioritizing driver and biomarker genes from omics data in a reference free manner
Source: iScience. 2026 Jun 8;29(6):116303. doi: 10.1016/j.isci.2026.116303 (PMC13264208; doi:10.1016/j.isci.2026.116303)
Supplement: Table S4. Disease-associated biological processes and pathways corresponding to ExIR- or MALANI-derived mediators [file mmc4.xlsx]

## Sheet: ExIR|BP|Breast Cancer
X..Input	GoTermName	GoTermID	DiseaseName	DiseaseID	DiseaseCategories	InferenceGeneSymbol			Title: Breast cancer associated biological processes corresponding to ExIR-derived mediators
go:0030198	extracellular matrix organization	GO:0030198	Breast Neoplasms	MESH:D001943	Cancer|Skin disease	FN1
go:0030198	extracellular matrix organization	GO:0030198	Breast Neoplasms	MESH:D001943	Cancer|Skin disease	IBSP
go:0030198	extracellular matrix organization	GO:0030198	Breast Neoplasms	MESH:D001943	Cancer|Skin disease	MMP9
go:0030198	extracellular matrix organization	GO:0030198	Breast Neoplasms	MESH:D001943	Cancer|Skin disease	SERPINB5
go:0030198	extracellular matrix organization	GO:0030198	Breast Neoplasms	MESH:D001943	Cancer|Skin disease	TNF
go:0042554	superoxide anion generation	GO:0042554	Breast Neoplasms	MESH:D001943	Cancer|Skin disease	SOD2
go:0042554	superoxide anion generation	GO:0042554	Breast Neoplasms	MESH:D001943	Cancer|Skin disease	TAFA4
go:0007169	transmembrane receptor protein tyrosine kinase signaling pathway	GO:0007169	Breast Neoplasms	MESH:D001943	Cancer|Skin disease	ALK
go:0007169	transmembrane receptor protein tyrosine kinase signaling pathway	GO:0007169	Breast Neoplasms	MESH:D001943	Cancer|Skin disease	CSF1
go:0007169	transmembrane receptor protein tyrosine kinase signaling pathway	GO:0007169	Breast Neoplasms	MESH:D001943	Cancer|Skin disease	CSF1R
go:0007169	transmembrane receptor protein tyrosine kinase signaling pathway	GO:0007169	Breast Neoplasms	MESH:D001943	Cancer|Skin disease	ERBB2
go:0007169	transmembrane receptor protein tyrosine kinase signaling pathway	GO:0007169	Breast Neoplasms	MESH:D001943	Cancer|Skin disease	ERBB3
go:0007169	transmembrane receptor protein tyrosine kinase signaling pathway	GO:0007169	Breast Neoplasms	MESH:D001943	Cancer|Skin disease	FLT1
go:0007169	transmembrane receptor protein tyrosine kinase signaling pathway	GO:0007169	Breast Neoplasms	MESH:D001943	Cancer|Skin disease	KDR
go:0007169	transmembrane receptor protein tyrosine kinase signaling pathway	GO:0007169	Breast Neoplasms	MESH:D001943	Cancer|Skin disease	NRG1
go:0007169	transmembrane receptor protein tyrosine kinase signaling pathway	GO:0007169	Breast Neoplasms	MESH:D001943	Cancer|Skin disease	ROR1
go:0050776	regulation of immune response	GO:0050776	Breast Neoplasms	MESH:D001943	Cancer|Skin disease	CD40
go:0050776	regulation of immune response	GO:0050776	Breast Neoplasms	MESH:D001943	Cancer|Skin disease	IFNG
go:0050776	regulation of immune response	GO:0050776	Breast Neoplasms	MESH:D001943	Cancer|Skin disease	PTPRD
go:0006801	superoxide metabolic process	GO:0006801	Breast Neoplasms	MESH:D001943	Cancer|Skin disease	NOS2
go:0006801	superoxide metabolic process	GO:0006801	Breast Neoplasms	MESH:D001943	Cancer|Skin disease	NQO1
go:0006801	superoxide metabolic process	GO:0006801	Breast Neoplasms	MESH:D001943	Cancer|Skin disease	SOD2
go:0022617	extracellular matrix disassembly	GO:0022617	Breast Neoplasms	MESH:D001943	Cancer|Skin disease	ADAM10
go:0022617	extracellular matrix disassembly	GO:0022617	Breast Neoplasms	MESH:D001943	Cancer|Skin disease	MMP1
go:0022617	extracellular matrix disassembly	GO:0022617	Breast Neoplasms	MESH:D001943	Cancer|Skin disease	MMP14
go:0022617	extracellular matrix disassembly	GO:0022617	Breast Neoplasms	MESH:D001943	Cancer|Skin disease	MMP2
go:0022617	extracellular matrix disassembly	GO:0022617	Breast Neoplasms	MESH:D001943	Cancer|Skin disease	MMP3
go:0022617	extracellular matrix disassembly	GO:0022617	Breast Neoplasms	MESH:D001943	Cancer|Skin disease	MMP9
go:0071345	cellular response to cytokine stimulus	GO:0071345	Breast Neoplasms	MESH:D001943	Cancer|Skin disease	CSF1R
go:0071345	cellular response to cytokine stimulus	GO:0071345	Breast Neoplasms	MESH:D001943	Cancer|Skin disease	CSF3
go:0071345	cellular response to cytokine stimulus	GO:0071345	Breast Neoplasms	MESH:D001943	Cancer|Skin disease	CXCR4
go:0071345	cellular response to cytokine stimulus	GO:0071345	Breast Neoplasms	MESH:D001943	Cancer|Skin disease	IL6
go:0071345	cellular response to cytokine stimulus	GO:0071345	Breast Neoplasms	MESH:D001943	Cancer|Skin disease	LEF1
go:0071345	cellular response to cytokine stimulus	GO:0071345	Breast Neoplasms	MESH:D001943	Cancer|Skin disease	MIR146A
go:0071345	cellular response to cytokine stimulus	GO:0071345	Breast Neoplasms	MESH:D001943	Cancer|Skin disease	MME
go:0071345	cellular response to cytokine stimulus	GO:0071345	Breast Neoplasms	MESH:D001943	Cancer|Skin disease	MMP2
go:0071345	cellular response to cytokine stimulus	GO:0071345	Breast Neoplasms	MESH:D001943	Cancer|Skin disease	MMP9
go:0071345	cellular response to cytokine stimulus	GO:0071345	Breast Neoplasms	MESH:D001943	Cancer|Skin disease	NFKBIA
go:0071345	cellular response to cytokine stimulus	GO:0071345	Breast Neoplasms	MESH:D001943	Cancer|Skin disease	NOS2
go:0071345	cellular response to cytokine stimulus	GO:0071345	Breast Neoplasms	MESH:D001943	Cancer|Skin disease	STAT3
go:0071345	cellular response to cytokine stimulus	GO:0071345	Breast Neoplasms	MESH:D001943	Cancer|Skin disease	STAT5A
go:0014031	mesenchymal cell development	GO:0014031	Breast Neoplasms	MESH:D001943	Cancer|Skin disease	BCL2
go:0014031	mesenchymal cell development	GO:0014031	Breast Neoplasms	MESH:D001943	Cancer|Skin disease	HEY1
go:0014031	mesenchymal cell development	GO:0014031	Breast Neoplasms	MESH:D001943	Cancer|Skin disease	HEY2
go:0014031	mesenchymal cell development	GO:0014031	Breast Neoplasms	MESH:D001943	Cancer|Skin disease	HEYL
go:0014031	mesenchymal cell development	GO:0014031	Breast Neoplasms	MESH:D001943	Cancer|Skin disease	NOTCH1
go:0097028	dendritic cell differentiation	GO:0097028	Breast Neoplasms	MESH:D001943	Cancer|Skin disease	CSF2
go:0006954	inflammatory response	GO:0006954	Breast Neoplasms	MESH:D001943	Cancer|Skin disease	AKT1
go:0006954	inflammatory response	GO:0006954	Breast Neoplasms	MESH:D001943	Cancer|Skin disease	BMP2
go:0006954	inflammatory response	GO:0006954	Breast Neoplasms	MESH:D001943	Cancer|Skin disease	CD40
go:0006954	inflammatory response	GO:0006954	Breast Neoplasms	MESH:D001943	Cancer|Skin disease	CNR2
go:0006954	inflammatory response	GO:0006954	Breast Neoplasms	MESH:D001943	Cancer|Skin disease	CSF1
go:0006954	inflammatory response	GO:0006954	Breast Neoplasms	MESH:D001943	Cancer|Skin disease	CSF1R
go:0006954	inflammatory response	GO:0006954	Breast Neoplasms	MESH:D001943	Cancer|Skin disease	CXCL3
go:0006954	inflammatory response	GO:0006954	Breast Neoplasms	MESH:D001943	Cancer|Skin disease	CXCL8
go:0006954	inflammatory response	GO:0006954	Breast Neoplasms	MESH:D001943	Cancer|Skin disease	CXCL9
go:0006954	inflammatory response	GO:0006954	Breast Neoplasms	MESH:D001943	Cancer|Skin disease	CXCR4
go:0006954	inflammatory response	GO:0006954	Breast Neoplasms	MESH:D001943	Cancer|Skin disease	FOS
go:0006954	inflammatory response	GO:0006954	Breast Neoplasms	MESH:D001943	Cancer|Skin disease	GPER1
go:0006954	inflammatory response	GO:0006954	Breast Neoplasms	MESH:D001943	Cancer|Skin disease	IDO1
go:0006954	inflammatory response	GO:0006954	Breast Neoplasms	MESH:D001943	Cancer|Skin disease	IL1B
go:0006954	inflammatory response	GO:0006954	Breast Neoplasms	MESH:D001943	Cancer|Skin disease	IL6
go:0006954	inflammatory response	GO:0006954	Breast Neoplasms	MESH:D001943	Cancer|Skin disease	KIT
go:0006954	inflammatory response	GO:0006954	Breast Neoplasms	MESH:D001943	Cancer|Skin disease	MACIR
go:0006954	inflammatory response	GO:0006954	Breast Neoplasms	MESH:D001943	Cancer|Skin disease	MECOM
go:0006954	inflammatory response	GO:0006954	Breast Neoplasms	MESH:D001943	Cancer|Skin disease	MIF
go:0006954	inflammatory response	GO:0006954	Breast Neoplasms	MESH:D001943	Cancer|Skin disease	MIR221
go:0006954	inflammatory response	GO:0006954	Breast Neoplasms	MESH:D001943	Cancer|Skin disease	MST1
go:0006954	inflammatory response	GO:0006954	Breast Neoplasms	MESH:D001943	Cancer|Skin disease	MTOR
go:0006954	inflammatory response	GO:0006954	Breast Neoplasms	MESH:D001943	Cancer|Skin disease	NFE2L2
go:0006954	inflammatory response	GO:0006954	Breast Neoplasms	MESH:D001943	Cancer|Skin disease	NOS2
go:0006954	inflammatory response	GO:0006954	Breast Neoplasms	MESH:D001943	Cancer|Skin disease	PTGS1
go:0006954	inflammatory response	GO:0006954	Breast Neoplasms	MESH:D001943	Cancer|Skin disease	PTGS2
go:0006954	inflammatory response	GO:0006954	Breast Neoplasms	MESH:D001943	Cancer|Skin disease	RELA
go:0006954	inflammatory response	GO:0006954	Breast Neoplasms	MESH:D001943	Cancer|Skin disease	SPP1
go:0006954	inflammatory response	GO:0006954	Breast Neoplasms	MESH:D001943	Cancer|Skin disease	STAT3
go:0006954	inflammatory response	GO:0006954	Breast Neoplasms	MESH:D001943	Cancer|Skin disease	THBS1
go:0006954	inflammatory response	GO:0006954	Breast Neoplasms	MESH:D001943	Cancer|Skin disease	THEMIS2
go:0006954	inflammatory response	GO:0006954	Breast Neoplasms	MESH:D001943	Cancer|Skin disease	TNF
go:0006954	inflammatory response	GO:0006954	Breast Neoplasms	MESH:D001943	Cancer|Skin disease	TNIP1
go:0006954	inflammatory response	GO:0006954	Breast Neoplasms	MESH:D001943	Cancer|Skin disease	TP73
go:0019221	cytokine-mediated signaling pathway	GO:0019221	Breast Neoplasms	MESH:D001943	Cancer|Skin disease	AKT1
go:0019221	cytokine-mediated signaling pathway	GO:0019221	Breast Neoplasms	MESH:D001943	Cancer|Skin disease	CSF1R
go:0019221	cytokine-mediated signaling pathway	GO:0019221	Breast Neoplasms	MESH:D001943	Cancer|Skin disease	CSF3
go:0019221	cytokine-mediated signaling pathway	GO:0019221	Breast Neoplasms	MESH:D001943	Cancer|Skin disease	EPOR
go:0019221	cytokine-mediated signaling pathway	GO:0019221	Breast Neoplasms	MESH:D001943	Cancer|Skin disease	IL1B
go:0019221	cytokine-mediated signaling pathway	GO:0019221	Breast Neoplasms	MESH:D001943	Cancer|Skin disease	IL6
go:0019221	cytokine-mediated signaling pathway	GO:0019221	Breast Neoplasms	MESH:D001943	Cancer|Skin disease	KIT
go:0019221	cytokine-mediated signaling pathway	GO:0019221	Breast Neoplasms	MESH:D001943	Cancer|Skin disease	KRAS
go:0019221	cytokine-mediated signaling pathway	GO:0019221	Breast Neoplasms	MESH:D001943	Cancer|Skin disease	RELA
go:0019221	cytokine-mediated signaling pathway	GO:0019221	Breast Neoplasms	MESH:D001943	Cancer|Skin disease	STAT3
go:0019221	cytokine-mediated signaling pathway	GO:0019221	Breast Neoplasms	MESH:D001943	Cancer|Skin disease	STAT5A
go:0034599	cellular response to oxidative stress	GO:0034599	Breast Neoplasms	MESH:D001943	Cancer|Skin disease	ABCC1
go:0034599	cellular response to oxidative stress	GO:0034599	Breast Neoplasms	MESH:D001943	Cancer|Skin disease	ABL1
go:0034599	cellular response to oxidative stress	GO:0034599	Breast Neoplasms	MESH:D001943	Cancer|Skin disease	BMP4
go:0034599	cellular response to oxidative stress	GO:0034599	Breast Neoplasms	MESH:D001943	Cancer|Skin disease	GPX1
go:0034599	cellular response to oxidative stress	GO:0034599	Breast Neoplasms	MESH:D001943	Cancer|Skin disease	HSPA1B
go:0034599	cellular response to oxidative stress	GO:0034599	Breast Neoplasms	MESH:D001943	Cancer|Skin disease	MT3
go:0034599	cellular response to oxidative stress	GO:0034599	Breast Neoplasms	MESH:D001943	Cancer|Skin disease	NFE2L2
go:0034599	cellular response to oxidative stress	GO:0034599	Breast Neoplasms	MESH:D001943	Cancer|Skin disease	NUDT2
go:0034599	cellular response to oxidative stress	GO:0034599	Breast Neoplasms	MESH:D001943	Cancer|Skin disease	PARP1
go:0043388	positive regulation of DNA binding	GO:0043388	Breast Neoplasms	MESH:D001943	Cancer|Skin disease	EGF
go:0043388	positive regulation of DNA binding	GO:0043388	Breast Neoplasms	MESH:D001943	Cancer|Skin disease	EP300
go:0043388	positive regulation of DNA binding	GO:0043388	Breast Neoplasms	MESH:D001943	Cancer|Skin disease	HES1
go:0043388	positive regulation of DNA binding	GO:0043388	Breast Neoplasms	MESH:D001943	Cancer|Skin disease	IGF1
go:0043388	positive regulation of DNA binding	GO:0043388	Breast Neoplasms	MESH:D001943	Cancer|Skin disease	MMP9
go:0043388	positive regulation of DNA binding	GO:0043388	Breast Neoplasms	MESH:D001943	Cancer|Skin disease	TXN
go:0045616	regulation of keratinocyte differentiation	GO:0045616	Breast Neoplasms	MESH:D001943	Cancer|Skin disease	CD109
go:0045893	positive regulation of transcription, DNA-templated	GO:0045893	Breast Neoplasms	MESH:D001943	Cancer|Skin disease	ACVR1
go:0045893	positive regulation of transcription, DNA-templated	GO:0045893	Breast Neoplasms	MESH:D001943	Cancer|Skin disease	AHR
go:0045893	positive regulation of transcription, DNA-templated	GO:0045893	Breast Neoplasms	MESH:D001943	Cancer|Skin disease	AKT1
go:0045893	positive regulation of transcription, DNA-templated	GO:0045893	Breast Neoplasms	MESH:D001943	Cancer|Skin disease	AR
go:0045893	positive regulation of transcription, DNA-templated	GO:0045893	Breast Neoplasms	MESH:D001943	Cancer|Skin disease	ARID1A
go:0045893	positive regulation of transcription, DNA-templated	GO:0045893	Breast Neoplasms	MESH:D001943	Cancer|Skin disease	BIRC2
go:0045893	positive regulation of transcription, DNA-templated	GO:0045893	Breast Neoplasms	MESH:D001943	Cancer|Skin disease	BMP2
go:0045893	positive regulation of transcription, DNA-templated	GO:0045893	Breast Neoplasms	MESH:D001943	Cancer|Skin disease	BMP4
go:0045893	positive regulation of transcription, DNA-templated	GO:0045893	Breast Neoplasms	MESH:D001943	Cancer|Skin disease	BRCA1
go:0045893	positive regulation of transcription, DNA-templated	GO:0045893	Breast Neoplasms	MESH:D001943	Cancer|Skin disease	BRCA2
go:0045893	positive regulation of transcription, DNA-templated	GO:0045893	Breast Neoplasms	MESH:D001943	Cancer|Skin disease	CD74
go:0045893	positive regulation of transcription, DNA-templated	GO:0045893	Breast Neoplasms	MESH:D001943	Cancer|Skin disease	CDH1
go:0045893	positive regulation of transcription, DNA-templated	GO:0045893	Breast Neoplasms	MESH:D001943	Cancer|Skin disease	CDKN2A
go:0045893	positive regulation of transcription, DNA-templated	GO:0045893	Breast Neoplasms	MESH:D001943	Cancer|Skin disease	CHEK2
go:0045893	positive regulation of transcription, DNA-templated	GO:0045893	Breast Neoplasms	MESH:D001943	Cancer|Skin disease	CTNNB1
go:0045893	positive regulation of transcription, DNA-templated	GO:0045893	Breast Neoplasms	MESH:D001943	Cancer|Skin disease	DDIT3
go:0045893	positive regulation of transcription, DNA-templated	GO:0045893	Breast Neoplasms	MESH:D001943	Cancer|Skin disease	E2F1
go:0045893	positive regulation of transcription, DNA-templated	GO:0045893	Breast Neoplasms	MESH:D001943	Cancer|Skin disease	EGF
go:0045893	positive regulation of transcription, DNA-templated	GO:0045893	Breast Neoplasms	MESH:D001943	Cancer|Skin disease	EGFR
go:0045893	positive regulation of transcription, DNA-templated	GO:0045893	Breast Neoplasms	MESH:D001943	Cancer|Skin disease	ELK3
go:0045893	positive regulation of transcription, DNA-templated	GO:0045893	Breast Neoplasms	MESH:D001943	Cancer|Skin disease	EP300
go:0045893	positive regulation of transcription, DNA-templated	GO:0045893	Breast Neoplasms	MESH:D001943	Cancer|Skin disease	ESR1
go:0045893	positive regulation of transcription, DNA-templated	GO:0045893	Breast Neoplasms	MESH:D001943	Cancer|Skin disease	ESR2
go:0045893	positive regulation of transcription, DNA-templated	GO:0045893	Breast Neoplasms	MESH:D001943	Cancer|Skin disease	ESRRA
go:0045893	positive regulation of transcription, DNA-templated	GO:0045893	Breast Neoplasms	MESH:D001943	Cancer|Skin disease	ETS2
go:0045893	positive regulation of transcription, DNA-templated	GO:0045893	Breast Neoplasms	MESH:D001943	Cancer|Skin disease	ETV4
go:0045893	positive regulation of transcription, DNA-templated	GO:0045893	Breast Neoplasms	MESH:D001943	Cancer|Skin disease	FGF10
go:0045893	positive regulation of transcription, DNA-templated	GO:0045893	Breast Neoplasms	MESH:D001943	Cancer|Skin disease	FGFR1
go:0045893	positive regulation of transcription, DNA-templated	GO:0045893	Breast Neoplasms	MESH:D001943	Cancer|Skin disease	FOS
go:0045893	positive regulation of transcription, DNA-templated	GO:0045893	Breast Neoplasms	MESH:D001943	Cancer|Skin disease	FOXM1
go:0045893	positive regulation of transcription, DNA-templated	GO:0045893	Breast Neoplasms	MESH:D001943	Cancer|Skin disease	FOXP3
go:0045893	positive regulation of transcription, DNA-templated	GO:0045893	Breast Neoplasms	MESH:D001943	Cancer|Skin disease	HES1
go:0045893	positive regulation of transcription, DNA-templated	GO:0045893	Breast Neoplasms	MESH:D001943	Cancer|Skin disease	HHEX
go:0045893	positive regulation of transcription, DNA-templated	GO:0045893	Breast Neoplasms	MESH:D001943	Cancer|Skin disease	HIF1A
go:0045893	positive regulation of transcription, DNA-templated	GO:0045893	Breast Neoplasms	MESH:D001943	Cancer|Skin disease	IFNG
go:0045893	positive regulation of transcription, DNA-templated	GO:0045893	Breast Neoplasms	MESH:D001943	Cancer|Skin disease	IGF1
go:0045893	positive regulation of transcription, DNA-templated	GO:0045893	Breast Neoplasms	MESH:D001943	Cancer|Skin disease	IGF1R
go:0045893	positive regulation of transcription, DNA-templated	GO:0045893	Breast Neoplasms	MESH:D001943	Cancer|Skin disease	IL10
go:0045893	positive regulation of transcription, DNA-templated	GO:0045893	Breast Neoplasms	MESH:D001943	Cancer|Skin disease	IL1B
go:0045893	positive regulation of transcription, DNA-templated	GO:0045893	Breast Neoplasms	MESH:D001943	Cancer|Skin disease	IL6
go:0045893	positive regulation of transcription, DNA-templated	GO:0045893	Breast Neoplasms	MESH:D001943	Cancer|Skin disease	JMJD6
go:0045893	positive regulation of transcription, DNA-templated	GO:0045893	Breast Neoplasms	MESH:D001943	Cancer|Skin disease	JUN
go:0045893	positive regulation of transcription, DNA-templated	GO:0045893	Breast Neoplasms	MESH:D001943	Cancer|Skin disease	LEF1
go:0045893	positive regulation of transcription, DNA-templated	GO:0045893	Breast Neoplasms	MESH:D001943	Cancer|Skin disease	MAP2K7
go:0045893	positive regulation of transcription, DNA-templated	GO:0045893	Breast Neoplasms	MESH:D001943	Cancer|Skin disease	MECOM
go:0045893	positive regulation of transcription, DNA-templated	GO:0045893	Breast Neoplasms	MESH:D001943	Cancer|Skin disease	MED12
go:0045893	positive regulation of transcription, DNA-templated	GO:0045893	Breast Neoplasms	MESH:D001943	Cancer|Skin disease	MT3
go:0045893	positive regulation of transcription, DNA-templated	GO:0045893	Breast Neoplasms	MESH:D001943	Cancer|Skin disease	MTDH
go:0045893	positive regulation of transcription, DNA-templated	GO:0045893	Breast Neoplasms	MESH:D001943	Cancer|Skin disease	NCOA1
go:0045893	positive regulation of transcription, DNA-templated	GO:0045893	Breast Neoplasms	MESH:D001943	Cancer|Skin disease	NFE2L2
go:0045893	positive regulation of transcription, DNA-templated	GO:0045893	Breast Neoplasms	MESH:D001943	Cancer|Skin disease	NFKBIA
go:0045893	positive regulation of transcription, DNA-templated	GO:0045893	Breast Neoplasms	MESH:D001943	Cancer|Skin disease	NOTCH1
go:0045893	positive regulation of transcription, DNA-templated	GO:0045893	Breast Neoplasms	MESH:D001943	Cancer|Skin disease	NOTCH4
go:0045893	positive regulation of transcription, DNA-templated	GO:0045893	Breast Neoplasms	MESH:D001943	Cancer|Skin disease	PGR
go:0045893	positive regulation of transcription, DNA-templated	GO:0045893	Breast Neoplasms	MESH:D001943	Cancer|Skin disease	PHB
go:0045893	positive regulation of transcription, DNA-templated	GO:0045893	Breast Neoplasms	MESH:D001943	Cancer|Skin disease	PIM1
go:0045893	positive regulation of transcription, DNA-templated	GO:0045893	Breast Neoplasms	MESH:D001943	Cancer|Skin disease	PPARGC1B
go:0045893	positive regulation of transcription, DNA-templated	GO:0045893	Breast Neoplasms	MESH:D001943	Cancer|Skin disease	RARA
go:0045893	positive regulation of transcription, DNA-templated	GO:0045893	Breast Neoplasms	MESH:D001943	Cancer|Skin disease	RELA
go:0045893	positive regulation of transcription, DNA-templated	GO:0045893	Breast Neoplasms	MESH:D001943	Cancer|Skin disease	RUNX2
go:0045893	positive regulation of transcription, DNA-templated	GO:0045893	Breast Neoplasms	MESH:D001943	Cancer|Skin disease	RXRB
go:0045893	positive regulation of transcription, DNA-templated	GO:0045893	Breast Neoplasms	MESH:D001943	Cancer|Skin disease	SFRP1
go:0045893	positive regulation of transcription, DNA-templated	GO:0045893	Breast Neoplasms	MESH:D001943	Cancer|Skin disease	SNAI1
go:0045893	positive regulation of transcription, DNA-templated	GO:0045893	Breast Neoplasms	MESH:D001943	Cancer|Skin disease	SPP1
go:0045893	positive regulation of transcription, DNA-templated	GO:0045893	Breast Neoplasms	MESH:D001943	Cancer|Skin disease	SRC
go:0045893	positive regulation of transcription, DNA-templated	GO:0045893	Breast Neoplasms	MESH:D001943	Cancer|Skin disease	SREBF2
go:0045893	positive regulation of transcription, DNA-templated	GO:0045893	Breast Neoplasms	MESH:D001943	Cancer|Skin disease	STAT3
go:0045893	positive regulation of transcription, DNA-templated	GO:0045893	Breast Neoplasms	MESH:D001943	Cancer|Skin disease	TBX3
go:0045893	positive regulation of transcription, DNA-templated	GO:0045893	Breast Neoplasms	MESH:D001943	Cancer|Skin disease	TFAP2A
go:0045893	positive regulation of transcription, DNA-templated	GO:0045893	Breast Neoplasms	MESH:D001943	Cancer|Skin disease	TNF
go:0045893	positive regulation of transcription, DNA-templated	GO:0045893	Breast Neoplasms	MESH:D001943	Cancer|Skin disease	TOX3
go:0045893	positive regulation of transcription, DNA-templated	GO:0045893	Breast Neoplasms	MESH:D001943	Cancer|Skin disease	TP53
go:0045893	positive regulation of transcription, DNA-templated	GO:0045893	Breast Neoplasms	MESH:D001943	Cancer|Skin disease	TP53BP1
go:0045893	positive regulation of transcription, DNA-templated	GO:0045893	Breast Neoplasms	MESH:D001943	Cancer|Skin disease	TP73
go:0045893	positive regulation of transcription, DNA-templated	GO:0045893	Breast Neoplasms	MESH:D001943	Cancer|Skin disease	TRERF1
go:0045893	positive regulation of transcription, DNA-templated	GO:0045893	Breast Neoplasms	MESH:D001943	Cancer|Skin disease	TRP53
go:0045893	positive regulation of transcription, DNA-templated	GO:0045893	Breast Neoplasms	MESH:D001943	Cancer|Skin disease	TRP63
go:0045893	positive regulation of transcription, DNA-templated	GO:0045893	Breast Neoplasms	MESH:D001943	Cancer|Skin disease	WT1
go:0045893	positive regulation of transcription, DNA-templated	GO:0045893	Breast Neoplasms	MESH:D001943	Cancer|Skin disease	YAP1
go:0007167	enzyme linked receptor protein signaling pathway	GO:0007167	Breast Neoplasms	MESH:D001943	Cancer|Skin disease	ERBB2
go:0006355	regulation of transcription, DNA-templated	GO:0006355	Breast Neoplasms	MESH:D001943	Cancer|Skin disease	ABL1
go:0006355	regulation of transcription, DNA-templated	GO:0006355	Breast Neoplasms	MESH:D001943	Cancer|Skin disease	AHR
go:0006355	regulation of transcription, DNA-templated	GO:0006355	Breast Neoplasms	MESH:D001943	Cancer|Skin disease	AR
go:0006355	regulation of transcription, DNA-templated	GO:0006355	Breast Neoplasms	MESH:D001943	Cancer|Skin disease	BMP2
go:0006355	regulation of transcription, DNA-templated	GO:0006355	Breast Neoplasms	MESH:D001943	Cancer|Skin disease	CHEK2
go:0006355	regulation of transcription, DNA-templated	GO:0006355	Breast Neoplasms	MESH:D001943	Cancer|Skin disease	DDIT3
go:0006355	regulation of transcription, DNA-templated	GO:0006355	Breast Neoplasms	MESH:D001943	Cancer|Skin disease	E2F1
go:0006355	regulation of transcription, DNA-templated	GO:0006355	Breast Neoplasms	MESH:D001943	Cancer|Skin disease	EFEMP1
go:0006355	regulation of transcription, DNA-templated	GO:0006355	Breast Neoplasms	MESH:D001943	Cancer|Skin disease	ELK3
go:0006355	regulation of transcription, DNA-templated	GO:0006355	Breast Neoplasms	MESH:D001943	Cancer|Skin disease	EMSY
go:0006355	regulation of transcription, DNA-templated	GO:0006355	Breast Neoplasms	MESH:D001943	Cancer|Skin disease	EP300
go:0006355	regulation of transcription, DNA-templated	GO:0006355	Breast Neoplasms	MESH:D001943	Cancer|Skin disease	ESR1
go:0006355	regulation of transcription, DNA-templated	GO:0006355	Breast Neoplasms	MESH:D001943	Cancer|Skin disease	ESR2
go:0006355	regulation of transcription, DNA-templated	GO:0006355	Breast Neoplasms	MESH:D001943	Cancer|Skin disease	ESRRA
go:0006355	regulation of transcription, DNA-templated	GO:0006355	Breast Neoplasms	MESH:D001943	Cancer|Skin disease	ETS2
go:0006355	regulation of transcription, DNA-templated	GO:0006355	Breast Neoplasms	MESH:D001943	Cancer|Skin disease	ETV4
go:0006355	regulation of transcription, DNA-templated	GO:0006355	Breast Neoplasms	MESH:D001943	Cancer|Skin disease	EZH2
go:0006355	regulation of transcription, DNA-templated	GO:0006355	Breast Neoplasms	MESH:D001943	Cancer|Skin disease	FOS
go:0006355	regulation of transcription, DNA-templated	GO:0006355	Breast Neoplasms	MESH:D001943	Cancer|Skin disease	FOXA1
go:0006355	regulation of transcription, DNA-templated	GO:0006355	Breast Neoplasms	MESH:D001943	Cancer|Skin disease	FOXM1
go:0006355	regulation of transcription, DNA-templated	GO:0006355	Breast Neoplasms	MESH:D001943	Cancer|Skin disease	FOXP3
go:0006355	regulation of transcription, DNA-templated	GO:0006355	Breast Neoplasms	MESH:D001943	Cancer|Skin disease	FOXQ1
go:0006355	regulation of transcription, DNA-templated	GO:0006355	Breast Neoplasms	MESH:D001943	Cancer|Skin disease	HES1
go:0006355	regulation of transcription, DNA-templated	GO:0006355	Breast Neoplasms	MESH:D001943	Cancer|Skin disease	HEY1
go:0006355	regulation of transcription, DNA-templated	GO:0006355	Breast Neoplasms	MESH:D001943	Cancer|Skin disease	HEY2
go:0006355	regulation of transcription, DNA-templated	GO:0006355	Breast Neoplasms	MESH:D001943	Cancer|Skin disease	HEYL
go:0006355	regulation of transcription, DNA-templated	GO:0006355	Breast Neoplasms	MESH:D001943	Cancer|Skin disease	HHEX
go:0006355	regulation of transcription, DNA-templated	GO:0006355	Breast Neoplasms	MESH:D001943	Cancer|Skin disease	HIC1
go:0006355	regulation of transcription, DNA-templated	GO:0006355	Breast Neoplasms	MESH:D001943	Cancer|Skin disease	HIF1A
go:0006355	regulation of transcription, DNA-templated	GO:0006355	Breast Neoplasms	MESH:D001943	Cancer|Skin disease	HOXB13
go:0006355	regulation of transcription, DNA-templated	GO:0006355	Breast Neoplasms	MESH:D001943	Cancer|Skin disease	HOXB9
go:0006355	regulation of transcription, DNA-templated	GO:0006355	Breast Neoplasms	MESH:D001943	Cancer|Skin disease	HOXD11
go:0006355	regulation of transcription, DNA-templated	GO:0006355	Breast Neoplasms	MESH:D001943	Cancer|Skin disease	IFNG
go:0006355	regulation of transcription, DNA-templated	GO:0006355	Breast Neoplasms	MESH:D001943	Cancer|Skin disease	JUN
go:0006355	regulation of transcription, DNA-templated	GO:0006355	Breast Neoplasms	MESH:D001943	Cancer|Skin disease	KMT2D
go:0006355	regulation of transcription, DNA-templated	GO:0006355	Breast Neoplasms	MESH:D001943	Cancer|Skin disease	L3MBTL3
go:0006355	regulation of transcription, DNA-templated	GO:0006355	Breast Neoplasms	MESH:D001943	Cancer|Skin disease	LBX1
go:0006355	regulation of transcription, DNA-templated	GO:0006355	Breast Neoplasms	MESH:D001943	Cancer|Skin disease	LEF1
go:0006355	regulation of transcription, DNA-templated	GO:0006355	Breast Neoplasms	MESH:D001943	Cancer|Skin disease	MEIS1
go:0006355	regulation of transcription, DNA-templated	GO:0006355	Breast Neoplasms	MESH:D001943	Cancer|Skin disease	MTOR
go:0006355	regulation of transcription, DNA-templated	GO:0006355	Breast Neoplasms	MESH:D001943	Cancer|Skin disease	NCOA1
go:0006355	regulation of transcription, DNA-templated	GO:0006355	Breast Neoplasms	MESH:D001943	Cancer|Skin disease	NCOA2
go:0006355	regulation of transcription, DNA-templated	GO:0006355	Breast Neoplasms	MESH:D001943	Cancer|Skin disease	NCOA3
go:0006355	regulation of transcription, DNA-templated	GO:0006355	Breast Neoplasms	MESH:D001943	Cancer|Skin disease	NFE2L2
go:0006355	regulation of transcription, DNA-templated	GO:0006355	Breast Neoplasms	MESH:D001943	Cancer|Skin disease	NOTCH1
go:0006355	regulation of transcription, DNA-templated	GO:0006355	Breast Neoplasms	MESH:D001943	Cancer|Skin disease	NOTCH2
go:0006355	regulation of transcription, DNA-templated	GO:0006355	Breast Neoplasms	MESH:D001943	Cancer|Skin disease	NOTCH3
go:0006355	regulation of transcription, DNA-templated	GO:0006355	Breast Neoplasms	MESH:D001943	Cancer|Skin disease	NOTCH4
go:0006355	regulation of transcription, DNA-templated	GO:0006355	Breast Neoplasms	MESH:D001943	Cancer|Skin disease	NR2F1
go:0006355	regulation of transcription, DNA-templated	GO:0006355	Breast Neoplasms	MESH:D001943	Cancer|Skin disease	NR2F6
go:0006355	regulation of transcription, DNA-templated	GO:0006355	Breast Neoplasms	MESH:D001943	Cancer|Skin disease	NSD2
go:0006355	regulation of transcription, DNA-templated	GO:0006355	Breast Neoplasms	MESH:D001943	Cancer|Skin disease	PGR
go:0006355	regulation of transcription, DNA-templated	GO:0006355	Breast Neoplasms	MESH:D001943	Cancer|Skin disease	PHB
go:0006355	regulation of transcription, DNA-templated	GO:0006355	Breast Neoplasms	MESH:D001943	Cancer|Skin disease	PPARGC1B
go:0006355	regulation of transcription, DNA-templated	GO:0006355	Breast Neoplasms	MESH:D001943	Cancer|Skin disease	RARA
go:0006355	regulation of transcription, DNA-templated	GO:0006355	Breast Neoplasms	MESH:D001943	Cancer|Skin disease	RARB
go:0006355	regulation of transcription, DNA-templated	GO:0006355	Breast Neoplasms	MESH:D001943	Cancer|Skin disease	RB1
go:0006355	regulation of transcription, DNA-templated	GO:0006355	Breast Neoplasms	MESH:D001943	Cancer|Skin disease	RELA
go:0006355	regulation of transcription, DNA-templated	GO:0006355	Breast Neoplasms	MESH:D001943	Cancer|Skin disease	RUNX2
go:0006355	regulation of transcription, DNA-templated	GO:0006355	Breast Neoplasms	MESH:D001943	Cancer|Skin disease	RXRB
go:0006355	regulation of transcription, DNA-templated	GO:0006355	Breast Neoplasms	MESH:D001943	Cancer|Skin disease	SETD2
go:0006355	regulation of transcription, DNA-templated	GO:0006355	Breast Neoplasms	MESH:D001943	Cancer|Skin disease	SIM1
go:0006355	regulation of transcription, DNA-templated	GO:0006355	Breast Neoplasms	MESH:D001943	Cancer|Skin disease	SIRT1
go:0006355	regulation of transcription, DNA-templated	GO:0006355	Breast Neoplasms	MESH:D001943	Cancer|Skin disease	SREBF2
go:0006355	regulation of transcription, DNA-templated	GO:0006355	Breast Neoplasms	MESH:D001943	Cancer|Skin disease	STAT3
go:0006355	regulation of transcription, DNA-templated	GO:0006355	Breast Neoplasms	MESH:D001943	Cancer|Skin disease	STAT5A
go:0006355	regulation of transcription, DNA-templated	GO:0006355	Breast Neoplasms	MESH:D001943	Cancer|Skin disease	TBX3
go:0006355	regulation of transcription, DNA-templated	GO:0006355	Breast Neoplasms	MESH:D001943	Cancer|Skin disease	TFAP2A
go:0006355	regulation of transcription, DNA-templated	GO:0006355	Breast Neoplasms	MESH:D001943	Cancer|Skin disease	TLE3
go:0006355	regulation of transcription, DNA-templated	GO:0006355	Breast Neoplasms	MESH:D001943	Cancer|Skin disease	TP53
go:0006355	regulation of transcription, DNA-templated	GO:0006355	Breast Neoplasms	MESH:D001943	Cancer|Skin disease	TP73
go:0006355	regulation of transcription, DNA-templated	GO:0006355	Breast Neoplasms	MESH:D001943	Cancer|Skin disease	TRP53
go:0006355	regulation of transcription, DNA-templated	GO:0006355	Breast Neoplasms	MESH:D001943	Cancer|Skin disease	TRP63
go:0006355	regulation of transcription, DNA-templated	GO:0006355	Breast Neoplasms	MESH:D001943	Cancer|Skin disease	VDR
go:0006355	regulation of transcription, DNA-templated	GO:0006355	Breast Neoplasms	MESH:D001943	Cancer|Skin disease	WT1
go:0006355	regulation of transcription, DNA-templated	GO:0006355	Breast Neoplasms	MESH:D001943	Cancer|Skin disease	YBX1
go:1902533	positive regulation of intracellular signal transduction	GO:1902533	Breast Neoplasms	MESH:D001943	Cancer|Skin disease	SRC
go:0008285	negative regulation of cell proliferation	GO:0008285	Breast Neoplasms	MESH:D001943	Cancer|Skin disease	ADAMTS1
go:0008285	negative regulation of cell proliferation	GO:0008285	Breast Neoplasms	MESH:D001943	Cancer|Skin disease	AR
go:0008285	negative regulation of cell proliferation	GO:0008285	Breast Neoplasms	MESH:D001943	Cancer|Skin disease	BAP1
go:0008285	negative regulation of cell proliferation	GO:0008285	Breast Neoplasms	MESH:D001943	Cancer|Skin disease	BAX
go:0008285	negative regulation of cell proliferation	GO:0008285	Breast Neoplasms	MESH:D001943	Cancer|Skin disease	BCHE
go:0008285	negative regulation of cell proliferation	GO:0008285	Breast Neoplasms	MESH:D001943	Cancer|Skin disease	BCL2
go:0008285	negative regulation of cell proliferation	GO:0008285	Breast Neoplasms	MESH:D001943	Cancer|Skin disease	BMP2
go:0008285	negative regulation of cell proliferation	GO:0008285	Breast Neoplasms	MESH:D001943	Cancer|Skin disease	BMP4
go:0008285	negative regulation of cell proliferation	GO:0008285	Breast Neoplasms	MESH:D001943	Cancer|Skin disease	BRIP1
go:0008285	negative regulation of cell proliferation	GO:0008285	Breast Neoplasms	MESH:D001943	Cancer|Skin disease	CAV1
go:0008285	negative regulation of cell proliferation	GO:0008285	Breast Neoplasms	MESH:D001943	Cancer|Skin disease	CDH5
go:0008285	negative regulation of cell proliferation	GO:0008285	Breast Neoplasms	MESH:D001943	Cancer|Skin disease	CDKN1B
go:0008285	negative regulation of cell proliferation	GO:0008285	Breast Neoplasms	MESH:D001943	Cancer|Skin disease	CDKN2A
go:0008285	negative regulation of cell proliferation	GO:0008285	Breast Neoplasms	MESH:D001943	Cancer|Skin disease	CSF1R
go:0008285	negative regulation of cell proliferation	GO:0008285	Breast Neoplasms	MESH:D001943	Cancer|Skin disease	CTNNB1
go:0008285	negative regulation of cell proliferation	GO:0008285	Breast Neoplasms	MESH:D001943	Cancer|Skin disease	CUL5
go:0008285	negative regulation of cell proliferation	GO:0008285	Breast Neoplasms	MESH:D001943	Cancer|Skin disease	CXCL12
go:0008285	negative regulation of cell proliferation	GO:0008285	Breast Neoplasms	MESH:D001943	Cancer|Skin disease	CXCL8
go:0008285	negative regulation of cell proliferation	GO:0008285	Breast Neoplasms	MESH:D001943	Cancer|Skin disease	CYP1B1
go:0008285	negative regulation of cell proliferation	GO:0008285	Breast Neoplasms	MESH:D001943	Cancer|Skin disease	DLL1
go:0008285	negative regulation of cell proliferation	GO:0008285	Breast Neoplasms	MESH:D001943	Cancer|Skin disease	DLL4
go:0008285	negative regulation of cell proliferation	GO:0008285	Breast Neoplasms	MESH:D001943	Cancer|Skin disease	ESR2
go:0008285	negative regulation of cell proliferation	GO:0008285	Breast Neoplasms	MESH:D001943	Cancer|Skin disease	FABP7
go:0008285	negative regulation of cell proliferation	GO:0008285	Breast Neoplasms	MESH:D001943	Cancer|Skin disease	FGF10
go:0008285	negative regulation of cell proliferation	GO:0008285	Breast Neoplasms	MESH:D001943	Cancer|Skin disease	FGFR2
go:0008285	negative regulation of cell proliferation	GO:0008285	Breast Neoplasms	MESH:D001943	Cancer|Skin disease	FOXP3
go:0008285	negative regulation of cell proliferation	GO:0008285	Breast Neoplasms	MESH:D001943	Cancer|Skin disease	GJA1
go:0008285	negative regulation of cell proliferation	GO:0008285	Breast Neoplasms	MESH:D001943	Cancer|Skin disease	GPER1
go:0008285	negative regulation of cell proliferation	GO:0008285	Breast Neoplasms	MESH:D001943	Cancer|Skin disease	GPNMB
go:0008285	negative regulation of cell proliferation	GO:0008285	Breast Neoplasms	MESH:D001943	Cancer|Skin disease	H19
go:0008285	negative regulation of cell proliferation	GO:0008285	Breast Neoplasms	MESH:D001943	Cancer|Skin disease	HMOX1
go:0008285	negative regulation of cell proliferation	GO:0008285	Breast Neoplasms	MESH:D001943	Cancer|Skin disease	HRAS
go:0008285	negative regulation of cell proliferation	GO:0008285	Breast Neoplasms	MESH:D001943	Cancer|Skin disease	HRG
go:0008285	negative regulation of cell proliferation	GO:0008285	Breast Neoplasms	MESH:D001943	Cancer|Skin disease	HSPA1B
go:0008285	negative regulation of cell proliferation	GO:0008285	Breast Neoplasms	MESH:D001943	Cancer|Skin disease	IFNG
go:0008285	negative regulation of cell proliferation	GO:0008285	Breast Neoplasms	MESH:D001943	Cancer|Skin disease	IGF1
go:0008285	negative regulation of cell proliferation	GO:0008285	Breast Neoplasms	MESH:D001943	Cancer|Skin disease	IGFBP7
go:0008285	negative regulation of cell proliferation	GO:0008285	Breast Neoplasms	MESH:D001943	Cancer|Skin disease	IL10
go:0008285	negative regulation of cell proliferation	GO:0008285	Breast Neoplasms	MESH:D001943	Cancer|Skin disease	IL1B
go:0008285	negative regulation of cell proliferation	GO:0008285	Breast Neoplasms	MESH:D001943	Cancer|Skin disease	IL24
go:0008285	negative regulation of cell proliferation	GO:0008285	Breast Neoplasms	MESH:D001943	Cancer|Skin disease	IL6
go:0008285	negative regulation of cell proliferation	GO:0008285	Breast Neoplasms	MESH:D001943	Cancer|Skin disease	JUN
go:0008285	negative regulation of cell proliferation	GO:0008285	Breast Neoplasms	MESH:D001943	Cancer|Skin disease	LBX1
go:0008285	negative regulation of cell proliferation	GO:0008285	Breast Neoplasms	MESH:D001943	Cancer|Skin disease	LLGL2
go:0008285	negative regulation of cell proliferation	GO:0008285	Breast Neoplasms	MESH:D001943	Cancer|Skin disease	MDM4
go:0008285	negative regulation of cell proliferation	GO:0008285	Breast Neoplasms	MESH:D001943	Cancer|Skin disease	MIR152
go:0008285	negative regulation of cell proliferation	GO:0008285	Breast Neoplasms	MESH:D001943	Cancer|Skin disease	MIR214
go:0008285	negative regulation of cell proliferation	GO:0008285	Breast Neoplasms	MESH:D001943	Cancer|Skin disease	MIR221
go:0008285	negative regulation of cell proliferation	GO:0008285	Breast Neoplasms	MESH:D001943	Cancer|Skin disease	MIR29A
go:0008285	negative regulation of cell proliferation	GO:0008285	Breast Neoplasms	MESH:D001943	Cancer|Skin disease	NDRG1
go:0008285	negative regulation of cell proliferation	GO:0008285	Breast Neoplasms	MESH:D001943	Cancer|Skin disease	NOS3
go:0008285	negative regulation of cell proliferation	GO:0008285	Breast Neoplasms	MESH:D001943	Cancer|Skin disease	NOTCH1
go:0008285	negative regulation of cell proliferation	GO:0008285	Breast Neoplasms	MESH:D001943	Cancer|Skin disease	PHB
go:0008285	negative regulation of cell proliferation	GO:0008285	Breast Neoplasms	MESH:D001943	Cancer|Skin disease	PPM1D
go:0008285	negative regulation of cell proliferation	GO:0008285	Breast Neoplasms	MESH:D001943	Cancer|Skin disease	PTEN
go:0008285	negative regulation of cell proliferation	GO:0008285	Breast Neoplasms	MESH:D001943	Cancer|Skin disease	PTGS2
go:0008285	negative regulation of cell proliferation	GO:0008285	Breast Neoplasms	MESH:D001943	Cancer|Skin disease	PTHLH
go:0008285	negative regulation of cell proliferation	GO:0008285	Breast Neoplasms	MESH:D001943	Cancer|Skin disease	RAF1
go:0008285	negative regulation of cell proliferation	GO:0008285	Breast Neoplasms	MESH:D001943	Cancer|Skin disease	RARA
go:0008285	negative regulation of cell proliferation	GO:0008285	Breast Neoplasms	MESH:D001943	Cancer|Skin disease	RARB
go:0008285	negative regulation of cell proliferation	GO:0008285	Breast Neoplasms	MESH:D001943	Cancer|Skin disease	RB1
go:0008285	negative regulation of cell proliferation	GO:0008285	Breast Neoplasms	MESH:D001943	Cancer|Skin disease	SFRP1
go:0008285	negative regulation of cell proliferation	GO:0008285	Breast Neoplasms	MESH:D001943	Cancer|Skin disease	SFRP2
go:0008285	negative regulation of cell proliferation	GO:0008285	Breast Neoplasms	MESH:D001943	Cancer|Skin disease	SFRP5
go:0008285	negative regulation of cell proliferation	GO:0008285	Breast Neoplasms	MESH:D001943	Cancer|Skin disease	SOD2
go:0008285	negative regulation of cell proliferation	GO:0008285	Breast Neoplasms	MESH:D001943	Cancer|Skin disease	STAT3
go:0008285	negative regulation of cell proliferation	GO:0008285	Breast Neoplasms	MESH:D001943	Cancer|Skin disease	TFAP2A
go:0008285	negative regulation of cell proliferation	GO:0008285	Breast Neoplasms	MESH:D001943	Cancer|Skin disease	TNF
go:0008285	negative regulation of cell proliferation	GO:0008285	Breast Neoplasms	MESH:D001943	Cancer|Skin disease	TP53
go:0008285	negative regulation of cell proliferation	GO:0008285	Breast Neoplasms	MESH:D001943	Cancer|Skin disease	TP73
go:0008285	negative regulation of cell proliferation	GO:0008285	Breast Neoplasms	MESH:D001943	Cancer|Skin disease	TRP53
go:0008285	negative regulation of cell proliferation	GO:0008285	Breast Neoplasms	MESH:D001943	Cancer|Skin disease	VDR
go:0008285	negative regulation of cell proliferation	GO:0008285	Breast Neoplasms	MESH:D001943	Cancer|Skin disease	VEGFC
go:0008285	negative regulation of cell proliferation	GO:0008285	Breast Neoplasms	MESH:D001943	Cancer|Skin disease	WT1
go:0008285	negative regulation of cell proliferation	GO:0008285	Breast Neoplasms	MESH:D001943	Cancer|Skin disease	ZEB1
go:0048010	vascular endothelial growth factor receptor signaling pathway	GO:0048010	Breast Neoplasms	MESH:D001943	Cancer|Skin disease	AKT1
go:0048010	vascular endothelial growth factor receptor signaling pathway	GO:0048010	Breast Neoplasms	MESH:D001943	Cancer|Skin disease	FLT1
go:0048010	vascular endothelial growth factor receptor signaling pathway	GO:0048010	Breast Neoplasms	MESH:D001943	Cancer|Skin disease	KDR
go:0048010	vascular endothelial growth factor receptor signaling pathway	GO:0048010	Breast Neoplasms	MESH:D001943	Cancer|Skin disease	SRC
go:0048010	vascular endothelial growth factor receptor signaling pathway	GO:0048010	Breast Neoplasms	MESH:D001943	Cancer|Skin disease	VEGFC
go:0038096	Fc-gamma receptor signaling pathway involved in phagocytosis	GO:0038096	Breast Neoplasms	MESH:D001943	Cancer|Skin disease	ABL1
go:0038096	Fc-gamma receptor signaling pathway involved in phagocytosis	GO:0038096	Breast Neoplasms	MESH:D001943	Cancer|Skin disease	PAK1
go:0038096	Fc-gamma receptor signaling pathway involved in phagocytosis	GO:0038096	Breast Neoplasms	MESH:D001943	Cancer|Skin disease	SRC

## Sheet: ExIR|Pathway|Breast Cancer
X..Input	DiseaseName	DiseaseID	DiseaseCategories	PathwayName	PathwayID	InferenceGeneSymbol			Title: Breast cancer associated KEGG pathways corresponding to ExIR-derived mediators
natural killer cell mediated cytotoxicity	Breast Neoplasms	MESH:D001943	Cancer|Skin disease	Natural killer cell mediated cytotoxicity	KEGG:hsa04650	ARAF
natural killer cell mediated cytotoxicity	Breast Neoplasms	MESH:D001943	Cancer|Skin disease	Natural killer cell mediated cytotoxicity	KEGG:hsa04650	CSF2
natural killer cell mediated cytotoxicity	Breast Neoplasms	MESH:D001943	Cancer|Skin disease	Natural killer cell mediated cytotoxicity	KEGG:hsa04650	GZMB
natural killer cell mediated cytotoxicity	Breast Neoplasms	MESH:D001943	Cancer|Skin disease	Natural killer cell mediated cytotoxicity	KEGG:hsa04650	HRAS
natural killer cell mediated cytotoxicity	Breast Neoplasms	MESH:D001943	Cancer|Skin disease	Natural killer cell mediated cytotoxicity	KEGG:hsa04650	IFNB1
natural killer cell mediated cytotoxicity	Breast Neoplasms	MESH:D001943	Cancer|Skin disease	Natural killer cell mediated cytotoxicity	KEGG:hsa04650	IFNG
natural killer cell mediated cytotoxicity	Breast Neoplasms	MESH:D001943	Cancer|Skin disease	Natural killer cell mediated cytotoxicity	KEGG:hsa04650	KRAS
natural killer cell mediated cytotoxicity	Breast Neoplasms	MESH:D001943	Cancer|Skin disease	Natural killer cell mediated cytotoxicity	KEGG:hsa04650	PAK1
natural killer cell mediated cytotoxicity	Breast Neoplasms	MESH:D001943	Cancer|Skin disease	Natural killer cell mediated cytotoxicity	KEGG:hsa04650	PIK3CA
natural killer cell mediated cytotoxicity	Breast Neoplasms	MESH:D001943	Cancer|Skin disease	Natural killer cell mediated cytotoxicity	KEGG:hsa04650	RAF1
natural killer cell mediated cytotoxicity	Breast Neoplasms	MESH:D001943	Cancer|Skin disease	Natural killer cell mediated cytotoxicity	KEGG:hsa04650	TNF
natural killer cell mediated cytotoxicity	Breast Neoplasms	MESH:D001943	Cancer|Skin disease	Natural killer cell mediated cytotoxicity	KEGG:hsa04650	TNFSF10
age-rage signaling pathway in diabetic complications	Breast Neoplasms	MESH:D001943	Cancer|Skin disease	AGE-RAGE signaling pathway in diabetic complications	KEGG:hsa04933	AKT1
age-rage signaling pathway in diabetic complications	Breast Neoplasms	MESH:D001943	Cancer|Skin disease	AGE-RAGE signaling pathway in diabetic complications	KEGG:hsa04933	AKT2
age-rage signaling pathway in diabetic complications	Breast Neoplasms	MESH:D001943	Cancer|Skin disease	AGE-RAGE signaling pathway in diabetic complications	KEGG:hsa04933	BAX
age-rage signaling pathway in diabetic complications	Breast Neoplasms	MESH:D001943	Cancer|Skin disease	AGE-RAGE signaling pathway in diabetic complications	KEGG:hsa04933	BCL2
age-rage signaling pathway in diabetic complications	Breast Neoplasms	MESH:D001943	Cancer|Skin disease	AGE-RAGE signaling pathway in diabetic complications	KEGG:hsa04933	CCND1
age-rage signaling pathway in diabetic complications	Breast Neoplasms	MESH:D001943	Cancer|Skin disease	AGE-RAGE signaling pathway in diabetic complications	KEGG:hsa04933	CDKN1B
age-rage signaling pathway in diabetic complications	Breast Neoplasms	MESH:D001943	Cancer|Skin disease	AGE-RAGE signaling pathway in diabetic complications	KEGG:hsa04933	CXCL8
age-rage signaling pathway in diabetic complications	Breast Neoplasms	MESH:D001943	Cancer|Skin disease	AGE-RAGE signaling pathway in diabetic complications	KEGG:hsa04933	F3
age-rage signaling pathway in diabetic complications	Breast Neoplasms	MESH:D001943	Cancer|Skin disease	AGE-RAGE signaling pathway in diabetic complications	KEGG:hsa04933	FN1
age-rage signaling pathway in diabetic complications	Breast Neoplasms	MESH:D001943	Cancer|Skin disease	AGE-RAGE signaling pathway in diabetic complications	KEGG:hsa04933	HRAS
age-rage signaling pathway in diabetic complications	Breast Neoplasms	MESH:D001943	Cancer|Skin disease	AGE-RAGE signaling pathway in diabetic complications	KEGG:hsa04933	IL1B
age-rage signaling pathway in diabetic complications	Breast Neoplasms	MESH:D001943	Cancer|Skin disease	AGE-RAGE signaling pathway in diabetic complications	KEGG:hsa04933	IL6
age-rage signaling pathway in diabetic complications	Breast Neoplasms	MESH:D001943	Cancer|Skin disease	AGE-RAGE signaling pathway in diabetic complications	KEGG:hsa04933	JUN
age-rage signaling pathway in diabetic complications	Breast Neoplasms	MESH:D001943	Cancer|Skin disease	AGE-RAGE signaling pathway in diabetic complications	KEGG:hsa04933	KRAS
age-rage signaling pathway in diabetic complications	Breast Neoplasms	MESH:D001943	Cancer|Skin disease	AGE-RAGE signaling pathway in diabetic complications	KEGG:hsa04933	MMP2
age-rage signaling pathway in diabetic complications	Breast Neoplasms	MESH:D001943	Cancer|Skin disease	AGE-RAGE signaling pathway in diabetic complications	KEGG:hsa04933	NOS3
age-rage signaling pathway in diabetic complications	Breast Neoplasms	MESH:D001943	Cancer|Skin disease	AGE-RAGE signaling pathway in diabetic complications	KEGG:hsa04933	PIK3CA
age-rage signaling pathway in diabetic complications	Breast Neoplasms	MESH:D001943	Cancer|Skin disease	AGE-RAGE signaling pathway in diabetic complications	KEGG:hsa04933	PIM1
age-rage signaling pathway in diabetic complications	Breast Neoplasms	MESH:D001943	Cancer|Skin disease	AGE-RAGE signaling pathway in diabetic complications	KEGG:hsa04933	RELA
age-rage signaling pathway in diabetic complications	Breast Neoplasms	MESH:D001943	Cancer|Skin disease	AGE-RAGE signaling pathway in diabetic complications	KEGG:hsa04933	STAT3
age-rage signaling pathway in diabetic complications	Breast Neoplasms	MESH:D001943	Cancer|Skin disease	AGE-RAGE signaling pathway in diabetic complications	KEGG:hsa04933	STAT5A
age-rage signaling pathway in diabetic complications	Breast Neoplasms	MESH:D001943	Cancer|Skin disease	AGE-RAGE signaling pathway in diabetic complications	KEGG:hsa04933	TNF
age-rage signaling pathway in diabetic complications	Breast Neoplasms	MESH:D001943	Cancer|Skin disease	AGE-RAGE signaling pathway in diabetic complications	KEGG:hsa04933	VEGFB
age-rage signaling pathway in diabetic complications	Breast Neoplasms	MESH:D001943	Cancer|Skin disease	AGE-RAGE signaling pathway in diabetic complications	KEGG:hsa04933	VEGFC
leukocyte transendothelial migration	Breast Neoplasms	MESH:D001943	Cancer|Skin disease	Leukocyte transendothelial migration	KEGG:hsa04670	CDH5
leukocyte transendothelial migration	Breast Neoplasms	MESH:D001943	Cancer|Skin disease	Leukocyte transendothelial migration	KEGG:hsa04670	CLDN1
leukocyte transendothelial migration	Breast Neoplasms	MESH:D001943	Cancer|Skin disease	Leukocyte transendothelial migration	KEGG:hsa04670	CLDN4
leukocyte transendothelial migration	Breast Neoplasms	MESH:D001943	Cancer|Skin disease	Leukocyte transendothelial migration	KEGG:hsa04670	CTNNB1
leukocyte transendothelial migration	Breast Neoplasms	MESH:D001943	Cancer|Skin disease	Leukocyte transendothelial migration	KEGG:hsa04670	CXCL12
leukocyte transendothelial migration	Breast Neoplasms	MESH:D001943	Cancer|Skin disease	Leukocyte transendothelial migration	KEGG:hsa04670	CXCR4
leukocyte transendothelial migration	Breast Neoplasms	MESH:D001943	Cancer|Skin disease	Leukocyte transendothelial migration	KEGG:hsa04670	GNAI2
leukocyte transendothelial migration	Breast Neoplasms	MESH:D001943	Cancer|Skin disease	Leukocyte transendothelial migration	KEGG:hsa04670	MMP2
leukocyte transendothelial migration	Breast Neoplasms	MESH:D001943	Cancer|Skin disease	Leukocyte transendothelial migration	KEGG:hsa04670	MMP9
leukocyte transendothelial migration	Breast Neoplasms	MESH:D001943	Cancer|Skin disease	Leukocyte transendothelial migration	KEGG:hsa04670	OCLN
leukocyte transendothelial migration	Breast Neoplasms	MESH:D001943	Cancer|Skin disease	Leukocyte transendothelial migration	KEGG:hsa04670	PIK3CA
leishmaniasis	Breast Neoplasms	MESH:D001943	Cancer|Skin disease	Leishmaniasis	KEGG:hsa05140	FOS
leishmaniasis	Breast Neoplasms	MESH:D001943	Cancer|Skin disease	Leishmaniasis	KEGG:hsa05140	IFNG
leishmaniasis	Breast Neoplasms	MESH:D001943	Cancer|Skin disease	Leishmaniasis	KEGG:hsa05140	IL10
leishmaniasis	Breast Neoplasms	MESH:D001943	Cancer|Skin disease	Leishmaniasis	KEGG:hsa05140	IL1B
leishmaniasis	Breast Neoplasms	MESH:D001943	Cancer|Skin disease	Leishmaniasis	KEGG:hsa05140	JUN
leishmaniasis	Breast Neoplasms	MESH:D001943	Cancer|Skin disease	Leishmaniasis	KEGG:hsa05140	NFKBIA
leishmaniasis	Breast Neoplasms	MESH:D001943	Cancer|Skin disease	Leishmaniasis	KEGG:hsa05140	NOS2
leishmaniasis	Breast Neoplasms	MESH:D001943	Cancer|Skin disease	Leishmaniasis	KEGG:hsa05140	PTGS2
leishmaniasis	Breast Neoplasms	MESH:D001943	Cancer|Skin disease	Leishmaniasis	KEGG:hsa05140	RELA
leishmaniasis	Breast Neoplasms	MESH:D001943	Cancer|Skin disease	Leishmaniasis	KEGG:hsa05140	TNF
chemokine signaling pathway	Breast Neoplasms	MESH:D001943	Cancer|Skin disease	Chemokine signaling pathway	KEGG:hsa04062	AKT1
chemokine signaling pathway	Breast Neoplasms	MESH:D001943	Cancer|Skin disease	Chemokine signaling pathway	KEGG:hsa04062	AKT2
chemokine signaling pathway	Breast Neoplasms	MESH:D001943	Cancer|Skin disease	Chemokine signaling pathway	KEGG:hsa04062	CCL20
chemokine signaling pathway	Breast Neoplasms	MESH:D001943	Cancer|Skin disease	Chemokine signaling pathway	KEGG:hsa04062	CXCL12
chemokine signaling pathway	Breast Neoplasms	MESH:D001943	Cancer|Skin disease	Chemokine signaling pathway	KEGG:hsa04062	CXCL2
chemokine signaling pathway	Breast Neoplasms	MESH:D001943	Cancer|Skin disease	Chemokine signaling pathway	KEGG:hsa04062	CXCL3
chemokine signaling pathway	Breast Neoplasms	MESH:D001943	Cancer|Skin disease	Chemokine signaling pathway	KEGG:hsa04062	CXCL8
chemokine signaling pathway	Breast Neoplasms	MESH:D001943	Cancer|Skin disease	Chemokine signaling pathway	KEGG:hsa04062	CXCL9
chemokine signaling pathway	Breast Neoplasms	MESH:D001943	Cancer|Skin disease	Chemokine signaling pathway	KEGG:hsa04062	CXCR4
chemokine signaling pathway	Breast Neoplasms	MESH:D001943	Cancer|Skin disease	Chemokine signaling pathway	KEGG:hsa04062	GNAI2
chemokine signaling pathway	Breast Neoplasms	MESH:D001943	Cancer|Skin disease	Chemokine signaling pathway	KEGG:hsa04062	HRAS
chemokine signaling pathway	Breast Neoplasms	MESH:D001943	Cancer|Skin disease	Chemokine signaling pathway	KEGG:hsa04062	KRAS
chemokine signaling pathway	Breast Neoplasms	MESH:D001943	Cancer|Skin disease	Chemokine signaling pathway	KEGG:hsa04062	NFKBIA
chemokine signaling pathway	Breast Neoplasms	MESH:D001943	Cancer|Skin disease	Chemokine signaling pathway	KEGG:hsa04062	PAK1
chemokine signaling pathway	Breast Neoplasms	MESH:D001943	Cancer|Skin disease	Chemokine signaling pathway	KEGG:hsa04062	PIK3CA
chemokine signaling pathway	Breast Neoplasms	MESH:D001943	Cancer|Skin disease	Chemokine signaling pathway	KEGG:hsa04062	RAF1
chemokine signaling pathway	Breast Neoplasms	MESH:D001943	Cancer|Skin disease	Chemokine signaling pathway	KEGG:hsa04062	RELA
chemokine signaling pathway	Breast Neoplasms	MESH:D001943	Cancer|Skin disease	Chemokine signaling pathway	KEGG:hsa04062	SRC
chemokine signaling pathway	Breast Neoplasms	MESH:D001943	Cancer|Skin disease	Chemokine signaling pathway	KEGG:hsa04062	STAT3
nf-kappa b signaling pathway	Breast Neoplasms	MESH:D001943	Cancer|Skin disease	NF-kappa B signaling pathway	KEGG:hsa04064	ATM
nf-kappa b signaling pathway	Breast Neoplasms	MESH:D001943	Cancer|Skin disease	NF-kappa B signaling pathway	KEGG:hsa04064	BCL2
nf-kappa b signaling pathway	Breast Neoplasms	MESH:D001943	Cancer|Skin disease	NF-kappa B signaling pathway	KEGG:hsa04064	BCL2A1
nf-kappa b signaling pathway	Breast Neoplasms	MESH:D001943	Cancer|Skin disease	NF-kappa B signaling pathway	KEGG:hsa04064	BIRC2
nf-kappa b signaling pathway	Breast Neoplasms	MESH:D001943	Cancer|Skin disease	NF-kappa B signaling pathway	KEGG:hsa04064	CD40
nf-kappa b signaling pathway	Breast Neoplasms	MESH:D001943	Cancer|Skin disease	NF-kappa B signaling pathway	KEGG:hsa04064	CXCL12
nf-kappa b signaling pathway	Breast Neoplasms	MESH:D001943	Cancer|Skin disease	NF-kappa B signaling pathway	KEGG:hsa04064	CXCL2
nf-kappa b signaling pathway	Breast Neoplasms	MESH:D001943	Cancer|Skin disease	NF-kappa B signaling pathway	KEGG:hsa04064	CXCL8
nf-kappa b signaling pathway	Breast Neoplasms	MESH:D001943	Cancer|Skin disease	NF-kappa B signaling pathway	KEGG:hsa04064	IL1B
nf-kappa b signaling pathway	Breast Neoplasms	MESH:D001943	Cancer|Skin disease	NF-kappa B signaling pathway	KEGG:hsa04064	NFKBIA
nf-kappa b signaling pathway	Breast Neoplasms	MESH:D001943	Cancer|Skin disease	NF-kappa B signaling pathway	KEGG:hsa04064	PARP1
nf-kappa b signaling pathway	Breast Neoplasms	MESH:D001943	Cancer|Skin disease	NF-kappa B signaling pathway	KEGG:hsa04064	PTGS2
nf-kappa b signaling pathway	Breast Neoplasms	MESH:D001943	Cancer|Skin disease	NF-kappa B signaling pathway	KEGG:hsa04064	RELA
nf-kappa b signaling pathway	Breast Neoplasms	MESH:D001943	Cancer|Skin disease	NF-kappa B signaling pathway	KEGG:hsa04064	TNF
allograft rejection	Breast Neoplasms	MESH:D001943	Cancer|Skin disease	Allograft rejection	KEGG:hsa05330	CD40
allograft rejection	Breast Neoplasms	MESH:D001943	Cancer|Skin disease	Allograft rejection	KEGG:hsa05330	GZMB
allograft rejection	Breast Neoplasms	MESH:D001943	Cancer|Skin disease	Allograft rejection	KEGG:hsa05330	IFNG
allograft rejection	Breast Neoplasms	MESH:D001943	Cancer|Skin disease	Allograft rejection	KEGG:hsa05330	IL10
allograft rejection	Breast Neoplasms	MESH:D001943	Cancer|Skin disease	Allograft rejection	KEGG:hsa05330	TNF
primary immunodeficiency	Breast Neoplasms	MESH:D001943	Cancer|Skin disease	Primary immunodeficiency	KEGG:hsa05340	CD40
estrogen signaling pathway	Breast Neoplasms	MESH:D001943	Cancer|Skin disease	Estrogen signaling pathway	KEGG:hsa04915	AKT1
estrogen signaling pathway	Breast Neoplasms	MESH:D001943	Cancer|Skin disease	Estrogen signaling pathway	KEGG:hsa04915	AKT2
estrogen signaling pathway	Breast Neoplasms	MESH:D001943	Cancer|Skin disease	Estrogen signaling pathway	KEGG:hsa04915	EGFR
estrogen signaling pathway	Breast Neoplasms	MESH:D001943	Cancer|Skin disease	Estrogen signaling pathway	KEGG:hsa04915	ESR1
estrogen signaling pathway	Breast Neoplasms	MESH:D001943	Cancer|Skin disease	Estrogen signaling pathway	KEGG:hsa04915	ESR2
estrogen signaling pathway	Breast Neoplasms	MESH:D001943	Cancer|Skin disease	Estrogen signaling pathway	KEGG:hsa04915	FOS
estrogen signaling pathway	Breast Neoplasms	MESH:D001943	Cancer|Skin disease	Estrogen signaling pathway	KEGG:hsa04915	GNAI2
estrogen signaling pathway	Breast Neoplasms	MESH:D001943	Cancer|Skin disease	Estrogen signaling pathway	KEGG:hsa04915	GPER1
estrogen signaling pathway	Breast Neoplasms	MESH:D001943	Cancer|Skin disease	Estrogen signaling pathway	KEGG:hsa04915	HRAS
estrogen signaling pathway	Breast Neoplasms	MESH:D001943	Cancer|Skin disease	Estrogen signaling pathway	KEGG:hsa04915	HSP90AA1
estrogen signaling pathway	Breast Neoplasms	MESH:D001943	Cancer|Skin disease	Estrogen signaling pathway	KEGG:hsa04915	HSPA1B
estrogen signaling pathway	Breast Neoplasms	MESH:D001943	Cancer|Skin disease	Estrogen signaling pathway	KEGG:hsa04915	JUN
estrogen signaling pathway	Breast Neoplasms	MESH:D001943	Cancer|Skin disease	Estrogen signaling pathway	KEGG:hsa04915	KRAS
estrogen signaling pathway	Breast Neoplasms	MESH:D001943	Cancer|Skin disease	Estrogen signaling pathway	KEGG:hsa04915	MMP2
estrogen signaling pathway	Breast Neoplasms	MESH:D001943	Cancer|Skin disease	Estrogen signaling pathway	KEGG:hsa04915	MMP9
estrogen signaling pathway	Breast Neoplasms	MESH:D001943	Cancer|Skin disease	Estrogen signaling pathway	KEGG:hsa04915	NOS3
estrogen signaling pathway	Breast Neoplasms	MESH:D001943	Cancer|Skin disease	Estrogen signaling pathway	KEGG:hsa04915	PIK3CA
estrogen signaling pathway	Breast Neoplasms	MESH:D001943	Cancer|Skin disease	Estrogen signaling pathway	KEGG:hsa04915	RAF1
estrogen signaling pathway	Breast Neoplasms	MESH:D001943	Cancer|Skin disease	Estrogen signaling pathway	KEGG:hsa04915	SRC
phagosome	Breast Neoplasms	MESH:D001943	Cancer|Skin disease	Phagosome	KEGG:hsa04145	DYNC2H1
phagosome	Breast Neoplasms	MESH:D001943	Cancer|Skin disease	Phagosome	KEGG:hsa04145	TFRC
phagosome	Breast Neoplasms	MESH:D001943	Cancer|Skin disease	Phagosome	KEGG:hsa04145	THBS1
phagosome	Breast Neoplasms	MESH:D001943	Cancer|Skin disease	Phagosome	KEGG:hsa04145	TUBB3
malaria	Breast Neoplasms	MESH:D001943	Cancer|Skin disease	Malaria	KEGG:hsa05144	CD40
malaria	Breast Neoplasms	MESH:D001943	Cancer|Skin disease	Malaria	KEGG:hsa05144	CSF3
malaria	Breast Neoplasms	MESH:D001943	Cancer|Skin disease	Malaria	KEGG:hsa05144	CXCL8
malaria	Breast Neoplasms	MESH:D001943	Cancer|Skin disease	Malaria	KEGG:hsa05144	IFNG
malaria	Breast Neoplasms	MESH:D001943	Cancer|Skin disease	Malaria	KEGG:hsa05144	IL10
malaria	Breast Neoplasms	MESH:D001943	Cancer|Skin disease	Malaria	KEGG:hsa05144	IL1B
malaria	Breast Neoplasms	MESH:D001943	Cancer|Skin disease	Malaria	KEGG:hsa05144	IL6
malaria	Breast Neoplasms	MESH:D001943	Cancer|Skin disease	Malaria	KEGG:hsa05144	THBS1
malaria	Breast Neoplasms	MESH:D001943	Cancer|Skin disease	Malaria	KEGG:hsa05144	TNF
autoimmune thyroid disease	Breast Neoplasms	MESH:D001943	Cancer|Skin disease	Autoimmune thyroid disease	KEGG:hsa05320	CD40
autoimmune thyroid disease	Breast Neoplasms	MESH:D001943	Cancer|Skin disease	Autoimmune thyroid disease	KEGG:hsa05320	GZMB
autoimmune thyroid disease	Breast Neoplasms	MESH:D001943	Cancer|Skin disease	Autoimmune thyroid disease	KEGG:hsa05320	IL10
viral myocarditis	Breast Neoplasms	MESH:D001943	Cancer|Skin disease	Viral myocarditis	KEGG:hsa05416	ABL1
viral myocarditis	Breast Neoplasms	MESH:D001943	Cancer|Skin disease	Viral myocarditis	KEGG:hsa05416	CASP8
viral myocarditis	Breast Neoplasms	MESH:D001943	Cancer|Skin disease	Viral myocarditis	KEGG:hsa05416	CAV1
viral myocarditis	Breast Neoplasms	MESH:D001943	Cancer|Skin disease	Viral myocarditis	KEGG:hsa05416	CCND1
viral myocarditis	Breast Neoplasms	MESH:D001943	Cancer|Skin disease	Viral myocarditis	KEGG:hsa05416	CD40
long-term depression	Breast Neoplasms	MESH:D001943	Cancer|Skin disease	Long-term depression	KEGG:hsa04730	ARAF
long-term depression	Breast Neoplasms	MESH:D001943	Cancer|Skin disease	Long-term depression	KEGG:hsa04730	CRHR1
long-term depression	Breast Neoplasms	MESH:D001943	Cancer|Skin disease	Long-term depression	KEGG:hsa04730	GNAI2
long-term depression	Breast Neoplasms	MESH:D001943	Cancer|Skin disease	Long-term depression	KEGG:hsa04730	GUCY1A2
long-term depression	Breast Neoplasms	MESH:D001943	Cancer|Skin disease	Long-term depression	KEGG:hsa04730	HRAS
long-term depression	Breast Neoplasms	MESH:D001943	Cancer|Skin disease	Long-term depression	KEGG:hsa04730	IGF1
long-term depression	Breast Neoplasms	MESH:D001943	Cancer|Skin disease	Long-term depression	KEGG:hsa04730	IGF1R
long-term depression	Breast Neoplasms	MESH:D001943	Cancer|Skin disease	Long-term depression	KEGG:hsa04730	KRAS
long-term depression	Breast Neoplasms	MESH:D001943	Cancer|Skin disease	Long-term depression	KEGG:hsa04730	PLA2G4A
long-term depression	Breast Neoplasms	MESH:D001943	Cancer|Skin disease	Long-term depression	KEGG:hsa04730	RAF1

## Sheet: MALANI|BP|Breast Cancer
X..Input	GoTermName	GoTermID	DiseaseName	DiseaseID	DiseaseCategories	InferenceGeneSymbol		Title: Breast cancer associated biological processes corresponding to MALANI-derived mediators
go:0006813	potassium ion transport	GO:0006813	Breast Neoplasms	MESH:D001943	Cancer|Skin disease	CDKN1B
go:0006813	potassium ion transport	GO:0006813	Breast Neoplasms	MESH:D001943	Cancer|Skin disease	KCNH1
go:0006812	cation transport	GO:0006812	Breast Neoplasms	MESH:D001943	Cancer|Skin disease	ATP7B
go:0046785	microtubule polymerization	GO:0046785	Breast Neoplasms	MESH:D001943	Cancer|Skin disease	CAV1
go:0071805	potassium ion transmembrane transport	GO:0071805	Breast Neoplasms	MESH:D001943	Cancer|Skin disease	KCNH1
go:0006368	transcription elongation from RNA polymerase II promoter	GO:0006368	Breast Neoplasms	MESH:D001943	Cancer|Skin disease	SETD2
go:0051603	proteolysis involved in cellular protein catabolic process	GO:0051603	Breast Neoplasms	MESH:D001943	Cancer|Skin disease	CASP8
go:0051603	proteolysis involved in cellular protein catabolic process	GO:0051603	Breast Neoplasms	MESH:D001943	Cancer|Skin disease	GZMB
go:0051603	proteolysis involved in cellular protein catabolic process	GO:0051603	Breast Neoplasms	MESH:D001943	Cancer|Skin disease	MDM2

## Sheet: MALANI|Pathway|Breast Cancer
X..Input	DiseaseName	DiseaseID	DiseaseCategories	PathwayName	PathwayID	InferenceGeneSymbol		Title: Breast cancer associated KEGG pathways corresponding to MALANI-derived mediators
Glycosphingolipid biosynthesis	NA	NA	NA	NA	NA	NA
Glycosaminoglycan biosynthesis	NA	NA	NA	NA	NA	NA

## Sheet: ExIR|BP|LUSC
X..Input	GoTermName	GoTermID	DiseaseName	DiseaseID	DiseaseCategories	InferenceGeneSymbol			Title: LUSC associated biological processes corresponding to ExIR-derived mediators
394	go:0070328	triglyceride homeostasis	GO:0070328	Lung Neoplasms	MESH:D008175	Cancer|Respiratory tract disease	APOA1
395	go:0070328	triglyceride homeostasis	GO:0070328	Lung Neoplasms	MESH:D008175	Cancer|Respiratory tract disease	APOC3
396	go:0070328	triglyceride homeostasis	GO:0070328	Lung Neoplasms	MESH:D008175	Cancer|Respiratory tract disease	APOE
550	go:0060627	regulation of vesicle-mediated transport	GO:0060627	Lung Neoplasms	MESH:D008175	Cancer|Respiratory tract disease	AKT1
652	go:0034504	protein localization to nucleus	GO:0034504	Carcinoma, Non-Small-Cell Lung	MESH:D002289	Cancer|Respiratory tract disease	CDKN2A
653	go:0034504	protein localization to nucleus	GO:0034504	Carcinoma, Non-Small-Cell Lung	MESH:D002289	Cancer|Respiratory tract disease	MDM2
778	go:0034504	protein localization to nucleus	GO:0034504	Lung Neoplasms	MESH:D008175	Cancer|Respiratory tract disease	CDKN2A
779	go:0034504	protein localization to nucleus	GO:0034504	Lung Neoplasms	MESH:D008175	Cancer|Respiratory tract disease	SOX9
1025	go:0007032	endosome organization	GO:0007032	Carcinoma, Non-Small-Cell Lung	MESH:D002289	Cancer|Respiratory tract disease	CERT1
1075	go:0007032	endosome organization	GO:0007032	Lung Neoplasms	MESH:D008175	Cancer|Respiratory tract disease	PTEN
1230	go:0030512	negative regulation of transforming growth factor beta receptor signaling pathway	GO:0030512	Carcinoma, Non-Small-Cell Lung	MESH:D002289	Cancer|Respiratory tract disease	MIR145
1231	go:0030512	negative regulation of transforming growth factor beta receptor signaling pathway	GO:0030512	Carcinoma, Non-Small-Cell Lung	MESH:D002289	Cancer|Respiratory tract disease	TP53
1497	go:0030512	negative regulation of transforming growth factor beta receptor signaling pathway	GO:0030512	Lung Neoplasms	MESH:D008175	Cancer|Respiratory tract disease	HTRA1
1498	go:0030512	negative regulation of transforming growth factor beta receptor signaling pathway	GO:0030512	Lung Neoplasms	MESH:D008175	Cancer|Respiratory tract disease	IDS
1499	go:0030512	negative regulation of transforming growth factor beta receptor signaling pathway	GO:0030512	Lung Neoplasms	MESH:D008175	Cancer|Respiratory tract disease	MIR98
1500	go:0030512	negative regulation of transforming growth factor beta receptor signaling pathway	GO:0030512	Lung Neoplasms	MESH:D008175	Cancer|Respiratory tract disease	SPRY2
1501	go:0030512	negative regulation of transforming growth factor beta receptor signaling pathway	GO:0030512	Lung Neoplasms	MESH:D008175	Cancer|Respiratory tract disease	TP53
1754	go:0016579	protein deubiquitination	GO:0016579	Carcinoma, Non-Small-Cell Lung	MESH:D002289	Cancer|Respiratory tract disease	CYLD
1755	go:0016579	protein deubiquitination	GO:0016579	Carcinoma, Non-Small-Cell Lung	MESH:D002289	Cancer|Respiratory tract disease	UCHL1
1817	go:0016579	protein deubiquitination	GO:0016579	Lung Neoplasms	MESH:D008175	Cancer|Respiratory tract disease	BAP1
1818	go:0016579	protein deubiquitination	GO:0016579	Lung Neoplasms	MESH:D008175	Cancer|Respiratory tract disease	CA12
1819	go:0016579	protein deubiquitination	GO:0016579	Lung Neoplasms	MESH:D008175	Cancer|Respiratory tract disease	PRKN
1820	go:0016579	protein deubiquitination	GO:0016579	Lung Neoplasms	MESH:D008175	Cancer|Respiratory tract disease	USP18
2058	go:0055089	fatty acid homeostasis	GO:0055089	Lung Neoplasms	MESH:D008175	Cancer|Respiratory tract disease	APOE
2173	go:0055090	acylglycerol homeostasis	GO:0055090	Carcinoma, Non-Small-Cell Lung	MESH:D002289	Cancer|Respiratory tract disease	CYLD
2220	go:0055090	acylglycerol homeostasis	GO:0055090	Lung Neoplasms	MESH:D008175	Cancer|Respiratory tract disease	APOA1
2221	go:0055090	acylglycerol homeostasis	GO:0055090	Lung Neoplasms	MESH:D008175	Cancer|Respiratory tract disease	APOE
2287	go:0007030	Golgi organization	GO:0007030	Carcinoma, Non-Small-Cell Lung	MESH:D002289	Cancer|Respiratory tract disease	DAPK1
2341	go:0007030	Golgi organization	GO:0007030	Lung Neoplasms	MESH:D008175	Cancer|Respiratory tract disease	DAPK1
2429	go:2000535	regulation of entry of bacterium into host cell	GO:2000535	Carcinoma, Non-Small-Cell Lung	MESH:D002289	Cancer|Respiratory tract disease	CXCL8
2470	go:2000535	regulation of entry of bacterium into host cell	GO:2000535	Lung Neoplasms	MESH:D008175	Cancer|Respiratory tract disease	CAV1
2585	go:0071397	cellular response to cholesterol	GO:0071397	Lung Neoplasms	MESH:D008175	Cancer|Respiratory tract disease	APOE
2586	go:0071397	cellular response to cholesterol	GO:0071397	Lung Neoplasms	MESH:D008175	Cancer|Respiratory tract disease	CES1
2587	go:0071397	cellular response to cholesterol	GO:0071397	Lung Neoplasms	MESH:D008175	Cancer|Respiratory tract disease	CES1F
2805	go:0070723	response to cholesterol	GO:0070723	Lung Neoplasms	MESH:D008175	Cancer|Respiratory tract disease	TGFB1
2806	go:0070723	response to cholesterol	GO:0070723	Lung Neoplasms	MESH:D008175	Cancer|Respiratory tract disease	TGFBR2
2885	go:1902903	regulation of supramolecular fiber organization	GO:1902903	Carcinoma, Non-Small-Cell Lung	MESH:D002289	Cancer|Respiratory tract disease	ITGB1
2974	go:0017015	regulation of transforming growth factor beta receptor signaling pathway	GO:0017015	Lung Neoplasms	MESH:D008175	Cancer|Respiratory tract disease	MAP2K7
3052	go:0071108	protein K48-linked deubiquitination	GO:0071108	Lung Neoplasms	MESH:D008175	Cancer|Respiratory tract disease	BAP1
3123	go:0016050	vesicle organization	GO:0016050	Lung Neoplasms	MESH:D008175	Cancer|Respiratory tract disease	CAV1
3174	go:0046889	positive regulation of lipid biosynthetic process	GO:0046889	Carcinoma, Non-Small-Cell Lung	MESH:D002289	Cancer|Respiratory tract disease	MTOR
3312	go:0046889	positive regulation of lipid biosynthetic process	GO:0046889	Lung Neoplasms	MESH:D008175	Cancer|Respiratory tract disease	AKT1
3313	go:0046889	positive regulation of lipid biosynthetic process	GO:0046889	Lung Neoplasms	MESH:D008175	Cancer|Respiratory tract disease	APOE
3452	go:0045008	depyrimidination	GO:0045008	Lung Neoplasms	MESH:D008175	Cancer|Respiratory tract disease	OGG1
3479	go:0016441	post-transcriptional gene silencing	GO:0016441	Lung Neoplasms	MESH:D008175	Cancer|Respiratory tract disease	MIR34C
3525	go:0006888	endoplasmic reticulum to Golgi vesicle-mediated transport	GO:0006888	Carcinoma, Non-Small-Cell Lung	MESH:D002289	Cancer|Respiratory tract disease	ERGIC3
3578	go:0006888	endoplasmic reticulum to Golgi vesicle-mediated transport	GO:0006888	Lung Neoplasms	MESH:D008175	Cancer|Respiratory tract disease	AKT1
3579	go:0006888	endoplasmic reticulum to Golgi vesicle-mediated transport	GO:0006888	Lung Neoplasms	MESH:D008175	Cancer|Respiratory tract disease	ERGIC3
3862	go:0030098	lymphocyte differentiation	GO:0030098	Lung Neoplasms	MESH:D008175	Cancer|Respiratory tract disease	IRF4
3863	go:0030098	lymphocyte differentiation	GO:0030098	Lung Neoplasms	MESH:D008175	Cancer|Respiratory tract disease	STAT5A
3906	go:0070536	protein K63-linked deubiquitination	GO:0070536	Carcinoma, Non-Small-Cell Lung	MESH:D002289	Cancer|Respiratory tract disease	CYLD
3907	go:0070536	protein K63-linked deubiquitination	GO:0070536	Carcinoma, Non-Small-Cell Lung	MESH:D002289	Cancer|Respiratory tract disease	SHMT2
3937	go:0070536	protein K63-linked deubiquitination	GO:0070536	Lung Neoplasms	MESH:D008175	Cancer|Respiratory tract disease	FAS
4115	go:0035520	monoubiquitinated protein deubiquitination	GO:0035520	Lung Neoplasms	MESH:D008175	Cancer|Respiratory tract disease	BAP1
4194	go:0007266	Rho protein signal transduction	GO:0007266	Carcinoma, Non-Small-Cell Lung	MESH:D002289	Cancer|Respiratory tract disease	CDH13
4291	go:0007266	Rho protein signal transduction	GO:0007266	Lung Neoplasms	MESH:D008175	Cancer|Respiratory tract disease	CDH13
4402	go:0007029	endoplasmic reticulum organization	GO:0007029	Carcinoma, Non-Small-Cell Lung	MESH:D002289	Cancer|Respiratory tract disease	CERT1
4562	go:0006511	ubiquitin-dependent protein catabolic process	GO:0006511	Carcinoma, Non-Small-Cell Lung	MESH:D002289	Cancer|Respiratory tract disease	CHFR
4563	go:0006511	ubiquitin-dependent protein catabolic process	GO:0006511	Carcinoma, Non-Small-Cell Lung	MESH:D002289	Cancer|Respiratory tract disease	EGFR
4564	go:0006511	ubiquitin-dependent protein catabolic process	GO:0006511	Carcinoma, Non-Small-Cell Lung	MESH:D002289	Cancer|Respiratory tract disease	KEAP1
4565	go:0006511	ubiquitin-dependent protein catabolic process	GO:0006511	Carcinoma, Non-Small-Cell Lung	MESH:D002289	Cancer|Respiratory tract disease	MDM2
4566	go:0006511	ubiquitin-dependent protein catabolic process	GO:0006511	Carcinoma, Non-Small-Cell Lung	MESH:D002289	Cancer|Respiratory tract disease	MTOR
4567	go:0006511	ubiquitin-dependent protein catabolic process	GO:0006511	Carcinoma, Non-Small-Cell Lung	MESH:D002289	Cancer|Respiratory tract disease	RNF168
4568	go:0006511	ubiquitin-dependent protein catabolic process	GO:0006511	Carcinoma, Non-Small-Cell Lung	MESH:D002289	Cancer|Respiratory tract disease	UCHL1
4808	go:0006511	ubiquitin-dependent protein catabolic process	GO:0006511	Lung Neoplasms	MESH:D008175	Cancer|Respiratory tract disease	AKT1
4809	go:0006511	ubiquitin-dependent protein catabolic process	GO:0006511	Lung Neoplasms	MESH:D008175	Cancer|Respiratory tract disease	BAP1
4810	go:0006511	ubiquitin-dependent protein catabolic process	GO:0006511	Lung Neoplasms	MESH:D008175	Cancer|Respiratory tract disease	EGFR
4811	go:0006511	ubiquitin-dependent protein catabolic process	GO:0006511	Lung Neoplasms	MESH:D008175	Cancer|Respiratory tract disease	PRKN
4812	go:0006511	ubiquitin-dependent protein catabolic process	GO:0006511	Lung Neoplasms	MESH:D008175	Cancer|Respiratory tract disease	RCHY1
5102	go:0006120	mitochondrial electron transport, NADH to ubiquinone	GO:0006120	Lung Neoplasms	MESH:D008175	Cancer|Respiratory tract disease	PRKN
5156	go:0047497	mitochondrion transport along microtubule	GO:0047497	Carcinoma, Non-Small-Cell Lung	MESH:D002289	Cancer|Respiratory tract disease	KIF5B
5275	go:0010506	regulation of autophagy	GO:0010506	Carcinoma, Non-Small-Cell Lung	MESH:D002289	Cancer|Respiratory tract disease	DAPK1
5276	go:0010506	regulation of autophagy	GO:0010506	Carcinoma, Non-Small-Cell Lung	MESH:D002289	Cancer|Respiratory tract disease	KEAP1
5277	go:0010506	regulation of autophagy	GO:0010506	Carcinoma, Non-Small-Cell Lung	MESH:D002289	Cancer|Respiratory tract disease	MTOR
5278	go:0010506	regulation of autophagy	GO:0010506	Carcinoma, Non-Small-Cell Lung	MESH:D002289	Cancer|Respiratory tract disease	MYC
5279	go:0010506	regulation of autophagy	GO:0010506	Carcinoma, Non-Small-Cell Lung	MESH:D002289	Cancer|Respiratory tract disease	PYCARD
5505	go:0010506	regulation of autophagy	GO:0010506	Lung Neoplasms	MESH:D008175	Cancer|Respiratory tract disease	BECN1
5506	go:0010506	regulation of autophagy	GO:0010506	Lung Neoplasms	MESH:D008175	Cancer|Respiratory tract disease	DAPK1
5507	go:0010506	regulation of autophagy	GO:0010506	Lung Neoplasms	MESH:D008175	Cancer|Respiratory tract disease	MYC
5508	go:0010506	regulation of autophagy	GO:0010506	Lung Neoplasms	MESH:D008175	Cancer|Respiratory tract disease	PRKN
5509	go:0010506	regulation of autophagy	GO:0010506	Lung Neoplasms	MESH:D008175	Cancer|Respiratory tract disease	PYCARD
5510	go:0010506	regulation of autophagy	GO:0010506	Lung Neoplasms	MESH:D008175	Cancer|Respiratory tract disease	STK11
5853	go:0030217	T cell differentiation	GO:0030217	Carcinoma, Non-Small-Cell Lung	MESH:D002289	Cancer|Respiratory tract disease	KIT
5854	go:0030217	T cell differentiation	GO:0030217	Carcinoma, Non-Small-Cell Lung	MESH:D002289	Cancer|Respiratory tract disease	NFE2L2
6154	go:0030217	T cell differentiation	GO:0030217	Lung Neoplasms	MESH:D008175	Cancer|Respiratory tract disease	CTNNB1
6155	go:0030217	T cell differentiation	GO:0030217	Lung Neoplasms	MESH:D008175	Cancer|Respiratory tract disease	EGR1
6156	go:0030217	T cell differentiation	GO:0030217	Lung Neoplasms	MESH:D008175	Cancer|Respiratory tract disease	FOSL2
6157	go:0030217	T cell differentiation	GO:0030217	Lung Neoplasms	MESH:D008175	Cancer|Respiratory tract disease	IL2
6158	go:0030217	T cell differentiation	GO:0030217	Lung Neoplasms	MESH:D008175	Cancer|Respiratory tract disease	NFE2L2
6159	go:0030217	T cell differentiation	GO:0030217	Lung Neoplasms	MESH:D008175	Cancer|Respiratory tract disease	TGFB1
6529	go:0051280	negative regulation of release of sequestered calcium ion into cytosol	GO:0051280	Lung Neoplasms	MESH:D008175	Cancer|Respiratory tract disease	TGFB1
6714	go:2000026	regulation of multicellular organismal development	GO:2000026	Lung Neoplasms	MESH:D008175	Cancer|Respiratory tract disease	CCN1
6715	go:2000026	regulation of multicellular organismal development	GO:2000026	Lung Neoplasms	MESH:D008175	Cancer|Respiratory tract disease	RUNX3
6932	go:0051592	response to calcium ion	GO:0051592	Carcinoma, Non-Small-Cell Lung	MESH:D002289	Cancer|Respiratory tract disease	EGFR
6933	go:0051592	response to calcium ion	GO:0051592	Carcinoma, Non-Small-Cell Lung	MESH:D002289	Cancer|Respiratory tract disease	GIPR
7263	go:0051592	response to calcium ion	GO:0051592	Lung Neoplasms	MESH:D008175	Cancer|Respiratory tract disease	CAV1
7264	go:0051592	response to calcium ion	GO:0051592	Lung Neoplasms	MESH:D008175	Cancer|Respiratory tract disease	CCND1
7265	go:0051592	response to calcium ion	GO:0051592	Lung Neoplasms	MESH:D008175	Cancer|Respiratory tract disease	EGFR
7266	go:0051592	response to calcium ion	GO:0051592	Lung Neoplasms	MESH:D008175	Cancer|Respiratory tract disease	IL6
7543	go:0042147	retrograde transport, endosome to Golgi	GO:0042147	Carcinoma, Non-Small-Cell Lung	MESH:D002289	Cancer|Respiratory tract disease	CERT1
7823	go:0021915	neural tube development	GO:0021915	Carcinoma, Non-Small-Cell Lung	MESH:D002289	Cancer|Respiratory tract disease	HES1
7824	go:0021915	neural tube development	GO:0021915	Carcinoma, Non-Small-Cell Lung	MESH:D002289	Cancer|Respiratory tract disease	PHGDH
7960	go:0021915	neural tube development	GO:0021915	Lung Neoplasms	MESH:D008175	Cancer|Respiratory tract disease	HES1
7961	go:0021915	neural tube development	GO:0021915	Lung Neoplasms	MESH:D008175	Cancer|Respiratory tract disease	MARCKS
7962	go:0021915	neural tube development	GO:0021915	Lung Neoplasms	MESH:D008175	Cancer|Respiratory tract disease	TGFB1
7963	go:0021915	neural tube development	GO:0021915	Lung Neoplasms	MESH:D008175	Cancer|Respiratory tract disease	WNT5A
8129	go:0045859	regulation of protein kinase activity	GO:0045859	Carcinoma, Non-Small-Cell Lung	MESH:D002289	Cancer|Respiratory tract disease	MTOR

## Sheet: ExIR|Pathway|LUSC
X..Input	DiseaseName	DiseaseID	DiseaseCategories	PathwayName	PathwayID	InferenceGeneSymbol			Title: LUSC associated KEGG pathways corresponding to ExIR-derived mediators
181	salmonella infection	Carcinoma, Non-Small-Cell Lung	MESH:D002289	Cancer|Respiratory tract disease	Salmonella infection	KEGG:hsa05132	CXCL8
182	salmonella infection	Carcinoma, Non-Small-Cell Lung	MESH:D002289	Cancer|Respiratory tract disease	Salmonella infection	KEGG:hsa05132	PYCARD
666	salmonella infection	Lung Neoplasms	MESH:D008175	Cancer|Respiratory tract disease	Salmonella infection	KEGG:hsa05132	ACTB
667	salmonella infection	Lung Neoplasms	MESH:D008175	Cancer|Respiratory tract disease	Salmonella infection	KEGG:hsa05132	FOS
668	salmonella infection	Lung Neoplasms	MESH:D008175	Cancer|Respiratory tract disease	Salmonella infection	KEGG:hsa05132	IFNG
669	salmonella infection	Lung Neoplasms	MESH:D008175	Cancer|Respiratory tract disease	Salmonella infection	KEGG:hsa05132	IL1B
670	salmonella infection	Lung Neoplasms	MESH:D008175	Cancer|Respiratory tract disease	Salmonella infection	KEGG:hsa05132	IL6
671	salmonella infection	Lung Neoplasms	MESH:D008175	Cancer|Respiratory tract disease	Salmonella infection	KEGG:hsa05132	JUN
672	salmonella infection	Lung Neoplasms	MESH:D008175	Cancer|Respiratory tract disease	Salmonella infection	KEGG:hsa05132	MAPK1
673	salmonella infection	Lung Neoplasms	MESH:D008175	Cancer|Respiratory tract disease	Salmonella infection	KEGG:hsa05132	MAPK14
674	salmonella infection	Lung Neoplasms	MESH:D008175	Cancer|Respiratory tract disease	Salmonella infection	KEGG:hsa05132	MAPK3
675	salmonella infection	Lung Neoplasms	MESH:D008175	Cancer|Respiratory tract disease	Salmonella infection	KEGG:hsa05132	NOS2
676	salmonella infection	Lung Neoplasms	MESH:D008175	Cancer|Respiratory tract disease	Salmonella infection	KEGG:hsa05132	PYCARD
677	salmonella infection	Lung Neoplasms	MESH:D008175	Cancer|Respiratory tract disease	Salmonella infection	KEGG:hsa05132	TLR4
1344	gnrh signaling pathway	Carcinoma, Non-Small-Cell Lung	MESH:D002289	Cancer|Respiratory tract disease	GnRH signaling pathway	KEGG:hsa04912	EGFR
1345	gnrh signaling pathway	Carcinoma, Non-Small-Cell Lung	MESH:D002289	Cancer|Respiratory tract disease	GnRH signaling pathway	KEGG:hsa04912	KRAS
1346	gnrh signaling pathway	Carcinoma, Non-Small-Cell Lung	MESH:D002289	Cancer|Respiratory tract disease	GnRH signaling pathway	KEGG:hsa04912	RAF1
1636	gnrh signaling pathway	Lung Neoplasms	MESH:D008175	Cancer|Respiratory tract disease	GnRH signaling pathway	KEGG:hsa04912	CALML3
1637	gnrh signaling pathway	Lung Neoplasms	MESH:D008175	Cancer|Respiratory tract disease	GnRH signaling pathway	KEGG:hsa04912	EGFR
1638	gnrh signaling pathway	Lung Neoplasms	MESH:D008175	Cancer|Respiratory tract disease	GnRH signaling pathway	KEGG:hsa04912	HRAS
1639	gnrh signaling pathway	Lung Neoplasms	MESH:D008175	Cancer|Respiratory tract disease	GnRH signaling pathway	KEGG:hsa04912	JUN
1640	gnrh signaling pathway	Lung Neoplasms	MESH:D008175	Cancer|Respiratory tract disease	GnRH signaling pathway	KEGG:hsa04912	KRAS
1641	gnrh signaling pathway	Lung Neoplasms	MESH:D008175	Cancer|Respiratory tract disease	GnRH signaling pathway	KEGG:hsa04912	MAP2K7
1642	gnrh signaling pathway	Lung Neoplasms	MESH:D008175	Cancer|Respiratory tract disease	GnRH signaling pathway	KEGG:hsa04912	MAPK1
1643	gnrh signaling pathway	Lung Neoplasms	MESH:D008175	Cancer|Respiratory tract disease	GnRH signaling pathway	KEGG:hsa04912	MAPK14
1644	gnrh signaling pathway	Lung Neoplasms	MESH:D008175	Cancer|Respiratory tract disease	GnRH signaling pathway	KEGG:hsa04912	MAPK3
1645	gnrh signaling pathway	Lung Neoplasms	MESH:D008175	Cancer|Respiratory tract disease	GnRH signaling pathway	KEGG:hsa04912	RAF1
2071	epithelial cell signaling in helicobacter pylori infection	Carcinoma, Non-Small-Cell Lung	MESH:D002289	Cancer|Respiratory tract disease	Epithelial cell signaling in Helicobacter pylori infection	KEGG:hsa05120	CXCL8
2072	epithelial cell signaling in helicobacter pylori infection	Carcinoma, Non-Small-Cell Lung	MESH:D002289	Cancer|Respiratory tract disease	Epithelial cell signaling in Helicobacter pylori infection	KEGG:hsa05120	EGFR
2073	epithelial cell signaling in helicobacter pylori infection	Carcinoma, Non-Small-Cell Lung	MESH:D002289	Cancer|Respiratory tract disease	Epithelial cell signaling in Helicobacter pylori infection	KEGG:hsa05120	MET
2305	epithelial cell signaling in helicobacter pylori infection	Lung Neoplasms	MESH:D008175	Cancer|Respiratory tract disease	Epithelial cell signaling in Helicobacter pylori infection	KEGG:hsa05120	EGFR
2306	epithelial cell signaling in helicobacter pylori infection	Lung Neoplasms	MESH:D008175	Cancer|Respiratory tract disease	Epithelial cell signaling in Helicobacter pylori infection	KEGG:hsa05120	IKBKG
2307	epithelial cell signaling in helicobacter pylori infection	Lung Neoplasms	MESH:D008175	Cancer|Respiratory tract disease	Epithelial cell signaling in Helicobacter pylori infection	KEGG:hsa05120	JUN
2308	epithelial cell signaling in helicobacter pylori infection	Lung Neoplasms	MESH:D008175	Cancer|Respiratory tract disease	Epithelial cell signaling in Helicobacter pylori infection	KEGG:hsa05120	MAPK14
2309	epithelial cell signaling in helicobacter pylori infection	Lung Neoplasms	MESH:D008175	Cancer|Respiratory tract disease	Epithelial cell signaling in Helicobacter pylori infection	KEGG:hsa05120	MET

## Sheet: ExIR|BP|HNSC
X..Input	GoTermName	GoTermID	DiseaseName	DiseaseID	DiseaseCategories	InferenceGeneSymbol			Title: HNSC associated biological processes corresponding to ExIR-derived mediators
354	go:0006412	translation	GO:0006412	Head and Neck Neoplasms	MESH:D006258	Cancer	EGFR
698	go:0006412	translation	GO:0006412	Squamous Cell Carcinoma of Head and Neck	MESH:D000077195	Cancer	AKT1
991	go:0010506	regulation of autophagy	GO:0010506	Head and Neck Neoplasms	MESH:D006258	Cancer	BCL2
1573	go:0002181	cytoplasmic translation	GO:0002181	Squamous Cell Carcinoma of Head and Neck	MESH:D000077195	Cancer	AKT1
2553	go:0008630	intrinsic apoptotic signaling pathway in response to DNA damage	GO:0008630	Head and Neck Neoplasms	MESH:D006258	Cancer	BCL2
2554	go:0008630	intrinsic apoptotic signaling pathway in response to DNA damage	GO:0008630	Head and Neck Neoplasms	MESH:D006258	Cancer	BCL2L1
3011	go:0008630	intrinsic apoptotic signaling pathway in response to DNA damage	GO:0008630	Squamous Cell Carcinoma of Head and Neck	MESH:D000077195	Cancer	SOD2
3572	go:0016567	protein ubiquitination	GO:0016567	Head and Neck Neoplasms	MESH:D006258	Cancer	EGFR
3573	go:0016567	protein ubiquitination	GO:0016567	Head and Neck Neoplasms	MESH:D006258	Cancer	PRAME
4013	go:0016567	protein ubiquitination	GO:0016567	Squamous Cell Carcinoma of Head and Neck	MESH:D000077195	Cancer	AKT1
4265	go:0006695	cholesterol biosynthetic process	GO:0006695	Squamous Cell Carcinoma of Head and Neck	MESH:D000077195	Cancer	NSDHL
5025	go:0010507	negative regulation of autophagy	GO:0010507	Head and Neck Neoplasms	MESH:D006258	Cancer	BCL2
5026	go:0010507	negative regulation of autophagy	GO:0010507	Head and Neck Neoplasms	MESH:D006258	Cancer	BCL2L1
5027	go:0010507	negative regulation of autophagy	GO:0010507	Head and Neck Neoplasms	MESH:D006258	Cancer	MAPK3
5361	go:0010507	negative regulation of autophagy	GO:0010507	Squamous Cell Carcinoma of Head and Neck	MESH:D000077195	Cancer	AKT1
5362	go:0010507	negative regulation of autophagy	GO:0010507	Squamous Cell Carcinoma of Head and Neck	MESH:D000077195	Cancer	NAMPT
5363	go:0010507	negative regulation of autophagy	GO:0010507	Squamous Cell Carcinoma of Head and Neck	MESH:D000077195	Cancer	STAT3
5511	go:0140627	ubiquitin-dependent protein catabolic process via the C-end degron rule pathway	GO:0140627	Head and Neck Neoplasms	MESH:D006258	Cancer	PRAME
5612	go:0007043	cell-cell junction assembly	GO:0007043	Head and Neck Neoplasms	MESH:D006258	Cancer	FAT1
6186	go:0030097	hemopoiesis	GO:0030097	Head and Neck Neoplasms	MESH:D006258	Cancer	BCL2
6187	go:0030097	hemopoiesis	GO:0030097	Head and Neck Neoplasms	MESH:D006258	Cancer	CEBPA
6764	go:0030097	hemopoiesis	GO:0030097	Squamous Cell Carcinoma of Head and Neck	MESH:D000077195	Cancer	CDK6
6765	go:0030097	hemopoiesis	GO:0030097	Squamous Cell Carcinoma of Head and Neck	MESH:D000077195	Cancer	CTNNB1
6766	go:0030097	hemopoiesis	GO:0030097	Squamous Cell Carcinoma of Head and Neck	MESH:D000077195	Cancer	SOD2
7392	go:0006417	regulation of translation	GO:0006417	Head and Neck Neoplasms	MESH:D006258	Cancer	TYMS
7600	go:0006417	regulation of translation	GO:0006417	Squamous Cell Carcinoma of Head and Neck	MESH:D000077195	Cancer	AKT1
7601	go:0006417	regulation of translation	GO:0006417	Squamous Cell Carcinoma of Head and Neck	MESH:D000077195	Cancer	IGF1
7679	go:0030859	polarized epithelial cell differentiation	GO:0030859	Squamous Cell Carcinoma of Head and Neck	MESH:D000077195	Cancer	YAP1
8685	go:0045667	regulation of osteoblast differentiation	GO:0045667	Squamous Cell Carcinoma of Head and Neck	MESH:D000077195	Cancer	CTNNB1
9097	go:0045197	establishment or maintenance of epithelial cell apical/basal polarity	GO:0045197	Head and Neck Neoplasms	MESH:D006258	Cancer	FAT1
9299	go:0060828	regulation of canonical Wnt signaling pathway	GO:0060828	Squamous Cell Carcinoma of Head and Neck	MESH:D000077195	Cancer	YAP1
9541	go:0016236	macroautophagy	GO:0016236	Squamous Cell Carcinoma of Head and Neck	MESH:D000077195	Cancer	VAMP7
9845	go:0090263	positive regulation of canonical Wnt signaling pathway	GO:0090263	Head and Neck Neoplasms	MESH:D006258	Cancer	EGFR
10151	go:0090263	positive regulation of canonical Wnt signaling pathway	GO:0090263	Squamous Cell Carcinoma of Head and Neck	MESH:D000077195	Cancer	YAP1
10442	go:0000209	protein polyubiquitination	GO:0000209	Head and Neck Neoplasms	MESH:D006258	Cancer	BCL2
10443	go:0000209	protein polyubiquitination	GO:0000209	Head and Neck Neoplasms	MESH:D006258	Cancer	PRAME
10780	go:0000209	protein polyubiquitination	GO:0000209	Squamous Cell Carcinoma of Head and Neck	MESH:D000077195	Cancer	CDKN2A
10781	go:0000209	protein polyubiquitination	GO:0000209	Squamous Cell Carcinoma of Head and Neck	MESH:D000077195	Cancer	CTNNB1
11072	go:0016126	sterol biosynthetic process	GO:0016126	Squamous Cell Carcinoma of Head and Neck	MESH:D000077195	Cancer	NSDHL
11240	go:0033137	negative regulation of peptidyl-serine phosphorylation	GO:0033137	Squamous Cell Carcinoma of Head and Neck	MESH:D000077195	Cancer	PTEN
11373	go:0060292	long-term synaptic depression	GO:0060292	Squamous Cell Carcinoma of Head and Neck	MESH:D000077195	Cancer	PTEN
11538	go:0001885	endothelial cell development	GO:0001885	Head and Neck Neoplasms	MESH:D006258	Cancer	GPX1
11713	go:0070498	interleukin-1-mediated signaling pathway	GO:0070498	Head and Neck Neoplasms	MESH:D006258	Cancer	MAPK3
11893	go:0070498	interleukin-1-mediated signaling pathway	GO:0070498	Squamous Cell Carcinoma of Head and Neck	MESH:D000077195	Cancer	IL1A
11894	go:0070498	interleukin-1-mediated signaling pathway	GO:0070498	Squamous Cell Carcinoma of Head and Neck	MESH:D000077195	Cancer	IL1RAP
12124	go:0051896	regulation of protein kinase B signaling	GO:0051896	Squamous Cell Carcinoma of Head and Neck	MESH:D000077195	Cancer	PTEN
12387	go:0016311	dephosphorylation	GO:0016311	Squamous Cell Carcinoma of Head and Neck	MESH:D000077195	Cancer	PTEN
12779	go:0001836	release of cytochrome c from mitochondria	GO:0001836	Head and Neck Neoplasms	MESH:D006258	Cancer	BCL2
12780	go:0001836	release of cytochrome c from mitochondria	GO:0001836	Head and Neck Neoplasms	MESH:D006258	Cancer	BCL2L1
13010	go:0001836	release of cytochrome c from mitochondria	GO:0001836	Squamous Cell Carcinoma of Head and Neck	MESH:D000077195	Cancer	SOD2
13011	go:0001836	release of cytochrome c from mitochondria	GO:0001836	Squamous Cell Carcinoma of Head and Neck	MESH:D000077195	Cancer	TP53
14335	go:0071560	cellular response to transforming growth factor beta stimulus	GO:0071560	Squamous Cell Carcinoma of Head and Neck	MESH:D000077195	Cancer	CLDN1

## Sheet: ExIR|Pathway|HNSC
X..Input	DiseaseName	DiseaseID	DiseaseCategories	PathwayName	PathwayID	InferenceGeneSymbol			Title: HNSC associated KEGG pathways corresponding to ExIR-derived mediators
113	oxidative phosphorylation	Paraganglioma	MESH:D010235	Cancer	Oxidative phosphorylation	KEGG:hsa00190	SDHB
114	oxidative phosphorylation	Paraganglioma	MESH:D010235	Cancer	Oxidative phosphorylation	KEGG:hsa00190	SDHD
115	oxidative phosphorylation	Paragangliomas 3	MESH:C565335	Cancer|Genetic disease (inborn)	Oxidative phosphorylation	KEGG:hsa00190	SDHC
116	oxidative phosphorylation	PHEOCHROMOCYTOMA/PARAGANGLIOMA SYNDROME 4	OMIM:115310	Cancer	Oxidative phosphorylation	KEGG:hsa00190	SDHB
117	oxidative phosphorylation	PHEOCHROMOCYTOMA/PARAGANGLIOMA SYNDROME 5	OMIM:614165	Cancer	Oxidative phosphorylation	KEGG:hsa00190	SDHA
163	mitophagy	Glioblastoma	MESH:D005909	Cancer	Mitophagy	REACT:R-HSA-5205647	PRKN
342	salmonella infection	Brain Neoplasms	MESH:D001932	Cancer|Nervous system disease	Salmonella infection	KEGG:hsa05132	RELA
624	salmonella infection	Glioblastoma	MESH:D005909	Cancer	Salmonella infection	KEGG:hsa05132	CXCL8
625	salmonella infection	Glioblastoma	MESH:D005909	Cancer	Salmonella infection	KEGG:hsa05132	IL1B
626	salmonella infection	Gliosis	MESH:D005911	Pathology (process)	Salmonella infection	KEGG:hsa05132	MAPK1
627	salmonella infection	Gliosis	MESH:D005911	Pathology (process)	Salmonella infection	KEGG:hsa05132	MAPK3
1477	colorectal cancer	Brain Neoplasms	MESH:D001932	Cancer|Nervous system disease	Colorectal cancer	KEGG:hsa05210	CCND1
1478	colorectal cancer	Brain Neoplasms	MESH:D001932	Cancer|Nervous system disease	Colorectal cancer	KEGG:hsa05210	TGFBR2
1815	colorectal cancer	Glioblastoma	MESH:D005909	Cancer	Colorectal cancer	KEGG:hsa05210	APC
1816	colorectal cancer	Glioblastoma	MESH:D005909	Cancer	Colorectal cancer	KEGG:hsa05210	MYC
1817	colorectal cancer	Glioma	MESH:D005910	Cancer	Colorectal cancer	KEGG:hsa05210	BRAF
1818	colorectal cancer	Glioma	MESH:D005910	Cancer	Colorectal cancer	KEGG:hsa05210	RAF1
1819	colorectal cancer	Glioma	MESH:D005910	Cancer	Colorectal cancer	KEGG:hsa05210	TP53
1820	colorectal cancer	Gliosis	MESH:D005911	Pathology (process)	Colorectal cancer	KEGG:hsa05210	MAPK1
1821	colorectal cancer	Gliosis	MESH:D005911	Pathology (process)	Colorectal cancer	KEGG:hsa05210	MAPK3
2846	protein processing in endoplasmic reticulum	Glioblastoma	MESH:D005909	Cancer	Protein processing in endoplasmic reticulum	KEGG:hsa04141	PRKN
2847	protein processing in endoplasmic reticulum	Glioma	MESH:D005910	Cancer	Protein processing in endoplasmic reticulum	KEGG:hsa04141	XBP1

## Sheet: ExIR|BP|PC
X..Input	GoTermName	GoTermID	DiseaseName	DiseaseID	DiseaseCategories	InferenceGeneSymbol			Title: PC associated biological processes corresponding to ExIR-derived mediators
328	go:0002181	cytoplasmic translation	GO:0002181	Prostatic Neoplasms	MESH:D011471	Cancer|Urogenital disease (male)	AKT1
329	go:0002181	cytoplasmic translation	GO:0002181	Prostatic Neoplasms	MESH:D011471	Cancer|Urogenital disease (male)	MTOR
330	go:0002181	cytoplasmic translation	GO:0002181	Prostatic Neoplasms	MESH:D011471	Cancer|Urogenital disease (male)	RPL10
331	go:0002181	cytoplasmic translation	GO:0002181	Prostatic Neoplasms	MESH:D011471	Cancer|Urogenital disease (male)	RPL11
332	go:0002181	cytoplasmic translation	GO:0002181	Prostatic Neoplasms	MESH:D011471	Cancer|Urogenital disease (male)	RPL12
333	go:0002181	cytoplasmic translation	GO:0002181	Prostatic Neoplasms	MESH:D011471	Cancer|Urogenital disease (male)	RPS19
1004	go:0006412	translation	GO:0006412	Prostate cancer, familial	MESH:C537243	Cancer|Urogenital disease (male)	ATM
1005	go:0006412	translation	GO:0006412	Prostatic Neoplasms	MESH:D011471	Cancer|Urogenital disease (male)	AKT1
1006	go:0006412	translation	GO:0006412	Prostatic Neoplasms	MESH:D011471	Cancer|Urogenital disease (male)	ATM
1007	go:0006412	translation	GO:0006412	Prostatic Neoplasms	MESH:D011471	Cancer|Urogenital disease (male)	B4GALT4
1008	go:0006412	translation	GO:0006412	Prostatic Neoplasms	MESH:D011471	Cancer|Urogenital disease (male)	BRAF
1009	go:0006412	translation	GO:0006412	Prostatic Neoplasms	MESH:D011471	Cancer|Urogenital disease (male)	DNAJC10
1010	go:0006412	translation	GO:0006412	Prostatic Neoplasms	MESH:D011471	Cancer|Urogenital disease (male)	EGFR
1011	go:0006412	translation	GO:0006412	Prostatic Neoplasms	MESH:D011471	Cancer|Urogenital disease (male)	EIF2AK2
1012	go:0006412	translation	GO:0006412	Prostatic Neoplasms	MESH:D011471	Cancer|Urogenital disease (male)	EIF3A
1013	go:0006412	translation	GO:0006412	Prostatic Neoplasms	MESH:D011471	Cancer|Urogenital disease (male)	EIF3H
1014	go:0006412	translation	GO:0006412	Prostatic Neoplasms	MESH:D011471	Cancer|Urogenital disease (male)	FHIT
1015	go:0006412	translation	GO:0006412	Prostatic Neoplasms	MESH:D011471	Cancer|Urogenital disease (male)	MYH14
1016	go:0006412	translation	GO:0006412	Prostatic Neoplasms	MESH:D011471	Cancer|Urogenital disease (male)	NAGLU
1017	go:0006412	translation	GO:0006412	Prostatic Neoplasms	MESH:D011471	Cancer|Urogenital disease (male)	NAT1
1018	go:0006412	translation	GO:0006412	Prostatic Neoplasms	MESH:D011471	Cancer|Urogenital disease (male)	NQO1
1019	go:0006412	translation	GO:0006412	Prostatic Neoplasms	MESH:D011471	Cancer|Urogenital disease (male)	QARS1
1020	go:0006412	translation	GO:0006412	Prostatic Neoplasms	MESH:D011471	Cancer|Urogenital disease (male)	RPL10
1021	go:0006412	translation	GO:0006412	Prostatic Neoplasms	MESH:D011471	Cancer|Urogenital disease (male)	RPL11
1022	go:0006412	translation	GO:0006412	Prostatic Neoplasms	MESH:D011471	Cancer|Urogenital disease (male)	RPL12
1023	go:0006412	translation	GO:0006412	Prostatic Neoplasms	MESH:D011471	Cancer|Urogenital disease (male)	RPS19
1024	go:0006412	translation	GO:0006412	Prostatic Neoplasms	MESH:D011471	Cancer|Urogenital disease (male)	SLC5A5
1264	go:0045333	cellular respiration	GO:0045333	Prostatic Neoplasms	MESH:D011471	Cancer|Urogenital disease (male)	BAX
4049	go:0010467	gene expression	GO:0010467	Prostatic Intraepithelial Neoplasia	MESH:D019048	Cancer	AR
4050	go:0010467	gene expression	GO:0010467	Prostatic Intraepithelial Neoplasia	MESH:D019048	Cancer	DNMT1
4051	go:0010467	gene expression	GO:0010467	Prostatic Intraepithelial Neoplasia	MESH:D019048	Cancer	PTEN
4052	go:0010467	gene expression	GO:0010467	Prostatic Neoplasms	MESH:D011471	Cancer|Urogenital disease (male)	AKT1
4053	go:0010467	gene expression	GO:0010467	Prostatic Neoplasms	MESH:D011471	Cancer|Urogenital disease (male)	AR
4054	go:0010467	gene expression	GO:0010467	Prostatic Neoplasms	MESH:D011471	Cancer|Urogenital disease (male)	BAP1
4055	go:0010467	gene expression	GO:0010467	Prostatic Neoplasms	MESH:D011471	Cancer|Urogenital disease (male)	CBX1
4056	go:0010467	gene expression	GO:0010467	Prostatic Neoplasms	MESH:D011471	Cancer|Urogenital disease (male)	CHD1
4057	go:0010467	gene expression	GO:0010467	Prostatic Neoplasms	MESH:D011471	Cancer|Urogenital disease (male)	CNOT3
4058	go:0010467	gene expression	GO:0010467	Prostatic Neoplasms	MESH:D011471	Cancer|Urogenital disease (male)	COMT
4059	go:0010467	gene expression	GO:0010467	Prostatic Neoplasms	MESH:D011471	Cancer|Urogenital disease (male)	CTNNB1
4060	go:0010467	gene expression	GO:0010467	Prostatic Neoplasms	MESH:D011471	Cancer|Urogenital disease (male)	CUL3
4061	go:0010467	gene expression	GO:0010467	Prostatic Neoplasms	MESH:D011471	Cancer|Urogenital disease (male)	DNMT1
4062	go:0010467	gene expression	GO:0010467	Prostatic Neoplasms	MESH:D011471	Cancer|Urogenital disease (male)	DOT1L
4063	go:0010467	gene expression	GO:0010467	Prostatic Neoplasms	MESH:D011471	Cancer|Urogenital disease (male)	EGFR
4064	go:0010467	gene expression	GO:0010467	Prostatic Neoplasms	MESH:D011471	Cancer|Urogenital disease (male)	EZH2
4065	go:0010467	gene expression	GO:0010467	Prostatic Neoplasms	MESH:D011471	Cancer|Urogenital disease (male)	FOXO1
4066	go:0010467	gene expression	GO:0010467	Prostatic Neoplasms	MESH:D011471	Cancer|Urogenital disease (male)	GALNT3
4067	go:0010467	gene expression	GO:0010467	Prostatic Neoplasms	MESH:D011471	Cancer|Urogenital disease (male)	HNF1B
4068	go:0010467	gene expression	GO:0010467	Prostatic Neoplasms	MESH:D011471	Cancer|Urogenital disease (male)	HSD17B1
4069	go:0010467	gene expression	GO:0010467	Prostatic Neoplasms	MESH:D011471	Cancer|Urogenital disease (male)	IL2
4070	go:0010467	gene expression	GO:0010467	Prostatic Neoplasms	MESH:D011471	Cancer|Urogenital disease (male)	IL6
4071	go:0010467	gene expression	GO:0010467	Prostatic Neoplasms	MESH:D011471	Cancer|Urogenital disease (male)	KRAS
4072	go:0010467	gene expression	GO:0010467	Prostatic Neoplasms	MESH:D011471	Cancer|Urogenital disease (male)	LAMC1
4073	go:0010467	gene expression	GO:0010467	Prostatic Neoplasms	MESH:D011471	Cancer|Urogenital disease (male)	LRP2
4074	go:0010467	gene expression	GO:0010467	Prostatic Neoplasms	MESH:D011471	Cancer|Urogenital disease (male)	NAGLU
4075	go:0010467	gene expression	GO:0010467	Prostatic Neoplasms	MESH:D011471	Cancer|Urogenital disease (male)	NCOR1
4076	go:0010467	gene expression	GO:0010467	Prostatic Neoplasms	MESH:D011471	Cancer|Urogenital disease (male)	NFE2L2
4077	go:0010467	gene expression	GO:0010467	Prostatic Neoplasms	MESH:D011471	Cancer|Urogenital disease (male)	NOS3
4078	go:0010467	gene expression	GO:0010467	Prostatic Neoplasms	MESH:D011471	Cancer|Urogenital disease (male)	NR3C1
4079	go:0010467	gene expression	GO:0010467	Prostatic Neoplasms	MESH:D011471	Cancer|Urogenital disease (male)	PAX6
4080	go:0010467	gene expression	GO:0010467	Prostatic Neoplasms	MESH:D011471	Cancer|Urogenital disease (male)	PPARA
4081	go:0010467	gene expression	GO:0010467	Prostatic Neoplasms	MESH:D011471	Cancer|Urogenital disease (male)	PTEN
4082	go:0010467	gene expression	GO:0010467	Prostatic Neoplasms	MESH:D011471	Cancer|Urogenital disease (male)	RUNX1
4083	go:0010467	gene expression	GO:0010467	Prostatic Neoplasms	MESH:D011471	Cancer|Urogenital disease (male)	RXRA
4084	go:0010467	gene expression	GO:0010467	Prostatic Neoplasms	MESH:D011471	Cancer|Urogenital disease (male)	SETDB1
4085	go:0010467	gene expression	GO:0010467	Prostatic Neoplasms	MESH:D011471	Cancer|Urogenital disease (male)	SOX2
4086	go:0010467	gene expression	GO:0010467	Prostatic Neoplasms	MESH:D011471	Cancer|Urogenital disease (male)	STAT3
4087	go:0010467	gene expression	GO:0010467	Prostatic Neoplasms	MESH:D011471	Cancer|Urogenital disease (male)	TGFB1
4088	go:0010467	gene expression	GO:0010467	Prostatic Neoplasms	MESH:D011471	Cancer|Urogenital disease (male)	TLR4
4089	go:0010467	gene expression	GO:0010467	Prostatic Neoplasms	MESH:D011471	Cancer|Urogenital disease (male)	ZIC2
4090	go:0010467	gene expression	GO:0010467	Prostatic Neoplasms, Castration-Resistant	MESH:D064129	Cancer|Urogenital disease (male)	AR
4682	go:0006754	ATP biosynthetic process	GO:0006754	Prostatic Neoplasms	MESH:D011471	Cancer|Urogenital disease (male)	TGFB1
4796	go:0042274	ribosomal small subunit biogenesis	GO:0042274	Prostatic Neoplasms	MESH:D011471	Cancer|Urogenital disease (male)	ERCC2
4797	go:0042274	ribosomal small subunit biogenesis	GO:0042274	Prostatic Neoplasms	MESH:D011471	Cancer|Urogenital disease (male)	RPS19
5025	go:0032212	positive regulation of telomere maintenance via telomerase	GO:0032212	Prostate cancer, familial	MESH:C537243	Cancer|Urogenital disease (male)	ATM
5026	go:0032212	positive regulation of telomere maintenance via telomerase	GO:0032212	Prostatic Neoplasms	MESH:D011471	Cancer|Urogenital disease (male)	ATM
5027	go:0032212	positive regulation of telomere maintenance via telomerase	GO:0032212	Prostatic Neoplasms	MESH:D011471	Cancer|Urogenital disease (male)	ATR
5028	go:0032212	positive regulation of telomere maintenance via telomerase	GO:0032212	Prostatic Neoplasms	MESH:D011471	Cancer|Urogenital disease (male)	CTNNB1
5029	go:0032212	positive regulation of telomere maintenance via telomerase	GO:0032212	Prostatic Neoplasms	MESH:D011471	Cancer|Urogenital disease (male)	TCP1
5030	go:0032212	positive regulation of telomere maintenance via telomerase	GO:0032212	Prostatic Neoplasms	MESH:D011471	Cancer|Urogenital disease (male)	TERC
5181	go:0042254	ribosome biogenesis	GO:0042254	Prostatic Neoplasms	MESH:D011471	Cancer|Urogenital disease (male)	DHX30
5182	go:0042254	ribosome biogenesis	GO:0042254	Prostatic Neoplasms	MESH:D011471	Cancer|Urogenital disease (male)	MYBBP1A
5183	go:0042254	ribosome biogenesis	GO:0042254	Prostatic Neoplasms	MESH:D011471	Cancer|Urogenital disease (male)	PARP1
5184	go:0042254	ribosome biogenesis	GO:0042254	Prostatic Neoplasms	MESH:D011471	Cancer|Urogenital disease (male)	PRKDC
5185	go:0042254	ribosome biogenesis	GO:0042254	Prostatic Neoplasms	MESH:D011471	Cancer|Urogenital disease (male)	XPO1
5246	go:0021762	substantia nigra development	GO:0021762	Prostatic Neoplasms	MESH:D011471	Cancer|Urogenital disease (male)	FGF2
5284	go:0000028	ribosomal small subunit assembly	GO:0000028	Prostatic Neoplasms	MESH:D011471	Cancer|Urogenital disease (male)	RPS19
7003	go:0042981	regulation of apoptotic process	GO:0042981	Prostate cancer, familial	MESH:C537243	Cancer|Urogenital disease (male)	ATM
7004	go:0042981	regulation of apoptotic process	GO:0042981	Prostate cancer, familial	MESH:C537243	Cancer|Urogenital disease (male)	BCL2
7005	go:0042981	regulation of apoptotic process	GO:0042981	Prostate cancer, familial	MESH:C537243	Cancer|Urogenital disease (male)	BCL2L11
7006	go:0042981	regulation of apoptotic process	GO:0042981	Prostate cancer, familial	MESH:C537243	Cancer|Urogenital disease (male)	CASP8
7007	go:0042981	regulation of apoptotic process	GO:0042981	Prostate cancer, familial	MESH:C537243	Cancer|Urogenital disease (male)	POU2F2
7008	go:0042981	regulation of apoptotic process	GO:0042981	Prostatic Intraepithelial Neoplasia	MESH:D019048	Cancer	ESR1
7009	go:0042981	regulation of apoptotic process	GO:0042981	Prostatic Neoplasms	MESH:D011471	Cancer|Urogenital disease (male)	AKT1
7010	go:0042981	regulation of apoptotic process	GO:0042981	Prostatic Neoplasms	MESH:D011471	Cancer|Urogenital disease (male)	APEX1
7011	go:0042981	regulation of apoptotic process	GO:0042981	Prostatic Neoplasms	MESH:D011471	Cancer|Urogenital disease (male)	ATM
7012	go:0042981	regulation of apoptotic process	GO:0042981	Prostatic Neoplasms	MESH:D011471	Cancer|Urogenital disease (male)	BAD
7013	go:0042981	regulation of apoptotic process	GO:0042981	Prostatic Neoplasms	MESH:D011471	Cancer|Urogenital disease (male)	BAX
7014	go:0042981	regulation of apoptotic process	GO:0042981	Prostatic Neoplasms	MESH:D011471	Cancer|Urogenital disease (male)	BCAR1
7015	go:0042981	regulation of apoptotic process	GO:0042981	Prostatic Neoplasms	MESH:D011471	Cancer|Urogenital disease (male)	BCL2
7016	go:0042981	regulation of apoptotic process	GO:0042981	Prostatic Neoplasms	MESH:D011471	Cancer|Urogenital disease (male)	CALR
7017	go:0042981	regulation of apoptotic process	GO:0042981	Prostatic Neoplasms	MESH:D011471	Cancer|Urogenital disease (male)	CASP9
7018	go:0042981	regulation of apoptotic process	GO:0042981	Prostatic Neoplasms	MESH:D011471	Cancer|Urogenital disease (male)	CLU
7019	go:0042981	regulation of apoptotic process	GO:0042981	Prostatic Neoplasms	MESH:D011471	Cancer|Urogenital disease (male)	CTNNB1
7020	go:0042981	regulation of apoptotic process	GO:0042981	Prostatic Neoplasms	MESH:D011471	Cancer|Urogenital disease (male)	CTSB
7021	go:0042981	regulation of apoptotic process	GO:0042981	Prostatic Neoplasms	MESH:D011471	Cancer|Urogenital disease (male)	EGR1
7022	go:0042981	regulation of apoptotic process	GO:0042981	Prostatic Neoplasms	MESH:D011471	Cancer|Urogenital disease (male)	ESR1
7023	go:0042981	regulation of apoptotic process	GO:0042981	Prostatic Neoplasms	MESH:D011471	Cancer|Urogenital disease (male)	GJA1
7024	go:0042981	regulation of apoptotic process	GO:0042981	Prostatic Neoplasms	MESH:D011471	Cancer|Urogenital disease (male)	GSK3B
7025	go:0042981	regulation of apoptotic process	GO:0042981	Prostatic Neoplasms	MESH:D011471	Cancer|Urogenital disease (male)	IGF2R
7026	go:0042981	regulation of apoptotic process	GO:0042981	Prostatic Neoplasms	MESH:D011471	Cancer|Urogenital disease (male)	IGFBP6
7027	go:0042981	regulation of apoptotic process	GO:0042981	Prostatic Neoplasms	MESH:D011471	Cancer|Urogenital disease (male)	IL17RC
7028	go:0042981	regulation of apoptotic process	GO:0042981	Prostatic Neoplasms	MESH:D011471	Cancer|Urogenital disease (male)	IL6
7029	go:0042981	regulation of apoptotic process	GO:0042981	Prostatic Neoplasms	MESH:D011471	Cancer|Urogenital disease (male)	JAK2
7030	go:0042981	regulation of apoptotic process	GO:0042981	Prostatic Neoplasms	MESH:D011471	Cancer|Urogenital disease (male)	MYC
7031	go:0042981	regulation of apoptotic process	GO:0042981	Prostatic Neoplasms	MESH:D011471	Cancer|Urogenital disease (male)	PRDX2
7032	go:0042981	regulation of apoptotic process	GO:0042981	Prostatic Neoplasms	MESH:D011471	Cancer|Urogenital disease (male)	RAF1
7033	go:0042981	regulation of apoptotic process	GO:0042981	Prostatic Neoplasms	MESH:D011471	Cancer|Urogenital disease (male)	SDF2L1
7034	go:0042981	regulation of apoptotic process	GO:0042981	Prostatic Neoplasms	MESH:D011471	Cancer|Urogenital disease (male)	SF3B1
7035	go:0042981	regulation of apoptotic process	GO:0042981	Prostatic Neoplasms	MESH:D011471	Cancer|Urogenital disease (male)	SIRT1
7036	go:0042981	regulation of apoptotic process	GO:0042981	Prostatic Neoplasms	MESH:D011471	Cancer|Urogenital disease (male)	TP53
7037	go:0042981	regulation of apoptotic process	GO:0042981	Prostatic Neoplasms	MESH:D011471	Cancer|Urogenital disease (male)	TPT1
7038	go:0042981	regulation of apoptotic process	GO:0042981	Prostatic Neoplasms	MESH:D011471	Cancer|Urogenital disease (male)	TRAF1
7039	go:0042981	regulation of apoptotic process	GO:0042981	Prostatic Neoplasms	MESH:D011471	Cancer|Urogenital disease (male)	VCP
7040	go:0042981	regulation of apoptotic process	GO:0042981	Prostatic Neoplasms	MESH:D011471	Cancer|Urogenital disease (male)	ZBTB7A
7041	go:0042981	regulation of apoptotic process	GO:0042981	Prostatic Neoplasms, Castration-Resistant	MESH:D064129	Cancer|Urogenital disease (male)	TRIM24
7325	go:1904358	positive regulation of telomere maintenance via telomere lengthening	GO:1904358	Prostate cancer, familial	MESH:C537243	Cancer|Urogenital disease (male)	ATM
7326	go:1904358	positive regulation of telomere maintenance via telomere lengthening	GO:1904358	Prostatic Neoplasms	MESH:D011471	Cancer|Urogenital disease (male)	ATM
7487	go:0006364	rRNA processing	GO:0006364	Prostate cancer, familial	MESH:C537243	Cancer|Urogenital disease (male)	RNASEL
7488	go:0006364	rRNA processing	GO:0006364	Prostatic Neoplasms	MESH:D011471	Cancer|Urogenital disease (male)	CHD7
7489	go:0006364	rRNA processing	GO:0006364	Prostatic Neoplasms	MESH:D011471	Cancer|Urogenital disease (male)	NOL8
7490	go:0006364	rRNA processing	GO:0006364	Prostatic Neoplasms	MESH:D011471	Cancer|Urogenital disease (male)	RNASEL
7491	go:0006364	rRNA processing	GO:0006364	Prostatic Neoplasms	MESH:D011471	Cancer|Urogenital disease (male)	RPL11
7492	go:0006364	rRNA processing	GO:0006364	Prostatic Neoplasms	MESH:D011471	Cancer|Urogenital disease (male)	RPS19
7584	go:0016072	rRNA metabolic process	GO:0016072	Prostatic Neoplasms	MESH:D011471	Cancer|Urogenital disease (male)	MYC
7644	go:0006626	protein targeting to mitochondrion	GO:0006626	Prostatic Neoplasms	MESH:D011471	Cancer|Urogenital disease (male)	MAPK9
7670	go:1903241	U2-type prespliceosome assembly	GO:1903241	Prostatic Neoplasms	MESH:D011471	Cancer|Urogenital disease (male)	SF3B1
7869	go:0000398	mRNA splicing, via spliceosome	GO:0000398	Prostatic Intraepithelial Neoplasia	MESH:D019048	Cancer	DNMT1
7870	go:0000398	mRNA splicing, via spliceosome	GO:0000398	Prostatic Neoplasms	MESH:D011471	Cancer|Urogenital disease (male)	CDC27
7871	go:0000398	mRNA splicing, via spliceosome	GO:0000398	Prostatic Neoplasms	MESH:D011471	Cancer|Urogenital disease (male)	DNMT1
7872	go:0000398	mRNA splicing, via spliceosome	GO:0000398	Prostatic Neoplasms	MESH:D011471	Cancer|Urogenital disease (male)	HNRNPH1
7873	go:0000398	mRNA splicing, via spliceosome	GO:0000398	Prostatic Neoplasms	MESH:D011471	Cancer|Urogenital disease (male)	SF3B1
7874	go:0000398	mRNA splicing, via spliceosome	GO:0000398	Prostatic Neoplasms	MESH:D011471	Cancer|Urogenital disease (male)	U2AF1
7943	go:1904874	positive regulation of telomerase RNA localization to Cajal body	GO:1904874	Prostatic Neoplasms	MESH:D011471	Cancer|Urogenital disease (male)	TCP1
7976	go:0022900	electron transport chain	GO:0022900	Prostatic Neoplasms	MESH:D011471	Cancer|Urogenital disease (male)	RNF130
8155	go:0006396	RNA processing	GO:0006396	Prostate cancer, familial	MESH:C537243	Cancer|Urogenital disease (male)	RNASEL
8156	go:0006396	RNA processing	GO:0006396	Prostatic Neoplasms	MESH:D011471	Cancer|Urogenital disease (male)	CELF2
8157	go:0006396	RNA processing	GO:0006396	Prostatic Neoplasms	MESH:D011471	Cancer|Urogenital disease (male)	EIF2AK2
8158	go:0006396	RNA processing	GO:0006396	Prostatic Neoplasms	MESH:D011471	Cancer|Urogenital disease (male)	HNRNPH1
8159	go:0006396	RNA processing	GO:0006396	Prostatic Neoplasms	MESH:D011471	Cancer|Urogenital disease (male)	RNASEL
8254	go:0072655	establishment of protein localization to mitochondrion	GO:0072655	Prostatic Neoplasms	MESH:D011471	Cancer|Urogenital disease (male)	AKT1
8268	go:0006613	cotranslational protein targeting to membrane	GO:0006613	Prostatic Neoplasms	MESH:D011471	Cancer|Urogenital disease (male)	ARL6IP1
8269	go:0006613	cotranslational protein targeting to membrane	GO:0006613	Prostatic Neoplasms	MESH:D011471	Cancer|Urogenital disease (male)	SIL1
8270	go:0006613	cotranslational protein targeting to membrane	GO:0006613	Prostatic Neoplasms	MESH:D011471	Cancer|Urogenital disease (male)	SSR2
8316	go:0042273	ribosomal large subunit biogenesis	GO:0042273	Prostatic Neoplasms	MESH:D011471	Cancer|Urogenital disease (male)	RPL11
8451	go:0006888	endoplasmic reticulum to Golgi vesicle-mediated transport	GO:0006888	Prostatic Neoplasms	MESH:D011471	Cancer|Urogenital disease (male)	AKT1
8452	go:0006888	endoplasmic reticulum to Golgi vesicle-mediated transport	GO:0006888	Prostatic Neoplasms	MESH:D011471	Cancer|Urogenital disease (male)	CUL3
8453	go:0006888	endoplasmic reticulum to Golgi vesicle-mediated transport	GO:0006888	Prostatic Neoplasms	MESH:D011471	Cancer|Urogenital disease (male)	ERP29
8454	go:0006888	endoplasmic reticulum to Golgi vesicle-mediated transport	GO:0006888	Prostatic Neoplasms	MESH:D011471	Cancer|Urogenital disease (male)	KDELR1
8455	go:0006888	endoplasmic reticulum to Golgi vesicle-mediated transport	GO:0006888	Prostatic Neoplasms	MESH:D011471	Cancer|Urogenital disease (male)	P4HB
8456	go:0006888	endoplasmic reticulum to Golgi vesicle-mediated transport	GO:0006888	Prostatic Neoplasms	MESH:D011471	Cancer|Urogenital disease (male)	SURF4
8457	go:0006888	endoplasmic reticulum to Golgi vesicle-mediated transport	GO:0006888	Prostatic Neoplasms	MESH:D011471	Cancer|Urogenital disease (male)	USO1
8458	go:0006888	endoplasmic reticulum to Golgi vesicle-mediated transport	GO:0006888	Prostatic Neoplasms	MESH:D011471	Cancer|Urogenital disease (male)	VCP
8524	go:0002183	cytoplasmic translational initiation	GO:0002183	Prostatic Neoplasms	MESH:D011471	Cancer|Urogenital disease (male)	EIF3A
8525	go:0002183	cytoplasmic translational initiation	GO:0002183	Prostatic Neoplasms	MESH:D011471	Cancer|Urogenital disease (male)	EIF3H
8526	go:0002183	cytoplasmic translational initiation	GO:0002183	Prostatic Neoplasms	MESH:D011471	Cancer|Urogenital disease (male)	GSK3B
9452	go:0050821	protein stabilization	GO:0050821	Prostate cancer, familial	MESH:C537243	Cancer|Urogenital disease (male)	ATM
9453	go:0050821	protein stabilization	GO:0050821	Prostate cancer, familial	MESH:C537243	Cancer|Urogenital disease (male)	CHEK2
9454	go:0050821	protein stabilization	GO:0050821	Prostatic Intraepithelial Neoplasia	MESH:D019048	Cancer	PIM1
9455	go:0050821	protein stabilization	GO:0050821	Prostatic Intraepithelial Neoplasia	MESH:D019048	Cancer	PTEN
9456	go:0050821	protein stabilization	GO:0050821	Prostatic Neoplasms	MESH:D011471	Cancer|Urogenital disease (male)	AKT1
9457	go:0050821	protein stabilization	GO:0050821	Prostatic Neoplasms	MESH:D011471	Cancer|Urogenital disease (male)	AKT2
9458	go:0050821	protein stabilization	GO:0050821	Prostatic Neoplasms	MESH:D011471	Cancer|Urogenital disease (male)	ATM
9459	go:0050821	protein stabilization	GO:0050821	Prostatic Neoplasms	MESH:D011471	Cancer|Urogenital disease (male)	CALR
9460	go:0050821	protein stabilization	GO:0050821	Prostatic Neoplasms	MESH:D011471	Cancer|Urogenital disease (male)	CCNH
9461	go:0050821	protein stabilization	GO:0050821	Prostatic Neoplasms	MESH:D011471	Cancer|Urogenital disease (male)	CHEK2
9462	go:0050821	protein stabilization	GO:0050821	Prostatic Neoplasms	MESH:D011471	Cancer|Urogenital disease (male)	CLU
9463	go:0050821	protein stabilization	GO:0050821	Prostatic Neoplasms	MESH:D011471	Cancer|Urogenital disease (male)	CREBBP
9464	go:0050821	protein stabilization	GO:0050821	Prostatic Neoplasms	MESH:D011471	Cancer|Urogenital disease (male)	CRYAB
9465	go:0050821	protein stabilization	GO:0050821	Prostatic Neoplasms	MESH:D011471	Cancer|Urogenital disease (male)	HSP90AB1
9466	go:0050821	protein stabilization	GO:0050821	Prostatic Neoplasms	MESH:D011471	Cancer|Urogenital disease (male)	HSPA1A
9467	go:0050821	protein stabilization	GO:0050821	Prostatic Neoplasms	MESH:D011471	Cancer|Urogenital disease (male)	IGF1
9468	go:0050821	protein stabilization	GO:0050821	Prostatic Neoplasms	MESH:D011471	Cancer|Urogenital disease (male)	MAPK3
9469	go:0050821	protein stabilization	GO:0050821	Prostatic Neoplasms	MESH:D011471	Cancer|Urogenital disease (male)	MTOR
9470	go:0050821	protein stabilization	GO:0050821	Prostatic Neoplasms	MESH:D011471	Cancer|Urogenital disease (male)	NCOR1
9471	go:0050821	protein stabilization	GO:0050821	Prostatic Neoplasms	MESH:D011471	Cancer|Urogenital disease (male)	PAQR4
9472	go:0050821	protein stabilization	GO:0050821	Prostatic Neoplasms	MESH:D011471	Cancer|Urogenital disease (male)	PIK3R1
9473	go:0050821	protein stabilization	GO:0050821	Prostatic Neoplasms	MESH:D011471	Cancer|Urogenital disease (male)	PML
9474	go:0050821	protein stabilization	GO:0050821	Prostatic Neoplasms	MESH:D011471	Cancer|Urogenital disease (male)	PTEN
9475	go:0050821	protein stabilization	GO:0050821	Prostatic Neoplasms	MESH:D011471	Cancer|Urogenital disease (male)	PYHIN1
9476	go:0050821	protein stabilization	GO:0050821	Prostatic Neoplasms	MESH:D011471	Cancer|Urogenital disease (male)	RPL11
9477	go:0050821	protein stabilization	GO:0050821	Prostatic Neoplasms	MESH:D011471	Cancer|Urogenital disease (male)	TCP1
9478	go:0050821	protein stabilization	GO:0050821	Prostatic Neoplasms	MESH:D011471	Cancer|Urogenital disease (male)	TP53
9479	go:0050821	protein stabilization	GO:0050821	Prostatic Neoplasms	MESH:D011471	Cancer|Urogenital disease (male)	USP7
9480	go:0050821	protein stabilization	GO:0050821	Prostatic Neoplasms	MESH:D011471	Cancer|Urogenital disease (male)	UXT
9481	go:0050821	protein stabilization	GO:0050821	Prostatic Neoplasms	MESH:D011471	Cancer|Urogenital disease (male)	WNT10B
9661	go:0006122	mitochondrial electron transport, ubiquinol to cytochrome c	GO:0006122	Prostate cancer, familial	MESH:C537243	Cancer|Urogenital disease (male)	BCAS1
9662	go:0006122	mitochondrial electron transport, ubiquinol to cytochrome c	GO:0006122	Prostatic Neoplasms	MESH:D011471	Cancer|Urogenital disease (male)	BCAS1
9747	go:0006839	mitochondrial transport	GO:0006839	Prostatic Neoplasms	MESH:D011471	Cancer|Urogenital disease (male)	STARD3
9748	go:0006839	mitochondrial transport	GO:0006839	Prostatic Neoplasms	MESH:D011471	Cancer|Urogenital disease (male)	UCP3
9780	go:0000245	spliceosomal complex assembly	GO:0000245	Prostatic Neoplasms	MESH:D011471	Cancer|Urogenital disease (male)	SF3B1
10064	go:0043069	negative regulation of programmed cell death	GO:0043069	Prostate cancer, familial	MESH:C537243	Cancer|Urogenital disease (male)	MECOM
10065	go:0043069	negative regulation of programmed cell death	GO:0043069	Prostatic Neoplasms	MESH:D011471	Cancer|Urogenital disease (male)	BNIP3
10066	go:0043069	negative regulation of programmed cell death	GO:0043069	Prostatic Neoplasms	MESH:D011471	Cancer|Urogenital disease (male)	CCND2
10067	go:0043069	negative regulation of programmed cell death	GO:0043069	Prostatic Neoplasms	MESH:D011471	Cancer|Urogenital disease (male)	MET
10068	go:0043069	negative regulation of programmed cell death	GO:0043069	Prostatic Neoplasms	MESH:D011471	Cancer|Urogenital disease (male)	VEGFA
10146	go:0032210	regulation of telomere maintenance via telomerase	GO:0032210	Prostate cancer, familial	MESH:C537243	Cancer|Urogenital disease (male)	ATM
10147	go:0032210	regulation of telomere maintenance via telomerase	GO:0032210	Prostatic Neoplasms	MESH:D011471	Cancer|Urogenital disease (male)	ATM
10467	go:0006397	mRNA processing	GO:0006397	Prostate cancer, familial	MESH:C537243	Cancer|Urogenital disease (male)	MBNL1
10468	go:0006397	mRNA processing	GO:0006397	Prostate cancer, familial	MESH:C537243	Cancer|Urogenital disease (male)	RNASEL
10469	go:0006397	mRNA processing	GO:0006397	Prostatic Neoplasms	MESH:D011471	Cancer|Urogenital disease (male)	CDK12
10470	go:0006397	mRNA processing	GO:0006397	Prostatic Neoplasms	MESH:D011471	Cancer|Urogenital disease (male)	CELF2
10471	go:0006397	mRNA processing	GO:0006397	Prostatic Neoplasms	MESH:D011471	Cancer|Urogenital disease (male)	HNRNPH1
10472	go:0006397	mRNA processing	GO:0006397	Prostatic Neoplasms	MESH:D011471	Cancer|Urogenital disease (male)	IVNS1ABP
10473	go:0006397	mRNA processing	GO:0006397	Prostatic Neoplasms	MESH:D011471	Cancer|Urogenital disease (male)	JMJD6
10474	go:0006397	mRNA processing	GO:0006397	Prostatic Neoplasms	MESH:D011471	Cancer|Urogenital disease (male)	RNASEL
10475	go:0006397	mRNA processing	GO:0006397	Prostatic Neoplasms	MESH:D011471	Cancer|Urogenital disease (male)	SF3B1
10476	go:0006397	mRNA processing	GO:0006397	Prostatic Neoplasms	MESH:D011471	Cancer|Urogenital disease (male)	U2AF1
10573	go:0048208	COPII vesicle coating	GO:0048208	Prostatic Neoplasms	MESH:D011471	Cancer|Urogenital disease (male)	CUL3
11417	go:0007005	mitochondrion organization	GO:0007005	Prostatic Neoplasms	MESH:D011471	Cancer|Urogenital disease (male)	ARL6IP1
11418	go:0007005	mitochondrion organization	GO:0007005	Prostatic Neoplasms	MESH:D011471	Cancer|Urogenital disease (male)	ATAD3A
11419	go:0007005	mitochondrion organization	GO:0007005	Prostatic Neoplasms	MESH:D011471	Cancer|Urogenital disease (male)	BAX
11420	go:0007005	mitochondrion organization	GO:0007005	Prostatic Neoplasms	MESH:D011471	Cancer|Urogenital disease (male)	CAV2
11421	go:0007005	mitochondrion organization	GO:0007005	Prostatic Neoplasms	MESH:D011471	Cancer|Urogenital disease (male)	CLU
11422	go:0007005	mitochondrion organization	GO:0007005	Prostatic Neoplasms	MESH:D011471	Cancer|Urogenital disease (male)	GSK3B
11423	go:0007005	mitochondrion organization	GO:0007005	Prostatic Neoplasms	MESH:D011471	Cancer|Urogenital disease (male)	MYH14
11424	go:0007005	mitochondrion organization	GO:0007005	Prostatic Neoplasms	MESH:D011471	Cancer|Urogenital disease (male)	NOS3
11425	go:0007005	mitochondrion organization	GO:0007005	Prostatic Neoplasms	MESH:D011471	Cancer|Urogenital disease (male)	PARP1
11426	go:0007005	mitochondrion organization	GO:0007005	Prostatic Neoplasms	MESH:D011471	Cancer|Urogenital disease (male)	SIRT1
11427	go:0007005	mitochondrion organization	GO:0007005	Prostatic Neoplasms	MESH:D011471	Cancer|Urogenital disease (male)	SOD2
11428	go:0007005	mitochondrion organization	GO:0007005	Prostatic Neoplasms	MESH:D011471	Cancer|Urogenital disease (male)	TERT
11595	go:0048525	negative regulation of viral process	GO:0048525	Prostatic Neoplasms	MESH:D011471	Cancer|Urogenital disease (male)	CREBBP
11628	go:0045047	protein targeting to ER	GO:0045047	Prostatic Neoplasms	MESH:D011471	Cancer|Urogenital disease (male)	HERPUD1
12027	go:2000573	positive regulation of DNA biosynthetic process	GO:2000573	Prostatic Neoplasms	MESH:D011471	Cancer|Urogenital disease (male)	CYP1B1
12028	go:2000573	positive regulation of DNA biosynthetic process	GO:2000573	Prostatic Neoplasms	MESH:D011471	Cancer|Urogenital disease (male)	EGF
12029	go:2000573	positive regulation of DNA biosynthetic process	GO:2000573	Prostatic Neoplasms	MESH:D011471	Cancer|Urogenital disease (male)	FGF2
12030	go:2000573	positive regulation of DNA biosynthetic process	GO:2000573	Prostatic Neoplasms	MESH:D011471	Cancer|Urogenital disease (male)	FGFR4
12031	go:2000573	positive regulation of DNA biosynthetic process	GO:2000573	Prostatic Neoplasms	MESH:D011471	Cancer|Urogenital disease (male)	GSK3B
12032	go:2000573	positive regulation of DNA biosynthetic process	GO:2000573	Prostatic Neoplasms	MESH:D011471	Cancer|Urogenital disease (male)	VEGFA
16688	go:0043066	negative regulation of apoptotic process	GO:0043066	Prostate cancer, familial	MESH:C537243	Cancer|Urogenital disease (male)	BCL2
16689	go:0043066	negative regulation of apoptotic process	GO:0043066	Prostate cancer, familial	MESH:C537243	Cancer|Urogenital disease (male)	CDKN1B
16690	go:0043066	negative regulation of apoptotic process	GO:0043066	Prostate cancer, familial	MESH:C537243	Cancer|Urogenital disease (male)	KDM2A
16692	go:0043066	negative regulation of apoptotic process	GO:0043066	Prostatic Intraepithelial Neoplasia	MESH:D019048	Cancer	CDKN1B
16693	go:0043066	negative regulation of apoptotic process	GO:0043066	Prostatic Intraepithelial Neoplasia	MESH:D019048	Cancer	GSTP1
16694	go:0043066	negative regulation of apoptotic process	GO:0043066	Prostatic Intraepithelial Neoplasia	MESH:D019048	Cancer	PIM1
16695	go:0043066	negative regulation of apoptotic process	GO:0043066	Prostatic Intraepithelial Neoplasia	MESH:D019048	Cancer	PTEN
16696	go:0043066	negative regulation of apoptotic process	GO:0043066	Prostatic Neoplasms	MESH:D011471	Cancer|Urogenital disease (male)	ABO
16697	go:0043066	negative regulation of apoptotic process	GO:0043066	Prostatic Neoplasms	MESH:D011471	Cancer|Urogenital disease (male)	AKT1
16698	go:0043066	negative regulation of apoptotic process	GO:0043066	Prostatic Neoplasms	MESH:D011471	Cancer|Urogenital disease (male)	AKT2
16699	go:0043066	negative regulation of apoptotic process	GO:0043066	Prostatic Neoplasms	MESH:D011471	Cancer|Urogenital disease (male)	ANXA1
16700	go:0043066	negative regulation of apoptotic process	GO:0043066	Prostatic Neoplasms	MESH:D011471	Cancer|Urogenital disease (male)	ANXA4
16701	go:0043066	negative regulation of apoptotic process	GO:0043066	Prostatic Neoplasms	MESH:D011471	Cancer|Urogenital disease (male)	APC
16702	go:0043066	negative regulation of apoptotic process	GO:0043066	Prostatic Neoplasms	MESH:D011471	Cancer|Urogenital disease (male)	APEX1
16703	go:0043066	negative regulation of apoptotic process	GO:0043066	Prostatic Neoplasms	MESH:D011471	Cancer|Urogenital disease (male)	ARL6IP1
16704	go:0043066	negative regulation of apoptotic process	GO:0043066	Prostatic Neoplasms	MESH:D011471	Cancer|Urogenital disease (male)	ATAD3A
16705	go:0043066	negative regulation of apoptotic process	GO:0043066	Prostatic Neoplasms	MESH:D011471	Cancer|Urogenital disease (male)	AURKA
16706	go:0043066	negative regulation of apoptotic process	GO:0043066	Prostatic Neoplasms	MESH:D011471	Cancer|Urogenital disease (male)	BAD
16707	go:0043066	negative regulation of apoptotic process	GO:0043066	Prostatic Neoplasms	MESH:D011471	Cancer|Urogenital disease (male)	BCL2
16708	go:0043066	negative regulation of apoptotic process	GO:0043066	Prostatic Neoplasms	MESH:D011471	Cancer|Urogenital disease (male)	BIRC5
16709	go:0043066	negative regulation of apoptotic process	GO:0043066	Prostatic Neoplasms	MESH:D011471	Cancer|Urogenital disease (male)	BMPR1B
16710	go:0043066	negative regulation of apoptotic process	GO:0043066	Prostatic Neoplasms	MESH:D011471	Cancer|Urogenital disease (male)	BNIP3
16711	go:0043066	negative regulation of apoptotic process	GO:0043066	Prostatic Neoplasms	MESH:D011471	Cancer|Urogenital disease (male)	BRAF
16712	go:0043066	negative regulation of apoptotic process	GO:0043066	Prostatic Neoplasms	MESH:D011471	Cancer|Urogenital disease (male)	BRCA2
16713	go:0043066	negative regulation of apoptotic process	GO:0043066	Prostatic Neoplasms	MESH:D011471	Cancer|Urogenital disease (male)	CCND2
16714	go:0043066	negative regulation of apoptotic process	GO:0043066	Prostatic Neoplasms	MESH:D011471	Cancer|Urogenital disease (male)	CDKN1A
16715	go:0043066	negative regulation of apoptotic process	GO:0043066	Prostatic Neoplasms	MESH:D011471	Cancer|Urogenital disease (male)	CDKN1B
16716	go:0043066	negative regulation of apoptotic process	GO:0043066	Prostatic Neoplasms	MESH:D011471	Cancer|Urogenital disease (male)	CLDN7
16717	go:0043066	negative regulation of apoptotic process	GO:0043066	Prostatic Neoplasms	MESH:D011471	Cancer|Urogenital disease (male)	CLU
16718	go:0043066	negative regulation of apoptotic process	GO:0043066	Prostatic Neoplasms	MESH:D011471	Cancer|Urogenital disease (male)	CRYAB
16719	go:0043066	negative regulation of apoptotic process	GO:0043066	Prostatic Neoplasms	MESH:D011471	Cancer|Urogenital disease (male)	CTNNB1
16720	go:0043066	negative regulation of apoptotic process	GO:0043066	Prostatic Neoplasms	MESH:D011471	Cancer|Urogenital disease (male)	CX3CL1
16721	go:0043066	negative regulation of apoptotic process	GO:0043066	Prostatic Neoplasms	MESH:D011471	Cancer|Urogenital disease (male)	DNAJC3
16722	go:0043066	negative regulation of apoptotic process	GO:0043066	Prostatic Neoplasms	MESH:D011471	Cancer|Urogenital disease (male)	EGFR
16723	go:0043066	negative regulation of apoptotic process	GO:0043066	Prostatic Neoplasms	MESH:D011471	Cancer|Urogenital disease (male)	EIF2AK2
16724	go:0043066	negative regulation of apoptotic process	GO:0043066	Prostatic Neoplasms	MESH:D011471	Cancer|Urogenital disease (male)	EPCAM
16725	go:0043066	negative regulation of apoptotic process	GO:0043066	Prostatic Neoplasms	MESH:D011471	Cancer|Urogenital disease (male)	ERBB2
16726	go:0043066	negative regulation of apoptotic process	GO:0043066	Prostatic Neoplasms	MESH:D011471	Cancer|Urogenital disease (male)	ERBB3
16727	go:0043066	negative regulation of apoptotic process	GO:0043066	Prostatic Neoplasms	MESH:D011471	Cancer|Urogenital disease (male)	FOXO1
16728	go:0043066	negative regulation of apoptotic process	GO:0043066	Prostatic Neoplasms	MESH:D011471	Cancer|Urogenital disease (male)	GSK3B
16729	go:0043066	negative regulation of apoptotic process	GO:0043066	Prostatic Neoplasms	MESH:D011471	Cancer|Urogenital disease (male)	GSTP1
16730	go:0043066	negative regulation of apoptotic process	GO:0043066	Prostatic Neoplasms	MESH:D011471	Cancer|Urogenital disease (male)	HIF1A
16731	go:0043066	negative regulation of apoptotic process	GO:0043066	Prostatic Neoplasms	MESH:D011471	Cancer|Urogenital disease (male)	HMGN5
16732	go:0043066	negative regulation of apoptotic process	GO:0043066	Prostatic Neoplasms	MESH:D011471	Cancer|Urogenital disease (male)	HNF1B
16733	go:0043066	negative regulation of apoptotic process	GO:0043066	Prostatic Neoplasms	MESH:D011471	Cancer|Urogenital disease (male)	HPN
16734	go:0043066	negative regulation of apoptotic process	GO:0043066	Prostatic Neoplasms	MESH:D011471	Cancer|Urogenital disease (male)	HSP90AB1
16735	go:0043066	negative regulation of apoptotic process	GO:0043066	Prostatic Neoplasms	MESH:D011471	Cancer|Urogenital disease (male)	HSP90B1
16736	go:0043066	negative regulation of apoptotic process	GO:0043066	Prostatic Neoplasms	MESH:D011471	Cancer|Urogenital disease (male)	HSPA1A
16737	go:0043066	negative regulation of apoptotic process	GO:0043066	Prostatic Neoplasms	MESH:D011471	Cancer|Urogenital disease (male)	IGF1
16738	go:0043066	negative regulation of apoptotic process	GO:0043066	Prostatic Neoplasms	MESH:D011471	Cancer|Urogenital disease (male)	IL10
16739	go:0043066	negative regulation of apoptotic process	GO:0043066	Prostatic Neoplasms	MESH:D011471	Cancer|Urogenital disease (male)	IL1RN
16740	go:0043066	negative regulation of apoptotic process	GO:0043066	Prostatic Neoplasms	MESH:D011471	Cancer|Urogenital disease (male)	IL2
16741	go:0043066	negative regulation of apoptotic process	GO:0043066	Prostatic Neoplasms	MESH:D011471	Cancer|Urogenital disease (male)	IL27
16742	go:0043066	negative regulation of apoptotic process	GO:0043066	Prostatic Neoplasms	MESH:D011471	Cancer|Urogenital disease (male)	IL6
16743	go:0043066	negative regulation of apoptotic process	GO:0043066	Prostatic Neoplasms	MESH:D011471	Cancer|Urogenital disease (male)	IL6ST
16744	go:0043066	negative regulation of apoptotic process	GO:0043066	Prostatic Neoplasms	MESH:D011471	Cancer|Urogenital disease (male)	ITPR1
16745	go:0043066	negative regulation of apoptotic process	GO:0043066	Prostatic Neoplasms	MESH:D011471	Cancer|Urogenital disease (male)	JAK2
16746	go:0043066	negative regulation of apoptotic process	GO:0043066	Prostatic Neoplasms	MESH:D011471	Cancer|Urogenital disease (male)	JMJD6
16747	go:0043066	negative regulation of apoptotic process	GO:0043066	Prostatic Neoplasms	MESH:D011471	Cancer|Urogenital disease (male)	LEP
16748	go:0043066	negative regulation of apoptotic process	GO:0043066	Prostatic Neoplasms	MESH:D011471	Cancer|Urogenital disease (male)	LRP2
16749	go:0043066	negative regulation of apoptotic process	GO:0043066	Prostatic Neoplasms	MESH:D011471	Cancer|Urogenital disease (male)	MDM2
16750	go:0043066	negative regulation of apoptotic process	GO:0043066	Prostatic Neoplasms	MESH:D011471	Cancer|Urogenital disease (male)	MIF
16751	go:0043066	negative regulation of apoptotic process	GO:0043066	Prostatic Neoplasms	MESH:D011471	Cancer|Urogenital disease (male)	MIR106A
16752	go:0043066	negative regulation of apoptotic process	GO:0043066	Prostatic Neoplasms	MESH:D011471	Cancer|Urogenital disease (male)	MIR21
16753	go:0043066	negative regulation of apoptotic process	GO:0043066	Prostatic Neoplasms	MESH:D011471	Cancer|Urogenital disease (male)	MMP9
16754	go:0043066	negative regulation of apoptotic process	GO:0043066	Prostatic Neoplasms	MESH:D011471	Cancer|Urogenital disease (male)	MPO
16755	go:0043066	negative regulation of apoptotic process	GO:0043066	Prostatic Neoplasms	MESH:D011471	Cancer|Urogenital disease (male)	MRE11A
16756	go:0043066	negative regulation of apoptotic process	GO:0043066	Prostatic Neoplasms	MESH:D011471	Cancer|Urogenital disease (male)	MTOR
16757	go:0043066	negative regulation of apoptotic process	GO:0043066	Prostatic Neoplasms	MESH:D011471	Cancer|Urogenital disease (male)	MUC4
16758	go:0043066	negative regulation of apoptotic process	GO:0043066	Prostatic Neoplasms	MESH:D011471	Cancer|Urogenital disease (male)	MYC
16759	go:0043066	negative regulation of apoptotic process	GO:0043066	Prostatic Neoplasms	MESH:D011471	Cancer|Urogenital disease (male)	NCOA3
16760	go:0043066	negative regulation of apoptotic process	GO:0043066	Prostatic Neoplasms	MESH:D011471	Cancer|Urogenital disease (male)	NGFR
16761	go:0043066	negative regulation of apoptotic process	GO:0043066	Prostatic Neoplasms	MESH:D011471	Cancer|Urogenital disease (male)	NQO1
16762	go:0043066	negative regulation of apoptotic process	GO:0043066	Prostatic Neoplasms	MESH:D011471	Cancer|Urogenital disease (male)	NR3C1
16763	go:0043066	negative regulation of apoptotic process	GO:0043066	Prostatic Neoplasms	MESH:D011471	Cancer|Urogenital disease (male)	OGG1
16764	go:0043066	negative regulation of apoptotic process	GO:0043066	Prostatic Neoplasms	MESH:D011471	Cancer|Urogenital disease (male)	PALB2
16765	go:0043066	negative regulation of apoptotic process	GO:0043066	Prostatic Neoplasms	MESH:D011471	Cancer|Urogenital disease (male)	PIK3R1
16766	go:0043066	negative regulation of apoptotic process	GO:0043066	Prostatic Neoplasms	MESH:D011471	Cancer|Urogenital disease (male)	PLAUR
16767	go:0043066	negative regulation of apoptotic process	GO:0043066	Prostatic Neoplasms	MESH:D011471	Cancer|Urogenital disease (male)	PRDX2
16768	go:0043066	negative regulation of apoptotic process	GO:0043066	Prostatic Neoplasms	MESH:D011471	Cancer|Urogenital disease (male)	PRKCZ
16769	go:0043066	negative regulation of apoptotic process	GO:0043066	Prostatic Neoplasms	MESH:D011471	Cancer|Urogenital disease (male)	PRKDC
16770	go:0043066	negative regulation of apoptotic process	GO:0043066	Prostatic Neoplasms	MESH:D011471	Cancer|Urogenital disease (male)	PRNP
16771	go:0043066	negative regulation of apoptotic process	GO:0043066	Prostatic Neoplasms	MESH:D011471	Cancer|Urogenital disease (male)	PTEN
16772	go:0043066	negative regulation of apoptotic process	GO:0043066	Prostatic Neoplasms	MESH:D011471	Cancer|Urogenital disease (male)	PTGS2
16773	go:0043066	negative regulation of apoptotic process	GO:0043066	Prostatic Neoplasms	MESH:D011471	Cancer|Urogenital disease (male)	PVR
16774	go:0043066	negative regulation of apoptotic process	GO:0043066	Prostatic Neoplasms	MESH:D011471	Cancer|Urogenital disease (male)	QARS1
16775	go:0043066	negative regulation of apoptotic process	GO:0043066	Prostatic Neoplasms	MESH:D011471	Cancer|Urogenital disease (male)	RAF1
16776	go:0043066	negative regulation of apoptotic process	GO:0043066	Prostatic Neoplasms	MESH:D011471	Cancer|Urogenital disease (male)	RPL10
16777	go:0043066	negative regulation of apoptotic process	GO:0043066	Prostatic Neoplasms	MESH:D011471	Cancer|Urogenital disease (male)	SIRT1
16778	go:0043066	negative regulation of apoptotic process	GO:0043066	Prostatic Neoplasms	MESH:D011471	Cancer|Urogenital disease (male)	SOD2
16779	go:0043066	negative regulation of apoptotic process	GO:0043066	Prostatic Neoplasms	MESH:D011471	Cancer|Urogenital disease (male)	TBX3
16780	go:0043066	negative regulation of apoptotic process	GO:0043066	Prostatic Neoplasms	MESH:D011471	Cancer|Urogenital disease (male)	TERT
16781	go:0043066	negative regulation of apoptotic process	GO:0043066	Prostatic Neoplasms	MESH:D011471	Cancer|Urogenital disease (male)	TGFA
16782	go:0043066	negative regulation of apoptotic process	GO:0043066	Prostatic Neoplasms	MESH:D011471	Cancer|Urogenital disease (male)	TMF1
16783	go:0043066	negative regulation of apoptotic process	GO:0043066	Prostatic Neoplasms	MESH:D011471	Cancer|Urogenital disease (male)	TP53
16784	go:0043066	negative regulation of apoptotic process	GO:0043066	Prostatic Neoplasms	MESH:D011471	Cancer|Urogenital disease (male)	TPT1
16785	go:0043066	negative regulation of apoptotic process	GO:0043066	Prostatic Neoplasms	MESH:D011471	Cancer|Urogenital disease (male)	TTC9C
16786	go:0043066	negative regulation of apoptotic process	GO:0043066	Prostatic Neoplasms	MESH:D011471	Cancer|Urogenital disease (male)	TXNDC5
16787	go:0043066	negative regulation of apoptotic process	GO:0043066	Prostatic Neoplasms	MESH:D011471	Cancer|Urogenital disease (male)	VEGFA
16788	go:0043066	negative regulation of apoptotic process	GO:0043066	Prostatic Neoplasms	MESH:D011471	Cancer|Urogenital disease (male)	VIP
17658	go:0006446	regulation of translational initiation	GO:0006446	Prostatic Neoplasms	MESH:D011471	Cancer|Urogenital disease (male)	EIF3A
17659	go:0006446	regulation of translational initiation	GO:0006446	Prostatic Neoplasms	MESH:D011471	Cancer|Urogenital disease (male)	EIF3H
17660	go:0006446	regulation of translational initiation	GO:0006446	Prostatic Neoplasms	MESH:D011471	Cancer|Urogenital disease (male)	MTOR
17949	go:0045071	negative regulation of viral genome replication	GO:0045071	Prostate cancer, familial	MESH:C537243	Cancer|Urogenital disease (male)	RNASEL
17950	go:0045071	negative regulation of viral genome replication	GO:0045071	Prostatic Neoplasms	MESH:D011471	Cancer|Urogenital disease (male)	EIF2AK2
17951	go:0045071	negative regulation of viral genome replication	GO:0045071	Prostatic Neoplasms	MESH:D011471	Cancer|Urogenital disease (male)	RNASEL
18479	go:0045727	positive regulation of translation	GO:0045727	Prostate cancer, familial	MESH:C537243	Cancer|Urogenital disease (male)	LARP4B
18480	go:0045727	positive regulation of translation	GO:0045727	Prostatic Neoplasms	MESH:D011471	Cancer|Urogenital disease (male)	AURKA
18481	go:0045727	positive regulation of translation	GO:0045727	Prostatic Neoplasms	MESH:D011471	Cancer|Urogenital disease (male)	CYP1B1
18482	go:0045727	positive regulation of translation	GO:0045727	Prostatic Neoplasms	MESH:D011471	Cancer|Urogenital disease (male)	ERBB2
18483	go:0045727	positive regulation of translation	GO:0045727	Prostatic Neoplasms	MESH:D011471	Cancer|Urogenital disease (male)	GSK3B
18484	go:0045727	positive regulation of translation	GO:0045727	Prostatic Neoplasms	MESH:D011471	Cancer|Urogenital disease (male)	IL6
18485	go:0045727	positive regulation of translation	GO:0045727	Prostatic Neoplasms	MESH:D011471	Cancer|Urogenital disease (male)	MAPK3
18486	go:0045727	positive regulation of translation	GO:0045727	Prostatic Neoplasms	MESH:D011471	Cancer|Urogenital disease (male)	MTOR
18487	go:0045727	positive regulation of translation	GO:0045727	Prostatic Neoplasms	MESH:D011471	Cancer|Urogenital disease (male)	PRKDC
18693	go:0006099	tricarboxylic acid cycle	GO:0006099	Prostatic Neoplasms	MESH:D011471	Cancer|Urogenital disease (male)	IDH1
18694	go:0006099	tricarboxylic acid cycle	GO:0006099	Prostatic Neoplasms	MESH:D011471	Cancer|Urogenital disease (male)	PDHA1
18758	go:0070972	protein localization to endoplasmic reticulum	GO:0070972	Prostatic Neoplasms	MESH:D011471	Cancer|Urogenital disease (male)	AKT1
18804	go:0000387	spliceosomal snRNP assembly	GO:0000387	Prostatic Neoplasms	MESH:D011471	Cancer|Urogenital disease (male)	SF3B1
18836	go:0031204	post-translational protein targeting to membrane, translocation	GO:0031204	Prostatic Neoplasms	MESH:D011471	Cancer|Urogenital disease (male)	SSR2
19031	go:0022904	respiratory electron transport chain	GO:0022904	Prostatic Neoplasms	MESH:D011471	Cancer|Urogenital disease (male)	MYBBP1A
19032	go:0022904	respiratory electron transport chain	GO:0022904	Prostatic Neoplasms	MESH:D011471	Cancer|Urogenital disease (male)	SOD2
19096	go:0006163	purine nucleotide metabolic process	GO:0006163	Prostatic Neoplasms	MESH:D011471	Cancer|Urogenital disease (male)	FHIT
19167	go:0045069	regulation of viral genome replication	GO:0045069	Prostate cancer, familial	MESH:C537243	Cancer|Urogenital disease (male)	BCL2
19168	go:0045069	regulation of viral genome replication	GO:0045069	Prostatic Neoplasms	MESH:D011471	Cancer|Urogenital disease (male)	BCL2
19316	go:0031929	TOR signaling	GO:0031929	Prostatic Neoplasms	MESH:D011471	Cancer|Urogenital disease (male)	AKT1
19317	go:0031929	TOR signaling	GO:0031929	Prostatic Neoplasms	MESH:D011471	Cancer|Urogenital disease (male)	MTOR
20374	go:0043200	response to amino acid	GO:0043200	Prostate cancer, familial	MESH:C537243	Cancer|Urogenital disease (male)	CDKN1B
20375	go:0043200	response to amino acid	GO:0043200	Prostatic Intraepithelial Neoplasia	MESH:D019048	Cancer	CDKN1B
20376	go:0043200	response to amino acid	GO:0043200	Prostatic Intraepithelial Neoplasia	MESH:D019048	Cancer	GSTP1
20377	go:0043200	response to amino acid	GO:0043200	Prostatic Neoplasms	MESH:D011471	Cancer|Urogenital disease (male)	ALAD
20378	go:0043200	response to amino acid	GO:0043200	Prostatic Neoplasms	MESH:D011471	Cancer|Urogenital disease (male)	ARG2
20379	go:0043200	response to amino acid	GO:0043200	Prostatic Neoplasms	MESH:D011471	Cancer|Urogenital disease (male)	BAD
20380	go:0043200	response to amino acid	GO:0043200	Prostatic Neoplasms	MESH:D011471	Cancer|Urogenital disease (male)	CDKN1B
20381	go:0043200	response to amino acid	GO:0043200	Prostatic Neoplasms	MESH:D011471	Cancer|Urogenital disease (male)	GSTM1
20382	go:0043200	response to amino acid	GO:0043200	Prostatic Neoplasms	MESH:D011471	Cancer|Urogenital disease (male)	GSTP1
20383	go:0043200	response to amino acid	GO:0043200	Prostatic Neoplasms	MESH:D011471	Cancer|Urogenital disease (male)	ICAM1
20384	go:0043200	response to amino acid	GO:0043200	Prostatic Neoplasms	MESH:D011471	Cancer|Urogenital disease (male)	IL6
20385	go:0043200	response to amino acid	GO:0043200	Prostatic Neoplasms	MESH:D011471	Cancer|Urogenital disease (male)	MTHFR
20386	go:0043200	response to amino acid	GO:0043200	Prostatic Neoplasms	MESH:D011471	Cancer|Urogenital disease (male)	MTOR
20387	go:0043200	response to amino acid	GO:0043200	Prostatic Neoplasms	MESH:D011471	Cancer|Urogenital disease (male)	NOS3
20388	go:0043200	response to amino acid	GO:0043200	Prostatic Neoplasms	MESH:D011471	Cancer|Urogenital disease (male)	PIK3R1
20389	go:0043200	response to amino acid	GO:0043200	Prostatic Neoplasms	MESH:D011471	Cancer|Urogenital disease (male)	TP53
21346	go:0065003	protein-containing complex assembly	GO:0065003	Prostate cancer, familial	MESH:C537243	Cancer|Urogenital disease (male)	MBD2
21347	go:0065003	protein-containing complex assembly	GO:0065003	Prostatic Neoplasms	MESH:D011471	Cancer|Urogenital disease (male)	APC
21348	go:0065003	protein-containing complex assembly	GO:0065003	Prostatic Neoplasms	MESH:D011471	Cancer|Urogenital disease (male)	CREBBP
21349	go:0065003	protein-containing complex assembly	GO:0065003	Prostatic Neoplasms	MESH:D011471	Cancer|Urogenital disease (male)	KMT2A
21350	go:0065003	protein-containing complex assembly	GO:0065003	Prostatic Neoplasms	MESH:D011471	Cancer|Urogenital disease (male)	LAMC1
21351	go:0065003	protein-containing complex assembly	GO:0065003	Prostatic Neoplasms	MESH:D011471	Cancer|Urogenital disease (male)	MAPK3
21352	go:0065003	protein-containing complex assembly	GO:0065003	Prostatic Neoplasms	MESH:D011471	Cancer|Urogenital disease (male)	MBD2
21353	go:0065003	protein-containing complex assembly	GO:0065003	Prostatic Neoplasms	MESH:D011471	Cancer|Urogenital disease (male)	MDM2
21354	go:0065003	protein-containing complex assembly	GO:0065003	Prostatic Neoplasms	MESH:D011471	Cancer|Urogenital disease (male)	NR3C1
21355	go:0065003	protein-containing complex assembly	GO:0065003	Prostatic Neoplasms	MESH:D011471	Cancer|Urogenital disease (male)	PARD3
21356	go:0065003	protein-containing complex assembly	GO:0065003	Prostatic Neoplasms	MESH:D011471	Cancer|Urogenital disease (male)	PARP1
21357	go:0065003	protein-containing complex assembly	GO:0065003	Prostatic Neoplasms	MESH:D011471	Cancer|Urogenital disease (male)	PDE4D
21358	go:0065003	protein-containing complex assembly	GO:0065003	Prostatic Neoplasms	MESH:D011471	Cancer|Urogenital disease (male)	PML
21359	go:0065003	protein-containing complex assembly	GO:0065003	Prostatic Neoplasms	MESH:D011471	Cancer|Urogenital disease (male)	STX4A
21360	go:0065003	protein-containing complex assembly	GO:0065003	Prostatic Neoplasms	MESH:D011471	Cancer|Urogenital disease (male)	TP53
21361	go:0065003	protein-containing complex assembly	GO:0065003	Prostatic Neoplasms	MESH:D011471	Cancer|Urogenital disease (male)	TRAF1
21362	go:0065003	protein-containing complex assembly	GO:0065003	Prostatic Neoplasms	MESH:D011471	Cancer|Urogenital disease (male)	TXNRD2
21363	go:0065003	protein-containing complex assembly	GO:0065003	Prostatic Neoplasms	MESH:D011471	Cancer|Urogenital disease (male)	WASF3
21579	go:0006739	NADP metabolic process	GO:0006739	Prostatic Neoplasms	MESH:D011471	Cancer|Urogenital disease (male)	DCXR
21580	go:0006739	NADP metabolic process	GO:0006739	Prostatic Neoplasms	MESH:D011471	Cancer|Urogenital disease (male)	IDH1
22082	go:0046688	response to copper ion	GO:0046688	Prostate cancer, familial	MESH:C537243	Cancer|Urogenital disease (male)	BCL2
22083	go:0046688	response to copper ion	GO:0046688	Prostatic Neoplasms	MESH:D011471	Cancer|Urogenital disease (male)	ATP7B
22084	go:0046688	response to copper ion	GO:0046688	Prostatic Neoplasms	MESH:D011471	Cancer|Urogenital disease (male)	BAX
22085	go:0046688	response to copper ion	GO:0046688	Prostatic Neoplasms	MESH:D011471	Cancer|Urogenital disease (male)	BCL2
22086	go:0046688	response to copper ion	GO:0046688	Prostatic Neoplasms	MESH:D011471	Cancer|Urogenital disease (male)	ICAM1
22087	go:0046688	response to copper ion	GO:0046688	Prostatic Neoplasms	MESH:D011471	Cancer|Urogenital disease (male)	PRNP
22088	go:0046688	response to copper ion	GO:0046688	Prostatic Neoplasms	MESH:D011471	Cancer|Urogenital disease (male)	SLC31A1
22336	go:0048660	regulation of smooth muscle cell proliferation	GO:0048660	Prostate cancer, familial	MESH:C537243	Cancer|Urogenital disease (male)	TCF7L2
22337	go:0048660	regulation of smooth muscle cell proliferation	GO:0048660	Prostatic Neoplasms	MESH:D011471	Cancer|Urogenital disease (male)	CTNNB1
22338	go:0048660	regulation of smooth muscle cell proliferation	GO:0048660	Prostatic Neoplasms	MESH:D011471	Cancer|Urogenital disease (male)	PRKDC
23022	go:0046686	response to cadmium ion	GO:0046686	Prostate cancer, familial	MESH:C537243	Cancer|Urogenital disease (male)	CDKN1B
23023	go:0046686	response to cadmium ion	GO:0046686	Prostatic Intraepithelial Neoplasia	MESH:D019048	Cancer	CDKN1B
23024	go:0046686	response to cadmium ion	GO:0046686	Prostatic Neoplasms	MESH:D011471	Cancer|Urogenital disease (male)	ACHE
23025	go:0046686	response to cadmium ion	GO:0046686	Prostatic Neoplasms	MESH:D011471	Cancer|Urogenital disease (male)	ALAD
23026	go:0046686	response to cadmium ion	GO:0046686	Prostatic Neoplasms	MESH:D011471	Cancer|Urogenital disease (male)	ARG2
23027	go:0046686	response to cadmium ion	GO:0046686	Prostatic Neoplasms	MESH:D011471	Cancer|Urogenital disease (male)	B2M
23028	go:0046686	response to cadmium ion	GO:0046686	Prostatic Neoplasms	MESH:D011471	Cancer|Urogenital disease (male)	CDKN1B
23029	go:0046686	response to cadmium ion	GO:0046686	Prostatic Neoplasms	MESH:D011471	Cancer|Urogenital disease (male)	CTNNB1
23030	go:0046686	response to cadmium ion	GO:0046686	Prostatic Neoplasms	MESH:D011471	Cancer|Urogenital disease (male)	HSD17B3
23031	go:0046686	response to cadmium ion	GO:0046686	Prostatic Neoplasms	MESH:D011471	Cancer|Urogenital disease (male)	HSD3B1
23032	go:0046686	response to cadmium ion	GO:0046686	Prostatic Neoplasms	MESH:D011471	Cancer|Urogenital disease (male)	HSD3B2
23033	go:0046686	response to cadmium ion	GO:0046686	Prostatic Neoplasms	MESH:D011471	Cancer|Urogenital disease (male)	MAPK9
23034	go:0046686	response to cadmium ion	GO:0046686	Prostatic Neoplasms	MESH:D011471	Cancer|Urogenital disease (male)	PRNP
23035	go:0046686	response to cadmium ion	GO:0046686	Prostatic Neoplasms	MESH:D011471	Cancer|Urogenital disease (male)	SOD2
23036	go:0046686	response to cadmium ion	GO:0046686	Prostatic Neoplasms	MESH:D011471	Cancer|Urogenital disease (male)	TERT
23161	go:0044089	positive regulation of cellular component biogenesis	GO:0044089	Prostatic Neoplasms	MESH:D011471	Cancer|Urogenital disease (male)	PIK3R1
23250	go:1902107	positive regulation of leukocyte differentiation	GO:1902107	Prostatic Neoplasms	MESH:D011471	Cancer|Urogenital disease (male)	IL2
23305	go:0006090	pyruvate metabolic process	GO:0006090	Prostatic Neoplasms	MESH:D011471	Cancer|Urogenital disease (male)	LDHB
23373	go:1901798	positive regulation of signal transduction by p53 class mediator	GO:1901798	Prostatic Neoplasms	MESH:D011471	Cancer|Urogenital disease (male)	PML
23374	go:1901798	positive regulation of signal transduction by p53 class mediator	GO:1901798	Prostatic Neoplasms	MESH:D011471	Cancer|Urogenital disease (male)	RPL11
23573	go:0050778	positive regulation of immune response	GO:0050778	Prostatic Neoplasms	MESH:D011471	Cancer|Urogenital disease (male)	IL2
23574	go:0050778	positive regulation of immune response	GO:0050778	Prostatic Neoplasms	MESH:D011471	Cancer|Urogenital disease (male)	MIF
23873	go:0071677	positive regulation of mononuclear cell migration	GO:0071677	Prostatic Neoplasms	MESH:D011471	Cancer|Urogenital disease (male)	TGFB1
24306	go:0006417	regulation of translation	GO:0006417	Prostate cancer, familial	MESH:C537243	Cancer|Urogenital disease (male)	LARP4B
24307	go:0006417	regulation of translation	GO:0006417	Prostatic Neoplasms	MESH:D011471	Cancer|Urogenital disease (male)	AKT1
24308	go:0006417	regulation of translation	GO:0006417	Prostatic Neoplasms	MESH:D011471	Cancer|Urogenital disease (male)	AKT2
24309	go:0006417	regulation of translation	GO:0006417	Prostatic Neoplasms	MESH:D011471	Cancer|Urogenital disease (male)	CNOT3
24310	go:0006417	regulation of translation	GO:0006417	Prostatic Neoplasms	MESH:D011471	Cancer|Urogenital disease (male)	DNAJC3
24311	go:0006417	regulation of translation	GO:0006417	Prostatic Neoplasms	MESH:D011471	Cancer|Urogenital disease (male)	IGF1
24312	go:0006417	regulation of translation	GO:0006417	Prostatic Neoplasms	MESH:D011471	Cancer|Urogenital disease (male)	NAT1
24313	go:0006417	regulation of translation	GO:0006417	Prostatic Neoplasms	MESH:D011471	Cancer|Urogenital disease (male)	RPL10
24314	go:0006417	regulation of translation	GO:0006417	Prostatic Neoplasms	MESH:D011471	Cancer|Urogenital disease (male)	TYMS
24637	go:0071276	cellular response to cadmium ion	GO:0071276	Prostatic Intraepithelial Neoplasia	MESH:D019048	Cancer	MT2A
24638	go:0071276	cellular response to cadmium ion	GO:0071276	Prostatic Neoplasms	MESH:D011471	Cancer|Urogenital disease (male)	HMOX1
24639	go:0071276	cellular response to cadmium ion	GO:0071276	Prostatic Neoplasms	MESH:D011471	Cancer|Urogenital disease (male)	MT2A
24640	go:0071276	cellular response to cadmium ion	GO:0071276	Prostatic Neoplasms	MESH:D011471	Cancer|Urogenital disease (male)	OGG1
24641	go:0071276	cellular response to cadmium ion	GO:0071276	Prostatic Neoplasms	MESH:D011471	Cancer|Urogenital disease (male)	SOX2
24976	go:0071280	cellular response to copper ion	GO:0071280	Prostatic Intraepithelial Neoplasia	MESH:D019048	Cancer	MT2A
24977	go:0071280	cellular response to copper ion	GO:0071280	Prostatic Neoplasms	MESH:D011471	Cancer|Urogenital disease (male)	ATP7B
24978	go:0071280	cellular response to copper ion	GO:0071280	Prostatic Neoplasms	MESH:D011471	Cancer|Urogenital disease (male)	CYP1A1
24979	go:0071280	cellular response to copper ion	GO:0071280	Prostatic Neoplasms	MESH:D011471	Cancer|Urogenital disease (male)	MT2A
24980	go:0071280	cellular response to copper ion	GO:0071280	Prostatic Neoplasms	MESH:D011471	Cancer|Urogenital disease (male)	NFE2L2
24981	go:0071280	cellular response to copper ion	GO:0071280	Prostatic Neoplasms	MESH:D011471	Cancer|Urogenital disease (male)	PRNP
25154	go:0071294	cellular response to zinc ion	GO:0071294	Prostatic Intraepithelial Neoplasia	MESH:D019048	Cancer	MT2A
25155	go:0071294	cellular response to zinc ion	GO:0071294	Prostatic Neoplasms	MESH:D011471	Cancer|Urogenital disease (male)	MT2A
25156	go:0071294	cellular response to zinc ion	GO:0071294	Prostatic Neoplasms	MESH:D011471	Cancer|Urogenital disease (male)	PARP1
25281	go:1905907	negative regulation of amyloid fibril formation	GO:1905907	Prostatic Neoplasms	MESH:D011471	Cancer|Urogenital disease (male)	CLU
25282	go:1905907	negative regulation of amyloid fibril formation	GO:1905907	Prostatic Neoplasms	MESH:D011471	Cancer|Urogenital disease (male)	CRYAB
25334	go:0032984	protein-containing complex disassembly	GO:0032984	Prostatic Neoplasms	MESH:D011471	Cancer|Urogenital disease (male)	HDAC6
25399	go:0097352	autophagosome maturation	GO:0097352	Prostatic Neoplasms	MESH:D011471	Cancer|Urogenital disease (male)	VCP
25453	go:0001732	formation of cytoplasmic translation initiation complex	GO:0001732	Prostatic Neoplasms	MESH:D011471	Cancer|Urogenital disease (male)	EIF3A
25454	go:0001732	formation of cytoplasmic translation initiation complex	GO:0001732	Prostatic Neoplasms	MESH:D011471	Cancer|Urogenital disease (male)	EIF3H
25477	go:0007008	outer mitochondrial membrane organization	GO:0007008	Prostatic Neoplasms	MESH:D011471	Cancer|Urogenital disease (male)	BAX
25518	go:0002503	peptide antigen assembly with MHC class II protein complex	GO:0002503	Prostatic Neoplasms	MESH:D011471	Cancer|Urogenital disease (male)	B2M
25878	go:0019430	removal of superoxide radicals	GO:0019430	Prostatic Neoplasms	MESH:D011471	Cancer|Urogenital disease (male)	MPO
25879	go:0019430	removal of superoxide radicals	GO:0019430	Prostatic Neoplasms	MESH:D011471	Cancer|Urogenital disease (male)	NOS3
25880	go:0019430	removal of superoxide radicals	GO:0019430	Prostatic Neoplasms	MESH:D011471	Cancer|Urogenital disease (male)	NQO1
25881	go:0019430	removal of superoxide radicals	GO:0019430	Prostatic Neoplasms	MESH:D011471	Cancer|Urogenital disease (male)	PRDX2
25882	go:0019430	removal of superoxide radicals	GO:0019430	Prostatic Neoplasms	MESH:D011471	Cancer|Urogenital disease (male)	SOD2
26479	go:0006749	glutathione metabolic process	GO:0006749	Prostatic Intraepithelial Neoplasia	MESH:D019048	Cancer	GSTP1
26480	go:0006749	glutathione metabolic process	GO:0006749	Prostatic Neoplasms	MESH:D011471	Cancer|Urogenital disease (male)	AAAS
26481	go:0006749	glutathione metabolic process	GO:0006749	Prostatic Neoplasms	MESH:D011471	Cancer|Urogenital disease (male)	CRYAB
26482	go:0006749	glutathione metabolic process	GO:0006749	Prostatic Neoplasms	MESH:D011471	Cancer|Urogenital disease (male)	GGT1
26483	go:0006749	glutathione metabolic process	GO:0006749	Prostatic Neoplasms	MESH:D011471	Cancer|Urogenital disease (male)	GSTA1
26484	go:0006749	glutathione metabolic process	GO:0006749	Prostatic Neoplasms	MESH:D011471	Cancer|Urogenital disease (male)	GSTK1
26485	go:0006749	glutathione metabolic process	GO:0006749	Prostatic Neoplasms	MESH:D011471	Cancer|Urogenital disease (male)	GSTM1
26486	go:0006749	glutathione metabolic process	GO:0006749	Prostatic Neoplasms	MESH:D011471	Cancer|Urogenital disease (male)	GSTM3
26487	go:0006749	glutathione metabolic process	GO:0006749	Prostatic Neoplasms	MESH:D011471	Cancer|Urogenital disease (male)	GSTO1
26488	go:0006749	glutathione metabolic process	GO:0006749	Prostatic Neoplasms	MESH:D011471	Cancer|Urogenital disease (male)	GSTP1
26489	go:0006749	glutathione metabolic process	GO:0006749	Prostatic Neoplasms	MESH:D011471	Cancer|Urogenital disease (male)	GSTT1
26490	go:0006749	glutathione metabolic process	GO:0006749	Prostatic Neoplasms	MESH:D011471	Cancer|Urogenital disease (male)	GSTT3
26491	go:0006749	glutathione metabolic process	GO:0006749	Prostatic Neoplasms	MESH:D011471	Cancer|Urogenital disease (male)	HMGN5
26492	go:0006749	glutathione metabolic process	GO:0006749	Prostatic Neoplasms	MESH:D011471	Cancer|Urogenital disease (male)	IDH1
26493	go:0006749	glutathione metabolic process	GO:0006749	Prostatic Neoplasms	MESH:D011471	Cancer|Urogenital disease (male)	SOD2
26494	go:0006749	glutathione metabolic process	GO:0006749	Prostatic Neoplasms	MESH:D011471	Cancer|Urogenital disease (male)	TXNRD2
26663	go:0007007	inner mitochondrial membrane organization	GO:0007007	Prostate cancer, familial	MESH:C537243	Cancer|Urogenital disease (male)	SUGCT
26664	go:0007007	inner mitochondrial membrane organization	GO:0007007	Prostatic Neoplasms	MESH:D011471	Cancer|Urogenital disease (male)	BAX
26665	go:0007007	inner mitochondrial membrane organization	GO:0007007	Prostatic Neoplasms	MESH:D011471	Cancer|Urogenital disease (male)	MYC
26760	go:0046631	alpha-beta T cell activation	GO:0046631	Prostate cancer, familial	MESH:C537243	Cancer|Urogenital disease (male)	DOCK2
26761	go:0046631	alpha-beta T cell activation	GO:0046631	Prostatic Neoplasms	MESH:D011471	Cancer|Urogenital disease (male)	INS
26871	go:0046597	negative regulation of viral entry into host cell	GO:0046597	Prostatic Neoplasms	MESH:D011471	Cancer|Urogenital disease (male)	NBN
27094	go:0051130	positive regulation of cellular component organization	GO:0051130	Prostatic Neoplasms	MESH:D011471	Cancer|Urogenital disease (male)	HDAC6
27095	go:0051130	positive regulation of cellular component organization	GO:0051130	Prostatic Neoplasms	MESH:D011471	Cancer|Urogenital disease (male)	PIK3R1
27096	go:0051130	positive regulation of cellular component organization	GO:0051130	Prostatic Neoplasms	MESH:D011471	Cancer|Urogenital disease (male)	TGFB1
27382	go:2001244	positive regulation of intrinsic apoptotic signaling pathway	GO:2001244	Prostate cancer, familial	MESH:C537243	Cancer|Urogenital disease (male)	BCL2L11
27383	go:2001244	positive regulation of intrinsic apoptotic signaling pathway	GO:2001244	Prostatic Neoplasms	MESH:D011471	Cancer|Urogenital disease (male)	BAX
27384	go:2001244	positive regulation of intrinsic apoptotic signaling pathway	GO:2001244	Prostatic Neoplasms	MESH:D011471	Cancer|Urogenital disease (male)	CAV1
27385	go:2001244	positive regulation of intrinsic apoptotic signaling pathway	GO:2001244	Prostatic Neoplasms	MESH:D011471	Cancer|Urogenital disease (male)	CLU
27386	go:2001244	positive regulation of intrinsic apoptotic signaling pathway	GO:2001244	Prostatic Neoplasms	MESH:D011471	Cancer|Urogenital disease (male)	EI24
27387	go:2001244	positive regulation of intrinsic apoptotic signaling pathway	GO:2001244	Prostatic Neoplasms	MESH:D011471	Cancer|Urogenital disease (male)	NKX3-1
27388	go:2001244	positive regulation of intrinsic apoptotic signaling pathway	GO:2001244	Prostatic Neoplasms	MESH:D011471	Cancer|Urogenital disease (male)	PAWR
27389	go:2001244	positive regulation of intrinsic apoptotic signaling pathway	GO:2001244	Prostatic Neoplasms	MESH:D011471	Cancer|Urogenital disease (male)	TP53
27445	go:0120192	tight junction assembly	GO:0120192	PROSTATE CANCER/BRAIN CANCER SUSCEPTIBILITY	OMIM:603688	Cancer|Nervous system disease|Urogenital disease (male)	EPHB2
27446	go:0120192	tight junction assembly	GO:0120192	Prostatic Neoplasms	MESH:D011471	Cancer|Urogenital disease (male)	PATJ
27588	go:0046034	ATP metabolic process	GO:0046034	Prostatic Neoplasms	MESH:D011471	Cancer|Urogenital disease (male)	BAD
27589	go:0046034	ATP metabolic process	GO:0046034	Prostatic Neoplasms	MESH:D011471	Cancer|Urogenital disease (male)	HSPA1A
27590	go:0046034	ATP metabolic process	GO:0046034	Prostatic Neoplasms	MESH:D011471	Cancer|Urogenital disease (male)	VCP
28535	go:0043161	proteasome-mediated ubiquitin-dependent protein catabolic process	GO:0043161	Prostate cancer, familial	MESH:C537243	Cancer|Urogenital disease (male)	ATM
28536	go:0043161	proteasome-mediated ubiquitin-dependent protein catabolic process	GO:0043161	Prostatic Neoplasms	MESH:D011471	Cancer|Urogenital disease (male)	AKT1
28537	go:0043161	proteasome-mediated ubiquitin-dependent protein catabolic process	GO:0043161	Prostatic Neoplasms	MESH:D011471	Cancer|Urogenital disease (male)	APC
28538	go:0043161	proteasome-mediated ubiquitin-dependent protein catabolic process	GO:0043161	Prostatic Neoplasms	MESH:D011471	Cancer|Urogenital disease (male)	ATM
28539	go:0043161	proteasome-mediated ubiquitin-dependent protein catabolic process	GO:0043161	Prostatic Neoplasms	MESH:D011471	Cancer|Urogenital disease (male)	CTNNB1
28540	go:0043161	proteasome-mediated ubiquitin-dependent protein catabolic process	GO:0043161	Prostatic Neoplasms	MESH:D011471	Cancer|Urogenital disease (male)	CUL3
28541	go:0043161	proteasome-mediated ubiquitin-dependent protein catabolic process	GO:0043161	Prostatic Neoplasms	MESH:D011471	Cancer|Urogenital disease (male)	FAF2
28542	go:0043161	proteasome-mediated ubiquitin-dependent protein catabolic process	GO:0043161	Prostatic Neoplasms	MESH:D011471	Cancer|Urogenital disease (male)	FBXO44
28543	go:0043161	proteasome-mediated ubiquitin-dependent protein catabolic process	GO:0043161	Prostatic Neoplasms	MESH:D011471	Cancer|Urogenital disease (male)	GHR
28544	go:0043161	proteasome-mediated ubiquitin-dependent protein catabolic process	GO:0043161	Prostatic Neoplasms	MESH:D011471	Cancer|Urogenital disease (male)	GSK3B
28545	go:0043161	proteasome-mediated ubiquitin-dependent protein catabolic process	GO:0043161	Prostatic Neoplasms	MESH:D011471	Cancer|Urogenital disease (male)	JAK2
28546	go:0043161	proteasome-mediated ubiquitin-dependent protein catabolic process	GO:0043161	Prostatic Neoplasms	MESH:D011471	Cancer|Urogenital disease (male)	KEAP1
28547	go:0043161	proteasome-mediated ubiquitin-dependent protein catabolic process	GO:0043161	Prostatic Neoplasms	MESH:D011471	Cancer|Urogenital disease (male)	MDM2
28548	go:0043161	proteasome-mediated ubiquitin-dependent protein catabolic process	GO:0043161	Prostatic Neoplasms	MESH:D011471	Cancer|Urogenital disease (male)	MYC
28549	go:0043161	proteasome-mediated ubiquitin-dependent protein catabolic process	GO:0043161	Prostatic Neoplasms	MESH:D011471	Cancer|Urogenital disease (male)	NAGLU
28550	go:0043161	proteasome-mediated ubiquitin-dependent protein catabolic process	GO:0043161	Prostatic Neoplasms	MESH:D011471	Cancer|Urogenital disease (male)	NFE2L2
28551	go:0043161	proteasome-mediated ubiquitin-dependent protein catabolic process	GO:0043161	Prostatic Neoplasms	MESH:D011471	Cancer|Urogenital disease (male)	PML
28552	go:0043161	proteasome-mediated ubiquitin-dependent protein catabolic process	GO:0043161	Prostatic Neoplasms	MESH:D011471	Cancer|Urogenital disease (male)	PPP3CA
28553	go:0043161	proteasome-mediated ubiquitin-dependent protein catabolic process	GO:0043161	Prostatic Neoplasms	MESH:D011471	Cancer|Urogenital disease (male)	RAD23B
28554	go:0043161	proteasome-mediated ubiquitin-dependent protein catabolic process	GO:0043161	Prostatic Neoplasms	MESH:D011471	Cancer|Urogenital disease (male)	RPN2
28555	go:0043161	proteasome-mediated ubiquitin-dependent protein catabolic process	GO:0043161	Prostatic Neoplasms	MESH:D011471	Cancer|Urogenital disease (male)	SIRT1
28556	go:0043161	proteasome-mediated ubiquitin-dependent protein catabolic process	GO:0043161	Prostatic Neoplasms	MESH:D011471	Cancer|Urogenital disease (male)	SPOP
28557	go:0043161	proteasome-mediated ubiquitin-dependent protein catabolic process	GO:0043161	Prostatic Neoplasms	MESH:D011471	Cancer|Urogenital disease (male)	TBL1XR1
28558	go:0043161	proteasome-mediated ubiquitin-dependent protein catabolic process	GO:0043161	Prostatic Neoplasms	MESH:D011471	Cancer|Urogenital disease (male)	TGFB1
28559	go:0043161	proteasome-mediated ubiquitin-dependent protein catabolic process	GO:0043161	Prostatic Neoplasms	MESH:D011471	Cancer|Urogenital disease (male)	USP28
28560	go:0043161	proteasome-mediated ubiquitin-dependent protein catabolic process	GO:0043161	Prostatic Neoplasms	MESH:D011471	Cancer|Urogenital disease (male)	VCP
28753	go:0071451	cellular response to superoxide	GO:0071451	Prostatic Neoplasms	MESH:D011471	Cancer|Urogenital disease (male)	PARP1
28964	go:0070830	bicellular tight junction assembly	GO:0070830	Prostate cancer, familial	MESH:C537243	Cancer|Urogenital disease (male)	CDH1
28965	go:0070830	bicellular tight junction assembly	GO:0070830	Prostatic Intraepithelial Neoplasia	MESH:D019048	Cancer	CDH1
28966	go:0070830	bicellular tight junction assembly	GO:0070830	Prostatic Neoplasms	MESH:D011471	Cancer|Urogenital disease (male)	APC
28967	go:0070830	bicellular tight junction assembly	GO:0070830	Prostatic Neoplasms	MESH:D011471	Cancer|Urogenital disease (male)	CDH1
28968	go:0070830	bicellular tight junction assembly	GO:0070830	Prostatic Neoplasms	MESH:D011471	Cancer|Urogenital disease (male)	CLDN3
28969	go:0070830	bicellular tight junction assembly	GO:0070830	Prostatic Neoplasms	MESH:D011471	Cancer|Urogenital disease (male)	CLDN7
28970	go:0070830	bicellular tight junction assembly	GO:0070830	Prostatic Neoplasms	MESH:D011471	Cancer|Urogenital disease (male)	CLDN9
28971	go:0070830	bicellular tight junction assembly	GO:0070830	Prostatic Neoplasms	MESH:D011471	Cancer|Urogenital disease (male)	CTNNB1
28972	go:0070830	bicellular tight junction assembly	GO:0070830	Prostatic Neoplasms	MESH:D011471	Cancer|Urogenital disease (male)	PARD3
29121	go:0061154	endothelial tube morphogenesis	GO:0061154	Prostatic Neoplasms	MESH:D011471	Cancer|Urogenital disease (male)	CTNNB1
29122	go:0061154	endothelial tube morphogenesis	GO:0061154	Prostatic Neoplasms	MESH:D011471	Cancer|Urogenital disease (male)	MIR21
29278	go:0051280	negative regulation of release of sequestered calcium ion into cytosol	GO:0051280	Prostatic Neoplasms	MESH:D011471	Cancer|Urogenital disease (male)	GSTO1
29279	go:0051280	negative regulation of release of sequestered calcium ion into cytosol	GO:0051280	Prostatic Neoplasms	MESH:D011471	Cancer|Urogenital disease (male)	TGFB1
29645	go:0048754	branching morphogenesis of an epithelial tube	GO:0048754	Prostate cancer, familial	MESH:C537243	Cancer|Urogenital disease (male)	MMP14
29646	go:0048754	branching morphogenesis of an epithelial tube	GO:0048754	Prostatic Neoplasms	MESH:D011471	Cancer|Urogenital disease (male)	BMP7
29647	go:0048754	branching morphogenesis of an epithelial tube	GO:0048754	Prostatic Neoplasms	MESH:D011471	Cancer|Urogenital disease (male)	CLIC4
29648	go:0048754	branching morphogenesis of an epithelial tube	GO:0048754	Prostatic Neoplasms	MESH:D011471	Cancer|Urogenital disease (male)	EGF
29649	go:0048754	branching morphogenesis of an epithelial tube	GO:0048754	Prostatic Neoplasms	MESH:D011471	Cancer|Urogenital disease (male)	FGF10
29650	go:0048754	branching morphogenesis of an epithelial tube	GO:0048754	Prostatic Neoplasms	MESH:D011471	Cancer|Urogenital disease (male)	HNF1B
29651	go:0048754	branching morphogenesis of an epithelial tube	GO:0048754	Prostatic Neoplasms	MESH:D011471	Cancer|Urogenital disease (male)	IGF1
29652	go:0048754	branching morphogenesis of an epithelial tube	GO:0048754	Prostatic Neoplasms	MESH:D011471	Cancer|Urogenital disease (male)	MET
29653	go:0048754	branching morphogenesis of an epithelial tube	GO:0048754	Prostatic Neoplasms	MESH:D011471	Cancer|Urogenital disease (male)	NKX3-1
29654	go:0048754	branching morphogenesis of an epithelial tube	GO:0048754	Prostatic Neoplasms	MESH:D011471	Cancer|Urogenital disease (male)	VEGFA
29655	go:0048754	branching morphogenesis of an epithelial tube	GO:0048754	Prostatic Neoplasms	MESH:D011471	Cancer|Urogenital disease (male)	WNT4
30565	go:0071230	cellular response to amino acid stimulus	GO:0071230	Prostate cancer, familial	MESH:C537243	Cancer|Urogenital disease (male)	CDH1
30566	go:0071230	cellular response to amino acid stimulus	GO:0071230	Prostate cancer, familial	MESH:C537243	Cancer|Urogenital disease (male)	DNMT3B
30567	go:0071230	cellular response to amino acid stimulus	GO:0071230	Prostatic Intraepithelial Neoplasia	MESH:D019048	Cancer	CDH1
30568	go:0071230	cellular response to amino acid stimulus	GO:0071230	Prostatic Intraepithelial Neoplasia	MESH:D019048	Cancer	DNMT1
30569	go:0071230	cellular response to amino acid stimulus	GO:0071230	Prostatic Neoplasms	MESH:D011471	Cancer|Urogenital disease (male)	CDH1
30570	go:0071230	cellular response to amino acid stimulus	GO:0071230	Prostatic Neoplasms	MESH:D011471	Cancer|Urogenital disease (male)	CUL3
30571	go:0071230	cellular response to amino acid stimulus	GO:0071230	Prostatic Neoplasms	MESH:D011471	Cancer|Urogenital disease (male)	DNMT1
30572	go:0071230	cellular response to amino acid stimulus	GO:0071230	Prostatic Neoplasms	MESH:D011471	Cancer|Urogenital disease (male)	DNMT3B
30573	go:0071230	cellular response to amino acid stimulus	GO:0071230	Prostatic Neoplasms	MESH:D011471	Cancer|Urogenital disease (male)	EGFR
30574	go:0071230	cellular response to amino acid stimulus	GO:0071230	Prostatic Neoplasms	MESH:D011471	Cancer|Urogenital disease (male)	MTOR
30575	go:0071230	cellular response to amino acid stimulus	GO:0071230	Prostatic Neoplasms	MESH:D011471	Cancer|Urogenital disease (male)	SESN3
30839	go:0010498	proteasomal protein catabolic process	GO:0010498	Prostatic Neoplasms	MESH:D011471	Cancer|Urogenital disease (male)	FAF2
30840	go:0010498	proteasomal protein catabolic process	GO:0010498	Prostatic Neoplasms	MESH:D011471	Cancer|Urogenital disease (male)	FBXO44
30841	go:0010498	proteasomal protein catabolic process	GO:0010498	Prostatic Neoplasms	MESH:D011471	Cancer|Urogenital disease (male)	RPN2
30842	go:0010498	proteasomal protein catabolic process	GO:0010498	Prostatic Neoplasms	MESH:D011471	Cancer|Urogenital disease (male)	SETD2
30843	go:0010498	proteasomal protein catabolic process	GO:0010498	Prostatic Neoplasms	MESH:D011471	Cancer|Urogenital disease (male)	VCP
30884	go:0006383	transcription by RNA polymerase III	GO:0006383	Prostatic Neoplasms	MESH:D011471	Cancer|Urogenital disease (male)	IVNS1ABP
31370	go:0006511	ubiquitin-dependent protein catabolic process	GO:0006511	Prostate cancer, familial	MESH:C537243	Cancer|Urogenital disease (male)	RNF43
31371	go:0006511	ubiquitin-dependent protein catabolic process	GO:0006511	Prostatic Neoplasms	MESH:D011471	Cancer|Urogenital disease (male)	AKT1
31372	go:0006511	ubiquitin-dependent protein catabolic process	GO:0006511	Prostatic Neoplasms	MESH:D011471	Cancer|Urogenital disease (male)	BAP1
31373	go:0006511	ubiquitin-dependent protein catabolic process	GO:0006511	Prostatic Neoplasms	MESH:D011471	Cancer|Urogenital disease (male)	CUL3
31374	go:0006511	ubiquitin-dependent protein catabolic process	GO:0006511	Prostatic Neoplasms	MESH:D011471	Cancer|Urogenital disease (male)	EGF
31375	go:0006511	ubiquitin-dependent protein catabolic process	GO:0006511	Prostatic Neoplasms	MESH:D011471	Cancer|Urogenital disease (male)	EGFR
31376	go:0006511	ubiquitin-dependent protein catabolic process	GO:0006511	Prostatic Neoplasms	MESH:D011471	Cancer|Urogenital disease (male)	HDAC6
31377	go:0006511	ubiquitin-dependent protein catabolic process	GO:0006511	Prostatic Neoplasms	MESH:D011471	Cancer|Urogenital disease (male)	HERPUD1
31378	go:0006511	ubiquitin-dependent protein catabolic process	GO:0006511	Prostatic Neoplasms	MESH:D011471	Cancer|Urogenital disease (male)	INS
31379	go:0006511	ubiquitin-dependent protein catabolic process	GO:0006511	Prostatic Neoplasms	MESH:D011471	Cancer|Urogenital disease (male)	KEAP1
31380	go:0006511	ubiquitin-dependent protein catabolic process	GO:0006511	Prostatic Neoplasms	MESH:D011471	Cancer|Urogenital disease (male)	MAP3K1
31381	go:0006511	ubiquitin-dependent protein catabolic process	GO:0006511	Prostatic Neoplasms	MESH:D011471	Cancer|Urogenital disease (male)	MDM2
31382	go:0006511	ubiquitin-dependent protein catabolic process	GO:0006511	Prostatic Neoplasms	MESH:D011471	Cancer|Urogenital disease (male)	MTOR
31383	go:0006511	ubiquitin-dependent protein catabolic process	GO:0006511	Prostatic Neoplasms	MESH:D011471	Cancer|Urogenital disease (male)	RLIM
31384	go:0006511	ubiquitin-dependent protein catabolic process	GO:0006511	Prostatic Neoplasms	MESH:D011471	Cancer|Urogenital disease (male)	RNF130
31385	go:0006511	ubiquitin-dependent protein catabolic process	GO:0006511	Prostatic Neoplasms	MESH:D011471	Cancer|Urogenital disease (male)	RNF43
31386	go:0006511	ubiquitin-dependent protein catabolic process	GO:0006511	Prostatic Neoplasms	MESH:D011471	Cancer|Urogenital disease (male)	SPOP
31387	go:0006511	ubiquitin-dependent protein catabolic process	GO:0006511	Prostatic Neoplasms	MESH:D011471	Cancer|Urogenital disease (male)	TPD52L1
31388	go:0006511	ubiquitin-dependent protein catabolic process	GO:0006511	Prostatic Neoplasms	MESH:D011471	Cancer|Urogenital disease (male)	VCP
31604	go:0061136	regulation of proteasomal protein catabolic process	GO:0061136	Prostatic Neoplasms	MESH:D011471	Cancer|Urogenital disease (male)	TMF1
31605	go:0061136	regulation of proteasomal protein catabolic process	GO:0061136	Prostatic Neoplasms	MESH:D011471	Cancer|Urogenital disease (male)	USP28
31694	go:1902255	positive regulation of intrinsic apoptotic signaling pathway by p53 class mediator	GO:1902255	Prostatic Neoplasms	MESH:D011471	Cancer|Urogenital disease (male)	MYC
31771	go:0060368	regulation of Fc receptor mediated stimulatory signaling pathway	GO:0060368	Prostatic Intraepithelial Neoplasia	MESH:D019048	Cancer	PTEN
31772	go:0060368	regulation of Fc receptor mediated stimulatory signaling pathway	GO:0060368	Prostatic Neoplasms	MESH:D011471	Cancer|Urogenital disease (male)	PTEN
32024	go:0050765	negative regulation of phagocytosis	GO:0050765	Prostatic Intraepithelial Neoplasia	MESH:D019048	Cancer	PTEN
32025	go:0050765	negative regulation of phagocytosis	GO:0050765	Prostatic Neoplasms	MESH:D011471	Cancer|Urogenital disease (male)	PTEN
32026	go:0050765	negative regulation of phagocytosis	GO:0050765	Prostatic Neoplasms	MESH:D011471	Cancer|Urogenital disease (male)	TGFB1
32241	go:0042743	hydrogen peroxide metabolic process	GO:0042743	Prostatic Neoplasms	MESH:D011471	Cancer|Urogenital disease (male)	EGFR
32242	go:0042743	hydrogen peroxide metabolic process	GO:0042743	Prostatic Neoplasms	MESH:D011471	Cancer|Urogenital disease (male)	PRDX2
32243	go:0042743	hydrogen peroxide metabolic process	GO:0042743	Prostatic Neoplasms	MESH:D011471	Cancer|Urogenital disease (male)	SOD2
32771	go:0010043	response to zinc ion	GO:0010043	Prostatic Intraepithelial Neoplasia	MESH:D019048	Cancer	PTEN
32772	go:0010043	response to zinc ion	GO:0010043	Prostatic Neoplasms	MESH:D011471	Cancer|Urogenital disease (male)	ALAD
32773	go:0010043	response to zinc ion	GO:0010043	Prostatic Neoplasms	MESH:D011471	Cancer|Urogenital disease (male)	ATP7B
32774	go:0010043	response to zinc ion	GO:0010043	Prostatic Neoplasms	MESH:D011471	Cancer|Urogenital disease (male)	BGLAP
32775	go:0010043	response to zinc ion	GO:0010043	Prostatic Neoplasms	MESH:D011471	Cancer|Urogenital disease (male)	GSK3B
32776	go:0010043	response to zinc ion	GO:0010043	Prostatic Neoplasms	MESH:D011471	Cancer|Urogenital disease (male)	PTEN
32777	go:0010043	response to zinc ion	GO:0010043	Prostatic Neoplasms	MESH:D011471	Cancer|Urogenital disease (male)	SOD2
32778	go:0010043	response to zinc ion	GO:0010043	Prostatic Neoplasms	MESH:D011471	Cancer|Urogenital disease (male)	VIM
32901	go:0006995	cellular response to nitrogen starvation	GO:0006995	Prostatic Neoplasms	MESH:D011471	Cancer|Urogenital disease (male)	IL6ST
32996	go:0006605	protein targeting	GO:0006605	Prostatic Neoplasms	MESH:D011471	Cancer|Urogenital disease (male)	PML
32997	go:0006605	protein targeting	GO:0006605	Prostatic Neoplasms	MESH:D011471	Cancer|Urogenital disease (male)	RPL11
32998	go:0006605	protein targeting	GO:0006605	Prostatic Neoplasms	MESH:D011471	Cancer|Urogenital disease (male)	VPS52
33190	go:2000059	negative regulation of ubiquitin-dependent protein catabolic process	GO:2000059	Prostatic Neoplasms	MESH:D011471	Cancer|Urogenital disease (male)	GSK3B
33191	go:2000059	negative regulation of ubiquitin-dependent protein catabolic process	GO:2000059	Prostatic Neoplasms	MESH:D011471	Cancer|Urogenital disease (male)	MTOR
33192	go:2000059	negative regulation of ubiquitin-dependent protein catabolic process	GO:2000059	Prostatic Neoplasms	MESH:D011471	Cancer|Urogenital disease (male)	PML
33193	go:2000059	negative regulation of ubiquitin-dependent protein catabolic process	GO:2000059	Prostatic Neoplasms	MESH:D011471	Cancer|Urogenital disease (male)	RPL11
33521	go:1902600	proton transmembrane transport	GO:1902600	Prostatic Neoplasms	MESH:D011471	Cancer|Urogenital disease (male)	STAB2
33522	go:1902600	proton transmembrane transport	GO:1902600	Prostatic Neoplasms	MESH:D011471	Cancer|Urogenital disease (male)	UCP3
34164	go:0034605	cellular response to heat	GO:0034605	Prostatic Neoplasms	MESH:D011471	Cancer|Urogenital disease (male)	AKT1
34165	go:0034605	cellular response to heat	GO:0034605	Prostatic Neoplasms	MESH:D011471	Cancer|Urogenital disease (male)	CDKN1A
34166	go:0034605	cellular response to heat	GO:0034605	Prostatic Neoplasms	MESH:D011471	Cancer|Urogenital disease (male)	HDAC6
34167	go:0034605	cellular response to heat	GO:0034605	Prostatic Neoplasms	MESH:D011471	Cancer|Urogenital disease (male)	HMOX1
34168	go:0034605	cellular response to heat	GO:0034605	Prostatic Neoplasms	MESH:D011471	Cancer|Urogenital disease (male)	HSP90AB1
34169	go:0034605	cellular response to heat	GO:0034605	Prostatic Neoplasms	MESH:D011471	Cancer|Urogenital disease (male)	HSPA1A
34170	go:0034605	cellular response to heat	GO:0034605	Prostatic Neoplasms	MESH:D011471	Cancer|Urogenital disease (male)	NOS3
34171	go:0034605	cellular response to heat	GO:0034605	Prostatic Neoplasms	MESH:D011471	Cancer|Urogenital disease (male)	PTGS2
34172	go:0034605	cellular response to heat	GO:0034605	Prostatic Neoplasms	MESH:D011471	Cancer|Urogenital disease (male)	TP53
34173	go:0034605	cellular response to heat	GO:0034605	Prostatic Neoplasms	MESH:D011471	Cancer|Urogenital disease (male)	VCP
34583	go:0043067	regulation of programmed cell death	GO:0043067	Prostate cancer, familial	MESH:C537243	Cancer|Urogenital disease (male)	BCL2
34584	go:0043067	regulation of programmed cell death	GO:0043067	Prostatic Neoplasms	MESH:D011471	Cancer|Urogenital disease (male)	BCL2
34585	go:0043067	regulation of programmed cell death	GO:0043067	Prostatic Neoplasms	MESH:D011471	Cancer|Urogenital disease (male)	CRYAB
34750	go:0006986	response to unfolded protein	GO:0006986	Prostatic Neoplasms	MESH:D011471	Cancer|Urogenital disease (male)	CREB3L4
34751	go:0006986	response to unfolded protein	GO:0006986	Prostatic Neoplasms	MESH:D011471	Cancer|Urogenital disease (male)	DAB2IP
34752	go:0006986	response to unfolded protein	GO:0006986	Prostatic Neoplasms	MESH:D011471	Cancer|Urogenital disease (male)	DNAJC3
34753	go:0006986	response to unfolded protein	GO:0006986	Prostatic Neoplasms	MESH:D011471	Cancer|Urogenital disease (male)	ERP44
34754	go:0006986	response to unfolded protein	GO:0006986	Prostatic Neoplasms	MESH:D011471	Cancer|Urogenital disease (male)	FAF2
34755	go:0006986	response to unfolded protein	GO:0006986	Prostatic Neoplasms	MESH:D011471	Cancer|Urogenital disease (male)	HERPUD1
34756	go:0006986	response to unfolded protein	GO:0006986	Prostatic Neoplasms	MESH:D011471	Cancer|Urogenital disease (male)	HSP90AB1
34757	go:0006986	response to unfolded protein	GO:0006986	Prostatic Neoplasms	MESH:D011471	Cancer|Urogenital disease (male)	HSPA1A
35003	go:0034341	response to type II interferon	GO:0034341	Prostatic Neoplasms	MESH:D011471	Cancer|Urogenital disease (male)	ATF3
35883	go:0034599	cellular response to oxidative stress	GO:0034599	Prostate cancer, familial	MESH:C537243	Cancer|Urogenital disease (male)	CHEK2
35884	go:0034599	cellular response to oxidative stress	GO:0034599	Prostatic Neoplasms	MESH:D011471	Cancer|Urogenital disease (male)	CHEK2
35885	go:0034599	cellular response to oxidative stress	GO:0034599	Prostatic Neoplasms	MESH:D011471	Cancer|Urogenital disease (male)	CUL3
35886	go:0034599	cellular response to oxidative stress	GO:0034599	Prostatic Neoplasms	MESH:D011471	Cancer|Urogenital disease (male)	ETV5
35887	go:0034599	cellular response to oxidative stress	GO:0034599	Prostatic Neoplasms	MESH:D011471	Cancer|Urogenital disease (male)	FOXO1
35888	go:0034599	cellular response to oxidative stress	GO:0034599	Prostatic Neoplasms	MESH:D011471	Cancer|Urogenital disease (male)	GGT1
35889	go:0034599	cellular response to oxidative stress	GO:0034599	Prostatic Neoplasms	MESH:D011471	Cancer|Urogenital disease (male)	HIF1A
35890	go:0034599	cellular response to oxidative stress	GO:0034599	Prostatic Neoplasms	MESH:D011471	Cancer|Urogenital disease (male)	HSPA1A
35891	go:0034599	cellular response to oxidative stress	GO:0034599	Prostatic Neoplasms	MESH:D011471	Cancer|Urogenital disease (male)	KEAP1
35892	go:0034599	cellular response to oxidative stress	GO:0034599	Prostatic Neoplasms	MESH:D011471	Cancer|Urogenital disease (male)	NAGLU
35893	go:0034599	cellular response to oxidative stress	GO:0034599	Prostatic Neoplasms	MESH:D011471	Cancer|Urogenital disease (male)	NFE2L2
35894	go:0034599	cellular response to oxidative stress	GO:0034599	Prostatic Neoplasms	MESH:D011471	Cancer|Urogenital disease (male)	NGFR
35895	go:0034599	cellular response to oxidative stress	GO:0034599	Prostatic Neoplasms	MESH:D011471	Cancer|Urogenital disease (male)	NQO1
35896	go:0034599	cellular response to oxidative stress	GO:0034599	Prostatic Neoplasms	MESH:D011471	Cancer|Urogenital disease (male)	OGG1
35897	go:0034599	cellular response to oxidative stress	GO:0034599	Prostatic Neoplasms	MESH:D011471	Cancer|Urogenital disease (male)	PARP1
35898	go:0034599	cellular response to oxidative stress	GO:0034599	Prostatic Neoplasms	MESH:D011471	Cancer|Urogenital disease (male)	PENK
35899	go:0034599	cellular response to oxidative stress	GO:0034599	Prostatic Neoplasms	MESH:D011471	Cancer|Urogenital disease (male)	PRDX2
35900	go:0034599	cellular response to oxidative stress	GO:0034599	Prostatic Neoplasms	MESH:D011471	Cancer|Urogenital disease (male)	SELENOS
35901	go:0034599	cellular response to oxidative stress	GO:0034599	Prostatic Neoplasms	MESH:D011471	Cancer|Urogenital disease (male)	SOD2
35902	go:0034599	cellular response to oxidative stress	GO:0034599	Prostatic Neoplasms	MESH:D011471	Cancer|Urogenital disease (male)	STX4A
35903	go:0034599	cellular response to oxidative stress	GO:0034599	Prostatic Neoplasms	MESH:D011471	Cancer|Urogenital disease (male)	TXNRD2
36410	go:1902176	negative regulation of oxidative stress-induced intrinsic apoptotic signaling pathway	GO:1902176	Prostatic Neoplasms	MESH:D011471	Cancer|Urogenital disease (male)	AKT1
36411	go:1902176	negative regulation of oxidative stress-induced intrinsic apoptotic signaling pathway	GO:1902176	Prostatic Neoplasms	MESH:D011471	Cancer|Urogenital disease (male)	INS
36412	go:1902176	negative regulation of oxidative stress-induced intrinsic apoptotic signaling pathway	GO:1902176	Prostatic Neoplasms	MESH:D011471	Cancer|Urogenital disease (male)	NFE2L2
36413	go:1902176	negative regulation of oxidative stress-induced intrinsic apoptotic signaling pathway	GO:1902176	Prostatic Neoplasms	MESH:D011471	Cancer|Urogenital disease (male)	SIRT1
36414	go:1902176	negative regulation of oxidative stress-induced intrinsic apoptotic signaling pathway	GO:1902176	Prostatic Neoplasms	MESH:D011471	Cancer|Urogenital disease (male)	SOD2
36500	go:1904292	regulation of ERAD pathway	GO:1904292	Prostatic Neoplasms	MESH:D011471	Cancer|Urogenital disease (male)	HERPUD1
36556	go:1903573	negative regulation of response to endoplasmic reticulum stress	GO:1903573	Prostatic Neoplasms	MESH:D011471	Cancer|Urogenital disease (male)	ALOX5
36557	go:1903573	negative regulation of response to endoplasmic reticulum stress	GO:1903573	Prostatic Neoplasms	MESH:D011471	Cancer|Urogenital disease (male)	CLU
36672	go:0032873	negative regulation of stress-activated MAPK cascade	GO:0032873	Prostatic Intraepithelial Neoplasia	MESH:D019048	Cancer	GSTP1
36673	go:0032873	negative regulation of stress-activated MAPK cascade	GO:0032873	Prostatic Neoplasms	MESH:D011471	Cancer|Urogenital disease (male)	FOXO1
36674	go:0032873	negative regulation of stress-activated MAPK cascade	GO:0032873	Prostatic Neoplasms	MESH:D011471	Cancer|Urogenital disease (male)	GSTP1
36675	go:0032873	negative regulation of stress-activated MAPK cascade	GO:0032873	Prostatic Neoplasms	MESH:D011471	Cancer|Urogenital disease (male)	MYC
36676	go:0032873	negative regulation of stress-activated MAPK cascade	GO:0032873	Prostatic Neoplasms	MESH:D011471	Cancer|Urogenital disease (male)	QARS1
36727	go:0032071	regulation of endodeoxyribonuclease activity	GO:0032071	Prostatic Neoplasms	MESH:D011471	Cancer|Urogenital disease (male)	SIRT1
36760	go:0000056	ribosomal small subunit export from nucleus	GO:0000056	Prostatic Neoplasms	MESH:D011471	Cancer|Urogenital disease (male)	XPO1
37090	go:2000377	regulation of reactive oxygen species metabolic process	GO:2000377	Prostatic Neoplasms	MESH:D011471	Cancer|Urogenital disease (male)	CYP1B1
37091	go:2000377	regulation of reactive oxygen species metabolic process	GO:2000377	Prostatic Neoplasms	MESH:D011471	Cancer|Urogenital disease (male)	FOXO1
37092	go:2000377	regulation of reactive oxygen species metabolic process	GO:2000377	Prostatic Neoplasms	MESH:D011471	Cancer|Urogenital disease (male)	MAP3K7
37093	go:2000377	regulation of reactive oxygen species metabolic process	GO:2000377	Prostatic Neoplasms	MESH:D011471	Cancer|Urogenital disease (male)	MIR21
37094	go:2000377	regulation of reactive oxygen species metabolic process	GO:2000377	Prostatic Neoplasms	MESH:D011471	Cancer|Urogenital disease (male)	NGFR
37441	go:0038202	TORC1 signaling	GO:0038202	Prostatic Neoplasms	MESH:D011471	Cancer|Urogenital disease (male)	AKT1
37442	go:0038202	TORC1 signaling	GO:0038202	Prostatic Neoplasms	MESH:D011471	Cancer|Urogenital disease (male)	MAPK3
37443	go:0038202	TORC1 signaling	GO:0038202	Prostatic Neoplasms	MESH:D011471	Cancer|Urogenital disease (male)	MTOR
37444	go:0038202	TORC1 signaling	GO:0038202	Prostatic Neoplasms	MESH:D011471	Cancer|Urogenital disease (male)	PRKACB
37445	go:0038202	TORC1 signaling	GO:0038202	Prostatic Neoplasms	MESH:D011471	Cancer|Urogenital disease (male)	USP7
37556	go:0097720	calcineurin-mediated signaling	GO:0097720	Prostatic Neoplasms	MESH:D011471	Cancer|Urogenital disease (male)	CYP19A1
37557	go:0097720	calcineurin-mediated signaling	GO:0097720	Prostatic Neoplasms	MESH:D011471	Cancer|Urogenital disease (male)	PPP3CA
38246	go:0030855	epithelial cell differentiation	GO:0030855	Prostatic Neoplasms	MESH:D011471	Cancer|Urogenital disease (male)	ANXA4
38247	go:0030855	epithelial cell differentiation	GO:0030855	Prostatic Neoplasms	MESH:D011471	Cancer|Urogenital disease (male)	APC
38248	go:0030855	epithelial cell differentiation	GO:0030855	Prostatic Neoplasms	MESH:D011471	Cancer|Urogenital disease (male)	BMP7
38249	go:0030855	epithelial cell differentiation	GO:0030855	Prostatic Neoplasms	MESH:D011471	Cancer|Urogenital disease (male)	CBR1
38250	go:0030855	epithelial cell differentiation	GO:0030855	Prostatic Neoplasms	MESH:D011471	Cancer|Urogenital disease (male)	CNN3
38251	go:0030855	epithelial cell differentiation	GO:0030855	Prostatic Neoplasms	MESH:D011471	Cancer|Urogenital disease (male)	CTNNB1
38252	go:0030855	epithelial cell differentiation	GO:0030855	Prostatic Neoplasms	MESH:D011471	Cancer|Urogenital disease (male)	CTSB
38253	go:0030855	epithelial cell differentiation	GO:0030855	Prostatic Neoplasms	MESH:D011471	Cancer|Urogenital disease (male)	EGF
38254	go:0030855	epithelial cell differentiation	GO:0030855	Prostatic Neoplasms	MESH:D011471	Cancer|Urogenital disease (male)	EHF
38255	go:0030855	epithelial cell differentiation	GO:0030855	Prostatic Neoplasms	MESH:D011471	Cancer|Urogenital disease (male)	EZR
38256	go:0030855	epithelial cell differentiation	GO:0030855	Prostatic Neoplasms	MESH:D011471	Cancer|Urogenital disease (male)	FGF10
38257	go:0030855	epithelial cell differentiation	GO:0030855	Prostatic Neoplasms	MESH:D011471	Cancer|Urogenital disease (male)	GSTA1
38258	go:0030855	epithelial cell differentiation	GO:0030855	Prostatic Neoplasms	MESH:D011471	Cancer|Urogenital disease (male)	GSTK1
38259	go:0030855	epithelial cell differentiation	GO:0030855	Prostatic Neoplasms	MESH:D011471	Cancer|Urogenital disease (male)	ID3
38260	go:0030855	epithelial cell differentiation	GO:0030855	Prostatic Neoplasms	MESH:D011471	Cancer|Urogenital disease (male)	PTHLH
38261	go:0030855	epithelial cell differentiation	GO:0030855	Prostatic Neoplasms	MESH:D011471	Cancer|Urogenital disease (male)	SPINK5
38262	go:0030855	epithelial cell differentiation	GO:0030855	Prostatic Neoplasms	MESH:D011471	Cancer|Urogenital disease (male)	ST14
38263	go:0030855	epithelial cell differentiation	GO:0030855	Prostatic Neoplasms	MESH:D011471	Cancer|Urogenital disease (male)	TPP1
38264	go:0030855	epithelial cell differentiation	GO:0030855	Prostatic Neoplasms	MESH:D011471	Cancer|Urogenital disease (male)	TST
38265	go:0030855	epithelial cell differentiation	GO:0030855	Prostatic Neoplasms	MESH:D011471	Cancer|Urogenital disease (male)	VEGFA
38398	go:0030490	maturation of SSU-rRNA	GO:0030490	Prostatic Neoplasms	MESH:D011471	Cancer|Urogenital disease (male)	RPS19
38454	go:1901799	negative regulation of proteasomal protein catabolic process	GO:1901799	Prostatic Neoplasms	MESH:D011471	Cancer|Urogenital disease (male)	ALAD
38455	go:1901799	negative regulation of proteasomal protein catabolic process	GO:1901799	Prostatic Neoplasms	MESH:D011471	Cancer|Urogenital disease (male)	HSP90AB1
38456	go:1901799	negative regulation of proteasomal protein catabolic process	GO:1901799	Prostatic Neoplasms	MESH:D011471	Cancer|Urogenital disease (male)	MTOR

## Sheet: ExIR|Pathway|PC
X..Input	DiseaseName	DiseaseID	DiseaseCategories	PathwayName	PathwayID	InferenceGeneSymbol			Title: PC associated KEGG pathways corresponding to ExIR-derived mediators
239	ribosome	Prostatic Neoplasms	MESH:D011471	Cancer|Urogenital disease (male)	Ribosome	KEGG:hsa03010	RPL10
240	ribosome	Prostatic Neoplasms	MESH:D011471	Cancer|Urogenital disease (male)	Ribosome	KEGG:hsa03010	RPL11
241	ribosome	Prostatic Neoplasms	MESH:D011471	Cancer|Urogenital disease (male)	Ribosome	KEGG:hsa03010	RPL12
242	ribosome	Prostatic Neoplasms	MESH:D011471	Cancer|Urogenital disease (male)	Ribosome	KEGG:hsa03010	RPS19
510	citrate cycle (tca cycle)	Prostatic Neoplasms	MESH:D011471	Cancer|Urogenital disease (male)	Citrate cycle (TCA cycle)	KEGG:hsa00020	IDH1
511	citrate cycle (tca cycle)	Prostatic Neoplasms	MESH:D011471	Cancer|Urogenital disease (male)	Citrate cycle (TCA cycle)	KEGG:hsa00020	PDHA1
960	retrograde endocannabinoid signaling	Prostatic Neoplasms	MESH:D011471	Cancer|Urogenital disease (male)	Retrograde endocannabinoid signaling	KEGG:hsa04723	GNG5
961	retrograde endocannabinoid signaling	Prostatic Neoplasms	MESH:D011471	Cancer|Urogenital disease (male)	Retrograde endocannabinoid signaling	KEGG:hsa04723	ITPR1
962	retrograde endocannabinoid signaling	Prostatic Neoplasms	MESH:D011471	Cancer|Urogenital disease (male)	Retrograde endocannabinoid signaling	KEGG:hsa04723	MAPK3
963	retrograde endocannabinoid signaling	Prostatic Neoplasms	MESH:D011471	Cancer|Urogenital disease (male)	Retrograde endocannabinoid signaling	KEGG:hsa04723	MAPK9
964	retrograde endocannabinoid signaling	Prostatic Neoplasms	MESH:D011471	Cancer|Urogenital disease (male)	Retrograde endocannabinoid signaling	KEGG:hsa04723	PRKACB
965	retrograde endocannabinoid signaling	Prostatic Neoplasms	MESH:D011471	Cancer|Urogenital disease (male)	Retrograde endocannabinoid signaling	KEGG:hsa04723	PTGS2
1437	protein processing in endoplasmic reticulum	Prostate cancer, familial	MESH:C537243	Cancer|Urogenital disease (male)	Protein processing in endoplasmic reticulum	KEGG:hsa04141	BCL2
1438	protein processing in endoplasmic reticulum	Prostatic Neoplasms	MESH:D011471	Cancer|Urogenital disease (male)	Protein processing in endoplasmic reticulum	KEGG:hsa04141	BAX
1439	protein processing in endoplasmic reticulum	Prostatic Neoplasms	MESH:D011471	Cancer|Urogenital disease (male)	Protein processing in endoplasmic reticulum	KEGG:hsa04141	BCL2
1440	protein processing in endoplasmic reticulum	Prostatic Neoplasms	MESH:D011471	Cancer|Urogenital disease (male)	Protein processing in endoplasmic reticulum	KEGG:hsa04141	CALR
1441	protein processing in endoplasmic reticulum	Prostatic Neoplasms	MESH:D011471	Cancer|Urogenital disease (male)	Protein processing in endoplasmic reticulum	KEGG:hsa04141	CRYAB
1442	protein processing in endoplasmic reticulum	Prostatic Neoplasms	MESH:D011471	Cancer|Urogenital disease (male)	Protein processing in endoplasmic reticulum	KEGG:hsa04141	DNAJC10
1443	protein processing in endoplasmic reticulum	Prostatic Neoplasms	MESH:D011471	Cancer|Urogenital disease (male)	Protein processing in endoplasmic reticulum	KEGG:hsa04141	DNAJC3
1444	protein processing in endoplasmic reticulum	Prostatic Neoplasms	MESH:D011471	Cancer|Urogenital disease (male)	Protein processing in endoplasmic reticulum	KEGG:hsa04141	EIF2AK2
1445	protein processing in endoplasmic reticulum	Prostatic Neoplasms	MESH:D011471	Cancer|Urogenital disease (male)	Protein processing in endoplasmic reticulum	KEGG:hsa04141	ERP29
1446	protein processing in endoplasmic reticulum	Prostatic Neoplasms	MESH:D011471	Cancer|Urogenital disease (male)	Protein processing in endoplasmic reticulum	KEGG:hsa04141	HERPUD1
1447	protein processing in endoplasmic reticulum	Prostatic Neoplasms	MESH:D011471	Cancer|Urogenital disease (male)	Protein processing in endoplasmic reticulum	KEGG:hsa04141	HSP90AB1
1448	protein processing in endoplasmic reticulum	Prostatic Neoplasms	MESH:D011471	Cancer|Urogenital disease (male)	Protein processing in endoplasmic reticulum	KEGG:hsa04141	HSP90B1
1449	protein processing in endoplasmic reticulum	Prostatic Neoplasms	MESH:D011471	Cancer|Urogenital disease (male)	Protein processing in endoplasmic reticulum	KEGG:hsa04141	HSPA1A
1450	protein processing in endoplasmic reticulum	Prostatic Neoplasms	MESH:D011471	Cancer|Urogenital disease (male)	Protein processing in endoplasmic reticulum	KEGG:hsa04141	MAPK9
1451	protein processing in endoplasmic reticulum	Prostatic Neoplasms	MESH:D011471	Cancer|Urogenital disease (male)	Protein processing in endoplasmic reticulum	KEGG:hsa04141	MBTPS1
1452	protein processing in endoplasmic reticulum	Prostatic Neoplasms	MESH:D011471	Cancer|Urogenital disease (male)	Protein processing in endoplasmic reticulum	KEGG:hsa04141	NFE2L2
1453	protein processing in endoplasmic reticulum	Prostatic Neoplasms	MESH:D011471	Cancer|Urogenital disease (male)	Protein processing in endoplasmic reticulum	KEGG:hsa04141	P4HB
1454	protein processing in endoplasmic reticulum	Prostatic Neoplasms	MESH:D011471	Cancer|Urogenital disease (male)	Protein processing in endoplasmic reticulum	KEGG:hsa04141	PDIA3
1455	protein processing in endoplasmic reticulum	Prostatic Neoplasms	MESH:D011471	Cancer|Urogenital disease (male)	Protein processing in endoplasmic reticulum	KEGG:hsa04141	RAD23B
1456	protein processing in endoplasmic reticulum	Prostatic Neoplasms	MESH:D011471	Cancer|Urogenital disease (male)	Protein processing in endoplasmic reticulum	KEGG:hsa04141	RPN2
1457	protein processing in endoplasmic reticulum	Prostatic Neoplasms	MESH:D011471	Cancer|Urogenital disease (male)	Protein processing in endoplasmic reticulum	KEGG:hsa04141	SELENOS
1458	protein processing in endoplasmic reticulum	Prostatic Neoplasms	MESH:D011471	Cancer|Urogenital disease (male)	Protein processing in endoplasmic reticulum	KEGG:hsa04141	SIL1
1459	protein processing in endoplasmic reticulum	Prostatic Neoplasms	MESH:D011471	Cancer|Urogenital disease (male)	Protein processing in endoplasmic reticulum	KEGG:hsa04141	SSR2
1460	protein processing in endoplasmic reticulum	Prostatic Neoplasms	MESH:D011471	Cancer|Urogenital disease (male)	Protein processing in endoplasmic reticulum	KEGG:hsa04141	TXNDC5
1461	protein processing in endoplasmic reticulum	Prostatic Neoplasms	MESH:D011471	Cancer|Urogenital disease (male)	Protein processing in endoplasmic reticulum	KEGG:hsa04141	VCP
2635	epstein-barr virus infection	Prostate cancer, familial	MESH:C537243	Cancer|Urogenital disease (male)	Epstein-Barr virus infection	KEGG:hsa05169	BCL2
2636	epstein-barr virus infection	Prostate cancer, familial	MESH:C537243	Cancer|Urogenital disease (male)	Epstein-Barr virus infection	KEGG:hsa05169	CDKN1B
2637	epstein-barr virus infection	Prostatic Intraepithelial Neoplasia	MESH:D019048	Cancer	Epstein-Barr virus infection	KEGG:hsa05169	CDKN1B
2638	epstein-barr virus infection	Prostatic Neoplasms	MESH:D011471	Cancer|Urogenital disease (male)	Epstein-Barr virus infection	KEGG:hsa05169	AKT1
2639	epstein-barr virus infection	Prostatic Neoplasms	MESH:D011471	Cancer|Urogenital disease (male)	Epstein-Barr virus infection	KEGG:hsa05169	AKT2
2640	epstein-barr virus infection	Prostatic Neoplasms	MESH:D011471	Cancer|Urogenital disease (male)	Epstein-Barr virus infection	KEGG:hsa05169	BCL2
2641	epstein-barr virus infection	Prostatic Neoplasms	MESH:D011471	Cancer|Urogenital disease (male)	Epstein-Barr virus infection	KEGG:hsa05169	CDKN1A
2642	epstein-barr virus infection	Prostatic Neoplasms	MESH:D011471	Cancer|Urogenital disease (male)	Epstein-Barr virus infection	KEGG:hsa05169	CDKN1B
2643	epstein-barr virus infection	Prostatic Neoplasms	MESH:D011471	Cancer|Urogenital disease (male)	Epstein-Barr virus infection	KEGG:hsa05169	CREBBP
2644	epstein-barr virus infection	Prostatic Neoplasms	MESH:D011471	Cancer|Urogenital disease (male)	Epstein-Barr virus infection	KEGG:hsa05169	EIF2AK2
2645	epstein-barr virus infection	Prostatic Neoplasms	MESH:D011471	Cancer|Urogenital disease (male)	Epstein-Barr virus infection	KEGG:hsa05169	GSK3B
2646	epstein-barr virus infection	Prostatic Neoplasms	MESH:D011471	Cancer|Urogenital disease (male)	Epstein-Barr virus infection	KEGG:hsa05169	HSPA1A
2647	epstein-barr virus infection	Prostatic Neoplasms	MESH:D011471	Cancer|Urogenital disease (male)	Epstein-Barr virus infection	KEGG:hsa05169	ICAM1
2648	epstein-barr virus infection	Prostatic Neoplasms	MESH:D011471	Cancer|Urogenital disease (male)	Epstein-Barr virus infection	KEGG:hsa05169	IL10
2649	epstein-barr virus infection	Prostatic Neoplasms	MESH:D011471	Cancer|Urogenital disease (male)	Epstein-Barr virus infection	KEGG:hsa05169	JAK1
2650	epstein-barr virus infection	Prostatic Neoplasms	MESH:D011471	Cancer|Urogenital disease (male)	Epstein-Barr virus infection	KEGG:hsa05169	MAP2K3
2651	epstein-barr virus infection	Prostatic Neoplasms	MESH:D011471	Cancer|Urogenital disease (male)	Epstein-Barr virus infection	KEGG:hsa05169	MAP2K6
2652	epstein-barr virus infection	Prostatic Neoplasms	MESH:D011471	Cancer|Urogenital disease (male)	Epstein-Barr virus infection	KEGG:hsa05169	MAP3K7
2653	epstein-barr virus infection	Prostatic Neoplasms	MESH:D011471	Cancer|Urogenital disease (male)	Epstein-Barr virus infection	KEGG:hsa05169	MAPK9
2654	epstein-barr virus infection	Prostatic Neoplasms	MESH:D011471	Cancer|Urogenital disease (male)	Epstein-Barr virus infection	KEGG:hsa05169	MDM2
2655	epstein-barr virus infection	Prostatic Neoplasms	MESH:D011471	Cancer|Urogenital disease (male)	Epstein-Barr virus infection	KEGG:hsa05169	MYC
2656	epstein-barr virus infection	Prostatic Neoplasms	MESH:D011471	Cancer|Urogenital disease (male)	Epstein-Barr virus infection	KEGG:hsa05169	PIK3CA
2657	epstein-barr virus infection	Prostatic Neoplasms	MESH:D011471	Cancer|Urogenital disease (male)	Epstein-Barr virus infection	KEGG:hsa05169	PIK3CB
2658	epstein-barr virus infection	Prostatic Neoplasms	MESH:D011471	Cancer|Urogenital disease (male)	Epstein-Barr virus infection	KEGG:hsa05169	PIK3CD
2659	epstein-barr virus infection	Prostatic Neoplasms	MESH:D011471	Cancer|Urogenital disease (male)	Epstein-Barr virus infection	KEGG:hsa05169	PIK3R1
2660	epstein-barr virus infection	Prostatic Neoplasms	MESH:D011471	Cancer|Urogenital disease (male)	Epstein-Barr virus infection	KEGG:hsa05169	PIK3R2
2661	epstein-barr virus infection	Prostatic Neoplasms	MESH:D011471	Cancer|Urogenital disease (male)	Epstein-Barr virus infection	KEGG:hsa05169	PRKACB
2662	epstein-barr virus infection	Prostatic Neoplasms	MESH:D011471	Cancer|Urogenital disease (male)	Epstein-Barr virus infection	KEGG:hsa05169	RB1
2663	epstein-barr virus infection	Prostatic Neoplasms	MESH:D011471	Cancer|Urogenital disease (male)	Epstein-Barr virus infection	KEGG:hsa05169	STAT3
2664	epstein-barr virus infection	Prostatic Neoplasms	MESH:D011471	Cancer|Urogenital disease (male)	Epstein-Barr virus infection	KEGG:hsa05169	TP53
2665	epstein-barr virus infection	Prostatic Neoplasms	MESH:D011471	Cancer|Urogenital disease (male)	Epstein-Barr virus infection	KEGG:hsa05169	TRAF1
2666	epstein-barr virus infection	Prostatic Neoplasms	MESH:D011471	Cancer|Urogenital disease (male)	Epstein-Barr virus infection	KEGG:hsa05169	USP7
2667	epstein-barr virus infection	Prostatic Neoplasms	MESH:D011471	Cancer|Urogenital disease (male)	Epstein-Barr virus infection	KEGG:hsa05169	VIM
2668	epstein-barr virus infection	Prostatic Neoplasms	MESH:D011471	Cancer|Urogenital disease (male)	Epstein-Barr virus infection	KEGG:hsa05169	XPO1
2959	spliceosome	Prostatic Neoplasms	MESH:D011471	Cancer|Urogenital disease (male)	Spliceosome	KEGG:hsa03040	HSPA1A
2960	spliceosome	Prostatic Neoplasms	MESH:D011471	Cancer|Urogenital disease (male)	Spliceosome	KEGG:hsa03040	SF3B1
2961	spliceosome	Prostatic Neoplasms	MESH:D011471	Cancer|Urogenital disease (male)	Spliceosome	KEGG:hsa03040	U2AF1
3444	antigen processing and presentation	Prostate cancer, familial	MESH:C537243	Cancer|Urogenital disease (male)	Antigen processing and presentation	KEGG:hsa04612	HLA-DOA
3445	antigen processing and presentation	Prostatic Neoplasms	MESH:D011471	Cancer|Urogenital disease (male)	Antigen processing and presentation	KEGG:hsa04612	B2M
3446	antigen processing and presentation	Prostatic Neoplasms	MESH:D011471	Cancer|Urogenital disease (male)	Antigen processing and presentation	KEGG:hsa04612	CALR
3447	antigen processing and presentation	Prostatic Neoplasms	MESH:D011471	Cancer|Urogenital disease (male)	Antigen processing and presentation	KEGG:hsa04612	CTSB
3448	antigen processing and presentation	Prostatic Neoplasms	MESH:D011471	Cancer|Urogenital disease (male)	Antigen processing and presentation	KEGG:hsa04612	HSP90AB1
3449	antigen processing and presentation	Prostatic Neoplasms	MESH:D011471	Cancer|Urogenital disease (male)	Antigen processing and presentation	KEGG:hsa04612	HSPA1A
3450	antigen processing and presentation	Prostatic Neoplasms	MESH:D011471	Cancer|Urogenital disease (male)	Antigen processing and presentation	KEGG:hsa04612	PDIA3
3451	antigen processing and presentation	Prostatic Neoplasms	MESH:D011471	Cancer|Urogenital disease (male)	Antigen processing and presentation	KEGG:hsa04612	TAP1
3731	pyruvate metabolism	Prostatic Neoplasms	MESH:D011471	Cancer|Urogenital disease (male)	Pyruvate metabolism	KEGG:hsa00620	GRHPR
3732	pyruvate metabolism	Prostatic Neoplasms	MESH:D011471	Cancer|Urogenital disease (male)	Pyruvate metabolism	KEGG:hsa00620	LDHB
3733	pyruvate metabolism	Prostatic Neoplasms	MESH:D011471	Cancer|Urogenital disease (male)	Pyruvate metabolism	REACT:R-HSA-70268	LDHB
3734	pyruvate metabolism	Prostatic Neoplasms	MESH:D011471	Cancer|Urogenital disease (male)	Pyruvate metabolism	KEGG:hsa00620	PDHA1
3735	pyruvate metabolism	Prostatic Neoplasms	MESH:D011471	Cancer|Urogenital disease (male)	Pyruvate metabolism	REACT:R-HSA-70268	PDHA1
3736	pyruvate metabolism	Prostatic Neoplasms	MESH:D011471	Cancer|Urogenital disease (male)	Pyruvate metabolism	REACT:R-HSA-70268	PDP1
3737	pyruvate metabolism	Prostatic Neoplasms	MESH:D011471	Cancer|Urogenital disease (male)	Pyruvate metabolism	REACT:R-HSA-70268	RXRA
4664	salmonella infection	Prostatic Neoplasms	MESH:D011471	Cancer|Urogenital disease (male)	Salmonella infection	KEGG:hsa05132	CXCL8
4665	salmonella infection	Prostatic Neoplasms	MESH:D011471	Cancer|Urogenital disease (male)	Salmonella infection	KEGG:hsa05132	IL18
4666	salmonella infection	Prostatic Neoplasms	MESH:D011471	Cancer|Urogenital disease (male)	Salmonella infection	KEGG:hsa05132	IL6
4667	salmonella infection	Prostatic Neoplasms	MESH:D011471	Cancer|Urogenital disease (male)	Salmonella infection	KEGG:hsa05132	MAPK3
4668	salmonella infection	Prostatic Neoplasms	MESH:D011471	Cancer|Urogenital disease (male)	Salmonella infection	KEGG:hsa05132	MAPK9
4669	salmonella infection	Prostatic Neoplasms	MESH:D011471	Cancer|Urogenital disease (male)	Salmonella infection	KEGG:hsa05132	MYH14
4670	salmonella infection	Prostatic Neoplasms	MESH:D011471	Cancer|Urogenital disease (male)	Salmonella infection	KEGG:hsa05132	TLR4
4671	salmonella infection	Prostatic Neoplasms	MESH:D011471	Cancer|Urogenital disease (male)	Salmonella infection	KEGG:hsa05132	TLR5
5205	bacterial invasion of epithelial cells	Prostate cancer, familial	MESH:C537243	Cancer|Urogenital disease (male)	Bacterial invasion of epithelial cells	KEGG:hsa05100	CDH1
5206	bacterial invasion of epithelial cells	Prostatic Intraepithelial Neoplasia	MESH:D019048	Cancer	Bacterial invasion of epithelial cells	KEGG:hsa05100	CDH1
5207	bacterial invasion of epithelial cells	Prostatic Neoplasms	MESH:D011471	Cancer|Urogenital disease (male)	Bacterial invasion of epithelial cells	KEGG:hsa05100	BCAR1
5208	bacterial invasion of epithelial cells	Prostatic Neoplasms	MESH:D011471	Cancer|Urogenital disease (male)	Bacterial invasion of epithelial cells	KEGG:hsa05100	CAV1
5209	bacterial invasion of epithelial cells	Prostatic Neoplasms	MESH:D011471	Cancer|Urogenital disease (male)	Bacterial invasion of epithelial cells	KEGG:hsa05100	CAV2
5210	bacterial invasion of epithelial cells	Prostatic Neoplasms	MESH:D011471	Cancer|Urogenital disease (male)	Bacterial invasion of epithelial cells	KEGG:hsa05100	CDH1
5211	bacterial invasion of epithelial cells	Prostatic Neoplasms	MESH:D011471	Cancer|Urogenital disease (male)	Bacterial invasion of epithelial cells	KEGG:hsa05100	CTNNB1
5212	bacterial invasion of epithelial cells	Prostatic Neoplasms	MESH:D011471	Cancer|Urogenital disease (male)	Bacterial invasion of epithelial cells	KEGG:hsa05100	MET
5213	bacterial invasion of epithelial cells	Prostatic Neoplasms	MESH:D011471	Cancer|Urogenital disease (male)	Bacterial invasion of epithelial cells	KEGG:hsa05100	PIK3CA
5214	bacterial invasion of epithelial cells	Prostatic Neoplasms	MESH:D011471	Cancer|Urogenital disease (male)	Bacterial invasion of epithelial cells	KEGG:hsa05100	PIK3CB
5215	bacterial invasion of epithelial cells	Prostatic Neoplasms	MESH:D011471	Cancer|Urogenital disease (male)	Bacterial invasion of epithelial cells	KEGG:hsa05100	PIK3CD
5216	bacterial invasion of epithelial cells	Prostatic Neoplasms	MESH:D011471	Cancer|Urogenital disease (male)	Bacterial invasion of epithelial cells	KEGG:hsa05100	PIK3R1
5217	bacterial invasion of epithelial cells	Prostatic Neoplasms	MESH:D011471	Cancer|Urogenital disease (male)	Bacterial invasion of epithelial cells	KEGG:hsa05100	PIK3R2
5445	cysteine and methionine metabolism	Prostate cancer, familial	MESH:C537243	Cancer|Urogenital disease (male)	Cysteine and methionine metabolism	KEGG:hsa00270	DNMT3B
5446	cysteine and methionine metabolism	Prostatic Intraepithelial Neoplasia	MESH:D019048	Cancer	Cysteine and methionine metabolism	KEGG:hsa00270	DNMT1
5447	cysteine and methionine metabolism	Prostatic Neoplasms	MESH:D011471	Cancer|Urogenital disease (male)	Cysteine and methionine metabolism	KEGG:hsa00270	ADI1
5448	cysteine and methionine metabolism	Prostatic Neoplasms	MESH:D011471	Cancer|Urogenital disease (male)	Cysteine and methionine metabolism	KEGG:hsa00270	AHCYL2
5449	cysteine and methionine metabolism	Prostatic Neoplasms	MESH:D011471	Cancer|Urogenital disease (male)	Cysteine and methionine metabolism	KEGG:hsa00270	DNMT1
5450	cysteine and methionine metabolism	Prostatic Neoplasms	MESH:D011471	Cancer|Urogenital disease (male)	Cysteine and methionine metabolism	KEGG:hsa00270	DNMT3B
5451	cysteine and methionine metabolism	Prostatic Neoplasms	MESH:D011471	Cancer|Urogenital disease (male)	Cysteine and methionine metabolism	KEGG:hsa00270	LDHB
5452	cysteine and methionine metabolism	Prostatic Neoplasms	MESH:D011471	Cancer|Urogenital disease (male)	Cysteine and methionine metabolism	KEGG:hsa00270	MTAP
5453	cysteine and methionine metabolism	Prostatic Neoplasms	MESH:D011471	Cancer|Urogenital disease (male)	Cysteine and methionine metabolism	KEGG:hsa00270	TST
5758	glutathione metabolism	Prostatic Intraepithelial Neoplasia	MESH:D019048	Cancer	Glutathione metabolism	KEGG:hsa00480	GSTP1
5759	glutathione metabolism	Prostatic Neoplasms	MESH:D011471	Cancer|Urogenital disease (male)	Glutathione metabolism	KEGG:hsa00480	GGT1
5760	glutathione metabolism	Prostatic Neoplasms	MESH:D011471	Cancer|Urogenital disease (male)	Glutathione metabolism	KEGG:hsa00480	GPX3
5761	glutathione metabolism	Prostatic Neoplasms	MESH:D011471	Cancer|Urogenital disease (male)	Glutathione metabolism	KEGG:hsa00480	GSTA1
5762	glutathione metabolism	Prostatic Neoplasms	MESH:D011471	Cancer|Urogenital disease (male)	Glutathione metabolism	KEGG:hsa00480	GSTK1
5763	glutathione metabolism	Prostatic Neoplasms	MESH:D011471	Cancer|Urogenital disease (male)	Glutathione metabolism	KEGG:hsa00480	GSTM1
5764	glutathione metabolism	Prostatic Neoplasms	MESH:D011471	Cancer|Urogenital disease (male)	Glutathione metabolism	KEGG:hsa00480	GSTM3
5765	glutathione metabolism	Prostatic Neoplasms	MESH:D011471	Cancer|Urogenital disease (male)	Glutathione metabolism	KEGG:hsa00480	GSTO1
5766	glutathione metabolism	Prostatic Neoplasms	MESH:D011471	Cancer|Urogenital disease (male)	Glutathione metabolism	KEGG:hsa00480	GSTP1
5767	glutathione metabolism	Prostatic Neoplasms	MESH:D011471	Cancer|Urogenital disease (male)	Glutathione metabolism	KEGG:hsa00480	GSTT1
5768	glutathione metabolism	Prostatic Neoplasms	MESH:D011471	Cancer|Urogenital disease (male)	Glutathione metabolism	KEGG:hsa00480	IDH1
6375	phagosome	Prostate cancer, familial	MESH:C537243	Cancer|Urogenital disease (male)	Phagosome	KEGG:hsa04145	HLA-DOA
6376	phagosome	Prostatic Neoplasms	MESH:D011471	Cancer|Urogenital disease (male)	Phagosome	KEGG:hsa04145	CALR
6377	phagosome	Prostatic Neoplasms	MESH:D011471	Cancer|Urogenital disease (male)	Phagosome	KEGG:hsa04145	ITGB3
6378	phagosome	Prostatic Neoplasms	MESH:D011471	Cancer|Urogenital disease (male)	Phagosome	KEGG:hsa04145	M6PR
6379	phagosome	Prostatic Neoplasms	MESH:D011471	Cancer|Urogenital disease (male)	Phagosome	KEGG:hsa04145	MPO
6380	phagosome	Prostatic Neoplasms	MESH:D011471	Cancer|Urogenital disease (male)	Phagosome	KEGG:hsa04145	MSR1
6381	phagosome	Prostatic Neoplasms	MESH:D011471	Cancer|Urogenital disease (male)	Phagosome	KEGG:hsa04145	NOX3
6382	phagosome	Prostatic Neoplasms	MESH:D011471	Cancer|Urogenital disease (male)	Phagosome	KEGG:hsa04145	TAP1
6383	phagosome	Prostatic Neoplasms	MESH:D011471	Cancer|Urogenital disease (male)	Phagosome	KEGG:hsa04145	TLR4
6384	phagosome	Prostatic Neoplasms	MESH:D011471	Cancer|Urogenital disease (male)	Phagosome	KEGG:hsa04145	TLR6
7002	peroxisome	Prostatic Neoplasms	MESH:D011471	Cancer|Urogenital disease (male)	Peroxisome	KEGG:hsa04146	ACSL4
7003	peroxisome	Prostatic Neoplasms	MESH:D011471	Cancer|Urogenital disease (male)	Peroxisome	KEGG:hsa04146	AMACR
7004	peroxisome	Prostatic Neoplasms	MESH:D011471	Cancer|Urogenital disease (male)	Peroxisome	KEGG:hsa04146	EHHADH
7005	peroxisome	Prostatic Neoplasms	MESH:D011471	Cancer|Urogenital disease (male)	Peroxisome	KEGG:hsa04146	GSTK1
7006	peroxisome	Prostatic Neoplasms	MESH:D011471	Cancer|Urogenital disease (male)	Peroxisome	KEGG:hsa04146	HAO1
7007	peroxisome	Prostatic Neoplasms	MESH:D011471	Cancer|Urogenital disease (male)	Peroxisome	KEGG:hsa04146	IDH1
7008	peroxisome	Prostatic Neoplasms	MESH:D011471	Cancer|Urogenital disease (male)	Peroxisome	KEGG:hsa04146	SOD2
7198	propanoate metabolism	Prostatic Neoplasms	MESH:D011471	Cancer|Urogenital disease (male)	Propanoate metabolism	KEGG:hsa00640	EHHADH
7199	propanoate metabolism	Prostatic Neoplasms	MESH:D011471	Cancer|Urogenital disease (male)	Propanoate metabolism	KEGG:hsa00640	LDHB
7572	ferroptosis	Prostatic Neoplasms	MESH:D011471	Cancer|Urogenital disease (male)	Ferroptosis	KEGG:hsa04216	ACSL4
7573	ferroptosis	Prostatic Neoplasms	MESH:D011471	Cancer|Urogenital disease (male)	Ferroptosis	KEGG:hsa04216	HMOX1
7574	ferroptosis	Prostatic Neoplasms	MESH:D011471	Cancer|Urogenital disease (male)	Ferroptosis	KEGG:hsa04216	PRNP
7575	ferroptosis	Prostatic Neoplasms	MESH:D011471	Cancer|Urogenital disease (male)	Ferroptosis	KEGG:hsa04216	TP53
7736	valine, leucine and isoleucine degradation	Prostatic Neoplasms	MESH:D011471	Cancer|Urogenital disease (male)	Valine, leucine and isoleucine degradation	KEGG:hsa00280	AOX1
7737	valine, leucine and isoleucine degradation	Prostatic Neoplasms	MESH:D011471	Cancer|Urogenital disease (male)	Valine, leucine and isoleucine degradation	KEGG:hsa00280	EHHADH
8237	tight junction	Prostatic Neoplasms	MESH:D011471	Cancer|Urogenital disease (male)	Tight junction	KEGG:hsa04530	CCND1
8238	tight junction	Prostatic Neoplasms	MESH:D011471	Cancer|Urogenital disease (male)	Tight junction	KEGG:hsa04530	CLDN3
8239	tight junction	Prostatic Neoplasms	MESH:D011471	Cancer|Urogenital disease (male)	Tight junction	KEGG:hsa04530	CLDN7
8240	tight junction	Prostatic Neoplasms	MESH:D011471	Cancer|Urogenital disease (male)	Tight junction	KEGG:hsa04530	CLDN9
8241	tight junction	Prostatic Neoplasms	MESH:D011471	Cancer|Urogenital disease (male)	Tight junction	KEGG:hsa04530	ERBB2
8242	tight junction	Prostatic Neoplasms	MESH:D011471	Cancer|Urogenital disease (male)	Tight junction	KEGG:hsa04530	EZR
8243	tight junction	Prostatic Neoplasms	MESH:D011471	Cancer|Urogenital disease (male)	Tight junction	KEGG:hsa04530	IGSF5
8244	tight junction	Prostatic Neoplasms	MESH:D011471	Cancer|Urogenital disease (male)	Tight junction	KEGG:hsa04530	MAP3K1
8245	tight junction	Prostatic Neoplasms	MESH:D011471	Cancer|Urogenital disease (male)	Tight junction	KEGG:hsa04530	MAPK9
8246	tight junction	Prostatic Neoplasms	MESH:D011471	Cancer|Urogenital disease (male)	Tight junction	KEGG:hsa04530	MYH14
8247	tight junction	Prostatic Neoplasms	MESH:D011471	Cancer|Urogenital disease (male)	Tight junction	KEGG:hsa04530	PARD3
8248	tight junction	Prostatic Neoplasms	MESH:D011471	Cancer|Urogenital disease (male)	Tight junction	KEGG:hsa04530	PATJ
8249	tight junction	Prostatic Neoplasms	MESH:D011471	Cancer|Urogenital disease (male)	Tight junction	KEGG:hsa04530	PPP2R2A
8250	tight junction	Prostatic Neoplasms	MESH:D011471	Cancer|Urogenital disease (male)	Tight junction	KEGG:hsa04530	PRKACB
8251	tight junction	Prostatic Neoplasms	MESH:D011471	Cancer|Urogenital disease (male)	Tight junction	KEGG:hsa04530	PRKCZ
8252	tight junction	Prostatic Neoplasms	MESH:D011471	Cancer|Urogenital disease (male)	Tight junction	KEGG:hsa04530	RUNX1
8253	tight junction	Prostatic Neoplasms	MESH:D011471	Cancer|Urogenital disease (male)	Tight junction	KEGG:hsa04530	TJP3
8464	vibrio cholerae infection	Prostatic Neoplasms	MESH:D011471	Cancer|Urogenital disease (male)	Vibrio cholerae infection	KEGG:hsa05110	KDELR1
8465	vibrio cholerae infection	Prostatic Neoplasms	MESH:D011471	Cancer|Urogenital disease (male)	Vibrio cholerae infection	KEGG:hsa05110	PRKACB
8466	vibrio cholerae infection	Prostatic Neoplasms	MESH:D011471	Cancer|Urogenital disease (male)	Vibrio cholerae infection	KEGG:hsa05110	SLC12A2
9375	endocytosis	Prostatic Neoplasms	MESH:D011471	Cancer|Urogenital disease (male)	Endocytosis	KEGG:hsa04144	ADRB2
9376	endocytosis	Prostatic Neoplasms	MESH:D011471	Cancer|Urogenital disease (male)	Endocytosis	KEGG:hsa04144	CAV1
9377	endocytosis	Prostatic Neoplasms	MESH:D011471	Cancer|Urogenital disease (male)	Endocytosis	KEGG:hsa04144	CAV2
9378	endocytosis	Prostatic Neoplasms	MESH:D011471	Cancer|Urogenital disease (male)	Endocytosis	KEGG:hsa04144	EGF
9379	endocytosis	Prostatic Neoplasms	MESH:D011471	Cancer|Urogenital disease (male)	Endocytosis	KEGG:hsa04144	EGFR
9380	endocytosis	Prostatic Neoplasms	MESH:D011471	Cancer|Urogenital disease (male)	Endocytosis	KEGG:hsa04144	ERBB3
9381	endocytosis	Prostatic Neoplasms	MESH:D011471	Cancer|Urogenital disease (male)	Endocytosis	KEGG:hsa04144	FGFR4
9382	endocytosis	Prostatic Neoplasms	MESH:D011471	Cancer|Urogenital disease (male)	Endocytosis	KEGG:hsa04144	HRAS
9383	endocytosis	Prostatic Neoplasms	MESH:D011471	Cancer|Urogenital disease (male)	Endocytosis	KEGG:hsa04144	HSPA1A
9384	endocytosis	Prostatic Neoplasms	MESH:D011471	Cancer|Urogenital disease (male)	Endocytosis	KEGG:hsa04144	IGF2R
9385	endocytosis	Prostatic Neoplasms	MESH:D011471	Cancer|Urogenital disease (male)	Endocytosis	KEGG:hsa04144	MDM2
9386	endocytosis	Prostatic Neoplasms	MESH:D011471	Cancer|Urogenital disease (male)	Endocytosis	KEGG:hsa04144	MET
9387	endocytosis	Prostatic Neoplasms	MESH:D011471	Cancer|Urogenital disease (male)	Endocytosis	KEGG:hsa04144	PARD3
9388	endocytosis	Prostatic Neoplasms	MESH:D011471	Cancer|Urogenital disease (male)	Endocytosis	KEGG:hsa04144	PML
9389	endocytosis	Prostatic Neoplasms	MESH:D011471	Cancer|Urogenital disease (male)	Endocytosis	KEGG:hsa04144	PRKCZ
9390	endocytosis	Prostatic Neoplasms	MESH:D011471	Cancer|Urogenital disease (male)	Endocytosis	KEGG:hsa04144	TGFB1
9391	endocytosis	Prostatic Neoplasms	MESH:D011471	Cancer|Urogenital disease (male)	Endocytosis	KEGG:hsa04144	TGFBR2
9845	pathogenic escherichia coli infection	Prostate cancer, familial	MESH:C537243	Cancer|Urogenital disease (male)	Pathogenic Escherichia coli infection	KEGG:hsa05130	CDH1
9846	pathogenic escherichia coli infection	Prostatic Intraepithelial Neoplasia	MESH:D019048	Cancer	Pathogenic Escherichia coli infection	KEGG:hsa05130	CDH1
9847	pathogenic escherichia coli infection	Prostatic Neoplasms	MESH:D011471	Cancer|Urogenital disease (male)	Pathogenic Escherichia coli infection	KEGG:hsa05130	CDH1
9848	pathogenic escherichia coli infection	Prostatic Neoplasms	MESH:D011471	Cancer|Urogenital disease (male)	Pathogenic Escherichia coli infection	KEGG:hsa05130	CTNNB1
9849	pathogenic escherichia coli infection	Prostatic Neoplasms	MESH:D011471	Cancer|Urogenital disease (male)	Pathogenic Escherichia coli infection	KEGG:hsa05130	EZR
9850	pathogenic escherichia coli infection	Prostatic Neoplasms	MESH:D011471	Cancer|Urogenital disease (male)	Pathogenic Escherichia coli infection	KEGG:hsa05130	TLR4
9851	pathogenic escherichia coli infection	Prostatic Neoplasms	MESH:D011471	Cancer|Urogenital disease (male)	Pathogenic Escherichia coli infection	KEGG:hsa05130	TLR5
10239	shigellosis	Prostatic Neoplasms	MESH:D011471	Cancer|Urogenital disease (male)	Shigellosis	KEGG:hsa05131	CXCL8
10240	shigellosis	Prostatic Neoplasms	MESH:D011471	Cancer|Urogenital disease (male)	Shigellosis	KEGG:hsa05131	MAPK3
10241	shigellosis	Prostatic Neoplasms	MESH:D011471	Cancer|Urogenital disease (male)	Shigellosis	KEGG:hsa05131	MAPK9
10242	shigellosis	Prostatic Neoplasms	MESH:D011471	Cancer|Urogenital disease (male)	Shigellosis	KEGG:hsa05131	U2AF1
11233	graft-versus-host disease	Prostate cancer, familial	MESH:C537243	Cancer|Urogenital disease (male)	Graft-versus-host disease	KEGG:hsa05332	HLA-DOA
11234	graft-versus-host disease	Prostatic Neoplasms	MESH:D011471	Cancer|Urogenital disease (male)	Graft-versus-host disease	KEGG:hsa05332	FASLG
11235	graft-versus-host disease	Prostatic Neoplasms	MESH:D011471	Cancer|Urogenital disease (male)	Graft-versus-host disease	KEGG:hsa05332	IL2
11236	graft-versus-host disease	Prostatic Neoplasms	MESH:D011471	Cancer|Urogenital disease (male)	Graft-versus-host disease	KEGG:hsa05332	IL6
12019	type i diabetes mellitus	Prostate cancer, familial	MESH:C537243	Cancer|Urogenital disease (male)	Type I diabetes mellitus	KEGG:hsa04940	HLA-DOA
12020	type i diabetes mellitus	Prostatic Neoplasms	MESH:D011471	Cancer|Urogenital disease (male)	Type I diabetes mellitus	KEGG:hsa04940	FASLG
12021	type i diabetes mellitus	Prostatic Neoplasms	MESH:D011471	Cancer|Urogenital disease (male)	Type I diabetes mellitus	KEGG:hsa04940	IL2
12022	type i diabetes mellitus	Prostatic Neoplasms	MESH:D011471	Cancer|Urogenital disease (male)	Type I diabetes mellitus	KEGG:hsa04940	INS
12395	mineral absorption	Prostatic Intraepithelial Neoplasia	MESH:D019048	Cancer	Mineral absorption	KEGG:hsa04978	MT2A
12396	mineral absorption	Prostatic Neoplasms	MESH:D011471	Cancer|Urogenital disease (male)	Mineral absorption	KEGG:hsa04978	HMOX1
12397	mineral absorption	Prostatic Neoplasms	MESH:D011471	Cancer|Urogenital disease (male)	Mineral absorption	KEGG:hsa04978	MT2A
12398	mineral absorption	Prostatic Neoplasms	MESH:D011471	Cancer|Urogenital disease (male)	Mineral absorption	KEGG:hsa04978	SLC31A1
12399	mineral absorption	Prostatic Neoplasms	MESH:D011471	Cancer|Urogenital disease (male)	Mineral absorption	KEGG:hsa04978	VDR
12866	viral myocarditis	Prostate cancer, familial	MESH:C537243	Cancer|Urogenital disease (male)	Viral myocarditis	KEGG:hsa05416	CASP8
12867	viral myocarditis	Prostate cancer, familial	MESH:C537243	Cancer|Urogenital disease (male)	Viral myocarditis	KEGG:hsa05416	HLA-DOA
12868	viral myocarditis	Prostatic Neoplasms	MESH:D011471	Cancer|Urogenital disease (male)	Viral myocarditis	KEGG:hsa05416	CASP9
12869	viral myocarditis	Prostatic Neoplasms	MESH:D011471	Cancer|Urogenital disease (male)	Viral myocarditis	KEGG:hsa05416	CAV1
12870	viral myocarditis	Prostatic Neoplasms	MESH:D011471	Cancer|Urogenital disease (male)	Viral myocarditis	KEGG:hsa05416	CCND1
12871	viral myocarditis	Prostatic Neoplasms	MESH:D011471	Cancer|Urogenital disease (male)	Viral myocarditis	KEGG:hsa05416	DAG1
12872	viral myocarditis	Prostatic Neoplasms	MESH:D011471	Cancer|Urogenital disease (male)	Viral myocarditis	KEGG:hsa05416	ICAM1
13510	allograft rejection	Prostate cancer, familial	MESH:C537243	Cancer|Urogenital disease (male)	Allograft rejection	KEGG:hsa05330	HLA-DOA
13511	allograft rejection	Prostatic Neoplasms	MESH:D011471	Cancer|Urogenital disease (male)	Allograft rejection	KEGG:hsa05330	FASLG
13512	allograft rejection	Prostatic Neoplasms	MESH:D011471	Cancer|Urogenital disease (male)	Allograft rejection	KEGG:hsa05330	IL10
13513	allograft rejection	Prostatic Neoplasms	MESH:D011471	Cancer|Urogenital disease (male)	Allograft rejection	KEGG:hsa05330	IL2
15451	fluid shear stress and atherosclerosis	Prostate cancer, familial	MESH:C537243	Cancer|Urogenital disease (male)	Fluid shear stress and atherosclerosis	KEGG:hsa05418	BCL2
15452	fluid shear stress and atherosclerosis	Prostatic Intraepithelial Neoplasia	MESH:D019048	Cancer	Fluid shear stress and atherosclerosis	KEGG:hsa05418	GSTP1
15453	fluid shear stress and atherosclerosis	Prostatic Neoplasms	MESH:D011471	Cancer|Urogenital disease (male)	Fluid shear stress and atherosclerosis	KEGG:hsa05418	AKT1
15454	fluid shear stress and atherosclerosis	Prostatic Neoplasms	MESH:D011471	Cancer|Urogenital disease (male)	Fluid shear stress and atherosclerosis	KEGG:hsa05418	AKT2
15455	fluid shear stress and atherosclerosis	Prostatic Neoplasms	MESH:D011471	Cancer|Urogenital disease (male)	Fluid shear stress and atherosclerosis	KEGG:hsa05418	BCL2
15456	fluid shear stress and atherosclerosis	Prostatic Neoplasms	MESH:D011471	Cancer|Urogenital disease (male)	Fluid shear stress and atherosclerosis	KEGG:hsa05418	BMPR1B
15457	fluid shear stress and atherosclerosis	Prostatic Neoplasms	MESH:D011471	Cancer|Urogenital disease (male)	Fluid shear stress and atherosclerosis	KEGG:hsa05418	CAV1
15458	fluid shear stress and atherosclerosis	Prostatic Neoplasms	MESH:D011471	Cancer|Urogenital disease (male)	Fluid shear stress and atherosclerosis	KEGG:hsa05418	CAV2
15459	fluid shear stress and atherosclerosis	Prostatic Neoplasms	MESH:D011471	Cancer|Urogenital disease (male)	Fluid shear stress and atherosclerosis	KEGG:hsa05418	CTNNB1
15460	fluid shear stress and atherosclerosis	Prostatic Neoplasms	MESH:D011471	Cancer|Urogenital disease (male)	Fluid shear stress and atherosclerosis	KEGG:hsa05418	GSTA1
15461	fluid shear stress and atherosclerosis	Prostatic Neoplasms	MESH:D011471	Cancer|Urogenital disease (male)	Fluid shear stress and atherosclerosis	KEGG:hsa05418	GSTM1
15462	fluid shear stress and atherosclerosis	Prostatic Neoplasms	MESH:D011471	Cancer|Urogenital disease (male)	Fluid shear stress and atherosclerosis	KEGG:hsa05418	GSTM3
15463	fluid shear stress and atherosclerosis	Prostatic Neoplasms	MESH:D011471	Cancer|Urogenital disease (male)	Fluid shear stress and atherosclerosis	KEGG:hsa05418	GSTO1
15464	fluid shear stress and atherosclerosis	Prostatic Neoplasms	MESH:D011471	Cancer|Urogenital disease (male)	Fluid shear stress and atherosclerosis	KEGG:hsa05418	GSTP1
15465	fluid shear stress and atherosclerosis	Prostatic Neoplasms	MESH:D011471	Cancer|Urogenital disease (male)	Fluid shear stress and atherosclerosis	KEGG:hsa05418	GSTT1
15466	fluid shear stress and atherosclerosis	Prostatic Neoplasms	MESH:D011471	Cancer|Urogenital disease (male)	Fluid shear stress and atherosclerosis	KEGG:hsa05418	HMOX1
15467	fluid shear stress and atherosclerosis	Prostatic Neoplasms	MESH:D011471	Cancer|Urogenital disease (male)	Fluid shear stress and atherosclerosis	KEGG:hsa05418	HSP90AB1
15468	fluid shear stress and atherosclerosis	Prostatic Neoplasms	MESH:D011471	Cancer|Urogenital disease (male)	Fluid shear stress and atherosclerosis	KEGG:hsa05418	HSP90B1
15469	fluid shear stress and atherosclerosis	Prostatic Neoplasms	MESH:D011471	Cancer|Urogenital disease (male)	Fluid shear stress and atherosclerosis	KEGG:hsa05418	ICAM1
15470	fluid shear stress and atherosclerosis	Prostatic Neoplasms	MESH:D011471	Cancer|Urogenital disease (male)	Fluid shear stress and atherosclerosis	KEGG:hsa05418	ITGB3
15471	fluid shear stress and atherosclerosis	Prostatic Neoplasms	MESH:D011471	Cancer|Urogenital disease (male)	Fluid shear stress and atherosclerosis	KEGG:hsa05418	KEAP1
15472	fluid shear stress and atherosclerosis	Prostatic Neoplasms	MESH:D011471	Cancer|Urogenital disease (male)	Fluid shear stress and atherosclerosis	KEGG:hsa05418	MAP2K5
15473	fluid shear stress and atherosclerosis	Prostatic Neoplasms	MESH:D011471	Cancer|Urogenital disease (male)	Fluid shear stress and atherosclerosis	KEGG:hsa05418	MAP2K6
15474	fluid shear stress and atherosclerosis	Prostatic Neoplasms	MESH:D011471	Cancer|Urogenital disease (male)	Fluid shear stress and atherosclerosis	KEGG:hsa05418	MAP3K7
15475	fluid shear stress and atherosclerosis	Prostatic Neoplasms	MESH:D011471	Cancer|Urogenital disease (male)	Fluid shear stress and atherosclerosis	KEGG:hsa05418	MAPK9
15476	fluid shear stress and atherosclerosis	Prostatic Neoplasms	MESH:D011471	Cancer|Urogenital disease (male)	Fluid shear stress and atherosclerosis	KEGG:hsa05418	MMP9
15477	fluid shear stress and atherosclerosis	Prostatic Neoplasms	MESH:D011471	Cancer|Urogenital disease (male)	Fluid shear stress and atherosclerosis	KEGG:hsa05418	NFE2L2
15478	fluid shear stress and atherosclerosis	Prostatic Neoplasms	MESH:D011471	Cancer|Urogenital disease (male)	Fluid shear stress and atherosclerosis	KEGG:hsa05418	NOS3
15479	fluid shear stress and atherosclerosis	Prostatic Neoplasms	MESH:D011471	Cancer|Urogenital disease (male)	Fluid shear stress and atherosclerosis	KEGG:hsa05418	NOX3
15480	fluid shear stress and atherosclerosis	Prostatic Neoplasms	MESH:D011471	Cancer|Urogenital disease (male)	Fluid shear stress and atherosclerosis	KEGG:hsa05418	NQO1
15481	fluid shear stress and atherosclerosis	Prostatic Neoplasms	MESH:D011471	Cancer|Urogenital disease (male)	Fluid shear stress and atherosclerosis	KEGG:hsa05418	PIK3CA
15482	fluid shear stress and atherosclerosis	Prostatic Neoplasms	MESH:D011471	Cancer|Urogenital disease (male)	Fluid shear stress and atherosclerosis	KEGG:hsa05418	PIK3CB
15483	fluid shear stress and atherosclerosis	Prostatic Neoplasms	MESH:D011471	Cancer|Urogenital disease (male)	Fluid shear stress and atherosclerosis	KEGG:hsa05418	PIK3CD
15484	fluid shear stress and atherosclerosis	Prostatic Neoplasms	MESH:D011471	Cancer|Urogenital disease (male)	Fluid shear stress and atherosclerosis	KEGG:hsa05418	PIK3R1
15485	fluid shear stress and atherosclerosis	Prostatic Neoplasms	MESH:D011471	Cancer|Urogenital disease (male)	Fluid shear stress and atherosclerosis	KEGG:hsa05418	PIK3R2
15486	fluid shear stress and atherosclerosis	Prostatic Neoplasms	MESH:D011471	Cancer|Urogenital disease (male)	Fluid shear stress and atherosclerosis	KEGG:hsa05418	PRKCZ
15487	fluid shear stress and atherosclerosis	Prostatic Neoplasms	MESH:D011471	Cancer|Urogenital disease (male)	Fluid shear stress and atherosclerosis	KEGG:hsa05418	TP53
15488	fluid shear stress and atherosclerosis	Prostatic Neoplasms	MESH:D011471	Cancer|Urogenital disease (male)	Fluid shear stress and atherosclerosis	KEGG:hsa05418	VEGFA
16446	leukocyte transendothelial migration	Prostatic Neoplasms	MESH:D011471	Cancer|Urogenital disease (male)	Leukocyte transendothelial migration	KEGG:hsa04670	BCAR1
16447	leukocyte transendothelial migration	Prostatic Neoplasms	MESH:D011471	Cancer|Urogenital disease (male)	Leukocyte transendothelial migration	KEGG:hsa04670	CLDN3
16448	leukocyte transendothelial migration	Prostatic Neoplasms	MESH:D011471	Cancer|Urogenital disease (male)	Leukocyte transendothelial migration	KEGG:hsa04670	CLDN7
16449	leukocyte transendothelial migration	Prostatic Neoplasms	MESH:D011471	Cancer|Urogenital disease (male)	Leukocyte transendothelial migration	KEGG:hsa04670	CLDN9
16450	leukocyte transendothelial migration	Prostatic Neoplasms	MESH:D011471	Cancer|Urogenital disease (male)	Leukocyte transendothelial migration	KEGG:hsa04670	CTNNB1
16451	leukocyte transendothelial migration	Prostatic Neoplasms	MESH:D011471	Cancer|Urogenital disease (male)	Leukocyte transendothelial migration	KEGG:hsa04670	CXCL12
16452	leukocyte transendothelial migration	Prostatic Neoplasms	MESH:D011471	Cancer|Urogenital disease (male)	Leukocyte transendothelial migration	KEGG:hsa04670	EZR
16453	leukocyte transendothelial migration	Prostatic Neoplasms	MESH:D011471	Cancer|Urogenital disease (male)	Leukocyte transendothelial migration	KEGG:hsa04670	ICAM1
16454	leukocyte transendothelial migration	Prostatic Neoplasms	MESH:D011471	Cancer|Urogenital disease (male)	Leukocyte transendothelial migration	KEGG:hsa04670	MMP9
16455	leukocyte transendothelial migration	Prostatic Neoplasms	MESH:D011471	Cancer|Urogenital disease (male)	Leukocyte transendothelial migration	KEGG:hsa04670	NOX3
16456	leukocyte transendothelial migration	Prostatic Neoplasms	MESH:D011471	Cancer|Urogenital disease (male)	Leukocyte transendothelial migration	KEGG:hsa04670	PIK3CA
16457	leukocyte transendothelial migration	Prostatic Neoplasms	MESH:D011471	Cancer|Urogenital disease (male)	Leukocyte transendothelial migration	KEGG:hsa04670	PIK3CB
16458	leukocyte transendothelial migration	Prostatic Neoplasms	MESH:D011471	Cancer|Urogenital disease (male)	Leukocyte transendothelial migration	KEGG:hsa04670	PIK3CD
16459	leukocyte transendothelial migration	Prostatic Neoplasms	MESH:D011471	Cancer|Urogenital disease (male)	Leukocyte transendothelial migration	KEGG:hsa04670	PIK3R1
16460	leukocyte transendothelial migration	Prostatic Neoplasms	MESH:D011471	Cancer|Urogenital disease (male)	Leukocyte transendothelial migration	KEGG:hsa04670	PIK3R2
16461	leukocyte transendothelial migration	Prostatic Neoplasms	MESH:D011471	Cancer|Urogenital disease (male)	Leukocyte transendothelial migration	KEGG:hsa04670	VAV3
16612	butanoate metabolism	Prostatic Neoplasms	MESH:D011471	Cancer|Urogenital disease (male)	Butanoate metabolism	KEGG:hsa00650	ACSM3
16613	butanoate metabolism	Prostatic Neoplasms	MESH:D011471	Cancer|Urogenital disease (male)	Butanoate metabolism	KEGG:hsa00650	EHHADH
16889	glycolysis / gluconeogenesis	Prostatic Neoplasms	MESH:D011471	Cancer|Urogenital disease (male)	Glycolysis / Gluconeogenesis	KEGG:hsa00010	LDHB
16890	glycolysis / gluconeogenesis	Prostatic Neoplasms	MESH:D011471	Cancer|Urogenital disease (male)	Glycolysis / Gluconeogenesis	KEGG:hsa00010	PDHA1
16891	glycolysis / gluconeogenesis	Prostatic Neoplasms	MESH:D011471	Cancer|Urogenital disease (male)	Glycolysis / Gluconeogenesis	KEGG:hsa00010	PGAM2
18133	rheumatoid arthritis	Prostate cancer, familial	MESH:C537243	Cancer|Urogenital disease (male)	Rheumatoid arthritis	KEGG:hsa05323	HLA-DOA
18134	rheumatoid arthritis	Prostatic Neoplasms	MESH:D011471	Cancer|Urogenital disease (male)	Rheumatoid arthritis	KEGG:hsa05323	CXCL12
18135	rheumatoid arthritis	Prostatic Neoplasms	MESH:D011471	Cancer|Urogenital disease (male)	Rheumatoid arthritis	KEGG:hsa05323	CXCL8
18136	rheumatoid arthritis	Prostatic Neoplasms	MESH:D011471	Cancer|Urogenital disease (male)	Rheumatoid arthritis	KEGG:hsa05323	ICAM1
18137	rheumatoid arthritis	Prostatic Neoplasms	MESH:D011471	Cancer|Urogenital disease (male)	Rheumatoid arthritis	KEGG:hsa05323	IL18
18138	rheumatoid arthritis	Prostatic Neoplasms	MESH:D011471	Cancer|Urogenital disease (male)	Rheumatoid arthritis	KEGG:hsa05323	IL6
18139	rheumatoid arthritis	Prostatic Neoplasms	MESH:D011471	Cancer|Urogenital disease (male)	Rheumatoid arthritis	KEGG:hsa05323	TGFB1
18140	rheumatoid arthritis	Prostatic Neoplasms	MESH:D011471	Cancer|Urogenital disease (male)	Rheumatoid arthritis	KEGG:hsa05323	TLR4
18141	rheumatoid arthritis	Prostatic Neoplasms	MESH:D011471	Cancer|Urogenital disease (male)	Rheumatoid arthritis	KEGG:hsa05323	VEGFA
18777	metabolism of xenobiotics by cytochrome p450	Prostatic Intraepithelial Neoplasia	MESH:D019048	Cancer	Metabolism of xenobiotics by cytochrome P450	KEGG:hsa00980	GSTP1
18778	metabolism of xenobiotics by cytochrome p450	Prostatic Neoplasms	MESH:D011471	Cancer|Urogenital disease (male)	Metabolism of xenobiotics by cytochrome P450	KEGG:hsa00980	CBR1
18779	metabolism of xenobiotics by cytochrome p450	Prostatic Neoplasms	MESH:D011471	Cancer|Urogenital disease (male)	Metabolism of xenobiotics by cytochrome P450	KEGG:hsa00980	CYP1A1
18780	metabolism of xenobiotics by cytochrome p450	Prostatic Neoplasms	MESH:D011471	Cancer|Urogenital disease (male)	Metabolism of xenobiotics by cytochrome P450	KEGG:hsa00980	CYP1B1
18781	metabolism of xenobiotics by cytochrome p450	Prostatic Neoplasms	MESH:D011471	Cancer|Urogenital disease (male)	Metabolism of xenobiotics by cytochrome P450	KEGG:hsa00980	CYP2A6
18782	metabolism of xenobiotics by cytochrome p450	Prostatic Neoplasms	MESH:D011471	Cancer|Urogenital disease (male)	Metabolism of xenobiotics by cytochrome P450	KEGG:hsa00980	CYP2E1
18783	metabolism of xenobiotics by cytochrome p450	Prostatic Neoplasms	MESH:D011471	Cancer|Urogenital disease (male)	Metabolism of xenobiotics by cytochrome P450	KEGG:hsa00980	CYP3A4
18784	metabolism of xenobiotics by cytochrome p450	Prostatic Neoplasms	MESH:D011471	Cancer|Urogenital disease (male)	Metabolism of xenobiotics by cytochrome P450	KEGG:hsa00980	CYP3A5
18785	metabolism of xenobiotics by cytochrome p450	Prostatic Neoplasms	MESH:D011471	Cancer|Urogenital disease (male)	Metabolism of xenobiotics by cytochrome P450	KEGG:hsa00980	DHDH
18786	metabolism of xenobiotics by cytochrome p450	Prostatic Neoplasms	MESH:D011471	Cancer|Urogenital disease (male)	Metabolism of xenobiotics by cytochrome P450	KEGG:hsa00980	EPHX1
18787	metabolism of xenobiotics by cytochrome p450	Prostatic Neoplasms	MESH:D011471	Cancer|Urogenital disease (male)	Metabolism of xenobiotics by cytochrome P450	KEGG:hsa00980	GSTA1
18788	metabolism of xenobiotics by cytochrome p450	Prostatic Neoplasms	MESH:D011471	Cancer|Urogenital disease (male)	Metabolism of xenobiotics by cytochrome P450	KEGG:hsa00980	GSTK1
18789	metabolism of xenobiotics by cytochrome p450	Prostatic Neoplasms	MESH:D011471	Cancer|Urogenital disease (male)	Metabolism of xenobiotics by cytochrome P450	KEGG:hsa00980	GSTM1
18790	metabolism of xenobiotics by cytochrome p450	Prostatic Neoplasms	MESH:D011471	Cancer|Urogenital disease (male)	Metabolism of xenobiotics by cytochrome P450	KEGG:hsa00980	GSTM3
18791	metabolism of xenobiotics by cytochrome p450	Prostatic Neoplasms	MESH:D011471	Cancer|Urogenital disease (male)	Metabolism of xenobiotics by cytochrome P450	KEGG:hsa00980	GSTO1
18792	metabolism of xenobiotics by cytochrome p450	Prostatic Neoplasms	MESH:D011471	Cancer|Urogenital disease (male)	Metabolism of xenobiotics by cytochrome P450	KEGG:hsa00980	GSTP1
18793	metabolism of xenobiotics by cytochrome p450	Prostatic Neoplasms	MESH:D011471	Cancer|Urogenital disease (male)	Metabolism of xenobiotics by cytochrome P450	KEGG:hsa00980	GSTT1
18794	metabolism of xenobiotics by cytochrome p450	Prostatic Neoplasms	MESH:D011471	Cancer|Urogenital disease (male)	Metabolism of xenobiotics by cytochrome P450	KEGG:hsa00980	SULT2A1
18795	metabolism of xenobiotics by cytochrome p450	Prostatic Neoplasms	MESH:D011471	Cancer|Urogenital disease (male)	Metabolism of xenobiotics by cytochrome P450	KEGG:hsa00980	UGT2B15
18796	metabolism of xenobiotics by cytochrome p450	Prostatic Neoplasms	MESH:D011471	Cancer|Urogenital disease (male)	Metabolism of xenobiotics by cytochrome P450	KEGG:hsa00980	UGT2B17
18952	glyoxylate and dicarboxylate metabolism	Prostatic Neoplasms	MESH:D011471	Cancer|Urogenital disease (male)	Glyoxylate and dicarboxylate metabolism	KEGG:hsa00630	GRHPR
18953	glyoxylate and dicarboxylate metabolism	Prostatic Neoplasms	MESH:D011471	Cancer|Urogenital disease (male)	Glyoxylate and dicarboxylate metabolism	KEGG:hsa00630	HAO1

[truncated: 12 more sheets: ExIR|BP|STAD, ExIR|Pathway|STAD, ExIR|BP|GBM, ExIR|Pathway|GBM, ExIR|BP|LIHC, ExIR|Pathway|LIHC, ExIR|BP|LUAD, ExIR|Pathway|LUAD, ExIR|BP|Schizophrenia, ExIR|Pathway|Schizophrenia, ExIR|BP|THCA, ExIR|Pathway|THCA]
