# Supplementary material for: ExIR enables prioritizing driver and biomarker genes from omics data in a reference free manner
Source: iScience. 2026 Jun 8;29(6):116303. doi: 10.1016/j.isci.2026.116303 (PMC13264208; doi:10.1016/j.isci.2026.116303)
Supplement: Table S5. Curated ground-truth driver gene sets used for benchmarking [file mmc5.xlsx]

## Sheet: Breast Carcinoma (C0678222)
Gene	Source	Gene_id	Gene_Full_Name	DSI_g	DPI_g	pLI	Disease	Disease_id	Type	Score_gda	EL_gda	EI_gda	N_PMIDs	N_SNPs_gda	First_Ref	Last_Ref
NAT2	DisGeNet	10	N-acetyltransferase 2	0.451	0.885	3.2744e-06	Breast Carcinoma	C0678222	disease	0.4		0.863	1	0	1996	2018
CDH2	DisGeNet	1000	cadherin 2	0.535	0.731	0.99171	Breast Carcinoma	C0678222	disease	0.32		1	1	0	2012	2016
TANK	DisGeNet	10010	TRAF family member associated NFKB activator	0.678	0.5	0.83828	Breast Carcinoma	C0678222	disease	0.3		1	1	0	2005	2005
ZNF667-AS1	DisGeNet	100128252	ZNF667 antisense RNA 1 (head to head)	0.691	0.308		Breast Carcinoma	C0678222	disease	0.3		1	1	0	2017	2017
CDH5	DisGeNet	1003	cadherin 5	0.561	0.692	0.51314	Breast Carcinoma	C0678222	disease	0.37		1	1	0	2000	2018
OCLN	DisGeNet	100506658	occludin	0.507	0.846	8.5583e-07	Breast Carcinoma	C0678222	disease	0.35		1	2	0	2004	2018
ADAM10	DisGeNet	102	ADAM metallopeptidase domain 10	0.489	0.846	1	Breast Carcinoma	C0678222	disease	0.4		1	1	0	1997	2020
HNRNPR	DisGeNet	10236	heterogeneous nuclear ribonucleoprotein R	0.722	0.308	0.99935	Breast Carcinoma	C0678222	disease	0.3		1	1	0	2011	2011
CDKN1B	DisGeNet	1027	cyclin dependent kinase inhibitor 1B	0.409	0.769	0.62376	Breast Carcinoma	C0678222	disease	0.6		0.965	1	0	1996	2019
CDKN2A	DisGeNet	1029	cyclin dependent kinase inhibitor 2A	0.3	0.885	0.39474	Breast Carcinoma	C0678222	disease	0.5		0.899	1	0	1994	2020
APC2	DisGeNet	10297	APC regulator of WNT signaling pathway 2	0.582	0.654	0.99994	Breast Carcinoma	C0678222	disease	0.32		1	1	0	2008	2019
ADAR	DisGeNet	103	adenosine deaminase RNA specific	0.501	0.808	0.026282	Breast Carcinoma	C0678222	disease	0.34		1	1	0	2015	2019
TNIP1	DisGeNet	10318	TNFAIP3 interacting protein 1	0.564	0.769	0.47559	Breast Carcinoma	C0678222	disease	0.33		1	1	0	2005	2019
TUBB3	DisGeNet	10381	tubulin beta 3 class III	0.486	0.808	2.5676e-10	Breast Carcinoma	C0678222	disease	0.39		1	1	0	2011	2019
NDRG1	DisGeNet	10397	N-myc downstream regulated 1	0.488	0.731	0.011324	Breast Carcinoma	C0678222	disease	0.4		1	1	0	2004	2019
YAP1	DisGeNet	10413	Yes associated protein 1	0.432	0.808	0.99918	Breast Carcinoma	C0678222	disease	0.4		0.977	1	0	2012	2020
GPNMB	DisGeNet	10457	glycoprotein nmb	0.566	0.692	2.8803e-27	Breast Carcinoma	C0678222	disease	0.38		1	1	0	2007	2019
FST	DisGeNet	10468	follistatin	0.513	0.731	0.98014	Breast Carcinoma	C0678222	disease	0.37		1	1	0	2005	2018
HOXB13	DisGeNet	10481	homeobox B13	0.573	0.462	3.6879e-08	Breast Carcinoma	C0678222	disease	0.4		0.933	1	0	2004	2018
NCOA2	DisGeNet	10499	nuclear receptor coactivator 2	0.575	0.615	1	Breast Carcinoma	C0678222	disease	0.36		0.857	1	0	2009	2019
UBD	DisGeNet	10537	ubiquitin D	0.597	0.692	0.0070467	Breast Carcinoma	C0678222	disease	0.31		1	1	0	2018	2018
LAMTOR5	DisGeNet	10542	late endosomal/lysosomal adaptor, MAPK and MTOR activator 5	0.67	0.5	3.8329e-06	Breast Carcinoma	C0678222	disease	0.37		1	1	0	2013	2020
AGR2	DisGeNet	10551	anterior gradient 2, protein disulphide isomerase family member	0.556	0.692	9.2381e-08	Breast Carcinoma	C0678222	disease	0.4		1	1	0	1998	2019
SLCO1B1	DisGeNet	10599	solute carrier organic anion transporter family member 1B1	0.538	0.731	1.1086e-21	Breast Carcinoma	C0678222	disease	0.38		1	1	0	2010	2019
CENPF	DisGeNet	1063	centromere protein F	0.601	0.654	1.8822e-36	Breast Carcinoma	C0678222	disease	0.33		1	1	0	2007	2019
LBX1	DisGeNet	10660	ladybird homeobox 1	0.736	0.462	0.67886	Breast Carcinoma	C0678222	disease	0.31		1	1	0	2009	2009
CFL1	DisGeNet	1072	cofilin 1	0.529	0.769	0.55563	Breast Carcinoma	C0678222	disease	0.35		1	1	0	1998	2018
HPSE	DisGeNet	10855	heparanase	0.425	0.808	2.266e-14	Breast Carcinoma	C0678222	disease	0.4		0.957	1	0	2003	2019
IL24	DisGeNet	11009	interleukin 24	0.498	0.769	5.8826e-07	Breast Carcinoma	C0678222	disease	0.4		1	2	0	1998	2018
B4GAT1	DisGeNet	11041	beta-1,4-glucuronyltransferase 1	0.59	0.538	0.0069375	Breast Carcinoma	C0678222	disease	0.3		1	1	0	2018	2018
UBE2C	DisGeNet	11065	ubiquitin conjugating enzyme E2 C	0.558	0.615	0.10513	Breast Carcinoma	C0678222	disease	0.4		0.933	1	0	2006	2020
DEPP1	DisGeNet	11067	DEPP1 autophagy regulator	0.695	0.308	0.33608	Breast Carcinoma	C0678222	disease	0.31		1	1	0	2005	2014
CHEK1	DisGeNet	1111	checkpoint kinase 1	0.492	0.808	3.14e-08	Breast Carcinoma	C0678222	disease	0.4		1	1	0	2005	2019
BTN3A2	DisGeNet	11118	butyrophilin subfamily 3 member A2	0.716	0.462	1.1002e-10	Breast Carcinoma	C0678222	disease	0.31		1	1	0	2018	2020
NISCH	DisGeNet	11188	nischarin	0.656	0.577	0.99443	Breast Carcinoma	C0678222	disease	0.39		1	1	0	2011	2020
CHEK2	DisGeNet	11200	checkpoint kinase 2	0.46	0.808	1.2103e-24	Breast Carcinoma	C0678222	disease	0.7		0.952	4	6	2001	2019
LRRC3B	DisGeNet	116135	leucine rich repeat containing 3B	0.695	0.308	0.44415	Breast Carcinoma	C0678222	disease	0.33		1	1	0	2012	2018
CLIC1	DisGeNet	1192	chloride intracellular channel 1	0.601	0.5	0.00019265	Breast Carcinoma	C0678222	disease	0.3		1	1	0	2010	2010
CNR2	DisGeNet	1269	cannabinoid receptor 2	0.509	0.846	6.5369e-06	Breast Carcinoma	C0678222	disease	0.33		1	1	0	2006	2017
KLHDC7A	DisGeNet	127707	kelch domain containing 7A	0.821	0.231	4.9895e-19	Breast Carcinoma	C0678222	disease	0.3		1	1	1	2018	2018
COL7A1	DisGeNet	1294	collagen type VII alpha 1 chain	0.545	0.808	2.4411e-40	Breast Carcinoma	C0678222	disease	0.3		1	1	0	2008	2008
FLACC1	DisGeNet	130540	flagellum associated containing coiled-coil domains 1	0.729	0.269	1.3086e-22	Breast Carcinoma	C0678222	disease	0.41		1	1	1	2015	2018
COMT	DisGeNet	1312	catechol-O-methyltransferase	0.4	0.923	1.1377e-06	Breast Carcinoma	C0678222	disease	0.4		0.825	3	0	1997	2019
METTL6	DisGeNet	131965	methyltransferase like 6	0.861	0.077	2.1044e-05	Breast Carcinoma	C0678222	disease	0.3		1	1	0	2014	2014
SPATA18	DisGeNet	132671	spermatogenesis associated 18	0.805	0.115	1.0088e-13	Breast Carcinoma	C0678222	disease	0.31		1	1	0	2018	2018
PPARGC1B	DisGeNet	133522	PPARG coactivator 1 beta	0.569	0.731	0.50321	Breast Carcinoma	C0678222	disease	0.39		1	1	0	2003	2019
UBLCP1	DisGeNet	134510	ubiquitin like domain containing CTD phosphatase 1	0.861	0.077	0.094508	Breast Carcinoma	C0678222	disease	0.3		1	1	0	2018	2018
CD109	DisGeNet	135228	CD109 molecule	0.595	0.654	2.2707e-44	Breast Carcinoma	C0678222	disease	0.3		1	1	0	2008	2008
CLDN4	DisGeNet	1364	claudin 4	0.514	0.692	6.9789e-05	Breast Carcinoma	C0678222	disease	0.4		1	1	0	2005	2019
CPT1A	DisGeNet	1374	carnitine palmitoyltransferase 1A	0.555	0.808	5.114e-09	Breast Carcinoma	C0678222	disease	0.37		1	1	0	2007	2019
RALYL	DisGeNet	138046	RALY RNA binding protein like	0.769	0.231	0.45873	Breast Carcinoma	C0678222	disease	0.3		1	1	0	2011	2011
CRHR1	DisGeNet	1394	corticotropin releasing hormone receptor 1	0.517	0.769	3.7856e-05	Breast Carcinoma	C0678222	disease	0.31		1	1	0	2015	2018
PARP1	DisGeNet	142	poly(ADP-ribose) polymerase 1	0.389	0.923	0.00033366	Breast Carcinoma	C0678222	disease	0.4		0.964	1	0	1996	2020
CSF1	DisGeNet	1435	colony stimulating factor 1	0.473	0.808	0.99634	Breast Carcinoma	C0678222	disease	0.4		1	1	0	1991	2019
CSF1R	DisGeNet	1436	colony stimulating factor 1 receptor	0.448	0.808	0.13278	Breast Carcinoma	C0678222	disease	0.4		1	1	0	1991	2019
CSF2	DisGeNet	1437	colony stimulating factor 2	0.33	0.962	0.83468	Breast Carcinoma	C0678222	disease	0.4		1	1	0	1989	2020
CSF3	DisGeNet	1440	colony stimulating factor 3	0.377	0.885	0.38046	Breast Carcinoma	C0678222	disease	0.4		1	8	0	1993	2019
CST6	DisGeNet	1474	cystatin E/M	0.612	0.615	0.37188	Breast Carcinoma	C0678222	disease	0.4		1	1	0	1997	2014
CTNNB1	DisGeNet	1499	catenin beta 1	0.303	0.885	0.99999	Breast Carcinoma	C0678222	disease	0.5		0.964	2	0	1995	2020
TAFA4	DisGeNet	151647	TAFA chemokine like family member 4	0.743	0.192	0.00065997	Breast Carcinoma	C0678222	disease	0.3		1	1	0	2005	2005
FGD5	DisGeNet	152273	FYVE, RhoGEF and PH domain containing 5	0.78	0.346	1	Breast Carcinoma	C0678222	disease	0.31		1	1	0	2014	2017
CYP1A1	DisGeNet	1543	cytochrome P450 family 1 subfamily A member 1	0.436	0.846	1.0635e-17	Breast Carcinoma	C0678222	disease	0.4		0.918	1	0	1989	2019
CYP1B1	DisGeNet	1545	cytochrome P450 family 1 subfamily B member 1	0.457	0.769	2.2024e-05	Breast Carcinoma	C0678222	disease	0.4		0.875	2	0	1995	2019
CYP2D6	DisGeNet	1565	cytochrome P450 family 2 subfamily D member 6	0.437	0.885	1.0793e-25	Breast Carcinoma	C0678222	disease	0.4		0.94	1	0	1996	2020
CYP3A4	DisGeNet	1576	cytochrome P450 family 3 subfamily A member 4	0.462	0.885	5.7979e-11	Breast Carcinoma	C0678222	disease	0.4		0.957	1	0	2002	2019
CYP17A1	DisGeNet	1586	cytochrome P450 family 17 subfamily A member 1	0.462	0.769	0.00026255	Breast Carcinoma	C0678222	disease	0.4		0.836	1	0	1997	2019
CYP19A1	DisGeNet	1588	cytochrome P450 family 19 subfamily A member 1	0.41	0.885	1.7022e-05	Breast Carcinoma	C0678222	disease	0.4		0.978	5	0	1993	2020
CYP24A1	DisGeNet	1591	cytochrome P450 family 24 subfamily A member 1	0.518	0.692	3.1964e-23	Breast Carcinoma	C0678222	disease	0.4		0.857	1	0	2001	2020
NOP9	DisGeNet	161424	NOP9 nucleolar protein	0.839	0.077	1.6985e-11	Breast Carcinoma	C0678222	disease	0.3		1	1	0	2008	2008
DDIT3	DisGeNet	1649	DNA damage inducible transcript 3	0.467	0.846	0.59066	Breast Carcinoma	C0678222	disease	0.36		1	1	0	1999	2018
DES	DisGeNet	1674	desmin	0.46	0.846	0.0088282	Breast Carcinoma	C0678222	disease	0.32		1	1	0	1992	2014
ZNF366	DisGeNet	167465	zinc finger protein 366	0.729	0.423	0.070315	Breast Carcinoma	C0678222	disease	0.55		1	1	0	2010	2019
DHFR	DisGeNet	1719	dihydrofolate reductase	0.513	0.808	0.0343	Breast Carcinoma	C0678222	disease	0.39		0.9	2	0	1985	2018
NQO1	DisGeNet	1728	NAD(P)H quinone dehydrogenase 1	0.434	0.885	1.1867e-09	Breast Carcinoma	C0678222	disease	0.4		0.829	1	0	2002	2019
DIO3	DisGeNet	1735	iodothyronine deiodinase 3	0.593	0.731	0.62331	Breast Carcinoma	C0678222	disease	0.31		1	1	0	2014	2017
AFP	DisGeNet	174	alpha fetoprotein	0.429	0.885	1.1383e-11	Breast Carcinoma	C0678222	disease	0.32		1	1	0	1996	2008
DNMT1	DisGeNet	1786	DNA methyltransferase 1	0.406	0.885	1	Breast Carcinoma	C0678222	disease	0.4		0.974	2	0	2003	2020
DNMT3A	DisGeNet	1788	DNA methyltransferase 3 alpha	0.445	0.846	7.3538e-39	Breast Carcinoma	C0678222	disease	0.4		1	1	0	2012	2019
DNMT3B	DisGeNet	1789	DNA methyltransferase 3 beta	0.453	0.846	0.19964	Breast Carcinoma	C0678222	disease	0.4		0.882	2	0	2003	2019
DPYD	DisGeNet	1806	dihydropyrimidine dehydrogenase	0.493	0.846	3.3686e-22	Breast Carcinoma	C0678222	disease	0.36		1	1	0	2004	2017
JAG1	DisGeNet	182	jagged canonical Notch ligand 1	0.429	0.808	1	Breast Carcinoma	C0678222	disease	0.4		0.957	1	0	2004	2019
DSC3	DisGeNet	1825	desmocollin 3	0.57	0.808	2.2848e-21	Breast Carcinoma	C0678222	disease	0.33		1	1	0	2001	2007
E2F1	DisGeNet	1869	E2F transcription factor 1	0.441	0.846	0.9877	Breast Carcinoma	C0678222	disease	0.4		1	1	0	2001	2019
LPAR1	DisGeNet	1902	lysophosphatidic acid receptor 1	0.534	0.808	0.18603	Breast Carcinoma	C0678222	disease	0.35		1	1	0	2005	2019
EDNRB	DisGeNet	1910	endothelin receptor type B	0.47	0.846	0.0092419	Breast Carcinoma	C0678222	disease	0.33		1	1	0	2004	2007
EEF1B2	DisGeNet	1933	eukaryotic translation elongation factor 1 beta 2	0.751	0.346	0.066287	Breast Carcinoma	C0678222	disease	0.3		1	1	0	2010	2010
EEF2	DisGeNet	1938	eukaryotic translation elongation factor 2	0.599	0.731	0.99995	Breast Carcinoma	C0678222	disease	0.3		1	1	0	2010	2010
EFNA1	DisGeNet	1942	ephrin A1	0.61	0.5	0.46263	Breast Carcinoma	C0678222	disease	0.33		0.667	1	0	2005	2011
EGF	DisGeNet	1950	epidermal growth factor	0.357	0.923	8.5294e-17	Breast Carcinoma	C0678222	disease	0.4		0.98	3	0	1985	2019
EGFR	DisGeNet	1956	epidermal growth factor receptor	0.295	0.885	0.36837	Breast Carcinoma	C0678222	disease	0.4		0.974	6	0	1987	2020
AHR	DisGeNet	196	aryl hydrocarbon receptor	0.41	0.923	0.99999	Breast Carcinoma	C0678222	disease	0.4		0.952	2	0	1993	2019
DTX3	DisGeNet	196403	deltex E3 ubiquitin ligase 3	0.839	0.115	0.88755	Breast Carcinoma	C0678222	disease	0.3		1	1	0	2014	2014
NUDT17	DisGeNet	200035	nudix hydrolase 17	0.805	0.269	1.1109e-07	Breast Carcinoma	C0678222	disease	0.3		1	1	0	2018	2018
APOBEC3A	DisGeNet	200315	apolipoprotein B mRNA editing enzyme catalytic subunit 3A	0.612	0.692	0.0010454	Breast Carcinoma	C0678222	disease	0.38		1	1	0	2013	2019
ELK3	DisGeNet	2004	ETS transcription factor ELK3	0.49	0.846	0.083508	Breast Carcinoma	C0678222	disease	0.34		1	1	0	2006	2020
ENO1	DisGeNet	2023	enolase 1	0.481	0.885	1.914e-05	Breast Carcinoma	C0678222	disease	0.37		1	1	0	1995	2019
EP300	DisGeNet	2033	E1A binding protein p300	0.459	0.846	1	Breast Carcinoma	C0678222	disease	0.6		1	1	0	2004	2020
EPHB4	DisGeNet	2050	EPH receptor B4	0.524	0.692	0.013497	Breast Carcinoma	C0678222	disease	0.4		1	1	0	2002	2019
EPOR	DisGeNet	2057	erythropoietin receptor	0.526	0.692	0.0101	Breast Carcinoma	C0678222	disease	0.39		0.9	1	0	2002	2019
NR2F6	DisGeNet	2063	nuclear receptor subfamily 2 group F member 6	0.682	0.346	0.45111	Breast Carcinoma	C0678222	disease	0.31		1	1	0	2001	2016
ERBB2	DisGeNet	2064	erb-b2 receptor tyrosine kinase 2	0.328	0.923	0.0059892	Breast Carcinoma	C0678222	disease	0.6		0.972	40	0	1987	2020
ERBB3	DisGeNet	2065	erb-b2 receptor tyrosine kinase 3	0.448	0.808	1.7003e-15	Breast Carcinoma	C0678222	disease	0.4		1	2	0	1991	2019
ERBB4	DisGeNet	2066	erb-b2 receptor tyrosine kinase 4	0.455	0.846	0.99912	Breast Carcinoma	C0678222	disease	0.5		1	0	1	1995	2019
AKT1	DisGeNet	207	AKT serine/threonine kinase 1	0.311	0.962	0.9759	Breast Carcinoma	C0678222	disease	0.7		0.992	1	0	1999	2020
AKT2	DisGeNet	208	AKT serine/threonine kinase 2	0.474	0.769	0.64432	Breast Carcinoma	C0678222	disease	0.6		1	1	0	1995	2019
FBL	DisGeNet	2091	fibrillarin	0.572	0.654	0.99319	Breast Carcinoma	C0678222	disease	0.33		1	1	0	2011	2019
ESR1	DisGeNet	2099	estrogen receptor 1	0.324	0.962	0.9992	Breast Carcinoma	C0678222	disease	0.7		0.968	14	4	1981	2020
ESR2	DisGeNet	2100	estrogen receptor 2	0.4	0.923	4.4516e-08	Breast Carcinoma	C0678222	disease	0.4		0.969	3	0	1996	2020
ESRRA	DisGeNet	2101	estrogen related receptor alpha	0.548	0.654	0.59696	Breast Carcinoma	C0678222	disease	0.4		0.96	1	0	2002	2019
ETS2	DisGeNet	2114	ETS proto-oncogene 2, transcription factor	0.548	0.808	0.99888	Breast Carcinoma	C0678222	disease	0.4		1	1	0	1992	2013
ETV4	DisGeNet	2118	ETS variant transcription factor 4	0.545	0.5	2.8688e-08	Breast Carcinoma	C0678222	disease	0.4		1	1	0	1996	2019
MECOM	DisGeNet	2122	MDS1 and EVI1 complex locus	0.513	0.731	1	Breast Carcinoma	C0678222	disease	0.33		1	1	0	2013	2019
EZH2	DisGeNet	2146	enhancer of zeste 2 polycomb repressive complex 2 subunit	0.376	0.885	1	Breast Carcinoma	C0678222	disease	0.4		0.977	1	0	2003	2020
F3	DisGeNet	2152	coagulation factor III, tissue factor	0.415	0.846	0.018872	Breast Carcinoma	C0678222	disease	0.4		0.929	1	0	1993	2018
FABP7	DisGeNet	2173	fatty acid binding protein 7	0.584	0.577	0.00078595	Breast Carcinoma	C0678222	disease	0.33		1	1	0	2010	2019
FASN	DisGeNet	2194	fatty acid synthase	0.474	0.846	1	Breast Carcinoma	C0678222	disease	0.4		0.981	2	0	1997	2019
EFEMP1	DisGeNet	2202	EGF containing fibulin extracellular matrix protein 1	0.54	0.769	0.99992	Breast Carcinoma	C0678222	disease	0.32		1	1	0	2009	2015
NSUN6	DisGeNet	221078	NOP2/Sun RNA methyltransferase 6	0.805	0.154	4.9452e-19	Breast Carcinoma	C0678222	disease	0.3		1	1	0	2017	2017
RNF182	DisGeNet	221687	ring finger protein 182	0.839	0.115	0.0046762	Breast Carcinoma	C0678222	disease	0.3		1	1	0	2008	2008
FGF3	DisGeNet	2248	fibroblast growth factor 3	0.505	0.808	9.3139e-05	Breast Carcinoma	C0678222	disease	0.6		0.968	1	0	1989	2015
FGF4	DisGeNet	2249	fibroblast growth factor 4	0.588	0.577	0.1406	Breast Carcinoma	C0678222	disease	0.6		1	1	0	1989	2011
FGF10	DisGeNet	2255	fibroblast growth factor 10	0.53	0.692	0.93779	Breast Carcinoma	C0678222	disease	0.45		1	1	1	2004	2017
ALDOA	DisGeNet	226	aldolase, fructose-bisphosphate A	0.631	0.615	0.0013228	Breast Carcinoma	C0678222	disease	0.3		1	1	0	2010	2010
FGFR1	DisGeNet	2260	fibroblast growth factor receptor 1	0.362	0.885	0.99984	Breast Carcinoma	C0678222	disease	0.6		0.977	2	0	1994	2020
FGFR2	DisGeNet	2263	fibroblast growth factor receptor 2	0.38	0.808	0.99731	Breast Carcinoma	C0678222	disease	0.5		0.943	3	14	1996	2020
FHL2	DisGeNet	2274	four and a half LIM domains 2	0.556	0.731	2.8693e-05	Breast Carcinoma	C0678222	disease	0.35		1	1	0	1997	2015
ZNF365	DisGeNet	22891	zinc finger protein 365	0.641	0.654	0.00046761	Breast Carcinoma	C0678222	disease	0.5		1	1	3	2010	2017
DKK1	DisGeNet	22943	dickkopf WNT signaling pathway inhibitor 1	0.439	0.885	0.17423	Breast Carcinoma	C0678222	disease	0.4		1	1	0	2007	2019
CCT5	DisGeNet	22948	chaperonin containing TCP1 subunit 5	0.663	0.462	0.99928	Breast Carcinoma	C0678222	disease	0.3		1	1	0	2008	2008
KLHDC10	DisGeNet	23008	kelch domain containing 10	0.861	0.077	0.92564	Breast Carcinoma	C0678222	disease	0.3		1	1	0	2018	2018
FOXM1	DisGeNet	2305	forkhead box M1	0.441	0.769	0.0007414	Breast Carcinoma	C0678222	disease	0.4		1	1	0	2005	2020
EPB41L3	DisGeNet	23136	erythrocyte membrane protein band 4.1 like 3	0.619	0.615	4.3188e-05	Breast Carcinoma	C0678222	disease	0.32		1	1	0	2007	2009
FLNA	DisGeNet	2316	filamin A	0.419	0.846	1	Breast Carcinoma	C0678222	disease	0.37		1	1	0	1990	2018
FLT1	DisGeNet	2321	fms related receptor tyrosine kinase 1	0.419	0.846	0.99983	Breast Carcinoma	C0678222	disease	0.4		1	2	0	1996	2019
JMJD6	DisGeNet	23210	jumonji domain containing 6, arginine demethylase and lysine hydroxylase	0.615	0.654	0.93353	Breast Carcinoma	C0678222	disease	0.35		1	1	0	2012	2019
VPS39	DisGeNet	23339	VPS39 subunit of HOPS complex	0.736	0.577	1.7834e-11	Breast Carcinoma	C0678222	disease	0.3		1	1	0	2011	2011
SYNE1	DisGeNet	23345	spectrin repeat containing nuclear envelope protein 1	0.511	0.846	3.1899e-52	Breast Carcinoma	C0678222	disease	0.32		1	1	0	1997	2008
FN1	DisGeNet	2335	fibronectin 1	0.365	0.962	0.0014045	Breast Carcinoma	C0678222	disease	0.4		1	1	0	1997	2020
COTL1	DisGeNet	23406	coactosin like F-actin binding protein 1	0.615	0.538	0.039077	Breast Carcinoma	C0678222	disease	0.31		1	1	0	2010	2018
SIRT1	DisGeNet	23411	sirtuin 1	0.378	0.885	0.087326	Breast Carcinoma	C0678222	disease	0.4		0.979	1	0	2010	2020
HEY1	DisGeNet	23462	hes related family bHLH transcription factor with YRPW motif 1	0.551	0.692	0.050181	Breast Carcinoma	C0678222	disease	0.3		1	1	0	2010	2010
HEY2	DisGeNet	23493	hes related family bHLH transcription factor with YRPW motif 2	0.572	0.731	0.89343	Breast Carcinoma	C0678222	disease	0.31		1	1	0	2001	2010
FOS	DisGeNet	2353	Fos proto-oncogene, AP-1 transcription factor subunit	0.411	0.885	0.26176	Breast Carcinoma	C0678222	disease	0.4		1	1	0	1991	2018
CADM1	DisGeNet	23705	cell adhesion molecule 1	0.491	0.769	0.66216	Breast Carcinoma	C0678222	disease	0.37		0.714	1	0	2002	2019
ALK	DisGeNet	238	ALK receptor tyrosine kinase	0.396	0.846	3.2299e-06	Breast Carcinoma	C0678222	disease	0.39		0.9	1	0	2002	2019
MTOR	DisGeNet	2475	mechanistic target of rapamycin kinase	0.343	0.885	1	Breast Carcinoma	C0678222	disease	0.4		1	1	0	2003	2019
ABL1	DisGeNet	25	ABL proto-oncogene 1, non-receptor tyrosine kinase	0.432	0.923	0.99998	Breast Carcinoma	C0678222	disease	0.4		1	1	0	1999	2018
STXBP4	DisGeNet	252983	syntaxin binding protein 4	0.76	0.231	2.5154e-14	Breast Carcinoma	C0678222	disease	0.45		1	1	2	2009	2019
SNX32	DisGeNet	254122	sorting nexin 32	0.861	0.077	1.8347e-18	Breast Carcinoma	C0678222	disease	0.3		1	1	0	2018	2018
SLC39A6	DisGeNet	25800	solute carrier family 39 member 6	0.656	0.462	4.9368e-07	Breast Carcinoma	C0678222	disease	0.4		1	1	0	2003	2018
SETBP1	DisGeNet	26040	SET binding protein 1	0.503	0.808	1	Breast Carcinoma	C0678222	disease	0.4		1	1	2	2015	2017
RIBC2	DisGeNet	26150	RIB43A domain with coiled-coils 2	0.839	0.115	2.1427e-12	Breast Carcinoma	C0678222	disease	0.3		1	1	0	2011	2011
PHGDH	DisGeNet	26227	phosphoglycerate dehydrogenase	0.484	0.885	0.00013308	Breast Carcinoma	C0678222	disease	0.5		0.917	1	1	2011	2019
GATA3	DisGeNet	2625	GATA binding protein 3	0.415	0.846	0.89887	Breast Carcinoma	C0678222	disease	0.4		0.94	0	0	1999	2020
HEYL	DisGeNet	26508	hes related family bHLH transcription factor with YRPW motif like	0.736	0.423	3.2662e-07	Breast Carcinoma	C0678222	disease	0.31		1	1	0	2010	2019
GDF10	DisGeNet	2662	growth differentiation factor 10	0.628	0.654	0.0053478	Breast Carcinoma	C0678222	disease	0.3		1	1	0	2013	2013
GJA1	DisGeNet	2697	gap junction protein alpha 1	0.393	0.885	0.15523	Breast Carcinoma	C0678222	disease	0.4		1	1	0	2000	2019
PABPC1	DisGeNet	26986	poly(A) binding protein cytoplasmic 1	0.621	0.654	0.99601	Breast Carcinoma	C0678222	disease	0.31		1	1	0	1992	2011
CLUL1	DisGeNet	27098	clusterin like 1	0.821	0.192	1.6121e-11	Breast Carcinoma	C0678222	disease	0.3		1	1	0	2011	2011
RNF115	DisGeNet	27246	ring finger protein 115	0.792	0.269	0.002366	Breast Carcinoma	C0678222	disease	0.48		1	1	1	2005	2019
TOX3	DisGeNet	27324	TOX high mobility group box family member 3	0.636	0.538	0.9995	Breast Carcinoma	C0678222	disease	0.5		0.942	1	2	2007	2019
GNAI2	DisGeNet	2771	G protein subunit alpha i2	0.636	0.577	0.89194	Breast Carcinoma	C0678222	disease	0.3		1	1	0	2009	2009
GPI	DisGeNet	2821	glucose-6-phosphate isomerase	0.491	0.769	2.8385e-06	Breast Carcinoma	C0678222	disease	0.4		1	1	0	2000	2017
H19	DisGeNet	283120	H19 imprinted maternally expressed transcript	0.494	0.923		Breast Carcinoma	C0678222	disease	0.48		1	1	1	1995	2019
ANKRD34A	DisGeNet	284615	ankyrin repeat domain 34A	0.861	0.077	0.98103	Breast Carcinoma	C0678222	disease	0.3		1	1	0	2018	2018
DLL1	DisGeNet	28514	delta like canonical Notch ligand 1	0.492	0.808	0.99999	Breast Carcinoma	C0678222	disease	0.33		1	1	0	2010	2019
GPER1	DisGeNet	2852	G protein-coupled estrogen receptor 1	0.505	0.731	0.57434	Breast Carcinoma	C0678222	disease	0.4		0.982	1	0	1997	2020
GPX1	DisGeNet	2876	glutathione peroxidase 1	0.458	0.923	3.8518e-05	Breast Carcinoma	C0678222	disease	0.4		0.889	1	0	1995	2019
GPX2	DisGeNet	2877	glutathione peroxidase 2	0.619	0.5	0.00014995	Breast Carcinoma	C0678222	disease	0.34		1	1	0	1999	2019
GPX4	DisGeNet	2879	glutathione peroxidase 4	0.516	0.808	4.7865e-05	Breast Carcinoma	C0678222	disease	0.35		1	1	0	2001	2019
GRB7	DisGeNet	2886	growth factor receptor bound protein 7	0.603	0.462	1.3644e-06	Breast Carcinoma	C0678222	disease	0.4		1	2	0	1994	2019
MRPS28	DisGeNet	28957	mitochondrial ribosomal protein S28	0.839	0.077	4.6621e-05	Breast Carcinoma	C0678222	disease	0.3		1	1	0	2011	2011
GRIK2	DisGeNet	2898	glutamate ionotropic receptor kainate type subunit 2	0.561	0.769	0.99841	Breast Carcinoma	C0678222	disease	0.31		1	1	0	2019	2019
MRPL13	DisGeNet	28998	mitochondrial ribosomal protein L13	0.792	0.154	1.4307e-07	Breast Carcinoma	C0678222	disease	0.3		1	1	0	2011	2011
SETD2	DisGeNet	29072	SET domain containing 2, histone lysine methyltransferase	0.424	0.846	1	Breast Carcinoma	C0678222	disease	0.4		0.97	1	0	2002	2019
CXCL2	DisGeNet	2920	C-X-C motif chemokine ligand 2	0.513	0.885	3.6079e-07	Breast Carcinoma	C0678222	disease	0.3		1	1	0	2005	2005
CXCL3	DisGeNet	2921	C-X-C motif chemokine ligand 3	0.65	0.692	0.00030234	Breast Carcinoma	C0678222	disease	0.31		1	1	0	2005	2014
GSTP1	DisGeNet	2950	glutathione S-transferase pi 1	0.383	0.923	0.014155	Breast Carcinoma	C0678222	disease	0.4		0.898	1	0	1997	2019
GUCY1A2	DisGeNet	2977	guanylate cyclase 1 soluble subunit alpha 2	0.792	0.192	0.31409	Breast Carcinoma	C0678222	disease	0.3		1	1	0	2008	2008
GZMB	DisGeNet	3002	granzyme B	0.453	0.808	3.6674e-14	Breast Carcinoma	C0678222	disease	0.34		1	1	0	2009	2019
H1-2	DisGeNet	3006	H1.2 linker histone, cluster member	0.722	0.423	0.0275	Breast Carcinoma	C0678222	disease	0.3		1	1	0	2008	2008
H2AX	DisGeNet	3014	H2A.X variant histone	0.484	0.808	0.17652	Breast Carcinoma	C0678222	disease	0.4		1	2	0	2005	2019
HADHB	DisGeNet	3032	hydroxyacyl-CoA dehydrogenase trifunctional multienzyme complex subunit beta	0.619	0.692	1.5183e-11	Breast Carcinoma	C0678222	disease	0.3		1	1	0	2011	2011
NRG1	DisGeNet	3084	neuregulin 1	0.464	0.885	0.99665	Breast Carcinoma	C0678222	disease	0.4		1	1	0	1994	2018
HHEX	DisGeNet	3087	hematopoietically expressed homeobox	0.599	0.692	0.54289	Breast Carcinoma	C0678222	disease	0.33		1	1	0	2006	2019
HIC1	DisGeNet	3090	HIC ZBTB transcriptional repressor 1	0.522	0.615	0.13002	Breast Carcinoma	C0678222	disease	0.4		1	1	0	1998	2019
HIF1A	DisGeNet	3091	hypoxia inducible factor 1 subunit alpha	0.327	0.923	0.9777	Breast Carcinoma	C0678222	disease	0.4		0.97	1	0	2002	2020
HMMR	DisGeNet	3161	hyaluronan mediated motility receptor	0.544	0.615	5.5222e-21	Breast Carcinoma	C0678222	disease	0.49		0.889	1	0	2002	2019
HMOX1	DisGeNet	3162	heme oxygenase 1	0.381	0.923	0.0096817	Breast Carcinoma	C0678222	disease	0.4		1	1	0	2005	2019
FOXA1	DisGeNet	3169	forkhead box A1	0.522	0.731	0.22227	Breast Carcinoma	C0678222	disease	0.6		0.986	1	0	2004	2019
NUDT2	DisGeNet	318	nudix hydrolase 2	0.78	0.154	0.0057495	Breast Carcinoma	C0678222	disease	0.31		1	1	0	2011	2011
HNRNPK	DisGeNet	3190	heterogeneous nuclear ribonucleoprotein K	0.539	0.846	0.99998	Breast Carcinoma	C0678222	disease	0.31		1	1	0	2001	2011
HNRNPL	DisGeNet	3191	heterogeneous nuclear ribonucleoprotein L	0.663	0.5	0.99685	Breast Carcinoma	C0678222	disease	0.31		1	1	0	2011	2019
HOXB9	DisGeNet	3219	homeobox B9	0.572	0.654	0.31202	Breast Carcinoma	C0678222	disease	0.35		1	1	0	2010	2016
HOXD11	DisGeNet	3237	homeobox D11	0.67	0.462	0.0011418	Breast Carcinoma	C0678222	disease	0.3		1	1	0	2005	2005
HP	DisGeNet	3240	haptoglobin	0.412	0.885	1.736e-05	Breast Carcinoma	C0678222	disease	0.36		1	1	0	1980	2017
HRAS	DisGeNet	3265	HRas proto-oncogene, GTPase	0.378	0.885	0.079774	Breast Carcinoma	C0678222	disease	0.6		0.919	4	0	1986	2016
HRG	DisGeNet	3273	histidine rich glycoprotein	0.603	0.577	5.8888e-14	Breast Carcinoma	C0678222	disease	0.4		1	1	0	2001	2018
HES1	DisGeNet	3280	hes family bHLH transcription factor 1	0.468	0.885	0.7072	Breast Carcinoma	C0678222	disease	0.38		1	2	0	2009	2019
BIRC2	DisGeNet	329	baculoviral IAP repeat containing 2	0.535	0.731	0.42708	Breast Carcinoma	C0678222	disease	0.33		1	1	0	2014	2015
HSPA1B	DisGeNet	3304	heat shock protein family A (Hsp70) member 1B	0.474	0.808	0.0053464	Breast Carcinoma	C0678222	disease	0.33		1	1	0	1997	2012
BIRC5	DisGeNet	332	baculoviral IAP repeat containing 5	0.495	0.731	0.055854	Breast Carcinoma	C0678222	disease	0.37		1	2	0	2004	2016
HSP90AA1	DisGeNet	3320	heat shock protein 90 alpha family class A member 1	0.411	0.923	0.86025	Breast Carcinoma	C0678222	disease	0.4		1	1	0	1992	2020
IBSP	DisGeNet	3381	integrin binding sialoprotein	0.653	0.538	1.3519e-11	Breast Carcinoma	C0678222	disease	0.31		1	1	0	2008	2014
ZNF404	DisGeNet	342908	zinc finger protein 404	0.861	0.077	2.6828e-08	Breast Carcinoma	C0678222	disease	0.32		1	1	0	2017	2018
SLC10A6	DisGeNet	345274	solute carrier family 10 member 6	0.839	0.115	4.5131e-09	Breast Carcinoma	C0678222	disease	0.31		1	1	0	2018	2018
IFNB1	DisGeNet	3456	interferon beta 1	0.421	0.846		Breast Carcinoma	C0678222	disease	0.38		1	1	0	1997	2019
IFNG	DisGeNet	3458	interferon gamma	0.288	0.962	0.47156	Breast Carcinoma	C0678222	disease	0.4		1	1	0	1992	2019
IGBP1	DisGeNet	3476	immunoglobulin binding protein 1	0.641	0.692	0.98274	Breast Carcinoma	C0678222	disease	0.3		1	1	0	2011	2011
IGF1	DisGeNet	3479	insulin like growth factor 1	0.318	0.885	0.2716	Breast Carcinoma	C0678222	disease	0.4		0.959	2	0	1986	2020
IGF1R	DisGeNet	3480	insulin like growth factor 1 receptor	0.399	0.885	0.96799	Breast Carcinoma	C0678222	disease	0.4		1	1	0	1994	2019
CTU2	DisGeNet	348180	cytosolic thiouridylase subunit 2	0.695	0.423	3.9682e-22	Breast Carcinoma	C0678222	disease	0.3		1	1	0	2016	2016
IGFBP5	DisGeNet	3488	insulin like growth factor binding protein 5	0.544	0.692	0.96283	Breast Carcinoma	C0678222	disease	0.4		0.938	1	0	1993	2018
IGFBP7	DisGeNet	3490	insulin like growth factor binding protein 7	0.476	0.769	0.0012873	Breast Carcinoma	C0678222	disease	0.38		1	1	0	1998	2017
APRT	DisGeNet	353	adenine phosphoribosyltransferase	0.423	0.846	5.4539e-13	Breast Carcinoma	C0678222	disease	0.4		1	1	0	1988	2018
IL1B	DisGeNet	3553	interleukin 1 beta	0.276	0.962	0.13005	Breast Carcinoma	C0678222	disease	0.4		0.982	3	0	1991	2020
IL6	DisGeNet	3569	interleukin 6	0.248	0.962	0.31536	Breast Carcinoma	C0678222	disease	0.4		0.961	4	0	1996	2020
CXCL8	DisGeNet	3576	C-X-C motif chemokine ligand 8	0.31	0.962	0.00027377	Breast Carcinoma	C0678222	disease	0.4		0.975	2	0	2001	2019
IL10	DisGeNet	3586	interleukin 10	0.281	0.923	0.0058874	Breast Carcinoma	C0678222	disease	0.4		0.895	1	0	2005	2019
IDO1	DisGeNet	3620	indoleamine 2,3-dioxygenase 1	0.454	0.846	3.3013e-06	Breast Carcinoma	C0678222	disease	0.4		1	1	0	2006	2019
AR	DisGeNet	367	androgen receptor	0.351	0.846	0.98837	Breast Carcinoma	C0678222	disease	0.4		0.947	2	0	1990	2020
ARAF	DisGeNet	369	A-Raf proto-oncogene, serine/threonine kinase	0.619	0.654	0.96322	Breast Carcinoma	C0678222	disease	0.3		1	1	0	2003	2003
EIF6	DisGeNet	3692	eukaryotic translation initiation factor 6	0.584	0.538	0.2378	Breast Carcinoma	C0678222	disease	0.3		1	1	0	2014	2014
JAG2	DisGeNet	3714	jagged canonical Notch ligand 2	0.576	0.846	1	Breast Carcinoma	C0678222	disease	0.31		1	1	0	2010	2011
JUN	DisGeNet	3725	Jun proto-oncogene, AP-1 transcription factor subunit	0.442	0.885	0.05962	Breast Carcinoma	C0678222	disease	0.4		1	1	0	1993	2019
AREG	DisGeNet	374	amphiregulin	0.487	0.769	0.35407	Breast Carcinoma	C0678222	disease	0.4		1	1	0	1993	2020
ARF1	DisGeNet	375	ADP ribosylation factor 1	0.626	0.615	0.89967	Breast Carcinoma	C0678222	disease	0.32		1	1	0	2013	2016
KCNH1	DisGeNet	3756	potassium voltage-gated channel subfamily H member 1	0.542	0.731	0.54625	Breast Carcinoma	C0678222	disease	0.46		1	1	1	2007	2017
MALAT1	DisGeNet	378938	metastasis associated lung adenocarcinoma transcript 1	0.435	0.846		Breast Carcinoma	C0678222	disease	0.4		1	2	0	2009	2020
KDR	DisGeNet	3791	kinase insert domain receptor	0.378	0.885	0.99982	Breast Carcinoma	C0678222	disease	0.4		0.977	1	0	1999	2020
KIT	DisGeNet	3815	KIT proto-oncogene, receptor tyrosine kinase	0.366	0.808	0.98087	Breast Carcinoma	C0678222	disease	0.4		1	1	0	1992	2018
KRAS	DisGeNet	3845	KRAS proto-oncogene, GTPase	0.32	0.923	0.00078803	Breast Carcinoma	C0678222	disease	0.7		0.95	0	0	1987	2020
KRT5	DisGeNet	3852	keratin 5	0.512	0.731	0.64172	Breast Carcinoma	C0678222	disease	0.4		1	1	0	2004	2019
KRT8	DisGeNet	3856	keratin 8	0.517	0.654	2.36e-08	Breast Carcinoma	C0678222	disease	0.5		0.917	1	1	1995	2019
KRT14	DisGeNet	3861	keratin 14	0.53	0.731	0.00020311	Breast Carcinoma	C0678222	disease	0.4		1	1	0	2004	2018
KRT18	DisGeNet	3875	keratin 18	0.53	0.692	0.73477	Breast Carcinoma	C0678222	disease	0.37		1	2	0	1995	2019
LINC00671	DisGeNet	388387	long intergenic non-protein coding RNA 671	0.861	0.077		Breast Carcinoma	C0678222	disease	0.3		1	1	0	2018	2018
STMN1	DisGeNet	3925	stathmin 1	0.458	0.885	0.075244	Breast Carcinoma	C0678222	disease	0.4		1	1	0	1998	2019
LDHB	DisGeNet	3945	lactate dehydrogenase B	0.604	0.615	4.9734e-06	Breast Carcinoma	C0678222	disease	0.34		1	1	0	2012	2018
LEP	DisGeNet	3952	leptin	0.349	0.846	0.46491	Breast Carcinoma	C0678222	disease	0.4		0.948	1	0	1999	2020
LEPR	DisGeNet	3953	leptin receptor	0.433	0.808	0.99475	Breast Carcinoma	C0678222	disease	0.4		0.872	1	0	2006	2019
ARHGDIA	DisGeNet	396	Rho GDP dissociation inhibitor alpha	0.663	0.577	0.03642	Breast Carcinoma	C0678222	disease	0.32		1	1	0	2010	2014
LLGL2	DisGeNet	3993	LLGL scribble cell polarity complex component 2	0.769	0.192	2.8797e-12	Breast Carcinoma	C0678222	disease	0.32		1	1	0	1994	2019
LLGL1	DisGeNet	3996	LLGL scribble cell polarity complex component 1	0.636	0.423	2.4685e-05	Breast Carcinoma	C0678222	disease	0.3		1	1	0	2005	2005
PLEKHD1	DisGeNet	400224	pleckstrin homology and coiled-coil domain containing D1	0.861	0.077	9.0931e-06	Breast Carcinoma	C0678222	disease	0.3		1	1	0	2018	2018
BCAR4	DisGeNet	400500	breast cancer anti-estrogen resistance 4	0.653	0.346		Breast Carcinoma	C0678222	disease	0.4		1	2	0	2006	2019
LOXL2	DisGeNet	4017	lysyl oxidase like 2	0.527	0.731	3.3844e-07	Breast Carcinoma	C0678222	disease	0.4		1	2	0	2003	2019
HAPLN4	DisGeNet	404037	hyaluronan and proteoglycan link protein 4	0.805	0.154	0.01078	Breast Carcinoma	C0678222	disease	0.3		1	1	0	2018	2018
LSP1	DisGeNet	4046	lymphocyte specific protein 1	0.7	0.462	1.472e-06	Breast Carcinoma	C0678222	disease	0.5		1	2	3	2007	2017
MIR101-2	DisGeNet	406894	microRNA 101-2	0.821	0.154		Breast Carcinoma	C0678222	disease	0.32		1	1	0	2014	2017
MIR10A	DisGeNet	406902	microRNA 10a	0.513	0.846		Breast Carcinoma	C0678222	disease	0.35		1	1	0	2010	2019
MIR10B	DisGeNet	406903	microRNA 10b	0.509	0.808		Breast Carcinoma	C0678222	disease	0.4		1	1	0	2007	2019
MIR126	DisGeNet	406913	microRNA 126	0.447	0.846		Breast Carcinoma	C0678222	disease	0.4		0.944	1	0	2008	2020
MIR127	DisGeNet	406914	microRNA 127	0.553	0.692		Breast Carcinoma	C0678222	disease	0.37		0.875	1	0	2010	2020
MIR132	DisGeNet	406921	microRNA 132	0.485	0.846		Breast Carcinoma	C0678222	disease	0.36		1	1	0	2010	2019
MIR141	DisGeNet	406933	microRNA 141	0.497	0.808		Breast Carcinoma	C0678222	disease	0.4		0.941	1	0	2010	2019
MIR145	DisGeNet	406937	microRNA 145	0.431	0.846		Breast Carcinoma	C0678222	disease	0.4		1	1	0	2009	2019
MIR146A	DisGeNet	406938	microRNA 146a	0.398	0.885		Breast Carcinoma	C0678222	disease	0.4		0.892	1	0	2008	2020
MIR152	DisGeNet	406943	microRNA 152	0.521	0.769		Breast Carcinoma	C0678222	disease	0.38		1	1	0	2013	2020
MIR200B	DisGeNet	406984	microRNA 200b	0.5	0.769		Breast Carcinoma	C0678222	disease	0.4		0.952	2	0	2010	2019
MIR200C	DisGeNet	406985	microRNA 200c	0.486	0.846		Breast Carcinoma	C0678222	disease	0.4		1	2	0	2010	2020
MIR205	DisGeNet	406988	microRNA 205	0.482	0.846		Breast Carcinoma	C0678222	disease	0.4		0.97	1	0	2009	2019
MIR206	DisGeNet	406989	microRNA 206	0.477	0.846		Breast Carcinoma	C0678222	disease	0.4		1	1	0	2007	2019
MIR214	DisGeNet	406996	microRNA 214	0.48	0.808		Breast Carcinoma	C0678222	disease	0.4		1	1	0	2010	2019
MIR221	DisGeNet	407006	microRNA 221	0.449	0.846		Breast Carcinoma	C0678222	disease	0.4		0.98	1	0	2008	2019
MIR222	DisGeNet	407007	microRNA 222	0.486	0.808		Breast Carcinoma	C0678222	disease	0.4		0.95	1	0	2010	2019
MIR24-2	DisGeNet	407013	microRNA 24-2	0.711	0.192		Breast Carcinoma	C0678222	disease	0.32		1	1	0	2011	2014
MIR29A	DisGeNet	407021	microRNA 29a	0.459	0.808		Breast Carcinoma	C0678222	disease	0.4		1	1	0	2009	2019
MIR301A	DisGeNet	407027	microRNA 301a	0.558	0.808		Breast Carcinoma	C0678222	disease	0.36		1	1	0	2011	2018
MAL	DisGeNet	4118	mal, T cell differentiation protein	0.57	0.577	0.83197	Breast Carcinoma	C0678222	disease	0.33		1	1	0	2009	2014
MAN2C1	DisGeNet	4123	mannosidase alpha class 2C member 1	0.751	0.269	2.7689e-29	Breast Carcinoma	C0678222	disease	0.3		1	1	0	2018	2018
MDM2	DisGeNet	4193	MDM2 proto-oncogene	0.362	0.846	0.99981	Breast Carcinoma	C0678222	disease	0.5		0.922	1	0	1993	2019
MDM4	DisGeNet	4194	MDM4 regulator of p53	0.461	0.808	0.99992	Breast Carcinoma	C0678222	disease	0.5		0.953	1	2	1995	2019
MEIS1	DisGeNet	4211	Meis homeobox 1	0.579	0.615	0.99951	Breast Carcinoma	C0678222	disease	0.32		1	1	0	2004	2009
MAP3K1	DisGeNet	4214	mitogen-activated protein kinase kinase kinase 1	0.538	0.731	0.99998	Breast Carcinoma	C0678222	disease	0.5		0.946	1	6	2007	2020
MFGE8	DisGeNet	4240	milk fat globule-EGF factor 8 protein	0.548	0.808	4.3953e-05	Breast Carcinoma	C0678222	disease	0.37		1	1	0	2000	2019
MIF	DisGeNet	4282	macrophage migration inhibitory factor	0.412	0.885	0.012262	Breast Carcinoma	C0678222	disease	0.38		1	1	0	2002	2017
CXCL9	DisGeNet	4283	C-X-C motif chemokine ligand 9	0.462	0.808	0.0029304	Breast Carcinoma	C0678222	disease	0.34		1	1	0	2009	2020
MKI67	DisGeNet	4288	marker of proliferation Ki-67	0.431	0.808	1.2598e-28	Breast Carcinoma	C0678222	disease	0.4		1	3	0	1995	2019
ACHE	DisGeNet	43	acetylcholinesterase (Cartwright blood group)	0.445	0.885	0.99827	Breast Carcinoma	C0678222	disease	0.34		1	1	0	2002	2019
MME	DisGeNet	4311	membrane metalloendopeptidase	0.407	0.808	1.465e-18	Breast Carcinoma	C0678222	disease	0.35		1	1	0	2007	2019
MMP1	DisGeNet	4312	matrix metallopeptidase 1	0.385	0.885	7.7197e-18	Breast Carcinoma	C0678222	disease	0.6		0.959	1	0	2000	2019
MMP2	DisGeNet	4313	matrix metallopeptidase 2	0.333	0.923	0.83878	Breast Carcinoma	C0678222	disease	0.4		0.966	2	0	1992	2020
MMP3	DisGeNet	4314	matrix metallopeptidase 3	0.408	0.885	5.7362e-15	Breast Carcinoma	C0678222	disease	0.4		0.947	1	0	2002	2018
MMP9	DisGeNet	4318	matrix metallopeptidase 9	0.305	0.923	1.8869e-17	Breast Carcinoma	C0678222	disease	0.4		1	1	0	1996	2020
MMP14	DisGeNet	4323	matrix metallopeptidase 14	0.447	0.769	0.99522	Breast Carcinoma	C0678222	disease	0.4		1	1	0	1996	2020
ABCC1	DisGeNet	4363	ATP binding cassette subfamily C member 1	0.445	0.808	0.0011727	Breast Carcinoma	C0678222	disease	0.4		0.974	1	0	1995	2019
MIR342	DisGeNet	442909	microRNA 342	0.547	0.769		Breast Carcinoma	C0678222	disease	0.38		1	1	0	2010	2020
MIR345	DisGeNet	442910	microRNA 345	0.619	0.462		Breast Carcinoma	C0678222	disease	0.3		1	1	0	2010	2010
MST1	DisGeNet	4485	macrophage stimulating 1	0.465	0.885	4.7831e-19	Breast Carcinoma	C0678222	disease	0.4		1	1	0	2007	2019
MT3	DisGeNet	4504	metallothionein 3	0.582	0.615	0.064484	Breast Carcinoma	C0678222	disease	0.3		1	1	0	2010	2010
MTHFR	DisGeNet	4524	methylenetetrahydrofolate reductase	0.337	0.885	3.2068e-10	Breast Carcinoma	C0678222	disease	0.4		0.89	2	0	2002	2020
MTR	DisGeNet	4548	5-methyltetrahydrofolate-homocysteine methyltransferase	0.482	0.808	2.4301e-12	Breast Carcinoma	C0678222	disease	0.4		0.857	1	0	2007	2017
MYH9	DisGeNet	4627	myosin heavy chain 9	0.505	0.808	1	Breast Carcinoma	C0678222	disease	0.34		1	1	0	2008	2018
PPP1R12B	DisGeNet	4660	protein phosphatase 1 regulatory subunit 12B	0.769	0.269	0.00012038	Breast Carcinoma	C0678222	disease	0.3		1	1	0	2017	2017
ATM	DisGeNet	472	ATM serine/threonine kinase	0.374	0.885	5.5884e-47	Breast Carcinoma	C0678222	disease	0.5		0.934	0	6	1996	2020
NDUFS3	DisGeNet	4722	NADH:ubiquinone oxidoreductase core subunit S3	0.581	0.769	0.00058312	Breast Carcinoma	C0678222	disease	0.31		1	1	0	2011	2013
LRRC37A2	DisGeNet	474170	leucine rich repeat containing 37 member A2	0.839	0.154	1.1396e-07	Breast Carcinoma	C0678222	disease	0.3		1	1	1	2018	2018
NFKBIA	DisGeNet	4792	NFKB inhibitor alpha	0.487	0.885	0.99452	Breast Carcinoma	C0678222	disease	0.33		1	1	0	2005	2014
NMBR	DisGeNet	4829	neuromedin B receptor	0.711	0.423	1.9761e-08	Breast Carcinoma	C0678222	disease	0.31		1	1	0	2013	2013
NQO2	DisGeNet	4835	N-ribosyldihydronicotinamide:quinone reductase 2	0.628	0.5	8.7572e-07	Breast Carcinoma	C0678222	disease	0.43		1	0	0	2009	2011
NOS2	DisGeNet	4843	nitric oxide synthase 2	0.364	0.923	4.0277e-15	Breast Carcinoma	C0678222	disease	0.39		1	1	0	2004	2017
NOS3	DisGeNet	4846	nitric oxide synthase 3	0.378	0.885	6.7246e-07	Breast Carcinoma	C0678222	disease	0.4		0.909	2	0	2003	2018
NOTCH1	DisGeNet	4851	notch receptor 1	0.369	0.885	1	Breast Carcinoma	C0678222	disease	0.6		1	2	0	2004	2020
NOTCH2	DisGeNet	4853	notch receptor 2	0.441	0.808	1	Breast Carcinoma	C0678222	disease	0.68		1	1	1	2004	2019
NOTCH3	DisGeNet	4854	notch receptor 3	0.435	0.808	0.40757	Breast Carcinoma	C0678222	disease	0.4		1	1	0	2007	2020
NOTCH4	DisGeNet	4855	notch receptor 4	0.534	0.731	2.0544e-23	Breast Carcinoma	C0678222	disease	0.4		0.917	2	0	2010	2019
NRCAM	DisGeNet	4897	neuronal cell adhesion molecule	0.666	0.423	0.015254	Breast Carcinoma	C0678222	disease	0.31		1	1	0	2008	2011
YBX1	DisGeNet	4904	Y-box binding protein 1	0.519	0.769	0.94646	Breast Carcinoma	C0678222	disease	0.4		0.967	1	0	2002	2019
ROR1	DisGeNet	4919	receptor tyrosine kinase like orphan receptor 1	0.552	0.731	0.99645	Breast Carcinoma	C0678222	disease	0.4		1	1	0	2013	2020
SLC22A18	DisGeNet	5002	solute carrier family 22 member 18	0.595	0.692	6.458e-06	Breast Carcinoma	C0678222	disease	0.46		1	0	0	1997	2018
PAEP	DisGeNet	5047	progestagen associated endometrial protein	0.43	0.846	3.1109e-08	Breast Carcinoma	C0678222	disease	0.4		0.944	1	0	1997	2019
SERPINB2	DisGeNet	5055	serpin family B member 2	0.502	0.808	6.3773e-12	Breast Carcinoma	C0678222	disease	0.39		0.9	1	0	1995	2019
PAK1	DisGeNet	5058	p21 (RAC1) activated kinase 1	0.494	0.808	0.0013306	Breast Carcinoma	C0678222	disease	0.4		1	1	0	2000	2020
ITSN2	DisGeNet	50618	intersectin 2	0.711	0.423	9.7511e-13	Breast Carcinoma	C0678222	disease	0.3		1	1	0	2009	2009
FOXP3	DisGeNet	50943	forkhead box P3	0.368	0.846	0.99424	Breast Carcinoma	C0678222	disease	0.4		0.956	1	0	2007	2020
MRPS7	DisGeNet	51081	mitochondrial ribosomal protein S7	0.722	0.5	0.0012591	Breast Carcinoma	C0678222	disease	0.3		1	1	0	2011	2011
ANGPTL4	DisGeNet	51129	angiopoietin like 4	0.498	0.731	2.3089e-11	Breast Carcinoma	C0678222	disease	0.34		1	1	0	2011	2019
LEF1	DisGeNet	51176	lymphoid enhancer binding factor 1	0.486	0.769	0.99789	Breast Carcinoma	C0678222	disease	0.37		1	1	0	2006	2019
PDE2A	DisGeNet	5138	phosphodiesterase 2A	0.666	0.577	0.631	Breast Carcinoma	C0678222	disease	0.3		1	1	0	2003	2003
EVL	DisGeNet	51466	Enah/Vasp-like	0.729	0.308	0.99761	Breast Carcinoma	C0678222	disease	0.3		1	1	0	2008	2008
PDGFA	DisGeNet	5154	platelet derived growth factor subunit A	0.533	0.731	0.80842	Breast Carcinoma	C0678222	disease	0.31		1	1	0	2005	2015
MRPS23	DisGeNet	51649	mitochondrial ribosomal protein S23	0.839	0.115	0.12774	Breast Carcinoma	C0678222	disease	0.31		1	1	0	2014	2017
PDPK1	DisGeNet	5170	3-phosphoinositide dependent protein kinase 1	0.588	0.808	0.98013	Breast Carcinoma	C0678222	disease	0.55		1	1	0	2005	2019
PDZK1	DisGeNet	5174	PDZ domain containing 1	0.65	0.654	1.1586e-09	Breast Carcinoma	C0678222	disease	0.31		1	1	0	2000	2015
WWOX	DisGeNet	51741	WW domain containing oxidoreductase	0.453	0.808	1.2376e-15	Breast Carcinoma	C0678222	disease	0.4		0.962	1	0	2000	2019
PGR	DisGeNet	5241	progesterone receptor	0.426	0.885	0.051042	Breast Carcinoma	C0678222	disease	0.4		0.936	2	0	1985	2020
ABCB1	DisGeNet	5243	ATP binding cassette subfamily B member 1	0.344	0.885	1.2564e-05	Breast Carcinoma	C0678222	disease	0.4		0.968	1	0	1988	2020
PHB	DisGeNet	5245	prohibitin	0.511	0.846	0.7588	Breast Carcinoma	C0678222	disease	0.5		0.944	0	0	1993	2018
SERPINB5	DisGeNet	5268	serpin family B member 5	0.582	0.577	0.0036486	Breast Carcinoma	C0678222	disease	0.4		1	1	0	2000	2019
PIK3CA	DisGeNet	5290	phosphatidylinositol-4,5-bisphosphate 3-kinase catalytic subunit alpha	0.292	0.923	1	Breast Carcinoma	C0678222	disease	0.7		0.987	8	0	2001	2020
PIK3CB	DisGeNet	5291	phosphatidylinositol-4,5-bisphosphate 3-kinase catalytic subunit beta	0.322	0.885	0.99964	Breast Carcinoma	C0678222	disease	0.4		0.992	0	0	2001	2020
PIM1	DisGeNet	5292	Pim-1 proto-oncogene, serine/threonine kinase	0.482	0.769	0.84846	Breast Carcinoma	C0678222	disease	0.36		1	1	0	2005	2020
PIN1	DisGeNet	5300	peptidylprolyl cis/trans isomerase, NIMA-interacting 1	0.488	0.769	0.74031	Breast Carcinoma	C0678222	disease	0.4		0.943	2	0	2001	2019
PLA2G4A	DisGeNet	5321	phospholipase A2 group IVA	0.496	0.846	5.9817e-05	Breast Carcinoma	C0678222	disease	0.35		1	1	0	2010	2019
ATP7B	DisGeNet	540	ATPase copper transporting beta	0.529	0.654	4.8001e-30	Breast Carcinoma	C0678222	disease	0.31		1	1	0	2002	2002
DLL4	DisGeNet	54567	delta like canonical Notch ligand 4	0.494	0.769	0.99982	Breast Carcinoma	C0678222	disease	0.36		1	1	0	2006	2019
RMND1	DisGeNet	55005	required for meiotic nuclear division 1 homolog	0.674	0.462	1.0863e-09	Breast Carcinoma	C0678222	disease	0.31		1	1	0	2015	2018
ELP3	DisGeNet	55140	elongator acetyltransferase complex subunit 3	0.751	0.231	3.0115e-14	Breast Carcinoma	C0678222	disease	0.31		1	1	0	2016	2016
PBRM1	DisGeNet	55193	polybromo 1	0.566	0.615	1	Breast Carcinoma	C0678222	disease	0.34		1	0	0	2005	2017
FBXW7	DisGeNet	55294	F-box and WD repeat domain containing 7	0.465	0.808	0.99949	Breast Carcinoma	C0678222	disease	0.4		1	1	0	2001	2019
MIR31HG	DisGeNet	554202	MIR31 host gene	0.65	0.462		Breast Carcinoma	C0678222	disease	0.31		1	1	0	2016	2018
MIR429	DisGeNet	554210	microRNA 429	0.544	0.731		Breast Carcinoma	C0678222	disease	0.38		1	1	0	2010	2020
TRERF1	DisGeNet	55809	transcriptional regulating factor 1	0.729	0.346	1	Breast Carcinoma	C0678222	disease	0.31		1	1	0	2006	2009
MAP2K7	DisGeNet	5609	mitogen-activated protein kinase kinase 7	0.419	0.808	0.99552	Breast Carcinoma	C0678222	disease	0.4		1	1	0	2006	2020
PCDHGB6	DisGeNet	56100	protocadherin gamma subfamily B, 6	0.78	0.115	2.0925e-06	Breast Carcinoma	C0678222	disease	0.3		1	1	0	2005	2005
KLK10	DisGeNet	5655	kallikrein related peptidase 10	0.608	0.538	4.3662e-07	Breast Carcinoma	C0678222	disease	0.4		1	1	0	2000	2016
CMC2	DisGeNet	56942	C-X9-C motif containing 2	0.792	0.192	0.1991	Breast Carcinoma	C0678222	disease	0.3		1	1	0	2008	2008
MRPS22	DisGeNet	56945	mitochondrial ribosomal protein S22	0.638	0.5	1.4768e-05	Breast Carcinoma	C0678222	disease	0.3		1	1	0	2011	2011
EMSY	DisGeNet	56946	EMSY transcriptional repressor, BRCA2 interacting	0.628	0.423	1	Breast Carcinoma	C0678222	disease	0.37		1	1	0	2004	2017
PTEN	DisGeNet	5728	phosphatase and tensin homolog	0.305	0.923	0.25651	Breast Carcinoma	C0678222	disease	0.7		0.966	4	1	1997	2020
BAG1	DisGeNet	573	BAG cochaperone 1	0.538	0.769	6.5264e-06	Breast Carcinoma	C0678222	disease	0.4		1	1	0	1999	2019
PTGS1	DisGeNet	5742	prostaglandin-endoperoxide synthase 1	0.46	0.885	6.2425e-07	Breast Carcinoma	C0678222	disease	0.36		0.857	1	0	1998	2019
PTGS2	DisGeNet	5743	prostaglandin-endoperoxide synthase 2	0.314	0.962	0.99597	Breast Carcinoma	C0678222	disease	0.4		0.956	5	0	1998	2019
PTHLH	DisGeNet	5744	parathyroid hormone like hormone	0.453	0.846	0.81146	Breast Carcinoma	C0678222	disease	0.4		1	1	0	1992	2019
MIR489	DisGeNet	574442	microRNA 489	0.647	0.423		Breast Carcinoma	C0678222	disease	0.36		1	1	0	2010	2019
GALNT16	DisGeNet	57452	polypeptide N-acetylgalactosaminyltransferase 16	0.821	0.115	0.00013872	Breast Carcinoma	C0678222	disease	0.31		1	1	0	2018	2019
ARID1B	DisGeNet	57492	AT-rich interaction domain 1B	0.503	0.846	1	Breast Carcinoma	C0678222	disease	0.3			0	0
ARRDC3	DisGeNet	57561	arrestin domain containing 3	0.711	0.308	0.98715	Breast Carcinoma	C0678222	disease	0.34		1	1	0	2010	2018
ZSWIM5	DisGeNet	57643	zinc finger SWIM-type containing 5	0.76	0.154	0.03976	Breast Carcinoma	C0678222	disease	0.3		1	1	0	2018	2018
PTPRD	DisGeNet	5789	protein tyrosine phosphatase receptor type D	0.584	0.731	1	Breast Carcinoma	C0678222	disease	0.41		1	1	1	2008	2017
BARD1	DisGeNet	580	BRCA1 associated RING domain 1	0.597	0.538	1.3777e-24	Breast Carcinoma	C0678222	disease	0.5		0.86	0	0	1996	2020
BAX	DisGeNet	581	BCL2 associated X, apoptosis regulator	0.417	0.885	0.31746	Breast Carcinoma	C0678222	disease	0.4		1	1	0	1996	2019
NECTIN2	DisGeNet	5819	nectin cell adhesion molecule 2	0.575	0.769	0.96926	Breast Carcinoma	C0678222	disease	0.3		1	1	0	2013	2013
RAD51	DisGeNet	5888	RAD51 recombinase	0.447	0.846	0.026578	Breast Carcinoma	C0678222	disease	0.5		0.944	0	0	1997	2019
RAD51C	DisGeNet	5889	RAD51 paralog C	0.533	0.692	6.1906e-14	Breast Carcinoma	C0678222	disease	0.5		0.969	2	0	2010	2019
RAD51B	DisGeNet	5890	RAD51 paralog B	0.556	0.769	2.079e-15	Breast Carcinoma	C0678222	disease	0.5		0.913	1	57	2009	2019
RAF1	DisGeNet	5894	Raf-1 proto-oncogene, serine/threonine kinase	0.418	0.885	0.85295	Breast Carcinoma	C0678222	disease	0.4		1	1	0	1995	2019
ACTA2	DisGeNet	59	actin alpha 2, smooth muscle	0.508	0.846	0.93017	Breast Carcinoma	C0678222	disease	0.3		1	1	0	2014	2014
BCHE	DisGeNet	590	butyrylcholinesterase	0.447	0.923	1.0643e-13	Breast Carcinoma	C0678222	disease	0.34		1	1	0	2002	2018
RARA	DisGeNet	5914	retinoic acid receptor alpha	0.47	0.846	0.96305	Breast Carcinoma	C0678222	disease	0.4		0.929	1	0	1993	2019
RARB	DisGeNet	5915	retinoic acid receptor beta	0.478	0.846	0.99983	Breast Carcinoma	C0678222	disease	0.4		0.952	1	0	1995	2019
RB1	DisGeNet	5925	RB transcriptional corepressor 1	0.444	0.885	1	Breast Carcinoma	C0678222	disease	0.6		0.962	3	0	1989	2020
RBM3	DisGeNet	5935	RNA binding motif protein 3	0.595	0.654	0.82616	Breast Carcinoma	C0678222	disease	0.36		1	1	0	2006	2019
LGR6	DisGeNet	59352	leucine rich repeat containing G protein-coupled receptor 6	0.502	0.923	2.9439e-06	Breast Carcinoma	C0678222	disease	0.47		1	2	2	2008	2019
CCND1	DisGeNet	595	cyclin D1	0.344	0.923	0.89057	Breast Carcinoma	C0678222	disease	0.5		0.966	6	1	1990	2020
BCL2	DisGeNet	596	BCL2 apoptosis regulator	0.291	0.885	0.55903	Breast Carcinoma	C0678222	disease	0.4		0.962	3	0	1994	2020
RECQL	DisGeNet	5965	RecQ like helicase	0.615	0.615	1.5345e-20	Breast Carcinoma	C0678222	disease	0.4		0.933	1	0	2014	2019
BCL2A1	DisGeNet	597	BCL2 related protein A1	0.529	0.731	0.20785	Breast Carcinoma	C0678222	disease	0.35		1	2	0	2003	2019
RELA	DisGeNet	5970	RELA proto-oncogene, NF-kB subunit	0.406	0.885	0.99948	Breast Carcinoma	C0678222	disease	0.38		1	1	0	2004	2019
RGS2	DisGeNet	5997	regulator of G protein signaling 2	0.561	0.769	5.6973e-06	Breast Carcinoma	C0678222	disease	0.32		1	1	0	2005	2018
TRMT11	DisGeNet	60487	tRNA methyltransferase 11 homolog	0.729	0.269	3.9134e-12	Breast Carcinoma	C0678222	disease	0.3		1	1	0	2019	2019
RIC8A	DisGeNet	60626	RIC8 guanine nucleotide exchange factor A	0.792	0.192	0.00063968	Breast Carcinoma	C0678222	disease	0.3		1	1	0	2018	2018
RPL23A	DisGeNet	6147	ribosomal protein L23a	0.78	0.308	0.90573	Breast Carcinoma	C0678222	disease	0.3		1	1	0	2011	2011
RPL31	DisGeNet	6160	ribosomal protein L31	0.78	0.308	0.84958	Breast Carcinoma	C0678222	disease	0.3		1	1	0	2011	2011
RPLP2	DisGeNet	6181	ribosomal protein lateral stalk subunit P2	0.805	0.192	0.66744	Breast Carcinoma	C0678222	disease	0.3		1	1	0	2018	2018
RPS4X	DisGeNet	6191	ribosomal protein S4 X-linked	0.711	0.5	0.93222	Breast Carcinoma	C0678222	disease	0.32		1	1	0	2011	2017
RPS6	DisGeNet	6194	ribosomal protein S6	0.547	0.692	0.9759	Breast Carcinoma	C0678222	disease	0.34		1	1	0	2008	2019
RPS6KB2	DisGeNet	6199	ribosomal protein S6 kinase B2	0.678	0.538	5.9588e-21	Breast Carcinoma	C0678222	disease	0.35		1	1	0	2011	2018
RPS7	DisGeNet	6201	ribosomal protein S7	0.682	0.462	0.95439	Breast Carcinoma	C0678222	disease	0.3		1	1	0	2011	2011
RPS8	DisGeNet	6202	ribosomal protein S8	0.805	0.192	0.99003	Breast Carcinoma	C0678222	disease	0.3		1	1	0	2011	2011
RRAD	DisGeNet	6236	RRAD, Ras related glycolysis inhibitor and calcium channel regulator	0.638	0.538	0.43879	Breast Carcinoma	C0678222	disease	0.33		1	1	0	1999	2014
RXRB	DisGeNet	6257	retinoid X receptor beta	0.686	0.654	0.99719	Breast Carcinoma	C0678222	disease	0.31		1	1	0	2003	2012
CCL20	DisGeNet	6364	C-C motif chemokine ligand 20	0.474	0.846	0.00024242	Breast Carcinoma	C0678222	disease	0.35		1	1	0	2005	2019
CXCL12	DisGeNet	6387	C-X-C motif chemokine ligand 12	0.379	0.846	0.11851	Breast Carcinoma	C0678222	disease	0.4		0.988	1	0	2003	2020
FKBPL	DisGeNet	63943	FKBP prolyl isomerase like	0.736	0.346	7.9526e-11	Breast Carcinoma	C0678222	disease	0.34		1	1	0	2010	2019
MAP2K4	DisGeNet	6416	mitogen-activated protein kinase kinase 4	0.559	0.692	0.99709	Breast Carcinoma	C0678222	disease	0.36		1	0	0	1998	2019
SFRP1	DisGeNet	6422	secreted frizzled related protein 1	0.479	0.846	0.96457	Breast Carcinoma	C0678222	disease	0.4		1	1	0	1999	2019
SFRP2	DisGeNet	6423	secreted frizzled related protein 2	0.544	0.731	0.0016693	Breast Carcinoma	C0678222	disease	0.37		0.857	1	0	2008	2019
SFRP5	DisGeNet	6425	secreted frizzled related protein 5	0.559	0.692	5.1843e-06	Breast Carcinoma	C0678222	disease	0.33		1	1	0	2008	2008
KANSL1-AS1	DisGeNet	644246	KANSL1 antisense RNA 1	0.839	0.154		Breast Carcinoma	C0678222	disease	0.3		1	1	0	2018	2018
MNX1-AS1	DisGeNet	645249	MNX1 antisense RNA 1 (head to head)	0.615	0.346		Breast Carcinoma	C0678222	disease	0.31		1	1	0	2017	2019
SHMT1	DisGeNet	6470	serine hydroxymethyltransferase 1	0.566	0.654	1.275e-14	Breast Carcinoma	C0678222	disease	0.34		0.8	1	0	2007	2015
NORAD	DisGeNet	647979	non-coding RNA activated by DNA damage	0.631	0.462		Breast Carcinoma	C0678222	disease	0.34		1	1	0	2016	2019
SIM1	DisGeNet	6492	SIM bHLH transcription factor 1	0.626	0.654	0.99828	Breast Carcinoma	C0678222	disease	0.31		1	1	0	2005	2018
BMP2	DisGeNet	650	bone morphogenetic protein 2	0.432	0.846	0.98799	Breast Carcinoma	C0678222	disease	0.4		1	1	0	1999	2019
MRPL9	DisGeNet	65005	mitochondrial ribosomal protein L9	0.861	0.077	0.00015633	Breast Carcinoma	C0678222	disease	0.3		1	1	0	2011	2011
SLC2A1	DisGeNet	6513	solute carrier family 2 member 1	0.388	0.808	0.9941	Breast Carcinoma	C0678222	disease	0.4		0.969	1	0	2004	2019
SLC2A2	DisGeNet	6514	solute carrier family 2 member 2	0.572	0.692	3.4337e-08	Breast Carcinoma	C0678222	disease	0.32		1	1	0	2009	2018
SLC2A5	DisGeNet	6518	solute carrier family 2 member 5	0.647	0.5	3.5691e-10	Breast Carcinoma	C0678222	disease	0.38		1	1	0	2004	2019
BMP4	DisGeNet	652	bone morphogenetic protein 4	0.422	0.808	0.9564	Breast Carcinoma	C0678222	disease	0.4		0.929	1	0	2007	2019
SLC5A5	DisGeNet	6528	solute carrier family 5 member 5	0.499	0.769	0.0029492	Breast Carcinoma	C0678222	disease	0.4		1	1	0	2000	2019
BMPR2	DisGeNet	659	bone morphogenetic protein receptor type 2	0.538	0.654	0.99998	Breast Carcinoma	C0678222	disease	0.33		1	1	0	2007	2015
SNAI2	DisGeNet	6591	snail family transcriptional repressor 2	0.505	0.692	0.79531	Breast Carcinoma	C0678222	disease	0.4		1	1	0	2001	2019
SMARCD1	DisGeNet	6602	SWI/SNF related, matrix associated, actin dependent regulator of chromatin, subfamily d, member 1	0.695	0.385	0.99947	Breast Carcinoma	C0678222	disease	0.3			0	0
SNAI1	DisGeNet	6615	snail family transcriptional repressor 1	0.474	0.808	0.21754	Breast Carcinoma	C0678222	disease	0.4		1	2	0	2001	2019
SNCG	DisGeNet	6623	synuclein gamma	0.55	0.615	0.0008475	Breast Carcinoma	C0678222	disease	0.4		0.971	1	0	1997	2019
SOD2	DisGeNet	6648	superoxide dismutase 2	0.379	0.923	0.15499	Breast Carcinoma	C0678222	disease	0.4		0.898	4	0	1995	2019
SPP1	DisGeNet	6696	secreted phosphoprotein 1	0.353	0.885	2.146e-06	Breast Carcinoma	C0678222	disease	0.4		0.986	2	0	1997	2019
SRC	DisGeNet	6714	SRC proto-oncogene, non-receptor tyrosine kinase	0.467	0.885	0.99691	Breast Carcinoma	C0678222	disease	0.4		1	1	0	2001	2019
BRCA1	DisGeNet	672	BRCA1 DNA repair associated	0.367	0.923	9.2157e-29	Breast Carcinoma	C0678222	disease	0.7		0.955	12	5	1992	2020
SREBF2	DisGeNet	6721	sterol regulatory element binding transcription factor 2	0.566	0.577	0.20734	Breast Carcinoma	C0678222	disease	0.33		1	1	0	2003	2019
BRAF	DisGeNet	673	B-Raf proto-oncogene, serine/threonine kinase	0.319	0.846	0.99995	Breast Carcinoma	C0678222	disease	0.4		1	0	0	2007	2020
BRCA2	DisGeNet	675	BRCA2 DNA repair associated	0.379	0.846	2.3581e-25	Breast Carcinoma	C0678222	disease	0.7		0.95	3	9	1994	2020
STAT3	DisGeNet	6774	signal transducer and activator of transcription 3	0.32	0.923	1	Breast Carcinoma	C0678222	disease	0.4		0.99	1	0	1997	2020
STAT5A	DisGeNet	6776	signal transducer and activator of transcription 5A	0.445	0.808	0.99994	Breast Carcinoma	C0678222	disease	0.4		0.897	1	0	1998	2018
AURKA	DisGeNet	6790	aurora kinase A	0.475	0.731	0.8676	Breast Carcinoma	C0678222	disease	0.4		0.882	1	0	1997	2019
SULT1A1	DisGeNet	6817	sulfotransferase family 1A member 1	0.554	0.769	3.039e-11	Breast Carcinoma	C0678222	disease	0.4		0.8	1	0	2000	2018
TBX3	DisGeNet	6926	T-box transcription factor 3	0.525	0.769	0.98907	Breast Carcinoma	C0678222	disease	0.6		0.929	1	0	2004	2017
ZEB1	DisGeNet	6935	zinc finger E-box binding homeobox 1	0.442	0.808	0.96665	Breast Carcinoma	C0678222	disease	0.4		1	2	0	2007	2019
BTK	DisGeNet	695	Bruton tyrosine kinase	0.464	0.808	0.99996	Breast Carcinoma	C0678222	disease	0.32		1	0	0	2013	2016
TERT	DisGeNet	7015	telomerase reverse transcriptase	0.374	0.846	0.99046	Breast Carcinoma	C0678222	disease	0.4		0.952	1	6	2000	2019
TFAP2A	DisGeNet	7020	transcription factor AP-2 alpha	0.488	0.769	0.98964	Breast Carcinoma	C0678222	disease	0.4		0.957	1	0	1998	2019
NR2F1	DisGeNet	7025	nuclear receptor subfamily 2 group F member 1	0.656	0.654	0.99482	Breast Carcinoma	C0678222	disease	0.35		1	1	0	2000	2018
TFRC	DisGeNet	7037	transferrin receptor	0.437	0.885	6.9902e-05	Breast Carcinoma	C0678222	disease	0.4		1	2	0	1999	2019
TGM2	DisGeNet	7052	transglutaminase 2	0.445	0.808	6.8118e-18	Breast Carcinoma	C0678222	disease	0.4		1	1	0	2001	2018
THBS1	DisGeNet	7057	thrombospondin 1	0.407	0.885	0.99985	Breast Carcinoma	C0678222	disease	0.4		1	1	0	1994	2019
C1QBP	DisGeNet	708	complement C1q binding protein	0.569	0.692	2.0164e-07	Breast Carcinoma	C0678222	disease	0.35		1	1	0	2004	2019
ICAM5	DisGeNet	7087	intercellular adhesion molecule 5	0.716	0.346	0.002139	Breast Carcinoma	C0678222	disease	0.33		1	1	0	2005	2013
TLE3	DisGeNet	7090	TLE family member 3, transcriptional corepressor	0.674	0.462	1	Breast Carcinoma	C0678222	disease	0.3		1	1	0	2009	2009
TNF	DisGeNet	7124	tumor necrosis factor	0.231	0.962	0.8033	Breast Carcinoma	C0678222	disease	0.4		0.959	3	0	1990	2020
TOP2A	DisGeNet	7153	DNA topoisomerase II alpha	0.497	0.731	0.99086	Breast Carcinoma	C0678222	disease	0.4		0.971	4	0	1999	2019
TP53	DisGeNet	7157	tumor protein p53	0.236	0.962	0.53235	Breast Carcinoma	C0678222	disease	0.9		0.971	6	0	1982	2020
TP53BP1	DisGeNet	7158	tumor protein p53 binding protein 1	0.52	0.731	0.99985	Breast Carcinoma	C0678222	disease	0.4		1	1	0	2000	2019
TP53BP2	DisGeNet	7159	tumor protein p53 binding protein 2	0.604	0.577	0.0025482	Breast Carcinoma	C0678222	disease	0.33		1	1	0	2003	2018
TP73	DisGeNet	7161	tumor protein p73	0.449	0.808	0.99696	Breast Carcinoma	C0678222	disease	0.4		0.92	1	0	1999	2019
TXN	DisGeNet	7295	thioredoxin	0.447	0.885	0.20119	Breast Carcinoma	C0678222	disease	0.4		1	1	0	2000	2018
TYMS	DisGeNet	7298	thymidylate synthetase	0.425	0.846	0.72247	Breast Carcinoma	C0678222	disease	0.4		0.914	3	0	1994	2019
UPK1B	DisGeNet	7348	uroplakin 1B	0.729	0.346	2.1842e-08	Breast Carcinoma	C0678222	disease	0.3		1	1	0	2014	2014
UMPS	DisGeNet	7372	uridine monophosphate synthetase	0.584	0.615	0.0001051	Breast Carcinoma	C0678222	disease	0.31		1	2	0	2008	2014
VDR	DisGeNet	7421	vitamin D receptor	0.352	0.885	1.6787e-05	Breast Carcinoma	C0678222	disease	0.4		0.909	2	0	1994	2019
VEGFB	DisGeNet	7423	vascular endothelial growth factor B	0.592	0.615	1.3114e-09	Breast Carcinoma	C0678222	disease	0.3		1	1	0	2012	2012
VEGFC	DisGeNet	7424	vascular endothelial growth factor C	0.459	0.769	0.49565	Breast Carcinoma	C0678222	disease	0.4		0.946	2	0	2001	2019
VIM	DisGeNet	7431	vimentin	0.372	0.846	0.71255	Breast Carcinoma	C0678222	disease	0.4		0.969	4	0	1989	2020
NSD2	DisGeNet	7468	nuclear receptor binding SET domain protein 2	0.507	0.769	1	Breast Carcinoma	C0678222	disease	0.32		1	1	0	2014	2016
WNT10B	DisGeNet	7480	Wnt family member 10B	0.576	0.654	0.0003616	Breast Carcinoma	C0678222	disease	0.35		1	1	0	1997	2017
WT1	DisGeNet	7490	WT1 transcription factor	0.422	0.808	0.99648	Breast Carcinoma	C0678222	disease	0.4		1	1	0	1999	2018
XRCC2	DisGeNet	7516	X-ray repair cross complementing 2	0.512	0.731	3.955e-07	Breast Carcinoma	C0678222	disease	0.4		0.846	1	0	2002	2019
XRCC3	DisGeNet	7517	X-ray repair cross complementing 3	0.505	0.769	1.9134e-10	Breast Carcinoma	C0678222	disease	0.5		0.915	1	0	2002	2019
DAP3	DisGeNet	7818	death associated protein 3	0.686	0.385	1.1143e-09	Breast Carcinoma	C0678222	disease	0.42		1	1	1	2011	2017
CXCR4	DisGeNet	7852	C-X-C motif chemokine receptor 4	0.362	0.923	0.017804	Breast Carcinoma	C0678222	disease	0.4		0.979	1	0	2002	2020
FTO	DisGeNet	79068	FTO alpha-ketoglutarate dependent dioxygenase	0.486	0.885	8.364e-08	Breast Carcinoma	C0678222	disease	0.5		1	1	4	2011	2019
DEK	DisGeNet	7913	DEK proto-oncogene	0.542	0.769	0.13065	Breast Carcinoma	C0678222	disease	0.35		1	1	0	2007	2019
DYNC2H1	DisGeNet	79659	dynein cytoplasmic 2 heavy chain 1	0.555	0.731	1.1366e-44	Breast Carcinoma	C0678222	disease	0.3		1	1	0	2014	2014
PALB2	DisGeNet	79728	partner and localizer of BRCA2	0.485	0.769	3.0379e-19	Breast Carcinoma	C0678222	disease	0.7		0.961	1	4	2007	2020
TFPI2	DisGeNet	7980	tissue factor pathway inhibitor 2	0.521	0.769	0.00084274	Breast Carcinoma	C0678222	disease	0.34		1	1	0	2005	2018
MED28	DisGeNet	80306	mediator complex subunit 28	0.78	0.192	0.00011083	Breast Carcinoma	C0678222	disease	0.33		1	1	0	2005	2018
ADAM33	DisGeNet	80332	ADAM metallopeptidase domain 33	0.636	0.423	2.1487e-15	Breast Carcinoma	C0678222	disease	0.33		1	1	0	2009	2018
CUL5	DisGeNet	8065	cullin 5	0.691	0.577	1	Breast Carcinoma	C0678222	disease	0.33		1	1	0	2003	2019
LIMD2	DisGeNet	80774	LIM domain containing 2	0.705	0.308	0.16402	Breast Carcinoma	C0678222	disease	0.32		1	1	0	2009	2010
KMT2D	DisGeNet	8085	lysine methyltransferase 2D	0.465	0.808	1	Breast Carcinoma	C0678222	disease	0.34		1	1	0	2010	2019
SLC2A10	DisGeNet	81031	solute carrier family 2 member 10	0.55	0.615	1.5672e-08	Breast Carcinoma	C0678222	disease	0.31		1	1	0	2009	2014
NCOA3	DisGeNet	8202	nuclear receptor coactivator 3	0.522	0.654	0.54065	Breast Carcinoma	C0678222	disease	0.4		0.917	1	0	1996	2020
NRIP1	DisGeNet	8204	nuclear receptor interacting protein 1	0.592	0.654	0.99394	Breast Carcinoma	C0678222	disease	0.46		1	1	1	1999	2018
ARID1A	DisGeNet	8289	AT-rich interaction domain 1A	0.455	0.846	1	Breast Carcinoma	C0678222	disease	0.4		0.909	0	0	1992	2019
BAP1	DisGeNet	8314	BRCA1 associated protein 1	0.454	0.731	0.99443	Breast Carcinoma	C0678222	disease	0.6		1	2	0	1998	2019
H2BC4	DisGeNet	8347	H2B clustered histone 4	0.76	0.269	0.0038196	Breast Carcinoma	C0678222	disease	0.31		1	1	0	2008	2015
ATG10	DisGeNet	83734	autophagy related 10	0.653	0.577	2.1789e-08	Breast Carcinoma	C0678222	disease	0.42		1	1	3	2013	2018
BRIP1	DisGeNet	83990	BRCA1 interacting protein C-terminal helicase 1	0.507	0.731	6.206e-17	Breast Carcinoma	C0678222	disease	0.7		0.95	0	1	2003	2020
CASP7	DisGeNet	840	caspase 7	0.581	0.654	5.3589e-05	Breast Carcinoma	C0678222	disease	0.31		1	1	0	2006	2011
CASP8	DisGeNet	841	caspase 8	0.404	0.923	3.7236e-06	Breast Carcinoma	C0678222	disease	0.7		0.98	4	1	2004	2019
BCAR3	DisGeNet	8412	BCAR3 adaptor protein, NSP family member	0.695	0.654	0.58213	Breast Carcinoma	C0678222	disease	0.4		0.923	1	0	2003	2018
RAD54L	DisGeNet	8438	RAD54 like	0.633	0.423	2.3634e-15	Breast Carcinoma	C0678222	disease	0.42		0.5	0	0	2017	2017
L3MBTL3	DisGeNet	84456	L3MBTL histone methyl-lysine binding protein 3	0.7	0.423	0.99744	Breast Carcinoma	C0678222	disease	0.4		1	1	1	2017	2018
CAT	DisGeNet	847	catalase	0.359	0.962	1.6263e-10	Breast Carcinoma	C0678222	disease	0.4		0.964	1	0	1987	2019
TMEM25	DisGeNet	84866	transmembrane protein 25	0.805	0.154	2.6304e-11	Breast Carcinoma	C0678222	disease	0.3		1	1	0	2009	2009
RSPO3	DisGeNet	84870	R-spondin 3	0.653	0.423	0.089252	Breast Carcinoma	C0678222	disease	0.31		1	1	0	2007	2018
PPM1D	DisGeNet	8493	protein phosphatase, Mg2+/Mn2+ dependent 1D	0.513	0.808	2.2321e-11	Breast Carcinoma	C0678222	disease	0.5		0.96	0	0	2002	2020
ELP1	DisGeNet	8518	elongator complex protein 1	0.579	0.769	2.1199e-21	Breast Carcinoma	C0678222	disease	0.3		1	1	0	2016	2016
H2BC12	DisGeNet	85236	H2B clustered histone 12	0.743	0.308	4.2884e-06	Breast Carcinoma	C0678222	disease	0.3		1	1	0	2008	2008
CAV1	DisGeNet	857	caveolin 1	0.388	0.885	0.008274	Breast Carcinoma	C0678222	disease	0.4		0.963	4	0	1999	2019
STC2	DisGeNet	8614	stanniocalcin 2	0.573	0.692	0.26588	Breast Carcinoma	C0678222	disease	0.35		1	1	0	2002	2019
NCOA1	DisGeNet	8648	nuclear receptor coactivator 1	0.563	0.731	0.99981	Breast Carcinoma	C0678222	disease	0.5		1	1	1	2004	2019
TNFSF10	DisGeNet	8743	TNF superfamily member 10	0.413	0.885	0.13495	Breast Carcinoma	C0678222	disease	0.4		0.962	1	0	2002	2019
INPP4B	DisGeNet	8821	inositol polyphosphate-4-phosphatase type II B	0.573	0.577	0.55218	Breast Carcinoma	C0678222	disease	0.38		1	0	0	2010	2017
PER3	DisGeNet	8863	period circadian regulator 3	0.559	0.731	1.3661e-17	Breast Carcinoma	C0678222	disease	0.37		1	1	0	2005	2018
SYNJ2	DisGeNet	8871	synaptojanin 2	0.691	0.577	8.5042e-14	Breast Carcinoma	C0678222	disease	0.31		1	1	0	2005	2015
EIF2S2	DisGeNet	8894	eukaryotic translation initiation factor 2 subunit beta	0.621	0.577	0.95327	Breast Carcinoma	C0678222	disease	0.32		1	1	0	2008	2019
HERC2	DisGeNet	8924	HECT and RLD domain containing E3 ubiquitin protein ligase 2	0.568	0.692	1	Breast Carcinoma	C0678222	disease	0.31		1	0	0	2007	2007
CCNE1	DisGeNet	898	cyclin E1	0.538	0.731	0.97187	Breast Carcinoma	C0678222	disease	0.4		0.947	2	0	2002	2019
ACVR1	DisGeNet	90	activin A receptor type 1	0.535	0.731	0.3254	Breast Carcinoma	C0678222	disease	0.33		0.75	1	0	2007	2018
CCNH	DisGeNet	902	cyclin H	0.595	0.769	0.00081328	Breast Carcinoma	C0678222	disease	0.31		1	1	0	2016	2019
CTU1	DisGeNet	90353	cytosolic thiouridylase subunit 1	0.769	0.192	0.067155	Breast Carcinoma	C0678222	disease	0.32		1	1	0	1994	2018
MACIR	DisGeNet	90355	macrophage immunometabolism regulator	0.691	0.462	0.42746	Breast Carcinoma	C0678222	disease	0.3		1	1	0	2019	2019
ARTN	DisGeNet	9048	artemin	0.48	0.846	0.35793	Breast Carcinoma	C0678222	disease	0.34		1	1	0	2010	2013
PRC1	DisGeNet	9055	protein regulator of cytokinesis 1	0.599	0.692	2.6753e-07	Breast Carcinoma	C0678222	disease	0.47		1	1	4	2007	2018
CLDN1	DisGeNet	9076	claudin 1	0.481	0.808	0.0010103	Breast Carcinoma	C0678222	disease	0.4		0.9	2	0	1999	2019
SLC16A3	DisGeNet	9123	solute carrier family 16 member 3	0.542	0.731	0.00029385	Breast Carcinoma	C0678222	disease	0.37		1	1	0	2011	2020
RCCD1	DisGeNet	91433	RCC1 domain containing 1	0.729	0.231	3.2679e-11	Breast Carcinoma	C0678222	disease	0.31		1	1	0	2017	2018
SLC28A1	DisGeNet	9154	solute carrier family 28 member 1	0.686	0.538	5.737e-20	Breast Carcinoma	C0678222	disease	0.31		1	1	0	2006	2008
EXO1	DisGeNet	9156	exonuclease 1	0.578	0.692	8.12e-13	Breast Carcinoma	C0678222	disease	0.43		1	1	1	2009	2019
MAP3K13	DisGeNet	9175	mitogen-activated protein kinase kinase kinase 13	0.743	0.192	0.80051	Breast Carcinoma	C0678222	disease	0.32		1	0	0	1997	2017
ALKBH8	DisGeNet	91801	alkB homolog 8, tRNA methyltransferase	0.716	0.423	0.00020414	Breast Carcinoma	C0678222	disease	0.3		1	1	0	2016	2016
REPS2	DisGeNet	9185	RALBP1 associated Eps domain containing 2	0.751	0.192	0.20309	Breast Carcinoma	C0678222	disease	0.31		1	1	0	2009	2009
MTDH	DisGeNet	92140	metadherin	0.491	0.769	0.32924	Breast Carcinoma	C0678222	disease	0.4		0.976	1	0	2006	2020
ATP6AP1L	DisGeNet	92270	ATPase H+ transporting accessory protein 1 like	0.839	0.115	0.029928	Breast Carcinoma	C0678222	disease	0.3		1	1	0	2018	2018
LDHAL6B	DisGeNet	92483	lactate dehydrogenase A like 6B	0.861	0.077	0.073409	Breast Carcinoma	C0678222	disease	0.3		1	1	0	2010	2010
FOXQ1	DisGeNet	94234	forkhead box Q1	0.61	0.615	0.61849	Breast Carcinoma	C0678222	disease	0.34		1	1	0	2011	2019
ABCG2	DisGeNet	9429	ATP binding cassette subfamily G member 2 (Junior blood group)	0.419	0.885	2.0957e-32	Breast Carcinoma	C0678222	disease	0.4		0.962	1	0	1999	2019
THEMIS2	DisGeNet	9473	thymocyte selection associated family member 2	0.743	0.192	0.0020207	Breast Carcinoma	C0678222	disease	0.34		1	1	0	2008	2012
ADAMTS1	DisGeNet	9510	ADAM metallopeptidase with thrombospondin type 1 motif 1	0.555	0.654	0.71601	Breast Carcinoma	C0678222	disease	0.36		1	1	0	2006	2019
H6PD	DisGeNet	9563	hexose-6-phosphate dehydrogenase/glucose 1-dehydrogenase	0.619	0.654	8.5874e-09	Breast Carcinoma	C0678222	disease	0.34		1	1	0	2008	2018
CD40	DisGeNet	958	CD40 molecule	0.396	0.846	0.84603	Breast Carcinoma	C0678222	disease	0.36		0.857	1	0	1999	2018
APOBEC3B	DisGeNet	9582	apolipoprotein B mRNA editing enzyme catalytic subunit 3B	0.547	0.731	5.2144e-16	Breast Carcinoma	C0678222	disease	0.4		0.964	4	0	2010	2019
AKAP12	DisGeNet	9590	A-kinase anchoring protein 12	0.566	0.615	0.035666	Breast Carcinoma	C0678222	disease	0.32		1	1	0	2005	2018
NCOR1	DisGeNet	9611	nuclear receptor corepressor 1	0.597	0.731	1	Breast Carcinoma	C0678222	disease	0.55		1	1	0	2006	2016
TCL1B	DisGeNet	9623	T cell leukemia/lymphoma 1B	0.561	0.5	0.010127	Breast Carcinoma	C0678222	disease	0.32		1	1	0	2010	2017
ZNF432	DisGeNet	9668	zinc finger protein 432	0.805	0.192	3.0049e-14	Breast Carcinoma	C0678222	disease	0.3		1	1	0	2008	2008
CD74	DisGeNet	972	CD74 molecule	0.512	0.808	0.24889	Breast Carcinoma	C0678222	disease	0.37		0.875	1	0	2004	2017
STARD8	DisGeNet	9754	StAR related lipid transfer domain containing 8	0.743	0.346	0.024522	Breast Carcinoma	C0678222	disease	0.31		1	1	0	2007	2008
CDA	DisGeNet	978	cytidine deaminase	0.558	0.731	0.0081038	Breast Carcinoma	C0678222	disease	0.33		1	2	0	2000	2015
MRPL19	DisGeNet	9801	mitochondrial ribosomal protein L19	0.792	0.231	0.029168	Breast Carcinoma	C0678222	disease	0.3		1	1	0	2011	2011
RB1CC1	DisGeNet	9821	RB1 inducible coiled-coil 1	0.653	0.538	1	Breast Carcinoma	C0678222	disease	0.47		1	1	0	2002	2018
ZEB2	DisGeNet	9839	zinc finger E-box binding homeobox 2	0.471	0.808	1	Breast Carcinoma	C0678222	disease	0.4		1	1	0	2005	2019
ZC3H11A	DisGeNet	9877	zinc finger CCCH-type containing 11A	0.821	0.154	0.99996	Breast Carcinoma	C0678222	disease	0.41		1	1	2	2014	2017
LRRC37A	DisGeNet	9884	leucine rich repeat containing 37A	0.805	0.192	0.00054349	Breast Carcinoma	C0678222	disease	0.3		1	1	0	2018	2018
MED12	DisGeNet	9968	mediator complex subunit 12	0.476	0.769	1	Breast Carcinoma	C0678222	disease	0.32		1	2	0	2014	2019
CDH1	DisGeNet	999	cadherin 1	0.401	0.808	0.14631	Breast Carcinoma	C0678222	disease	0.5		1	4	0	1991	2019
PIK3CA	MutPanning
TP53	MutPanning
KMT2C	MutPanning
CDH1	MutPanning
MAP3K1	MutPanning
ERBB2	MutPanning
SF3B1	MutPanning
AKT1	MutPanning
GATA3	MutPanning
PTEN	MutPanning
MAP2K4	MutPanning
RB1	MutPanning
ESR1	MutPanning
CBFB	MutPanning
NF1	MutPanning
NCOR1	MutPanning
ARID1A	MutPanning
NUP93	MutPanning
FAM157B	MutPanning
TBX3	MutPanning
HS6ST1	MutPanning
KRAS	MutPanning
RUNX1	MutPanning
FOXA1	MutPanning
GPS2	MutPanning
CDKN1B	MutPanning
LRRC37A3	MutPanning
CTCF	MutPanning
ZFP36L1	MutPanning
FGFR2	MutPanning
AKR1C3	MutPanning
BAX	MutPanning
SPEN	MutPanning
RARS2	MutPanning
ARHGAP5	MutPanning
KDM6A	MutPanning
MYB	MutPanning
FLT3LG	MutPanning
TBL1XR1	MutPanning
MB21D2	MutPanning
GPRIN2	MutPanning
NOTCH2	MutPanning

## Sheet: GBM (C1621958)
Gene	Source	Gene_id	UniProt	Gene_Full_Name	Protein_Class	Disease	Disease_id	N_diseases_g	DSI_g	DPI_g	pLI	Score_gda	EL_gda	EI_gda	N_PMIDs	N_SNPs_gda	First_Ref	Last_Ref
MTOR	DisGeNet	2475	P42345	mechanistic target of rapamycin kinase	Kinase	Glioblastoma Multiforme	C1621958	68	0.343	0.885	1	0.6		0.967	1	0	2005	2019
MDM4	DisGeNet	4194	O15151	MDM4 regulator of p53	Nucleic acid binding	Glioblastoma Multiforme	C1621958	20	0.461	0.808	0.99992	0.6		1	1	0	2002	2018
PTK2	DisGeNet	5747	Q05397	protein tyrosine kinase 2	Kinase	Glioblastoma Multiforme	C1621958	16	0.497	0.808	0.99987	0.55		1	1	0	2003	2019
BRD2	DisGeNet	6046	P25440	bromodomain containing 2	Epigenetic regulator	Glioblastoma Multiforme	C1621958	10	0.45	0.808	0.99957	0.53		1	1	0	1999	2018
IDH1	DisGeNet	3417	O75874	isocitrate dehydrogenase (NADP(+)) 1		Glioblastoma Multiforme	C1621958	45	0.424	0.808	2.6244e-12	0.5		0.977	0	0	2008	2020
PIK3CA	DisGeNet	5290	P42336	phosphatidylinositol-4,5-bisphosphate 3-kinase catalytic subunit alpha	Kinase	Glioblastoma Multiforme	C1621958	98	0.292	0.923	1	0.5		0.941	0	0	2000	2020
EGFR	DisGeNet	1956	P00533	epidermal growth factor receptor	Kinase	Glioblastoma Multiforme	C1621958	124	0.295	0.885	0.36837	0.5		0.973	3	3	1988	2020
APC	DisGeNet	324	P25054	APC regulator of WNT signaling pathway		Glioblastoma Multiforme	C1621958	95	0.373	0.962	1	0.43		1	1	0	1995	2019
MAPK8	DisGeNet	5599	P45983	mitogen-activated protein kinase 8	Kinase	Glioblastoma Multiforme	C1621958	26	0.397	0.885	0.99823	0.4		1	0	0	2000	2019
EGF	DisGeNet	1950	P01133	epidermal growth factor		Glioblastoma Multiforme	C1621958	45	0.357	0.923	8.5294e-17	0.4		0.986	1	0	1988	2019
HIF1A	DisGeNet	3091	Q16665	hypoxia inducible factor 1 subunit alpha	Transcription factor	Glioblastoma Multiforme	C1621958	89	0.327	0.923	0.9777	0.4		1	1	0	2000	2019
H3-3A	DisGeNet	3020	P84243	H3.3 histone A		Glioblastoma Multiforme	C1621958	8	0.559	0.692	0.1231	0.4		0.933	2	0	2012	2016
NOTCH1	DisGeNet	4851	P46531	notch receptor 1		Glioblastoma Multiforme	C1621958	78	0.369	0.885	1	0.4		0.952	1	0	2007	2019
PDGFRA	DisGeNet	5156	P16234	platelet derived growth factor receptor alpha	Kinase	Glioblastoma Multiforme	C1621958	40	0.415	0.808	1	0.4		0.968	0	0	1995	2020
MGMT	DisGeNet	4255	P16455	O-6-methylguanine-DNA methyltransferase		Glioblastoma Multiforme	C1621958	26	0.412	0.885	1.1756e-07	0.4		0.974	2	0	1992	2020
MMP9	DisGeNet	4318	P14780	matrix metallopeptidase 9	Enzyme	Glioblastoma Multiforme	C1621958	138	0.305	0.923	1.8869e-17	0.4		1	1	0	1996	2019
IL1B	DisGeNet	3553	P01584	interleukin 1 beta		Glioblastoma Multiforme	C1621958	231	0.276	0.962	0.13005	0.4		1	1	0	1991	2018
CXCL8	DisGeNet	3576	P10145	C-X-C motif chemokine ligand 8	Signaling	Glioblastoma Multiforme	C1621958	109	0.31	0.962	0.00027377	0.4		1	1	0	1991	2019
PROM1	DisGeNet	8842	O43490	prominin 1	Transporter	Glioblastoma Multiforme	C1621958	23	0.41	0.846	1.9485e-22	0.4		0.982	3	0	2006	2020
TNFSF10	DisGeNet	8743	P50591	TNF superfamily member 10	Signaling	Glioblastoma Multiforme	C1621958	49	0.413	0.885	0.13495	0.4		0.963	1	0	2007	2019
FN1	DisGeNet	2335	P02751	fibronectin 1	Signaling	Glioblastoma Multiforme	C1621958	44	0.365	0.962	0.0014045	0.4		1	1	0	1991	2019
CHI3L1	DisGeNet	1116	P36222	chitinase 3 like 1		Glioblastoma Multiforme	C1621958	11	0.419	0.885	1.1133e-05	0.4		0.913	1	0	2002	2020
IDH2	DisGeNet	3418	P48735	isocitrate dehydrogenase (NADP(+)) 2		Glioblastoma Multiforme	C1621958	83	0.434	0.808	0.88271	0.4		0.961	0	0	2010	2020
VEGFA	DisGeNet	7422	P15692	vascular endothelial growth factor A	Signaling	Glioblastoma Multiforme	C1621958	167	0.266	0.923	2.4085e-05	0.4		0.994	1	0	1992	2020
TP53BP1	DisGeNet	7158	Q12888	tumor protein p53 binding protein 1	Epigenetic regulator	Glioblastoma Multiforme	C1621958	14	0.52	0.731	0.99985	0.4		1	1	0	2010	2019
MET	DisGeNet	4233	P08581	MET proto-oncogene, receptor tyrosine kinase	Kinase	Glioblastoma Multiforme	C1621958	90	0.38	0.846	0.96998	0.4		0.978	1	0	1993	2020
TERT	DisGeNet	7015	O14746	telomerase reverse transcriptase	Enzyme	Glioblastoma Multiforme	C1621958	72	0.374	0.846	0.99046	0.4		1	0	2	2003	2020
CTSB	DisGeNet	1508	P07858	cathepsin B	Enzyme	Glioblastoma Multiforme	C1621958	17	0.457	0.846	5.8819e-11	0.4		1	1	0	1995	2019
MMP2	DisGeNet	4313	P08253	matrix metallopeptidase 2	Enzyme	Glioblastoma Multiforme	C1621958	98	0.333	0.923	0.83878	0.4		0.958	1	0	1999	2019
BMI1	DisGeNet	648	P35226	BMI1 proto-oncogene, polycomb ring finger		Glioblastoma Multiforme	C1621958	16	0.448	0.808	0.94286	0.4		1	1	0	2009	2019
MYC	DisGeNet	4609	P01106	MYC proto-oncogene, bHLH transcription factor	Transcription factor	Glioblastoma Multiforme	C1621958	91	0.344	0.923	0.99801	0.4		1	1	0	1986	2019
PRKCA	DisGeNet	5578	P17252	protein kinase C alpha	Kinase	Glioblastoma Multiforme	C1621958	23	0.44	0.846	0.3677	0.39		1	0	0	2002	2020
IL2	DisGeNet	3558	P60568	interleukin 2		Glioblastoma Multiforme	C1621958	75	0.336	0.885	0.47968	0.39		1	1	0	1987	2018
AKT3	DisGeNet	10000	Q9Y243	AKT serine/threonine kinase 3	Kinase	Glioblastoma Multiforme	C1621958	9	0.512	0.808	0.99958	0.38		0.875	0	1	2014	2019
CDK2	DisGeNet	1017	P24941	cyclin dependent kinase 2	Kinase	Glioblastoma Multiforme	C1621958	6	0.456	0.692	0.61054	0.38		1	0	0	1995	2017
NF1	DisGeNet	4763	P21359	neurofibromin 1	Enzyme modulator	Glioblastoma Multiforme	C1621958	77	0.44	0.885	0.90175	0.38		0.889	1	0	2009	2019
ATRX	DisGeNet	546	P46100	ATRX chromatin remodeler		Glioblastoma Multiforme	C1621958	26	0.452	0.808	1	0.38		1	0	0	2015	2018
H2AX	DisGeNet	3014	P16104	H2A.X variant histone	Nucleic acid binding	Glioblastoma Multiforme	C1621958	15	0.484	0.808	0.17652	0.38		1	1	0	2009	2019
PRKN	DisGeNet	5071	O60260	parkin RBR E3 ubiquitin protein ligase	Enzyme	Glioblastoma Multiforme	C1621958	42	0.431	0.846	6.9346e-07	0.38		1	1	0	2009	2019
NOTCH2	DisGeNet	4853	Q04721	notch receptor 2		Glioblastoma Multiforme	C1621958	60	0.441	0.808	1	0.38		1	1	0	2009	2018
GDNF	DisGeNet	2668	P39905	glial cell derived neurotrophic factor	Signaling	Glioblastoma Multiforme	C1621958	85	0.434	0.885	0.2035	0.37		1	1	0	1999	2018
CDK6	DisGeNet	1021	Q00534	cyclin dependent kinase 6	Kinase	Glioblastoma Multiforme	C1621958	40	0.471	0.731	0.98315	0.37		1	1	0	2000	2017
WT1	DisGeNet	7490	P19544	WT1 transcription factor	Nucleic acid binding	Glioblastoma Multiforme	C1621958	54	0.422	0.808	0.99648	0.35		1	1	0	2007	2014
RECK	DisGeNet	8434	O95980	reversion inducing cysteine rich protein with kazal motifs	Enzyme modulator	Glioblastoma Multiforme	C1621958	10	0.547	0.731	1.9319e-10	0.35		1	1	0	2006	2015
TGM2	DisGeNet	7052	P21980	transglutaminase 2	Enzyme	Glioblastoma Multiforme	C1621958	32	0.445	0.808	6.8118e-18	0.35		1	2	0	2000	2017
CTSK	DisGeNet	1513	P43235	cathepsin K	Enzyme	Glioblastoma Multiforme	C1621958	8	0.497	0.808	3.0989e-05	0.35		1	1	0	2014	2018
PIK3R1	DisGeNet	5295	P27986	phosphoinositide-3-kinase regulatory subunit 1	Kinase	Glioblastoma Multiforme	C1621958	33	0.477	0.885	0.99978	0.35		0.8	0	0	2004	2012
JAG1	DisGeNet	182	P78504	jagged canonical Notch ligand 1		Glioblastoma Multiforme	C1621958	35	0.429	0.808	1	0.34		1	1	0	2010	2018
FAT1	DisGeNet	2195	Q14517	FAT atypical cadherin 1		Glioblastoma Multiforme	C1621958	17	0.508	0.808	1.1969e-12	0.34		0.75	1	0	2013	2018
PRKCB	DisGeNet	5579	P05771	protein kinase C beta	Kinase	Glioblastoma Multiforme	C1621958	18	0.453	0.885	1	0.34		1	0	1	2006	2011
STAG2	DisGeNet	10735	Q8N3U4	stromal antigen 2	Nucleic acid binding	Glioblastoma Multiforme	C1621958	27	0.568	0.731	1	0.34		1	0	0	2011	2014
RUNX1	DisGeNet	861	Q01196	RUNX family transcription factor 1	Transcription factor	Glioblastoma Multiforme	C1621958	21	0.425	0.808	0.65377	0.34		1	1	0	2012	2019
RUNX3	DisGeNet	864	Q13761	RUNX family transcription factor 3	Transcription factor	Glioblastoma Multiforme	C1621958	27	0.459	0.731	0.84295	0.34		1	1	0	2007	2019
NDRG1	DisGeNet	10397	Q92597	N-myc downstream regulated 1	Enzyme	Glioblastoma Multiforme	C1621958	49	0.488	0.731	0.011324	0.34		1	1	0	2004	2020
CD9	DisGeNet	928	P21926	CD9 molecule		Glioblastoma Multiforme	C1621958	21	0.528	0.769	0.0047221	0.33		1	1	0	2009	2016
HEY1	DisGeNet	23462	Q9Y5J3	hes related family bHLH transcription factor with YRPW motif 1	Transcription factor	Glioblastoma Multiforme	C1621958	40	0.551	0.692	0.050181	0.33		1	1	0	2009	2018
LZTR1	DisGeNet	8216	Q8N653	leucine zipper like transcription regulator 1		Glioblastoma Multiforme	C1621958	21	0.547	0.808	1.0211e-92	0.33		1	1	0	2013	2020
BRD4	DisGeNet	23476	O60885	bromodomain containing 4	Epigenetic regulator	Glioblastoma Multiforme	C1621958	42	0.446	0.885	1	0.33		1	2	0	2014	2019
PML	DisGeNet	5371	P29590	promyelocytic leukemia		Glioblastoma Multiforme	C1621958	21	0.477	0.846	0.21291	0.33		1	1	0	2009	2017
HES1	DisGeNet	3280	Q14469	hes family bHLH transcription factor 1	Transcription factor	Glioblastoma Multiforme	C1621958	57	0.468	0.885	0.7072	0.33		1	1	0	2010	2019
PIM1	DisGeNet	5292	P11309	Pim-1 proto-oncogene, serine/threonine kinase	Kinase	Glioblastoma Multiforme	C1621958	19	0.482	0.769	0.84846	0.33		1	1	0	2013	2019
POLK	DisGeNet	51426	Q9UBT6	DNA polymerase kappa		Glioblastoma Multiforme	C1621958	7	0.691	0.423	7.4692e-13	0.32		1	1	0	2016	2019
SRRT	DisGeNet	51593	Q9BXP5	serrate, RNA effector molecule		Glioblastoma Multiforme	C1621958	6	0.736	0.231	0.59362	0.32		1	1	0	2018	2018
BHLHE40	DisGeNet	8553	O14503	basic helix-loop-helix family member e40	Transcription factor	Glioblastoma Multiforme	C1621958	15	0.544	0.731	0.99444	0.32		1	1	0	2001	2013
TES	DisGeNet	26136	Q9UGI8	testin LIM domain protein	Cellular structure	Glioblastoma Multiforme	C1621958	4	0.604	0.692	1.0234e-15	0.32		1	1	0	2007	2013
H3C2	DisGeNet	8358	P68431	H3 clustered histone 2		Glioblastoma Multiforme	C1621958	6	0.653	0.423	1.4796e-05	0.32		1	1	0	2012	2015
ERN1	DisGeNet	2081	O75460	endoplasmic reticulum to nucleus signaling 1	Kinase	Glioblastoma Multiforme	C1621958	16	0.513	0.808	0.99027	0.32		1	0	0	2015	2018
GSTT1	DisGeNet	2952	P30711	glutathione S-transferase theta 1		Glioblastoma Multiforme	C1621958	52	0.393	0.923	0.00014834	0.32		1	1	0	2004	2006
DUSP6	DisGeNet	1848	Q16828	dual specificity phosphatase 6		Glioblastoma Multiforme	C1621958	20	0.511	0.846	0.97603	0.31		1	1	0	2011	2011
BCHE	DisGeNet	590	P06276	butyrylcholinesterase		Glioblastoma Multiforme	C1621958	108	0.447	0.923	1.0643e-13	0.31		1	1	0	1990	1990
RPS6KA3	DisGeNet	6197	P51812	ribosomal protein S6 kinase A3	Kinase	Glioblastoma Multiforme	C1621958	14	0.491	0.846	0.99999	0.31		1	0	0	2016	2016
SIK1	DisGeNet	150094	A0A0B4J2F2;P57059	salt inducible kinase 1	Kinase	Glioblastoma Multiforme	C1621958	15	0.544	0.731	0.93716	0.31		0	0	0	2016	2016
CSTB	DisGeNet	1476	P04080	cystatin B	Enzyme modulator	Glioblastoma Multiforme	C1621958	33	0.53	0.692	0.0065562	0.31		1	1	0	2003	2012
LTBP4	DisGeNet	8425	Q8N2S1	latent transforming growth factor beta binding protein 4	Calcium-binding protein	Glioblastoma Multiforme	C1621958	8	0.604	0.654	0.49911	0.31		1	1	0	2016	2016
CDK3	DisGeNet	1018	Q00526	cyclin dependent kinase 3	Kinase	Glioblastoma Multiforme	C1621958	1	0.716	0.385	2.1415e-07	0.31		1	0	0	2008	2008
SEPTIN14	DisGeNet	346288	Q6ZU15	septin 14		Glioblastoma Multiforme	C1621958	4	0.805	0.077	6.8701e-06	0.31		1	1	0	2013	2013
NOTCH3	DisGeNet	4854	Q9UM47	notch receptor 3		Glioblastoma Multiforme	C1621958	31	0.435	0.808	0.40757	0.31		1	1	0	2010	2016
SUZ12	DisGeNet	23512	Q15022	SUZ12 polycomb repressive complex 2 subunit	Nucleic acid binding	Glioblastoma Multiforme	C1621958	35	0.529	0.577	0.99998	0.31		1	1	0	2014	2019
HSPB8	DisGeNet	26353	Q9UJY1	heat shock protein family B (small) member 8		Glioblastoma Multiforme	C1621958	6	0.57	0.577	0.043128	0.31		1	0	0	2011	2011
FOSL2	DisGeNet	2355	P15408	FOS like 2, AP-1 transcription factor subunit	Transcription factor	Glioblastoma Multiforme	C1621958	10	0.595	0.692	0.98293	0.31		1	1	0	2012	2013
JAG2	DisGeNet	3714	Q9Y219	jagged canonical Notch ligand 2		Glioblastoma Multiforme	C1621958	14	0.576	0.846	1	0.31		1	1	0	2010	2010
NLK	DisGeNet	51701	Q9UBE8	nemo like kinase	Kinase	Glioblastoma Multiforme	C1621958	1	0.59	0.692	0.99991	0.31		1	0	0	2015	2015
IRAK1	DisGeNet	3654	P51617	interleukin 1 receptor associated kinase 1	Kinase	Glioblastoma Multiforme	C1621958	19	0.506	0.808	0.98774	0.3			0	0
TAF1L	DisGeNet	138474	Q8IZX4	TATA-box binding protein associated factor 1 like	Epigenetic regulator	Glioblastoma Multiforme	C1621958	5	0.839	0.154	0.96182	0.3			0	0
INSRR	DisGeNet	3645	P14616	insulin receptor related receptor	Kinase	Glioblastoma Multiforme	C1621958	3	0.508	0.808	5.3976e-24	0.3			0	0
MAPKAPK3	DisGeNet	7867	Q16644	MAPK activated protein kinase 3	Kinase	Glioblastoma Multiforme	C1621958	4	0.743	0.308	3.7216e-09	0.3			0	1
PRKD3	DisGeNet	23683	O94806	protein kinase D3	Kinase	Glioblastoma Multiforme	C1621958	2	0.76	0.154	0.0052882	0.3			0	0
MACIR	DisGeNet	90355	Q96GV9	macrophage immunometabolism regulator		Glioblastoma Multiforme	C1621958	20	0.691	0.462	0.42746	0.3		1	1	0	2019	2019
GRIK2	DisGeNet	2898	Q13002	glutamate ionotropic receptor kainate type subunit 2	Ion channel	Glioblastoma Multiforme	C1621958	41	0.561	0.769	0.99841	0.3		1	1	0	2019	2019
GUCY2F	DisGeNet	2986	P51841	guanylate cyclase 2F, retinal	Kinase	Glioblastoma Multiforme	C1621958	4	0.821	0.231	1.0552e-13	0.3			0	1
DYRK2	DisGeNet	8445	Q92630	dual specificity tyrosine phosphorylation regulated kinase 2	Kinase	Glioblastoma Multiforme	C1621958	3	0.67	0.346	0.99751	0.3			0	1
CCNH	DisGeNet	902	P51946	cyclin H	Enzyme modulator	Glioblastoma Multiforme	C1621958	28	0.595	0.769	0.00081328	0.3		1	1	0	2019	2019
IFNA2	DisGeNet	3440	P01563	interferon alpha 2		Glioblastoma Multiforme	C1621958	170	0.442	0.885		0.3		1	1	0	2008	2008
SLC22A10	DisGeNet	387775	Q63ZE4	solute carrier family 22 member 10		Glioblastoma Multiforme	C1621958	8	0.769	0.308	1.8871e-19	0.3		1	1	0	2019	2019
CSTA	DisGeNet	1475	P01040	cystatin A	Enzyme modulator	Glioblastoma Multiforme	C1621958	10	0.592	0.731	0.00015316	0.3		1	1	0	2012	2012
LRRC59	DisGeNet	55379	Q96AG4	leucine rich repeat containing 59		Glioblastoma Multiforme	C1621958	8	0.705	0.5	0.43432	0.3		1	1	0	2019	2019
CDC42BPG	DisGeNet	55561	Q6DT37	CDC42 binding protein kinase gamma	Kinase	Glioblastoma Multiforme	C1621958	1	0.89	0.192	4.5623e-26	0.3			0	1
EPHB6	DisGeNet	2051	O15197	EPH receptor B6	Kinase	Glioblastoma Multiforme	C1621958	3	0.619	0.538	1.2013e-07	0.3			0	0
STYK1	DisGeNet	55359	Q6J9G0	serine/threonine/tyrosine kinase 1	Kinase	Glioblastoma Multiforme	C1621958	1	0.67	0.346	9.1009e-11	0.3			0	0
PDK2	DisGeNet	5164	Q15119	pyruvate dehydrogenase kinase 2	Kinase	Glioblastoma Multiforme	C1621958	4	0.751	0.269	3.7102e-06	0.3			0	1
TRIB3	DisGeNet	57761	Q96RU7	tribbles pseudokinase 3	Kinase	Glioblastoma Multiforme	C1621958	7	0.573	0.692	1.1597e-13	0.3			0	1
TRIM33	DisGeNet	51592	Q9UPN9	tripartite motif containing 33		Glioblastoma Multiforme	C1621958	3	0.626	0.577	1	0.3			0	0
STKLD1	DisGeNet	169436	Q8NE28	serine/threonine kinase like domain containing 1	Kinase	Glioblastoma Multiforme	C1621958	1	0.931	0.115	1.5666e-23	0.3			0	0
TRMT11	DisGeNet	60487	Q7Z4G4	tRNA methyltransferase 11 homolog		Glioblastoma Multiforme	C1621958	18	0.729	0.269	3.9134e-12	0.3		1	1	0	2019	2019
ZBTB7A	DisGeNet	51341	O95365	zinc finger and BTB domain containing 7A	Transcription factor	Glioblastoma Multiforme	C1621958	8	0.564	0.769	0.95915	0.3		1	1	0	2016	2016
DEUP1	DisGeNet	159989	Q05D60	deuterosome assembly protein 1	Cellular structure	Glioblastoma Multiforme	C1621958	4	0.716	0.231	8.1904e-13	0.3		1	1	0	2019	2019
PINK1	DisGeNet	65018	Q9BXM7	PTEN induced kinase 1	Kinase	Glioblastoma Multiforme	C1621958	18	0.516	0.769	1.8749e-10	0.3			0	1
TMEM135	DisGeNet	65084	Q86UB9	transmembrane protein 135		Glioblastoma Multiforme	C1621958	8	0.751	0.346	0.7786	0.3		1	1	0	2019	2019
SRPK2	DisGeNet	6733	P78362	SRSF protein kinase 2	Kinase	Glioblastoma Multiforme	C1621958	5	0.653	0.423	0.99697	0.3			0	0
CTNND2	DisGeNet	1501	Q9UQB3	catenin delta 2	Cellular structure	Glioblastoma Multiforme	C1621958	12	0.579	0.731	1	0.3		1	1	0	2013	2013
NCOR1	DisGeNet	9611	O75376	nuclear receptor corepressor 1	Transcription factor	Glioblastoma Multiforme	C1621958	22	0.597	0.731	1	0.3		1	1	0	2007	2007
TP53	MutPanning
IDH1	MutPanning
EGFR	MutPanning
PTEN	MutPanning
ATRX	MutPanning
PIK3CA	MutPanning
NF1	MutPanning
CIC	MutPanning
RB1	MutPanning
FUBP1	MutPanning
IDH2	MutPanning
BRAF	MutPanning
PIK3R1	MutPanning
NOTCH1	MutPanning
ZNF280D	MutPanning
TMPRSS15	MutPanning
TCF12	MutPanning
STAG2	MutPanning
NCOA6	MutPanning
MED12	MutPanning
CCDC91	MutPanning
NUP210L	MutPanning
CTNND2	MutPanning
KIF26B	MutPanning
AKR1D1	MutPanning
ZKSCAN4	MutPanning
SMARCA4	MutPanning
EYS	MutPanning
FGFR4	MutPanning
TBC1D5	MutPanning
DMWD	MutPanning
CHORDC1	MutPanning
SPHKAP	MutPanning
SCN9A	MutPanning
ATP2B4	MutPanning
PRSS50	MutPanning
PSKH2	MutPanning
BCL11B	MutPanning
SEMA4D	MutPanning
IGHMBP2	MutPanning
RPL21	MutPanning
HEPH	MutPanning
HOXC12	MutPanning
BCOR	MutPanning
RAD54B	MutPanning
ARID1A	MutPanning
TEAD3	MutPanning
PJA2	MutPanning
BOD1L1	MutPanning
ZNF107	MutPanning
FAT1	MutPanning
PTCH1	MutPanning

## Sheet: Prostate Cancer
Gene	Source	geneName	diseaseId	diseaseName	score	NumberOfPubmeds	associationType	source
AR	DisGeNet	androgen receptor	umls:C0376358	Malignant neoplasm of prostate	0.42	1257	Biomarker, GeneticVariation	BeFree, CLINVAR, GAD, MGD
MXI1	DisGeNet	MAX interactor 1, dimerization protein	umls:C0376358	Malignant neoplasm of prostate	0.411701	6	Biomarker, GeneticVariation	BeFree, CLINVAR, UNIPROT
PTEN	DisGeNet	phosphatase and tensin homolog	umls:C0376358	Malignant neoplasm of prostate	0.367279	154	Biomarker, GeneticVariation	BeFree, GAD, MGD, UNIPROT
IGF1	DisGeNet	insulin-like growth factor 1 (somatomedin C)	umls:C0033578	Prostatic Neoplasms	0.333065	14	AlteredExpression, Biomarker, GeneticVariation	BeFree, CTD_human, GAD, LHGDN, RGD
CLU	DisGeNet	clusterin	umls:C0033578	Prostatic Neoplasms	0.325702	10	AlteredExpression, Biomarker, PostTranslationalModification, Therapeutic	BeFree, CTD_human, LHGDN, RGD
CCND1	DisGeNet	cyclin D1	umls:C0033578	Prostatic Neoplasms	0.325497	9	AlteredExpression, Biomarker, GeneticVariation	BeFree, CTD_human, GAD, LHGDN, RGD
BRCA2	DisGeNet	breast cancer 2, early onset	umls:C0033578	Prostatic Neoplasms	0.325369	10	Biomarker, GeneticVariation	BeFree, CTD_human, GAD, LHGDN, RGD
SRD5A1	DisGeNet	steroid-5-alpha-reductase, alpha polypeptide 1 (3-oxo-5 alpha-steroid delta 4-dehydrogenase alpha 1)	umls:C0033578	Prostatic Neoplasms	0.32009	6	AlteredExpression, Biomarker, GeneticVariation	CTD_human, LHGDN, RGD
RXRA	DisGeNet	retinoid X receptor, alpha	umls:C0033578	Prostatic Neoplasms	0.312523	2	Biomarker, GeneticVariation	CTD_human, LHGDN, RGD
AR	DisGeNet	androgen receptor	umls:C0033578	Prostatic Neoplasms	0.310034	216	AlteredExpression, Biomarker, GeneticVariation, Therapeutic	BeFree, CTD_human, GAD, LHGDN
KLK3	DisGeNet	kallikrein-related peptidase 3	umls:C0033578	Prostatic Neoplasms	0.282289	72	AlteredExpression, Biomarker, GeneticVariation	BeFree, CTD_human, GAD, LHGDN
PTEN	DisGeNet	phosphatase and tensin homolog	umls:C0033578	Prostatic Neoplasms	0.264499	45	AlteredExpression, Biomarker, GeneticVariation, PostTranslationalModification	BeFree, CTD_human, GAD, LHGDN
AKT1	DisGeNet	v-akt murine thymoma viral oncogene homolog 1	umls:C0033578	Prostatic Neoplasms	0.26272	29	AlteredExpression, Biomarker, GeneticVariation, PostTranslationalModification	BeFree, CTD_human, LHGDN
SRD5A2	DisGeNet	steroid-5-alpha-reductase, alpha polypeptide 2 (3-oxo-5 alpha-steroid delta 4-dehydrogenase alpha 2)	umls:C0033578	Prostatic Neoplasms	0.261302	24	AlteredExpression, Biomarker, GeneticVariation	BeFree, CTD_human, LHGDN
BRCA2	DisGeNet	breast cancer 2, early onset	umls:C0376358	Malignant neoplasm of prostate	0.260936	80	Biomarker, GeneticVariation	BeFree, CLINVAR, GAD
RNASEL	DisGeNet	ribonuclease L (2',5'-oligoisoadenylate synthetase-dependent)	umls:C0033578	Prostatic Neoplasms	0.260813	21	AlteredExpression, Biomarker, GeneticVariation	BeFree, CTD_human, GAD, LHGDN
CDH1	DisGeNet	cadherin 1, type 1, E-cadherin (epithelial)	umls:C0033578	Prostatic Neoplasms	0.258212	22	AlteredExpression, Biomarker, GeneticVariation	BeFree, CTD_human, LHGDN
VEGFA	DisGeNet	vascular endothelial growth factor A	umls:C0033578	Prostatic Neoplasms	0.256002	30	AlteredExpression, Biomarker, GeneticVariation	BeFree, CTD_human, LHGDN
TP53	DisGeNet	tumor protein p53	umls:C0033578	Prostatic Neoplasms	0.255982	38	AlteredExpression, Biomarker, GeneticVariation	BeFree, CTD_human, GAD, LHGDN
VDR	DisGeNet	vitamin D (1,25- dihydroxyvitamin D3) receptor	umls:C0033578	Prostatic Neoplasms	0.252678	18	AlteredExpression, Biomarker, GeneticVariation	CTD_human, GAD, LHGDN
GSTP1	DisGeNet	glutathione S-transferase pi 1	umls:C0033578	Prostatic Neoplasms	0.251602	28	AlteredExpression, Biomarker, GeneticVariation, PostTranslationalModification	BeFree, CTD_human, GAD, LHGDN
ERG	DisGeNet	v-ets avian erythroblastosis virus E26 oncogene homolog	umls:C0033578	Prostatic Neoplasms	0.250703	33	Biomarker, GeneticVariation	BeFree, CTD_human, LHGDN
TMPRSS2	DisGeNet	transmembrane protease, serine 2	umls:C0033578	Prostatic Neoplasms	0.249256	21	Biomarker, GeneticVariation	BeFree, CTD_human, LHGDN
IGFBP3	DisGeNet	insulin-like growth factor binding protein 3	umls:C0033578	Prostatic Neoplasms	0.2482	19	AlteredExpression, Biomarker, GeneticVariation, PostTranslationalModification, Therapeutic	BeFree, CTD_human, GAD, LHGDN
IL6	DisGeNet	interleukin 6	umls:C0033578	Prostatic Neoplasms	0.245345	25	AlteredExpression, Biomarker, GeneticVariation, Therapeutic	BeFree, CTD_human, LHGDN
MSR1	DisGeNet	macrophage scavenger receptor 1	umls:C0376358	Malignant neoplasm of prostate	0.244728	31	Biomarker, GeneticVariation	BeFree, CLINVAR, GAD
CDKN1B	DisGeNet	cyclin-dependent kinase inhibitor 1B (p27, Kip1)	umls:C0033578	Prostatic Neoplasms	0.241483	18	AlteredExpression, Biomarker, GeneticVariation, Therapeutic	BeFree, CTD_human, GAD, LHGDN
ERBB2	DisGeNet	erb-b2 receptor tyrosine kinase 2	umls:C0033578	Prostatic Neoplasms	0.24115	24	AlteredExpression, Biomarker, GeneticVariation	BeFree, CTD_human, LHGDN
HIF1A	DisGeNet	hypoxia inducible factor 1, alpha subunit (basic helix-loop-helix transcription factor)	umls:C0033578	Prostatic Neoplasms	0.240867	21	AlteredExpression, Biomarker, GeneticVariation	BeFree, CTD_human, LHGDN
AMACR	DisGeNet	alpha-methylacyl-CoA racemase	umls:C0033578	Prostatic Neoplasms	0.240271	14	AlteredExpression, Biomarker, GeneticVariation	CTD_human, LHGDN
PTGS2	DisGeNet	prostaglandin-endoperoxide synthase 2 (prostaglandin G/H synthase and cyclooxygenase)	umls:C0033578	Prostatic Neoplasms	0.239449	18	AlteredExpression, Biomarker, GeneticVariation	BeFree, CTD_human, LHGDN
KLF6	DisGeNet	Kruppel-like factor 6	umls:C0033578	Prostatic Neoplasms	0.238882	13	AlteredExpression, Biomarker, GeneticVariation	BeFree, CTD_human, LHGDN
NKX3-1	DisGeNet	NK3 homeobox 1	umls:C0033578	Prostatic Neoplasms	0.238628	24	AlteredExpression, Biomarker, GeneticVariation	BeFree, CTD_human, LHGDN
TGFB1	DisGeNet	transforming growth factor, beta 1	umls:C0033578	Prostatic Neoplasms	0.237748	11	AlteredExpression, Biomarker, GeneticVariation, PostTranslationalModification	CTD_human, LHGDN
ESR2	DisGeNet	estrogen receptor 2 (ER beta)	umls:C0033578	Prostatic Neoplasms	0.23636	17	AlteredExpression, Biomarker, GeneticVariation, Therapeutic	BeFree, CTD_human, LHGDN
CXCL12	DisGeNet	chemokine (C-X-C motif) ligand 12	umls:C0033578	Prostatic Neoplasms	0.235509	11	AlteredExpression, Biomarker, GeneticVariation	BeFree, CTD_human, LHGDN
ELAC2	DisGeNet	elaC ribonuclease Z 2	umls:C0033578	Prostatic Neoplasms	0.235509	11	Biomarker, GeneticVariation	BeFree, CTD_human, LHGDN
GSTM1	DisGeNet	glutathione S-transferase mu 1	umls:C0033578	Prostatic Neoplasms	0.234404	12	Biomarker, GeneticVariation	CTD_human, GAD, LHGDN
BCL2	DisGeNet	B-cell CLL/lymphoma 2	umls:C0033578	Prostatic Neoplasms	0.233944	22	AlteredExpression, Biomarker, GeneticVariation, PostTranslationalModification	BeFree, CTD_human, GAD, LHGDN
BRCA1	DisGeNet	breast cancer 1, early onset	umls:C0033578	Prostatic Neoplasms	0.233866	16	Biomarker, GeneticVariation	BeFree, CTD_human, GAD, LHGDN
EZH2	DisGeNet	enhancer of zeste 2 polycomb repressive complex 2 subunit	umls:C0033578	Prostatic Neoplasms	0.233837	15	AlteredExpression, Biomarker, PostTranslationalModification	BeFree, CTD_human, LHGDN
HNF1B	DisGeNet	HNF1 homeobox B	umls:C0033578	Prostatic Neoplasms	0.233787	9	AlteredExpression, Biomarker, GeneticVariation	CTD_human, GAD, LHGDN
CDKN1A	DisGeNet	cyclin-dependent kinase inhibitor 1A (p21, Cip1)	umls:C0033578	Prostatic Neoplasms	0.232859	12	AlteredExpression, Biomarker, GeneticVariation, PostTranslationalModification	BeFree, CTD_human, GAD, LHGDN
CHEK2	DisGeNet	checkpoint kinase 2	umls:C0033578	Prostatic Neoplasms	0.232859	9	Biomarker, GeneticVariation	BeFree, CTD_human, GAD, LHGDN
SOD2	DisGeNet	superoxide dismutase 2, mitochondrial	umls:C0033578	Prostatic Neoplasms	0.232576	13	AlteredExpression, Biomarker, GeneticVariation, Therapeutic	BeFree, CTD_human, GAD, LHGDN
EGFR	DisGeNet	epidermal growth factor receptor	umls:C0033578	Prostatic Neoplasms	0.232478	25	AlteredExpression, Biomarker, GeneticVariation, Therapeutic	BeFree, CTD_human, LHGDN
EGF	DisGeNet	epidermal growth factor	umls:C0033578	Prostatic Neoplasms	0.232165	16	AlteredExpression, Biomarker, GeneticVariation, PostTranslationalModification	BeFree, CTD_human, LHGDN
MMP9	DisGeNet	matrix metallopeptidase 9 (gelatinase B, 92kDa gelatinase, 92kDa type IV collagenase)	umls:C0033578	Prostatic Neoplasms	0.231315	13	AlteredExpression, Biomarker, GeneticVariation	BeFree, CTD_human, LHGDN
CXCL8	DisGeNet	chemokine (C-X-C motif) ligand 8	umls:C0033578	Prostatic Neoplasms	0.230748	12	AlteredExpression, Biomarker	BeFree, CTD_human, LHGDN
CTNNB1	DisGeNet	catenin (cadherin-associated protein), beta 1, 88kDa	umls:C0033578	Prostatic Neoplasms	0.230464	9	AlteredExpression, Biomarker	BeFree, CTD_human, LHGDN
MSMB	DisGeNet	microseminoprotein, beta-	umls:C0033578	Prostatic Neoplasms	0.230004	12	Biomarker, GeneticVariation	BeFree, CTD_human, GAD, LHGDN
CHEK2	DisGeNet	checkpoint kinase 2	umls:C0376358	Malignant neoplasm of prostate	0.229572	21	Biomarker, GeneticVariation	BeFree, GAD, UNIPROT
GSTT1	DisGeNet	glutathione S-transferase theta 1	umls:C0033578	Prostatic Neoplasms	0.229359	12	Biomarker, GeneticVariation	CTD_human, GAD, LHGDN
CAV1	DisGeNet	caveolin 1, caveolae protein, 22kDa	umls:C0033578	Prostatic Neoplasms	0.228792	11	AlteredExpression, Biomarker, GeneticVariation	BeFree, CTD_human, LHGDN
ESR1	DisGeNet	estrogen receptor 1	umls:C0033578	Prostatic Neoplasms	0.228303	12	AlteredExpression, Biomarker, GeneticVariation, PostTranslationalModification	BeFree, CTD_human, GAD, LHGDN
MME	DisGeNet	membrane metallo-endopeptidase	umls:C0033578	Prostatic Neoplasms	0.228225	8	AlteredExpression, Biomarker	BeFree, CTD_human, LHGDN
MSR1	DisGeNet	macrophage scavenger receptor 1	umls:C0033578	Prostatic Neoplasms	0.227658	8	Biomarker, GeneticVariation	CTD_human, LHGDN
KLK2	DisGeNet	kallikrein-related peptidase 2	umls:C0033578	Prostatic Neoplasms	0.227453	8	AlteredExpression, Biomarker, GeneticVariation	CTD_human, GAD, LHGDN
STAT3	DisGeNet	signal transducer and activator of transcription 3 (acute-phase response factor)	umls:C0033578	Prostatic Neoplasms	0.22712	14	AlteredExpression, Biomarker	BeFree, CTD_human, LHGDN
MYC	DisGeNet	v-myc avian myelocytomatosis viral oncogene homolog	umls:C0033578	Prostatic Neoplasms	0.226836	12	AlteredExpression, Biomarker, GeneticVariation	BeFree, CTD_human, LHGDN
GDF15	DisGeNet	growth differentiation factor 15	umls:C0033578	Prostatic Neoplasms	0.225702	9	AlteredExpression, Biomarker, GeneticVariation	BeFree, CTD_human, LHGDN
TERT	DisGeNet	telomerase reverse transcriptase	umls:C0033578	Prostatic Neoplasms	0.225497	9	AlteredExpression, Biomarker, GeneticVariation	BeFree, CTD_human, GAD, LHGDN
CYP1A1	DisGeNet	cytochrome P450, family 1, subfamily A, polypeptide 1	umls:C0033578	Prostatic Neoplasms	0.225419	9	Biomarker, GeneticVariation	BeFree, CTD_human, LHGDN
ITGB3	DisGeNet	integrin, beta 3 (platelet glycoprotein IIIa, antigen CD61)	umls:C0033578	Prostatic Neoplasms	0.225135	7	AlteredExpression, Biomarker	CTD_human, LHGDN
PLAU	DisGeNet	plasminogen activator, urokinase	umls:C0033578	Prostatic Neoplasms	0.225135	8	AlteredExpression, Biomarker, GeneticVariation, PostTranslationalModification	CTD_human, LHGDN
MTHFR	DisGeNet	methylenetetrahydrofolate reductase (NAD(P)H)	umls:C0033578	Prostatic Neoplasms	0.224724	6	Biomarker, GeneticVariation	CTD_human, GAD, LHGDN
ETV1	DisGeNet	ets variant 1	umls:C0033578	Prostatic Neoplasms	0.22403	9	AlteredExpression, Biomarker, GeneticVariation	BeFree, CTD_human, LHGDN
CYP17A1	DisGeNet	cytochrome P450, family 17, subfamily A, polypeptide 1	umls:C0033578	Prostatic Neoplasms	0.222691	11	Biomarker, GeneticVariation	BeFree, CTD_human, GAD, LHGDN
ERBB3	DisGeNet	erb-b2 receptor tyrosine kinase 3	umls:C0033578	Prostatic Neoplasms	0.222613	5	AlteredExpression, Biomarker	CTD_human, LHGDN
CYP19A1	DisGeNet	cytochrome P450, family 19, subfamily A, polypeptide 1	umls:C0033578	Prostatic Neoplasms	0.222407	7	AlteredExpression, Biomarker, GeneticVariation	CTD_human, GAD, LHGDN
HPN	DisGeNet	hepsin	umls:C0033578	Prostatic Neoplasms	0.221508	9	AlteredExpression, Biomarker, GeneticVariation	BeFree, CTD_human, LHGDN
CD82	DisGeNet	CD82 molecule	umls:C0033578	Prostatic Neoplasms	0.221224	8	AlteredExpression, Biomarker	BeFree, CTD_human, LHGDN
UGT2B17	DisGeNet	UDP glucuronosyltransferase 2 family, polypeptide B17	umls:C0033578	Prostatic Neoplasms	0.220374	5	AlteredExpression, Biomarker, GeneticVariation	BeFree, CTD_human, LHGDN
CYP1B1	DisGeNet	cytochrome P450, family 1, subfamily B, polypeptide 1	umls:C0033578	Prostatic Neoplasms	0.22009	5	Biomarker, GeneticVariation, PostTranslationalModification	CTD_human, LHGDN
LEP	DisGeNet	leptin	umls:C0033578	Prostatic Neoplasms	0.22009	5	Biomarker, GeneticVariation	CTD_human, LHGDN
NOS3	DisGeNet	nitric oxide synthase 3 (endothelial cell)	umls:C0033578	Prostatic Neoplasms	0.22009	5	Biomarker, GeneticVariation	CTD_human, LHGDN
SIRT1	DisGeNet	sirtuin 1	umls:C0033578	Prostatic Neoplasms	0.22009	5	AlteredExpression, Biomarker	CTD_human, LHGDN
ST14	DisGeNet	suppression of tumorigenicity 14 (colon carcinoma)	umls:C0033578	Prostatic Neoplasms	0.22009	5	AlteredExpression, Biomarker	CTD_human, LHGDN
EPHB2	DisGeNet	EPH receptor B2	umls:C0376358	Malignant neoplasm of prostate	0.219972	28	Biomarker, GeneticVariation	BeFree, GAD, UNIPROT
CYP3A5	DisGeNet	cytochrome P450, family 3, subfamily A, polypeptide 5	umls:C0033578	Prostatic Neoplasms	0.219885	4	Biomarker, GeneticVariation	CTD_human, GAD, LHGDN
NAT2	DisGeNet	N-acetyltransferase 2 (arylamine N-acetyltransferase)	umls:C0033578	Prostatic Neoplasms	0.219885	5	Biomarker, GeneticVariation	CTD_human, GAD, LHGDN
EGR1	DisGeNet	early growth response 1	umls:C0033578	Prostatic Neoplasms	0.219836	12	AlteredExpression, Biomarker	BeFree, CTD_human, LHGDN
PTHLH	DisGeNet	parathyroid hormone-like hormone	umls:C0033578	Prostatic Neoplasms	0.219269	10	AlteredExpression, Biomarker	BeFree, CTD_human, LHGDN
FOLH1	DisGeNet	folate hydrolase (prostate-specific membrane antigen) 1	umls:C0033578	Prostatic Neoplasms	0.218702	9	AlteredExpression, Biomarker	BeFree, CTD_human, LHGDN
TNFSF10	DisGeNet	tumor necrosis factor (ligand) superfamily, member 10	umls:C0033578	Prostatic Neoplasms	0.218702	11	AlteredExpression, Biomarker, Therapeutic	BeFree, CTD_human, LHGDN
HOXB13	DisGeNet	homeobox B13	umls:C0376358	Malignant neoplasm of prostate	0.218505	30	Biomarker, GeneticVariation	BeFree, UNIPROT
BAD	DisGeNet	BCL2-associated agonist of cell death	umls:C0033578	Prostatic Neoplasms	0.218135	6	AlteredExpression, Biomarker, PostTranslationalModification	BeFree, CTD_human, LHGDN
FHIT	DisGeNet	fragile histidine triad	umls:C0033578	Prostatic Neoplasms	0.217929	4	Biomarker, GeneticVariation	BeFree, CTD_human, GAD, LHGDN
DAB2IP	DisGeNet	DAB2 interacting protein	umls:C0033578	Prostatic Neoplasms	0.217851	3	AlteredExpression, Biomarker, GeneticVariation, PostTranslationalModification	BeFree, CTD_human, LHGDN
GSK3B	DisGeNet	glycogen synthase kinase 3 beta	umls:C0033578	Prostatic Neoplasms	0.217851	5	AlteredExpression, Biomarker, PostTranslationalModification	BeFree, CTD_human, LHGDN
MIF	DisGeNet	macrophage migration inhibitory factor (glycosylation-inhibiting factor)	umls:C0033578	Prostatic Neoplasms	0.217851	5	AlteredExpression, Biomarker	BeFree, CTD_human, LHGDN
PSCA	DisGeNet	prostate stem cell antigen	umls:C0033578	Prostatic Neoplasms	0.217851	5	AlteredExpression, Biomarker	BeFree, CTD_human, LHGDN
SLC39A1	DisGeNet	solute carrier family 39 (zinc transporter), member 1	umls:C0033578	Prostatic Neoplasms	0.217851	5	AlteredExpression, Biomarker	BeFree, CTD_human, LHGDN
UGT2B15	DisGeNet	UDP glucuronosyltransferase 2 family, polypeptide B15	umls:C0033578	Prostatic Neoplasms	0.217851	5	AlteredExpression, Biomarker, GeneticVariation	BeFree, CTD_human, LHGDN
ZFHX3	DisGeNet	zinc finger homeobox 3	umls:C0033578	Prostatic Neoplasms	0.217851	4	Biomarker, GeneticVariation	BeFree, CTD_human, LHGDN
MDM2	DisGeNet	MDM2 proto-oncogene, E3 ubiquitin protein ligase	umls:C0033578	Prostatic Neoplasms	0.217724	6	Biomarker, GeneticVariation	BeFree, CTD_human, GAD, LHGDN
ATM	DisGeNet	ATM serine/threonine kinase	umls:C0033578	Prostatic Neoplasms	0.217646	4	AlteredExpression, Biomarker, GeneticVariation	BeFree, CTD_human, GAD, LHGDN
ADAM9	DisGeNet	ADAM metallopeptidase domain 9	umls:C0033578	Prostatic Neoplasms	0.217568	3	AlteredExpression, Biomarker	CTD_human, LHGDN
FGFR4	DisGeNet	fibroblast growth factor receptor 4	umls:C0033578	Prostatic Neoplasms	0.217568	3	Biomarker, GeneticVariation	CTD_human, LHGDN
IRS1	DisGeNet	insulin receptor substrate 1	umls:C0033578	Prostatic Neoplasms	0.217568	3	Biomarker, GeneticVariation	CTD_human, LHGDN
KLK5	DisGeNet	kallikrein-related peptidase 5	umls:C0033578	Prostatic Neoplasms	0.217568	3	AlteredExpression, Biomarker, GeneticVariation	CTD_human, LHGDN
PLAUR	DisGeNet	plasminogen activator, urokinase receptor	umls:C0033578	Prostatic Neoplasms	0.217568	4	AlteredExpression, Biomarker	CTD_human, LHGDN
TLR4	DisGeNet	toll-like receptor 4	umls:C0033578	Prostatic Neoplasms	0.217362	4	AlteredExpression, Biomarker, GeneticVariation	CTD_human, GAD, LHGDN
TNFRSF10A	DisGeNet	tumor necrosis factor receptor superfamily, member 10a	umls:C0033578	Prostatic Neoplasms	0.217362	4	Biomarker, GeneticVariation	CTD_human, GAD, LHGDN
TPD52	DisGeNet	tumor protein D52	umls:C0033578	Prostatic Neoplasms	0.217362	3	AlteredExpression, GeneticVariation, Therapeutic	CTD_human, GAD, LHGDN
CALCA	DisGeNet	calcitonin-related polypeptide alpha	umls:C0033578	Prostatic Neoplasms	0.215896	5	AlteredExpression, Biomarker	BeFree, CTD_human, LHGDN
FGF2	DisGeNet	fibroblast growth factor 2 (basic)	umls:C0033578	Prostatic Neoplasms	0.215612	5	Biomarker	BeFree, CTD_human, LHGDN
VIM	DisGeNet	vimentin	umls:C0033578	Prostatic Neoplasms	0.215612	5	AlteredExpression, Biomarker	BeFree, CTD_human, LHGDN
ETV4	DisGeNet	ets variant 4	umls:C0033578	Prostatic Neoplasms	0.215329	4	AlteredExpression, Biomarker	BeFree, CTD_human, LHGDN
IGFBP7	DisGeNet	insulin-like growth factor binding protein 7	umls:C0033578	Prostatic Neoplasms	0.215329	3	AlteredExpression, Biomarker, Therapeutic	BeFree, CTD_human, LHGDN
AGR2	DisGeNet	anterior gradient 2	umls:C0033578	Prostatic Neoplasms	0.215045	3	AlteredExpression, Biomarker	CTD_human, LHGDN
ANXA1	DisGeNet	annexin A1	umls:C0033578	Prostatic Neoplasms	0.215045	3	AlteredExpression, Biomarker	CTD_human, LHGDN
APC	DisGeNet	adenomatous polyposis coli	umls:C0033578	Prostatic Neoplasms	0.215045	3	Biomarker, PostTranslationalModification	CTD_human, LHGDN
BAX	DisGeNet	BCL2-associated X protein	umls:C0033578	Prostatic Neoplasms	0.215045	3	Biomarker, PostTranslationalModification	CTD_human, LHGDN
EZR	DisGeNet	ezrin	umls:C0033578	Prostatic Neoplasms	0.215045	4	AlteredExpression, Biomarker	CTD_human, LHGDN
GCNT1	DisGeNet	glucosaminyl (N-acetyl) transferase 1, core 2	umls:C0033578	Prostatic Neoplasms	0.215045	2	Biomarker, GeneticVariation	CTD_human, LHGDN
HOXB13	DisGeNet	homeobox B13	umls:C0033578	Prostatic Neoplasms	0.215045	5	AlteredExpression, Biomarker	CTD_human, LHGDN
LPAR1	DisGeNet	lysophosphatidic acid receptor 1	umls:C0033578	Prostatic Neoplasms	0.215045	3	AlteredExpression, Biomarker	CTD_human, LHGDN
MLH1	DisGeNet	mutL homolog 1	umls:C0033578	Prostatic Neoplasms	0.215045	3	Biomarker, GeneticVariation	CTD_human, LHGDN
MT2A	DisGeNet	metallothionein 2A	umls:C0033578	Prostatic Neoplasms	0.215045	3	AlteredExpression, Biomarker, Therapeutic	CTD_human, LHGDN
MUC4	DisGeNet	mucin 4, cell surface associated	umls:C0033578	Prostatic Neoplasms	0.215045	3	Biomarker	CTD_human, LHGDN
NAT1	DisGeNet	N-acetyltransferase 1 (arylamine N-acetyltransferase)	umls:C0033578	Prostatic Neoplasms	0.215045	3	Biomarker, GeneticVariation	CTD_human, LHGDN
PON1	DisGeNet	paraoxonase 1	umls:C0033578	Prostatic Neoplasms	0.215045	3	Biomarker, GeneticVariation	CTD_human, LHGDN
RLN2	DisGeNet	relaxin 2	umls:C0033578	Prostatic Neoplasms	0.215045	3	AlteredExpression, Biomarker	CTD_human, LHGDN
TGFBR2	DisGeNet	transforming growth factor, beta receptor II (70/80kDa)	umls:C0033578	Prostatic Neoplasms	0.215045	3	AlteredExpression, Biomarker, GeneticVariation	CTD_human, LHGDN
TLR6	DisGeNet	toll-like receptor 6	umls:C0033578	Prostatic Neoplasms	0.215045	3	Biomarker, GeneticVariation	CTD_human, LHGDN
UMPS	DisGeNet	uridine monophosphate synthetase	umls:C0033578	Prostatic Neoplasms	0.215045	2	AlteredExpression, Biomarker	CTD_human, LHGDN
VAV3	DisGeNet	vav 3 guanine nucleotide exchange factor	umls:C0033578	Prostatic Neoplasms	0.215045	3	AlteredExpression, Biomarker	CTD_human, LHGDN
VIP	DisGeNet	vasoactive intestinal peptide	umls:C0033578	Prostatic Neoplasms	0.215045	3	AlteredExpression, Biomarker	CTD_human, LHGDN
XRCC1	DisGeNet	X-ray repair complementing defective repair in Chinese hamster cells 1	umls:C0033578	Prostatic Neoplasms	0.215045	4	Biomarker, GeneticVariation	CTD_human, LHGDN
ACE	DisGeNet	angiotensin I converting enzyme	umls:C0033578	Prostatic Neoplasms	0.21484	2	Biomarker, GeneticVariation	CTD_human, GAD, LHGDN
ERCC2	DisGeNet	excision repair cross-complementation group 2	umls:C0033578	Prostatic Neoplasms	0.21484	2	Biomarker, GeneticVariation	CTD_human, GAD, LHGDN
SULT1A1	DisGeNet	sulfotransferase family, cytosolic, 1A, phenol-preferring, member 1	umls:C0033578	Prostatic Neoplasms	0.21484	3	Biomarker, GeneticVariation	CTD_human, GAD, LHGDN
LMTK2	DisGeNet	lemur tyrosine kinase 2	umls:C0033578	Prostatic Neoplasms	0.214634	2	Biomarker, GeneticVariation	CTD_human, GAD
INS	DisGeNet	insulin	umls:C0033578	Prostatic Neoplasms	0.213657	5	Biomarker, GeneticVariation	BeFree, CTD_human, LHGDN
BMP7	DisGeNet	bone morphogenetic protein 7	umls:C0033578	Prostatic Neoplasms	0.21309	5	AlteredExpression, Biomarker	BeFree, CTD_human, LHGDN
EHF	DisGeNet	ets homologous factor	umls:C0033578	Prostatic Neoplasms	0.21309	4	AlteredExpression, Biomarker	BeFree, CTD_human, LHGDN
GRPR	DisGeNet	gastrin-releasing peptide receptor	umls:C0033578	Prostatic Neoplasms	0.21309	4	AlteredExpression, Biomarker	BeFree, CTD_human, LHGDN
ICAM1	DisGeNet	intercellular adhesion molecule 1	umls:C0033578	Prostatic Neoplasms	0.21309	4	Biomarker, GeneticVariation	BeFree, CTD_human, LHGDN
SLC22A3	DisGeNet	solute carrier family 22 (organic cation transporter), member 3	umls:C0033578	Prostatic Neoplasms	0.212884	4	Biomarker, GeneticVariation	BeFree, CTD_human, GAD
ADI1	DisGeNet	acireductone dioxygenase 1	umls:C0033578	Prostatic Neoplasms	0.212806	1	AlteredExpression, Biomarker	BeFree, CTD_human, LHGDN
ATF3	DisGeNet	activating transcription factor 3	umls:C0033578	Prostatic Neoplasms	0.212806	3	Biomarker	BeFree, CTD_human, LHGDN
CCND2	DisGeNet	cyclin D2	umls:C0033578	Prostatic Neoplasms	0.212806	2	Biomarker, PostTranslationalModification	BeFree, CTD_human, LHGDN
CYP3A4	DisGeNet	cytochrome P450, family 3, subfamily A, polypeptide 4	umls:C0033578	Prostatic Neoplasms	0.212806	3	Biomarker	BeFree, CTD_human, LHGDN
CYP7B1	DisGeNet	cytochrome P450, family 7, subfamily B, polypeptide 1	umls:C0033578	Prostatic Neoplasms	0.212806	2	Biomarker, GeneticVariation	BeFree, CTD_human, LHGDN
EAF2	DisGeNet	ELL associated factor 2	umls:C0033578	Prostatic Neoplasms	0.212806	3	AlteredExpression, Biomarker	BeFree, CTD_human, LHGDN
FOXA1	DisGeNet	forkhead box A1	umls:C0033578	Prostatic Neoplasms	0.212806	3	Biomarker	BeFree, CTD_human, LHGDN
GJA1	DisGeNet	gap junction protein, alpha 1, 43kDa	umls:C0033578	Prostatic Neoplasms	0.212806	3	Biomarker	BeFree, CTD_human, LHGDN
IL2	DisGeNet	interleukin 2	umls:C0033578	Prostatic Neoplasms	0.212806	2	Biomarker, GeneticVariation	BeFree, CTD_human, LHGDN
LPL	DisGeNet	lipoprotein lipase	umls:C0033578	Prostatic Neoplasms	0.212806	2	Biomarker, GeneticVariation	BeFree, CTD_human, LHGDN
LZTS1	DisGeNet	leucine zipper, putative tumor suppressor 1	umls:C0033578	Prostatic Neoplasms	0.212806	2	Biomarker, GeneticVariation	BeFree, CTD_human, LHGDN
NCOA3	DisGeNet	nuclear receptor coactivator 3	umls:C0033578	Prostatic Neoplasms	0.212806	4	Biomarker	BeFree, CTD_human, LHGDN
NDRG1	DisGeNet	N-myc downstream regulated 1	umls:C0033578	Prostatic Neoplasms	0.212806	3	Biomarker	BeFree, CTD_human, LHGDN
NQO1	DisGeNet	NAD(P)H dehydrogenase, quinone 1	umls:C0033578	Prostatic Neoplasms	0.212806	3	Biomarker, GeneticVariation	BeFree, CTD_human, LHGDN
PAK6	DisGeNet	p21 protein (Cdc42/Rac)-activated kinase 6	umls:C0033578	Prostatic Neoplasms	0.212806	2	AlteredExpression, Biomarker	BeFree, CTD_human, LHGDN
SERPINE1	DisGeNet	serpin peptidase inhibitor, clade E (nexin, plasminogen activator inhibitor type 1), member 1	umls:C0033578	Prostatic Neoplasms	0.212806	3	AlteredExpression, Biomarker	BeFree, CTD_human, LHGDN
TIMP4	DisGeNet	TIMP metallopeptidase inhibitor 4	umls:C0033578	Prostatic Neoplasms	0.212806	2	Biomarker	BeFree, CTD_human, LHGDN
CASP9	DisGeNet	caspase 9, apoptosis-related cysteine peptidase	umls:C0033578	Prostatic Neoplasms	0.212601	3	Biomarker, GeneticVariation	BeFree, CTD_human, GAD
FGF10	DisGeNet	fibroblast growth factor 10	umls:C0033578	Prostatic Neoplasms	0.212601	2	Biomarker, GeneticVariation	BeFree, CTD_human, GAD
RFX6	DisGeNet	regulatory factor X, 6	umls:C0033578	Prostatic Neoplasms	0.212601	2	Biomarker, GeneticVariation	BeFree, CTD_human, GAD
ADRB2	DisGeNet	adrenoceptor beta 2, surface	umls:C0033578	Prostatic Neoplasms	0.212523	1	AlteredExpression, Biomarker	CTD_human, LHGDN
ARG2	DisGeNet	arginase 2	umls:C0033578	Prostatic Neoplasms	0.212523	2	AlteredExpression, Biomarker	CTD_human, LHGDN
AZGP1	DisGeNet	alpha-2-glycoprotein 1, zinc-binding	umls:C0033578	Prostatic Neoplasms	0.212523	2	AlteredExpression, Biomarker	CTD_human, LHGDN
B2M	DisGeNet	beta-2-microglobulin	umls:C0033578	Prostatic Neoplasms	0.212523	2	AlteredExpression, Biomarker	CTD_human, LHGDN
BMPR1B	DisGeNet	bone morphogenetic protein receptor, type IB	umls:C0033578	Prostatic Neoplasms	0.212523	2	AlteredExpression, Biomarker	CTD_human, LHGDN
CD9	DisGeNet	CD9 molecule	umls:C0033578	Prostatic Neoplasms	0.212523	2	AlteredExpression, Biomarker	CTD_human, LHGDN
CDH13	DisGeNet	cadherin 13	umls:C0033578	Prostatic Neoplasms	0.212523	2	Biomarker	CTD_human, LHGDN
CLDN7	DisGeNet	claudin 7	umls:C0033578	Prostatic Neoplasms	0.212523	2	AlteredExpression, Biomarker	CTD_human, LHGDN
CPNE3	DisGeNet	copine III	umls:C0033578	Prostatic Neoplasms	0.212523	1	Biomarker	CTD_human, LHGDN
CX3CL1	DisGeNet	chemokine (C-X3-C motif) ligand 1	umls:C0033578	Prostatic Neoplasms	0.212523	2	Biomarker	CTD_human, LHGDN
CYP2C19	DisGeNet	cytochrome P450, family 2, subfamily C, polypeptide 19	umls:C0033578	Prostatic Neoplasms	0.212523	2	Biomarker, GeneticVariation	CTD_human, LHGDN
CYP3A43	DisGeNet	cytochrome P450, family 3, subfamily A, polypeptide 43	umls:C0033578	Prostatic Neoplasms	0.212523	1	Biomarker, GeneticVariation	CTD_human, LHGDN
DAG1	DisGeNet	dystroglycan 1 (dystrophin-associated glycoprotein 1)	umls:C0033578	Prostatic Neoplasms	0.212523	2	AlteredExpression, Biomarker	CTD_human, LHGDN
DCXR	DisGeNet	dicarbonyl/L-xylulose reductase	umls:C0033578	Prostatic Neoplasms	0.212523	2	AlteredExpression, Biomarker	CTD_human, LHGDN
DNMT1	DisGeNet	DNA (cytosine-5-)-methyltransferase 1	umls:C0033578	Prostatic Neoplasms	0.212523	2	AlteredExpression, Biomarker	CTD_human, LHGDN
DNMT3B	DisGeNet	DNA (cytosine-5-)-methyltransferase 3 beta	umls:C0033578	Prostatic Neoplasms	0.212523	1	Biomarker, GeneticVariation	CTD_human, LHGDN
EIF3H	DisGeNet	eukaryotic translation initiation factor 3, subunit H	umls:C0033578	Prostatic Neoplasms	0.212523	1	AlteredExpression, Biomarker	CTD_human, LHGDN
GADD45A	DisGeNet	growth arrest and DNA-damage-inducible, alpha	umls:C0033578	Prostatic Neoplasms	0.212523	1	AlteredExpression, Biomarker	CTD_human, LHGDN
GHR	DisGeNet	growth hormone receptor	umls:C0033578	Prostatic Neoplasms	0.212523	2	Biomarker	CTD_human, LHGDN
GREB1	DisGeNet	growth regulation by estrogen in breast cancer 1	umls:C0033578	Prostatic Neoplasms	0.212523	1	AlteredExpression, Biomarker	CTD_human, LHGDN
GSTA1	DisGeNet	glutathione S-transferase alpha 1	umls:C0033578	Prostatic Neoplasms	0.212523	1	Biomarker, GeneticVariation	CTD_human, LHGDN
HSD3B1	DisGeNet	hydroxy-delta-5-steroid dehydrogenase, 3 beta- and steroid delta-isomerase 1	umls:C0033578	Prostatic Neoplasms	0.212523	1	Biomarker, GeneticVariation	CTD_human, LHGDN
HSD3B2	DisGeNet	hydroxy-delta-5-steroid dehydrogenase, 3 beta- and steroid delta-isomerase 2	umls:C0033578	Prostatic Neoplasms	0.212523	1	Biomarker, GeneticVariation	CTD_human, LHGDN
HSP90B1	DisGeNet	heat shock protein 90kDa beta (Grp94), member 1	umls:C0033578	Prostatic Neoplasms	0.212523	2	Biomarker	CTD_human, LHGDN
IL10	DisGeNet	interleukin 10	umls:C0033578	Prostatic Neoplasms	0.212523	3	Biomarker, GeneticVariation	CTD_human, LHGDN
IL16	DisGeNet	interleukin 16	umls:C0033578	Prostatic Neoplasms	0.212523	1	Biomarker	CTD_human, LHGDN
IL17RD	DisGeNet	interleukin 17 receptor D	umls:C0033578	Prostatic Neoplasms	0.212523	1	AlteredExpression, Biomarker	CTD_human, LHGDN
IL18	DisGeNet	interleukin 18	umls:C0033578	Prostatic Neoplasms	0.212523	1	Biomarker, GeneticVariation	CTD_human, LHGDN
IL1RN	DisGeNet	interleukin 1 receptor antagonist	umls:C0033578	Prostatic Neoplasms	0.212523	2	Biomarker, GeneticVariation	CTD_human, LHGDN
ITPR1	DisGeNet	inositol 1,4,5-trisphosphate receptor, type 1	umls:C0033578	Prostatic Neoplasms	0.212523	2	AlteredExpression, Biomarker	CTD_human, LHGDN
JUP	DisGeNet	junction plakoglobin	umls:C0033578	Prostatic Neoplasms	0.212523	2	Biomarker, GeneticVariation	CTD_human, LHGDN
KLKP1	DisGeNet	kallikrein pseudogene 1	umls:C0033578	Prostatic Neoplasms	0.212523	2	AlteredExpression, Biomarker	CTD_human, LHGDN
LAMC1	DisGeNet	laminin, gamma 1 (formerly LAMB2)	umls:C0033578	Prostatic Neoplasms	0.212523	2	AlteredExpression, Biomarker	CTD_human, LHGDN
LRP2	DisGeNet	low density lipoprotein receptor-related protein 2	umls:C0033578	Prostatic Neoplasms	0.212523	2	Biomarker, GeneticVariation	CTD_human, LHGDN
MPO	DisGeNet	myeloperoxidase	umls:C0033578	Prostatic Neoplasms	0.212523	2	Biomarker, GeneticVariation	CTD_human, LHGDN
MSH3	DisGeNet	mutS homolog 3	umls:C0033578	Prostatic Neoplasms	0.212523	1	Biomarker, GeneticVariation	CTD_human, LHGDN
NCOA2	DisGeNet	nuclear receptor coactivator 2	umls:C0033578	Prostatic Neoplasms	0.212523	2	Biomarker	CTD_human, LHGDN
OGG1	DisGeNet	8-oxoguanine DNA glycosylase	umls:C0033578	Prostatic Neoplasms	0.212523	2	Biomarker, GeneticVariation	CTD_human, LHGDN
PCDH11Y	DisGeNet	protocadherin 11 Y-linked	umls:C0033578	Prostatic Neoplasms	0.212523	2	Biomarker	CTD_human, LHGDN
PODXL	DisGeNet	podocalyxin-like	umls:C0033578	Prostatic Neoplasms	0.212523	1	Biomarker, GeneticVariation	CTD_human, LHGDN
PPARA	DisGeNet	peroxisome proliferator-activated receptor alpha	umls:C0033578	Prostatic Neoplasms	0.212523	2	Biomarker	CTD_human, LHGDN
PRKACB	DisGeNet	protein kinase, cAMP-dependent, catalytic, beta	umls:C0033578	Prostatic Neoplasms	0.212523	1	Biomarker	CTD_human, LHGDN
PRKCZ	DisGeNet	protein kinase C, zeta	umls:C0033578	Prostatic Neoplasms	0.212523	1	Biomarker	CTD_human, LHGDN
SSBP2	DisGeNet	single-stranded DNA binding protein 2	umls:C0033578	Prostatic Neoplasms	0.212523	1	Biomarker	CTD_human, LHGDN
TPT1	DisGeNet	tumor protein, translationally-controlled 1	umls:C0033578	Prostatic Neoplasms	0.212523	2	AlteredExpression, Biomarker	CTD_human, LHGDN
TYMS	DisGeNet	thymidylate synthetase	umls:C0033578	Prostatic Neoplasms	0.212523	1	AlteredExpression, Biomarker	CTD_human, LHGDN
UXT	DisGeNet	ubiquitously-expressed, prefoldin-like chaperone	umls:C0033578	Prostatic Neoplasms	0.212523	2	AlteredExpression, Biomarker	CTD_human, LHGDN
AURKA	DisGeNet	aurora kinase A	umls:C0033578	Prostatic Neoplasms	0.212317	2	Biomarker, GeneticVariation	CTD_human, GAD
C2orf43	DisGeNet	chromosome 2 open reading frame 43	umls:C0033578	Prostatic Neoplasms	0.212317	1	Biomarker, GeneticVariation	CTD_human, GAD
CCHCR1	DisGeNet	coiled-coil alpha-helical rod protein 1	umls:C0033578	Prostatic Neoplasms	0.212317	1	Biomarker, GeneticVariation	CTD_human, GAD
CTBP2	DisGeNet	C-terminal binding protein 2	umls:C0033578	Prostatic Neoplasms	0.212317	1	Biomarker, GeneticVariation	CTD_human, GAD
EHBP1	DisGeNet	EH domain binding protein 1	umls:C0033578	Prostatic Neoplasms	0.212317	2	Biomarker, GeneticVariation	CTD_human, GAD
FOXP4	DisGeNet	forkhead box P4	umls:C0033578	Prostatic Neoplasms	0.212317	1	Biomarker, GeneticVariation	CTD_human, GAD
JAZF1	DisGeNet	JAZF zinc finger 1	umls:C0033578	Prostatic Neoplasms	0.212317	1	Biomarker, GeneticVariation	CTD_human, GAD
LIFR	DisGeNet	leukemia inhibitory factor receptor alpha	umls:C0033578	Prostatic Neoplasms	0.212317	1	Biomarker, GeneticVariation	CTD_human, GAD
SERPINA3	DisGeNet	serpin peptidase inhibitor, clade A (alpha-1 antiproteinase, antitrypsin), member 3	umls:C0033578	Prostatic Neoplasms	0.212317	1	Biomarker, GeneticVariation	CTD_human, GAD
MXI1	DisGeNet	MAX interactor 1, dimerization protein	umls:C0033578	Prostatic Neoplasms	0.211701	6	Biomarker	BeFree, CTD_human
PIK3CA	DisGeNet	phosphatidylinositol-4,5-bisphosphate 3-kinase, catalytic subunit alpha	umls:C0033578	Prostatic Neoplasms	0.211701	7	Biomarker	BeFree, CTD_human
ZBED1	DisGeNet	zinc finger, BED-type containing 1	umls:C0033578	Prostatic Neoplasms	0.211701	7	Biomarker	BeFree, CTD_human
BGLAP	DisGeNet	bone gamma-carboxyglutamate (gla) protein	umls:C0033578	Prostatic Neoplasms	0.211134	5	Biomarker	BeFree, CTD_human
PIK3CD	DisGeNet	phosphatidylinositol-4,5-bisphosphate 3-kinase, catalytic subunit delta	umls:C0033578	Prostatic Neoplasms	0.211134	5	Biomarker	BeFree, CTD_human
TGFA	DisGeNet	transforming growth factor, alpha	umls:C0033578	Prostatic Neoplasms	0.211134	4	Biomarker, Therapeutic	BeFree, CTD_human
HIP1	DisGeNet	huntingtin interacting protein 1	umls:C0033578	Prostatic Neoplasms	0.210851	3	Biomarker	BeFree, CTD_human
IL27	DisGeNet	interleukin 27	umls:C0033578	Prostatic Neoplasms	0.210851	3	Biomarker, Therapeutic	BeFree, CTD_human
PAWR	DisGeNet	PRKC, apoptosis, WT1, regulator	umls:C0033578	Prostatic Neoplasms	0.210851	4	Biomarker	BeFree, CTD_human
MIR21	DisGeNet	microRNA 21	umls:C0033578	Prostatic Neoplasms	0.210567	2	Biomarker	BeFree, CTD_human
NGFR	DisGeNet	nerve growth factor receptor	umls:C0033578	Prostatic Neoplasms	0.210567	4	Biomarker, Therapeutic	BeFree, CTD_human
PARP1	DisGeNet	poly (ADP-ribose) polymerase 1	umls:C0033578	Prostatic Neoplasms	0.210567	3	Biomarker	BeFree, CTD_human
SEPP1	DisGeNet	selenoprotein P, plasma, 1	umls:C0033578	Prostatic Neoplasms	0.210567	2	Biomarker	BeFree, CTD_human
SERPINF1	DisGeNet	serpin peptidase inhibitor, clade F (alpha-2 antiplasmin, pigment epithelium derived factor), member 1	umls:C0033578	Prostatic Neoplasms	0.210567	3	Biomarker, Therapeutic	BeFree, CTD_human
SLC5A5	DisGeNet	solute carrier family 5 (sodium/iodide cotransporter), member 5	umls:C0033578	Prostatic Neoplasms	0.210567	4	Biomarker, Therapeutic	BeFree, CTD_human
STMN1	DisGeNet	stathmin 1	umls:C0033578	Prostatic Neoplasms	0.210567	2	Biomarker	BeFree, CTD_human
ALDH1A2	DisGeNet	aldehyde dehydrogenase 1 family, member A2	umls:C0033578	Prostatic Neoplasms	0.210284	1	Biomarker	BeFree, CTD_human
BNIP3	DisGeNet	BCL2/adenovirus E1B 19kDa interacting protein 3	umls:C0033578	Prostatic Neoplasms	0.210284	1	Biomarker	BeFree, CTD_human
CALR	DisGeNet	calreticulin	umls:C0033578	Prostatic Neoplasms	0.210284	2	Biomarker	BeFree, CTD_human
CDK2AP2	DisGeNet	cyclin-dependent kinase 2 associated protein 2	umls:C0033578	Prostatic Neoplasms	0.210284	2	Biomarker	BeFree, CTD_human
CREBBP	DisGeNet	CREB binding protein	umls:C0033578	Prostatic Neoplasms	0.210284	2	Biomarker	BeFree, CTD_human
CST6	DisGeNet	cystatin E/M	umls:C0033578	Prostatic Neoplasms	0.210284	1	Biomarker	BeFree, CTD_human
EFEMP2	DisGeNet	EGF containing fibulin-like extracellular matrix protein 2	umls:C0033578	Prostatic Neoplasms	0.210284	2	Biomarker	BeFree, CTD_human
GGT1	DisGeNet	gamma-glutamyltransferase 1	umls:C0033578	Prostatic Neoplasms	0.210284	2	Biomarker	BeFree, CTD_human
GNMT	DisGeNet	glycine N-methyltransferase	umls:C0033578	Prostatic Neoplasms	0.210284	2	Biomarker	BeFree, CTD_human
ID3	DisGeNet	inhibitor of DNA binding 3, dominant negative helix-loop-helix protein	umls:C0033578	Prostatic Neoplasms	0.210284	2	Biomarker	BeFree, CTD_human
IL17RC	DisGeNet	interleukin 17 receptor C	umls:C0033578	Prostatic Neoplasms	0.210284	2	Biomarker	BeFree, CTD_human
IL24	DisGeNet	interleukin 24	umls:C0033578	Prostatic Neoplasms	0.210284	2	Biomarker, Therapeutic	BeFree, CTD_human
MED12	DisGeNet	mediator complex subunit 12	umls:C0033578	Prostatic Neoplasms	0.210284	2	Biomarker, GeneticVariation	BeFree, CTD_human
NCOA1	DisGeNet	nuclear receptor coactivator 1	umls:C0033578	Prostatic Neoplasms	0.210284	2	Biomarker	BeFree, CTD_human
NR3C1	DisGeNet	nuclear receptor subfamily 3, group C, member 1 (glucocorticoid receptor)	umls:C0033578	Prostatic Neoplasms	0.210284	2	Biomarker	BeFree, CTD_human
NRP1	DisGeNet	neuropilin 1	umls:C0033578	Prostatic Neoplasms	0.210284	2	Biomarker	BeFree, CTD_human
PRDX2	DisGeNet	peroxiredoxin 2	umls:C0033578	Prostatic Neoplasms	0.210284	2	Biomarker	BeFree, CTD_human
PRNP	DisGeNet	prion protein	umls:C0033578	Prostatic Neoplasms	0.210284	2	Biomarker	BeFree, CTD_human
SCHLAP1	DisGeNet	SWI/SNF complex antagonist associated with prostate cancer 1 (non-protein coding)	umls:C0033578	Prostatic Neoplasms	0.210284	2	Biomarker	BeFree, CTD_human
SULT1E1	DisGeNet	sulfotransferase family 1E, estrogen-preferring, member 1	umls:C0033578	Prostatic Neoplasms	0.210284	2	Biomarker	BeFree, CTD_human
TMEFF2	DisGeNet	transmembrane protein with EGF-like and two follistatin-like domains 2	umls:C0033578	Prostatic Neoplasms	0.210284	2	Biomarker	BeFree, CTD_human
TMF1	DisGeNet	TATA element modulatory factor 1	umls:C0033578	Prostatic Neoplasms	0.210284	2	Biomarker, GeneticVariation	BeFree, CTD_human
ABCG5	DisGeNet	ATP-binding cassette, sub-family G (WHITE), member 5	umls:C0033578	Prostatic Neoplasms	0.21	1	Biomarker	CTD_human
ABO	DisGeNet	ABO blood group (transferase A, alpha 1-3-N-acetylgalactosaminyltransferase; transferase B, alpha 1-3-galactosyltransferase)	umls:C0033578	Prostatic Neoplasms	0.21	1	Biomarker	CTD_human
ACHE	DisGeNet	acetylcholinesterase (Yt blood group)	umls:C0033578	Prostatic Neoplasms	0.21	1	Biomarker	CTD_human
ACRBP	DisGeNet	acrosin binding protein	umls:C0033578	Prostatic Neoplasms	0.21	1	Biomarker	CTD_human
ACSL4	DisGeNet	acyl-CoA synthetase long-chain family member 4	umls:C0033578	Prostatic Neoplasms	0.21	1	Biomarker	CTD_human
ACSM3	DisGeNet	acyl-CoA synthetase medium-chain family member 3	umls:C0033578	Prostatic Neoplasms	0.21	1	Biomarker	CTD_human
AHR	DisGeNet	aryl hydrocarbon receptor	umls:C0033578	Prostatic Neoplasms	0.21	1	Biomarker	CTD_human
AKR1C3	DisGeNet	aldo-keto reductase family 1, member C3	umls:C0033578	Prostatic Neoplasms	0.21	2	Biomarker	CTD_human
ALOXE3	DisGeNet	arachidonate lipoxygenase 3	umls:C0033578	Prostatic Neoplasms	0.21	1	Biomarker	CTD_human
ANXA3	DisGeNet	annexin A3	umls:C0033578	Prostatic Neoplasms	0.21	1	Biomarker	CTD_human
ANXA4	DisGeNet	annexin A4	umls:C0033578	Prostatic Neoplasms	0.21	1	Biomarker	CTD_human
AOX1	DisGeNet	aldehyde oxidase 1	umls:C0033578	Prostatic Neoplasms	0.21	1	Biomarker	CTD_human
APEX1	DisGeNet	APEX nuclease (multifunctional DNA repair enzyme) 1	umls:C0033578	Prostatic Neoplasms	0.21	1	Biomarker	CTD_human
APPL2	DisGeNet	adaptor protein, phosphotyrosine interaction, PH domain and leucine zipper containing 2	umls:C0033578	Prostatic Neoplasms	0.21	1	Biomarker	CTD_human
ARHGEF5	DisGeNet	Rho guanine nucleotide exchange factor (GEF) 5	umls:C0033578	Prostatic Neoplasms	0.21	1	Biomarker	CTD_human
ARL6IP1	DisGeNet	ADP-ribosylation factor-like 6 interacting protein 1	umls:C0033578	Prostatic Neoplasms	0.21	1	Biomarker	CTD_human
ASZ1	DisGeNet	ankyrin repeat, SAM and basic leucine zipper domain containing 1	umls:C0033578	Prostatic Neoplasms	0.21	1	Biomarker	CTD_human
ATAD3A	DisGeNet	ATPase family, AAA domain containing 3A	umls:C0033578	Prostatic Neoplasms	0.21	1	Biomarker	CTD_human
B4GALT4	DisGeNet	UDP-Gal:betaGlcNAc beta 1,4- galactosyltransferase, polypeptide 4	umls:C0033578	Prostatic Neoplasms	0.21	1	Biomarker	CTD_human
BAZ2A	DisGeNet	bromodomain adjacent to zinc finger domain, 2A	umls:C0033578	Prostatic Neoplasms	0.21	1	Biomarker	CTD_human
BCAS1	DisGeNet	breast carcinoma amplified sequence 1	umls:C0033578	Prostatic Neoplasms	0.21	1	Biomarker	CTD_human
CAPNS1	DisGeNet	calpain, small subunit 1	umls:C0033578	Prostatic Neoplasms	0.21	1	Biomarker	CTD_human
CAV2	DisGeNet	caveolin 2	umls:C0033578	Prostatic Neoplasms	0.21	1	Biomarker	CTD_human
CBR1	DisGeNet	carbonyl reductase 1	umls:C0033578	Prostatic Neoplasms	0.21	1	Biomarker	CTD_human
CBX1	DisGeNet	chromobox homolog 1	umls:C0033578	Prostatic Neoplasms	0.21	1	Biomarker	CTD_human
CLDN3	DisGeNet	claudin 3	umls:C0033578	Prostatic Neoplasms	0.21	1	Biomarker	CTD_human
CLDN9	DisGeNet	claudin 9	umls:C0033578	Prostatic Neoplasms	0.21	1	Biomarker	CTD_human
CLIC4	DisGeNet	chloride intracellular channel 4	umls:C0033578	Prostatic Neoplasms	0.21	1	Biomarker	CTD_human
CLPTM1L	DisGeNet	CLPTM1-like	umls:C0033578	Prostatic Neoplasms	0.21	1	Biomarker	CTD_human
CNN3	DisGeNet	calponin 3, acidic	umls:C0033578	Prostatic Neoplasms	0.21	1	Biomarker	CTD_human
COMT	DisGeNet	catechol-O-methyltransferase	umls:C0033578	Prostatic Neoplasms	0.21	1	Biomarker	CTD_human
CREG1	DisGeNet	cellular repressor of E1A-stimulated genes 1	umls:C0033578	Prostatic Neoplasms	0.21	1	Biomarker	CTD_human
CRYAB	DisGeNet	crystallin, alpha B	umls:C0033578	Prostatic Neoplasms	0.21	1	Biomarker	CTD_human
CRYL1	DisGeNet	crystallin, lambda 1	umls:C0033578	Prostatic Neoplasms	0.21	1	Biomarker	CTD_human
CSRP1	DisGeNet	cysteine and glycine-rich protein 1	umls:C0033578	Prostatic Neoplasms	0.21	1	Biomarker	CTD_human
CST1	DisGeNet	cystatin SN	umls:C0033578	Prostatic Neoplasms	0.21	1	Biomarker	CTD_human
CTSB	DisGeNet	cathepsin B	umls:C0033578	Prostatic Neoplasms	0.21	1	Biomarker	CTD_human
CTSD	DisGeNet	cathepsin D	umls:C0033578	Prostatic Neoplasms	0.21	1	Biomarker	CTD_human
CYP2A6	DisGeNet	cytochrome P450, family 2, subfamily A, polypeptide 6	umls:C0033578	Prostatic Neoplasms	0.21	1	Biomarker	CTD_human
CYP2C18	DisGeNet	cytochrome P450, family 2, subfamily C, polypeptide 18	umls:C0033578	Prostatic Neoplasms	0.21	1	Biomarker	CTD_human
CYP2E1	DisGeNet	cytochrome P450, family 2, subfamily E, polypeptide 1	umls:C0033578	Prostatic Neoplasms	0.21	1	Biomarker	CTD_human
DEFB1	DisGeNet	defensin, beta 1	umls:C0033578	Prostatic Neoplasms	0.21	1	Biomarker	CTD_human
DEGS1	DisGeNet	delta(4)-desaturase, sphingolipid 1	umls:C0033578	Prostatic Neoplasms	0.21	1	Biomarker	CTD_human
DHDH	DisGeNet	dihydrodiol dehydrogenase (dimeric)	umls:C0033578	Prostatic Neoplasms	0.21	1	Biomarker	CTD_human
DIABLO	DisGeNet	diablo, IAP-binding mitochondrial protein	umls:C0033578	Prostatic Neoplasms	0.21	1	Therapeutic	CTD_human
DNAJC10	DisGeNet	DnaJ (Hsp40) homolog, subfamily C, member 10	umls:C0033578	Prostatic Neoplasms	0.21	1	Biomarker	CTD_human
DNAJC3	DisGeNet	DnaJ (Hsp40) homolog, subfamily C, member 3	umls:C0033578	Prostatic Neoplasms	0.21	1	Biomarker	CTD_human
DNASE1L2	DisGeNet	deoxyribonuclease I-like 2	umls:C0033578	Prostatic Neoplasms	0.21	1	Biomarker	CTD_human
EI24	DisGeNet	etoposide induced 2.4	umls:C0033578	Prostatic Neoplasms	0.21	1	Biomarker	CTD_human
EIF2AK2	DisGeNet	eukaryotic translation initiation factor 2-alpha kinase 2	umls:C0033578	Prostatic Neoplasms	0.21	1	Biomarker	CTD_human
EIF3A	DisGeNet	eukaryotic translation initiation factor 3, subunit A	umls:C0033578	Prostatic Neoplasms	0.21	1	Biomarker	CTD_human
EMP1	DisGeNet	epithelial membrane protein 1	umls:C0033578	Prostatic Neoplasms	0.21	1	Biomarker	CTD_human
EMP3	DisGeNet	epithelial membrane protein 3	umls:C0033578	Prostatic Neoplasms	0.21	1	Biomarker	CTD_human
ENPP5	DisGeNet	ectonucleotide pyrophosphatase/phosphodiesterase 5 (putative)	umls:C0033578	Prostatic Neoplasms	0.21	1	Biomarker	CTD_human
EPCAM	DisGeNet	epithelial cell adhesion molecule	umls:C0033578	Prostatic Neoplasms	0.21	1	Biomarker	CTD_human
EPHX1	DisGeNet	epoxide hydrolase 1, microsomal (xenobiotic)	umls:C0033578	Prostatic Neoplasms	0.21	2	Biomarker	CTD_human
EPS8L3	DisGeNet	EPS8-like 3	umls:C0033578	Prostatic Neoplasms	0.21	1	Biomarker	CTD_human
ERP29	DisGeNet	endoplasmic reticulum protein 29	umls:C0033578	Prostatic Neoplasms	0.21	1	Biomarker	CTD_human
ERP44	DisGeNet	endoplasmic reticulum protein 44	umls:C0033578	Prostatic Neoplasms	0.21	1	Biomarker	CTD_human
FAF2	DisGeNet	Fas associated factor family member 2	umls:C0033578	Prostatic Neoplasms	0.21	1	Biomarker	CTD_human
FASLG	DisGeNet	Fas ligand (TNF superfamily, member 6)	umls:C0033578	Prostatic Neoplasms	0.21	1	Therapeutic	CTD_human
FBLN1	DisGeNet	fibulin 1	umls:C0033578	Prostatic Neoplasms	0.21	1	Biomarker	CTD_human
FBLN5	DisGeNet	fibulin 5	umls:C0033578	Prostatic Neoplasms	0.21	1	Biomarker	CTD_human
FBXO44	DisGeNet	F-box protein 44	umls:C0033578	Prostatic Neoplasms	0.21	1	Biomarker	CTD_human
FOXA3	DisGeNet	forkhead box A3	umls:C0033578	Prostatic Neoplasms	0.21	1	Biomarker	CTD_human
FOXC1	DisGeNet	forkhead box C1	umls:C0033578	Prostatic Neoplasms	0.21	1	Biomarker	CTD_human
GALNT3	DisGeNet	polypeptide N-acetylgalactosaminyltransferase 3	umls:C0033578	Prostatic Neoplasms	0.21	1	Biomarker	CTD_human
GNG5	DisGeNet	guanine nucleotide binding protein (G protein), gamma 5	umls:C0033578	Prostatic Neoplasms	0.21	1	Biomarker	CTD_human
GOLGA4	DisGeNet	golgin A4	umls:C0033578	Prostatic Neoplasms	0.21	1	Biomarker	CTD_human
GPX3	DisGeNet	glutathione peroxidase 3 (plasma)	umls:C0033578	Prostatic Neoplasms	0.21	1	Biomarker	CTD_human
GRB7	DisGeNet	growth factor receptor-bound protein 7	umls:C0033578	Prostatic Neoplasms	0.21	1	Biomarker	CTD_human
GRHPR	DisGeNet	glyoxylate reductase/hydroxypyruvate reductase	umls:C0033578	Prostatic Neoplasms	0.21	1	Biomarker	CTD_human
GSTCD	DisGeNet	glutathione S-transferase, C-terminal domain containing	umls:C0033578	Prostatic Neoplasms	0.21	1	Biomarker	CTD_human
GSTK1	DisGeNet	glutathione S-transferase kappa 1	umls:C0033578	Prostatic Neoplasms	0.21	1	Biomarker	CTD_human
GSTM3	DisGeNet	glutathione S-transferase mu 3 (brain)	umls:C0033578	Prostatic Neoplasms	0.21	1	Biomarker	CTD_human
GSTO1	DisGeNet	glutathione S-transferase omega 1	umls:C0033578	Prostatic Neoplasms	0.21	1	Biomarker	CTD_human
HAO1	DisGeNet	hydroxyacid oxidase (glycolate oxidase) 1	umls:C0033578	Prostatic Neoplasms	0.21	1	Biomarker	CTD_human
HBG1	DisGeNet	hemoglobin, gamma A	umls:C0033578	Prostatic Neoplasms	0.21	1	Biomarker	CTD_human
HBG2	DisGeNet	hemoglobin, gamma G	umls:C0033578	Prostatic Neoplasms	0.21	1	Biomarker	CTD_human
HERPUD1	DisGeNet	homocysteine-inducible, endoplasmic reticulum stress-inducible, ubiquitin-like domain member 1	umls:C0033578	Prostatic Neoplasms	0.21	1	Biomarker	CTD_human
HIST1H2BG	DisGeNet	histone cluster 1, H2bg	umls:C0033578	Prostatic Neoplasms	0.21	1	Biomarker	CTD_human
HIST1H4H	DisGeNet	histone cluster 1, H4h	umls:C0033578	Prostatic Neoplasms	0.21	1	Biomarker	CTD_human
HNRNPH1	DisGeNet	heterogeneous nuclear ribonucleoprotein H1 (H)	umls:C0033578	Prostatic Neoplasms	0.21	1	Biomarker	CTD_human
HOXD3	DisGeNet	homeobox D3	umls:C0033578	Prostatic Neoplasms	0.21	1	Biomarker	CTD_human
HPC3	DisGeNet	Prostate cancer, hereditary, 3	umls:C0033578	Prostatic Neoplasms	0.21	0	Biomarker	CTD_human
HPC4	DisGeNet	Prostate cancer, hereditary, 4	umls:C0033578	Prostatic Neoplasms	0.21	0	Biomarker	CTD_human
HPC5	DisGeNet	prostate cancer, hereditary, 5	umls:C0033578	Prostatic Neoplasms	0.21	0	Biomarker	CTD_human
HPC6	DisGeNet	Prostate cancer, susceptibility to	umls:C0033578	Prostatic Neoplasms	0.21	0	Biomarker	CTD_human
HPCQTL19	DisGeNet	Prostate cancer aggressiveness quantitative trait locus on chromosome 19	umls:C0033578	Prostatic Neoplasms	0.21	0	Biomarker	CTD_human
HPCX	DisGeNet	hereditary prostate cancer, X-linked	umls:C0033578	Prostatic Neoplasms	0.21	0	Biomarker	CTD_human
HPGD	DisGeNet	hydroxyprostaglandin dehydrogenase 15-(NAD)	umls:C0033578	Prostatic Neoplasms	0.21	1	Biomarker	CTD_human
HSD17B1	DisGeNet	hydroxysteroid (17-beta) dehydrogenase 1	umls:C0033578	Prostatic Neoplasms	0.21	1	Biomarker	CTD_human
HSD17B3	DisGeNet	hydroxysteroid (17-beta) dehydrogenase 3	umls:C0033578	Prostatic Neoplasms	0.21	1	Biomarker	CTD_human
HSP90AB1	DisGeNet	heat shock protein 90kDa alpha (cytosolic), class B member 1	umls:C0033578	Prostatic Neoplasms	0.21	1	Biomarker	CTD_human
HSPA1A	DisGeNet	heat shock 70kDa protein 1A	umls:C0033578	Prostatic Neoplasms	0.21	1	Biomarker	CTD_human
IGFBP6	DisGeNet	insulin-like growth factor binding protein 6	umls:C0033578	Prostatic Neoplasms	0.21	1	Therapeutic	CTD_human
IGSF5	DisGeNet	immunoglobulin superfamily, member 5	umls:C0033578	Prostatic Neoplasms	0.21	1	Biomarker	CTD_human
INADL	DisGeNet	InaD-like (Drosophila)	umls:C0033578	Prostatic Neoplasms	0.21	1	Biomarker	CTD_human
IRAK4	DisGeNet	interleukin-1 receptor-associated kinase 4	umls:C0033578	Prostatic Neoplasms	0.21	1	Biomarker	CTD_human
IVNS1ABP	DisGeNet	influenza virus NS1A binding protein	umls:C0033578	Prostatic Neoplasms	0.21	1	Biomarker	CTD_human
JAK2	DisGeNet	Janus kinase 2	umls:C0033578	Prostatic Neoplasms	0.21	1	Biomarker	CTD_human
KDELR1	DisGeNet	KDEL (Lys-Asp-Glu-Leu) endoplasmic reticulum protein retention receptor 1	umls:C0033578	Prostatic Neoplasms	0.21	1	Biomarker	CTD_human
KLF15	DisGeNet	Kruppel-like factor 15	umls:C0033578	Prostatic Neoplasms	0.21	1	Biomarker	CTD_human
LAMB2	DisGeNet	laminin, beta 2 (laminin S)	umls:C0033578	Prostatic Neoplasms	0.21	1	Biomarker	CTD_human
LDHB	DisGeNet	lactate dehydrogenase B	umls:C0033578	Prostatic Neoplasms	0.21	1	Biomarker	CTD_human
M6PR	DisGeNet	mannose-6-phosphate receptor (cation dependent)	umls:C0033578	Prostatic Neoplasms	0.21	1	Biomarker	CTD_human
MAD1L1	DisGeNet	MAD1 mitotic arrest deficient-like 1 (yeast)	umls:C0033578	Prostatic Neoplasms	0.21	0	Biomarker	CTD_human
MAP3K7	DisGeNet	mitogen-activated protein kinase kinase kinase 7	umls:C0033578	Prostatic Neoplasms	0.21	1	Biomarker	CTD_human
MBD2	DisGeNet	methyl-CpG binding domain protein 2	umls:C0033578	Prostatic Neoplasms	0.21	1	Biomarker	CTD_human
MBTPS1	DisGeNet	membrane-bound transcription factor peptidase, site 1	umls:C0033578	Prostatic Neoplasms	0.21	1	Biomarker	CTD_human
MC2R	DisGeNet	melanocortin 2 receptor (adrenocorticotropic hormone)	umls:C0033578	Prostatic Neoplasms	0.21	1	Biomarker	CTD_human
MMP13	DisGeNet	matrix metallopeptidase 13 (collagenase 3)	umls:C0033578	Prostatic Neoplasms	0.21	1	Biomarker	CTD_human
MTAP	DisGeNet	methylthioadenosine phosphorylase	umls:C0033578	Prostatic Neoplasms	0.21	1	Biomarker	CTD_human
MYH14	DisGeNet	myosin, heavy chain 14, non-muscle	umls:C0033578	Prostatic Neoplasms	0.21	1	Biomarker	CTD_human
NAGK	DisGeNet	N-acetylglucosamine kinase	umls:C0033578	Prostatic Neoplasms	0.21	1	Biomarker	CTD_human
NAGLU	DisGeNet	N-acetylglucosaminidase, alpha	umls:C0033578	Prostatic Neoplasms	0.21	1	Biomarker	CTD_human
NBN	DisGeNet	nibrin	umls:C0033578	Prostatic Neoplasms	0.21	1	Biomarker	CTD_human
NFE2L2	DisGeNet	nuclear factor, erythroid 2-like 2	umls:C0033578	Prostatic Neoplasms	0.21	2	Biomarker	CTD_human
NFIC	DisGeNet	nuclear factor I/C (CCAAT-binding transcription factor)	umls:C0033578	Prostatic Neoplasms	0.21	1	Biomarker	CTD_human
NIPAL3	DisGeNet	NIPA-like domain containing 3	umls:C0033578	Prostatic Neoplasms	0.21	1	Biomarker	CTD_human
NPPA	DisGeNet	natriuretic peptide A	umls:C0033578	Prostatic Neoplasms	0.21	1	Therapeutic	CTD_human
NPR3	DisGeNet	natriuretic peptide receptor 3	umls:C0033578	Prostatic Neoplasms	0.21	1	Biomarker	CTD_human
NUCB2	DisGeNet	nucleobindin 2	umls:C0033578	Prostatic Neoplasms	0.21	1	Biomarker	CTD_human
OLFM1	DisGeNet	olfactomedin 1	umls:C0033578	Prostatic Neoplasms	0.21	1	Biomarker	CTD_human
P4HB	DisGeNet	prolyl 4-hydroxylase, beta polypeptide	umls:C0033578	Prostatic Neoplasms	0.21	1	Biomarker	CTD_human
PCAP	DisGeNet	predisposing for prostate cancer	umls:C0033578	Prostatic Neoplasms	0.21	0	Biomarker	CTD_human
PCDH8	DisGeNet	protocadherin 8	umls:C0033578	Prostatic Neoplasms	0.21	1	Biomarker	CTD_human
PDE4D	DisGeNet	phosphodiesterase 4D, cAMP-specific	umls:C0033578	Prostatic Neoplasms	0.21	1	Biomarker	CTD_human
PDHA1	DisGeNet	pyruvate dehydrogenase (lipoamide) alpha 1	umls:C0033578	Prostatic Neoplasms	0.21	1	Biomarker	CTD_human
PDIA3	DisGeNet	protein disulfide isomerase family A, member 3	umls:C0033578	Prostatic Neoplasms	0.21	1	Biomarker	CTD_human
PDZK1	DisGeNet	PDZ domain containing 1	umls:C0033578	Prostatic Neoplasms	0.21	1	Biomarker	CTD_human
PDZK1IP1	DisGeNet	PDZK1 interacting protein 1	umls:C0033578	Prostatic Neoplasms	0.21	1	Biomarker	CTD_human
PENK	DisGeNet	proenkephalin	umls:C0033578	Prostatic Neoplasms	0.21	1	Biomarker	CTD_human
PGAM2	DisGeNet	phosphoglycerate mutase 2 (muscle)	umls:C0033578	Prostatic Neoplasms	0.21	1	Biomarker	CTD_human
PGRMC1	DisGeNet	progesterone receptor membrane component 1	umls:C0033578	Prostatic Neoplasms	0.21	1	Biomarker	CTD_human
PHGDH	DisGeNet	phosphoglycerate dehydrogenase	umls:C0033578	Prostatic Neoplasms	0.21	1	Biomarker	CTD_human
PKP3	DisGeNet	plakophilin 3	umls:C0033578	Prostatic Neoplasms	0.21	1	Biomarker	CTD_human
PLEK2	DisGeNet	pleckstrin 2	umls:C0033578	Prostatic Neoplasms	0.21	1	Biomarker	CTD_human
PPP3CA	DisGeNet	protein phosphatase 3, catalytic subunit, alpha isozyme	umls:C0033578	Prostatic Neoplasms	0.21	1	Biomarker	CTD_human
PRKDC	DisGeNet	protein kinase, DNA-activated, catalytic polypeptide	umls:C0033578	Prostatic Neoplasms	0.21	1	Biomarker	CTD_human
PRRX1	DisGeNet	paired related homeobox 1	umls:C0033578	Prostatic Neoplasms	0.21	1	Biomarker	CTD_human
PRSS8	DisGeNet	protease, serine, 8	umls:C0033578	Prostatic Neoplasms	0.21	1	Biomarker	CTD_human
PSMC3IP	DisGeNet	PSMC3 interacting protein	umls:C0033578	Prostatic Neoplasms	0.21	1	Biomarker	CTD_human
PTPRK	DisGeNet	protein tyrosine phosphatase, receptor type, K	umls:C0033578	Prostatic Neoplasms	0.21	1	Biomarker	CTD_human
PTRH2	DisGeNet	peptidyl-tRNA hydrolase 2	umls:C0033578	Prostatic Neoplasms	0.21	1	Biomarker	CTD_human
QARS	DisGeNet	glutaminyl-tRNA synthetase	umls:C0033578	Prostatic Neoplasms	0.21	1	Biomarker	CTD_human
RAB4B	DisGeNet	RAB4B, member RAS oncogene family	umls:C0033578	Prostatic Neoplasms	0.21	1	Biomarker	CTD_human
RAD23B	DisGeNet	RAD23 homolog B (S. cerevisiae)	umls:C0033578	Prostatic Neoplasms	0.21	1	Biomarker	CTD_human
RALBP1	DisGeNet	ralA binding protein 1	umls:C0033578	Prostatic Neoplasms	0.21	1	Biomarker	CTD_human
RASD1	DisGeNet	RAS, dexamethasone-induced 1	umls:C0033578	Prostatic Neoplasms	0.21	1	Biomarker	CTD_human
REC8	DisGeNet	REC8 meiotic recombination protein	umls:C0033578	Prostatic Neoplasms	0.21	1	Biomarker	CTD_human
RFK	DisGeNet	riboflavin kinase	umls:C0033578	Prostatic Neoplasms	0.21	1	Biomarker	CTD_human
RLIM	DisGeNet	ring finger protein, LIM domain interacting	umls:C0033578	Prostatic Neoplasms	0.21	1	Biomarker	CTD_human
RNASE4	DisGeNet	ribonuclease, RNase A family, 4	umls:C0033578	Prostatic Neoplasms	0.21	1	Biomarker	CTD_human
RNF130	DisGeNet	ring finger protein 130	umls:C0033578	Prostatic Neoplasms	0.21	1	Biomarker	CTD_human
RPL10	DisGeNet	ribosomal protein L10	umls:C0033578	Prostatic Neoplasms	0.21	1	Biomarker	CTD_human
RPL12	DisGeNet	ribosomal protein L12	umls:C0033578	Prostatic Neoplasms	0.21	1	Biomarker	CTD_human
RPN2	DisGeNet	ribophorin II	umls:C0033578	Prostatic Neoplasms	0.21	1	Biomarker	CTD_human
RPS19	DisGeNet	ribosomal protein S19	umls:C0033578	Prostatic Neoplasms	0.21	1	Biomarker	CTD_human
RRAS	DisGeNet	related RAS viral (r-ras) oncogene homolog	umls:C0033578	Prostatic Neoplasms	0.21	1	Biomarker	CTD_human
RUNX1	DisGeNet	runt-related transcription factor 1	umls:C0033578	Prostatic Neoplasms	0.21	1	Biomarker	CTD_human
SDF2L1	DisGeNet	stromal cell-derived factor 2-like 1	umls:C0033578	Prostatic Neoplasms	0.21	1	Biomarker	CTD_human
SERINC3	DisGeNet	serine incorporator 3	umls:C0033578	Prostatic Neoplasms	0.21	1	Biomarker	CTD_human
SERPINB10	DisGeNet	serpin peptidase inhibitor, clade B (ovalbumin), member 10	umls:C0033578	Prostatic Neoplasms	0.21	1	Biomarker	CTD_human
SHBG	DisGeNet	sex hormone-binding globulin	umls:C0033578	Prostatic Neoplasms	0.21	2	Biomarker	CTD_human
SIL1	DisGeNet	SIL1 nucleotide exchange factor	umls:C0033578	Prostatic Neoplasms	0.21	1	Biomarker	CTD_human
SLC12A2	DisGeNet	solute carrier family 12 (sodium/potassium/chloride transporter), member 2	umls:C0033578	Prostatic Neoplasms	0.21	1	Biomarker	CTD_human
SLC26A4	DisGeNet	solute carrier family 26 (anion exchanger), member 4	umls:C0033578	Prostatic Neoplasms	0.21	1	Biomarker	CTD_human
SLC7A1	DisGeNet	solute carrier family 7 (cationic amino acid transporter, y+ system), member 1	umls:C0033578	Prostatic Neoplasms	0.21	1	Biomarker	CTD_human
SP5	DisGeNet	Sp5 transcription factor	umls:C0033578	Prostatic Neoplasms	0.21	1	Biomarker	CTD_human
SPINK5	DisGeNet	serine peptidase inhibitor, Kazal type 5	umls:C0033578	Prostatic Neoplasms	0.21	1	Biomarker	CTD_human
SPOCK1	DisGeNet	sparc/osteonectin, cwcv and kazal-like domains proteoglycan (testican) 1	umls:C0033578	Prostatic Neoplasms	0.21	1	Biomarker	CTD_human
SPON2	DisGeNet	spondin 2, extracellular matrix protein	umls:C0033578	Prostatic Neoplasms	0.21	1	Biomarker	CTD_human
SPOP	DisGeNet	speckle-type POZ protein	umls:C0033578	Prostatic Neoplasms	0.21	1	Biomarker	CTD_human
SSR2	DisGeNet	signal sequence receptor, beta (translocon-associated protein beta)	umls:C0033578	Prostatic Neoplasms	0.21	1	Biomarker	CTD_human
SSX2	DisGeNet	synovial sarcoma, X breakpoint 2	umls:C0033578	Prostatic Neoplasms	0.21	1	Biomarker	CTD_human
STARD10	DisGeNet	StAR-related lipid transfer (START) domain containing 10	umls:C0033578	Prostatic Neoplasms	0.21	1	Biomarker	CTD_human
STARD3	DisGeNet	StAR-related lipid transfer (START) domain containing 3	umls:C0033578	Prostatic Neoplasms	0.21	2	Biomarker	CTD_human
SULT2A1	DisGeNet	sulfotransferase family, cytosolic, 2A, dehydroepiandrosterone (DHEA)-preferring, member 1	umls:C0033578	Prostatic Neoplasms	0.21	1	Biomarker	CTD_human
SULT2B1	DisGeNet	sulfotransferase family, cytosolic, 2B, member 1	umls:C0033578	Prostatic Neoplasms	0.21	1	Biomarker	CTD_human
SURF4	DisGeNet	surfeit 4	umls:C0033578	Prostatic Neoplasms	0.21	1	Biomarker	CTD_human
TBXAS1	DisGeNet	thromboxane A synthase 1 (platelet)	umls:C0033578	Prostatic Neoplasms	0.21	1	Biomarker	CTD_human
TCEAL7	DisGeNet	transcription elongation factor A (SII)-like 7	umls:C0033578	Prostatic Neoplasms	0.21	1	Biomarker	CTD_human
TCN2	DisGeNet	transcobalamin II	umls:C0033578	Prostatic Neoplasms	0.21	1	Biomarker	CTD_human
TCP1	DisGeNet	t-complex 1	umls:C0033578	Prostatic Neoplasms	0.21	1	Biomarker	CTD_human
TERC	DisGeNet	telomerase RNA component	umls:C0033578	Prostatic Neoplasms	0.21	1	Therapeutic	CTD_human
TET2	DisGeNet	tet methylcytosine dioxygenase 2	umls:C0033578	Prostatic Neoplasms	0.21	1	Biomarker	CTD_human
THYN1	DisGeNet	thymocyte nuclear protein 1	umls:C0033578	Prostatic Neoplasms	0.21	1	Biomarker	CTD_human
TIRAP	DisGeNet	toll-interleukin 1 receptor (TIR) domain containing adaptor protein	umls:C0033578	Prostatic Neoplasms	0.21	1	Biomarker	CTD_human
TJP3	DisGeNet	tight junction protein 3	umls:C0033578	Prostatic Neoplasms	0.21	1	Biomarker	CTD_human
TLR5	DisGeNet	toll-like receptor 5	umls:C0033578	Prostatic Neoplasms	0.21	1	Biomarker	CTD_human
TMOD1	DisGeNet	tropomodulin 1	umls:C0033578	Prostatic Neoplasms	0.21	1	Biomarker	CTD_human
TMSB4X	DisGeNet	thymosin beta 4, X-linked	umls:C0033578	Prostatic Neoplasms	0.21	1	Biomarker	CTD_human
TNFRSF21	DisGeNet	tumor necrosis factor receptor superfamily, member 21	umls:C0033578	Prostatic Neoplasms	0.21	1	Biomarker	CTD_human
TOM1L1	DisGeNet	target of myb1 (chicken)-like 1	umls:C0033578	Prostatic Neoplasms	0.21	1	Biomarker	CTD_human
TOP2A	DisGeNet	topoisomerase (DNA) II alpha 170kDa	umls:C0033578	Prostatic Neoplasms	0.21	1	Biomarker	CTD_human
TPBG	DisGeNet	trophoblast glycoprotein	umls:C0033578	Prostatic Neoplasms	0.21	1	Biomarker	CTD_human
TPD52L1	DisGeNet	tumor protein D52-like 1	umls:C0033578	Prostatic Neoplasms	0.21	1	Biomarker	CTD_human
TPP1	DisGeNet	tripeptidyl peptidase I	umls:C0033578	Prostatic Neoplasms	0.21	1	Biomarker	CTD_human
TRAF1	DisGeNet	TNF receptor-associated factor 1	umls:C0033578	Prostatic Neoplasms	0.21	1	Biomarker	CTD_human
TST	DisGeNet	thiosulfate sulfurtransferase (rhodanese)	umls:C0033578	Prostatic Neoplasms	0.21	1	Biomarker	CTD_human
TTC9C	DisGeNet	tetratricopeptide repeat domain 9C	umls:C0033578	Prostatic Neoplasms	0.21	1	Biomarker	CTD_human
TUSC3	DisGeNet	tumor suppressor candidate 3	umls:C0033578	Prostatic Neoplasms	0.21	0	Biomarker	CTD_human
TXNDC5	DisGeNet	thioredoxin domain containing 5 (endoplasmic reticulum)	umls:C0033578	Prostatic Neoplasms	0.21	1	Biomarker	CTD_human
TXNRD2	DisGeNet	thioredoxin reductase 2	umls:C0033578	Prostatic Neoplasms	0.21	1	Biomarker	CTD_human
UCP3	DisGeNet	uncoupling protein 3 (mitochondrial, proton carrier)	umls:C0033578	Prostatic Neoplasms	0.21	1	Biomarker	CTD_human
USO1	DisGeNet	USO1 vesicle transport factor	umls:C0033578	Prostatic Neoplasms	0.21	1	Biomarker	CTD_human
VIMP	DisGeNet	VCP-interacting membrane protein	umls:C0033578	Prostatic Neoplasms	0.21	1	Biomarker	CTD_human
WNT4	DisGeNet	wingless-type MMTV integration site family, member 4	umls:C0033578	Prostatic Neoplasms	0.21	1	Biomarker	CTD_human
ZBTB7A	DisGeNet	zinc finger and BTB domain containing 7A	umls:C0033578	Prostatic Neoplasms	0.21	1	Therapeutic	CTD_human
ZFAND5	DisGeNet	zinc finger, AN1-type domain 5	umls:C0033578	Prostatic Neoplasms	0.21	1	Biomarker	CTD_human
ZFP36L2	DisGeNet	ZFP36 ring finger protein-like 2	umls:C0033578	Prostatic Neoplasms	0.21	1	Biomarker	CTD_human
ZIC2	DisGeNet	Zic family member 2	umls:C0033578	Prostatic Neoplasms	0.21	1	Biomarker	CTD_human
ZNF160	DisGeNet	zinc finger protein 160	umls:C0033578	Prostatic Neoplasms	0.21	1	Biomarker	CTD_human
TP53	MutPanning
SPOP	MutPanning
FOXA1	MutPanning
PTEN	MutPanning
APC	MutPanning
CDK12	MutPanning
KDM6A	MutPanning
KMT2D	MutPanning
KMT2C	MutPanning
CTNNB1	MutPanning
RGPD3	MutPanning
AKT1	MutPanning
CDKN1B	MutPanning
BRCA2	MutPanning
ZFHX3	MutPanning
IDH1	MutPanning
PIK3CA	MutPanning
USP28	MutPanning
HRAS	MutPanning
ERF	MutPanning
DLC1	MutPanning
RB1	MutPanning
ZMYM3	MutPanning
ATM	MutPanning
PRSS48	MutPanning
PIK3R1	MutPanning
ZNF292	MutPanning
CDC27	MutPanning
NCOR2	MutPanning
ZNF479	MutPanning
MGA	MutPanning
NCOR1	MutPanning
IL6ST	MutPanning
CASZ1	MutPanning

## Sheet: LUSC
Gene	Source	geneName	diseaseId	diseaseName	score	NumberOfPubmeds	associationType	source
EGFR	DisGeNet	epidermal growth factor receptor	umls:C0007131	Carcinoma, Non-Small-Cell Lung	0.533177	1400	AlteredExpression, Biomarker, GeneticVariation	BeFree, CLINVAR, CTD_human, GAD, LHGDN
KRAS	DisGeNet	Kirsten rat sarcoma viral oncogene homolog	umls:C0007131	Carcinoma, Non-Small-Cell Lung	0.480721	178	Biomarker, GeneticVariation	BeFree, CLINVAR, CTD_human, GAD, LHGDN
TP53	DisGeNet	tumor protein p53	umls:C0007137	Carcinoma, Squamous Cell	0.39	622	AlteredExpression, Biomarker, GeneticVariation, PostTranslationalModification	BeFree, CTD_human, GAD, LHGDN
EGFR	DisGeNet	epidermal growth factor receptor	umls:C0007137	Carcinoma, Squamous Cell	0.360122	243	AlteredExpression, Biomarker, GeneticVariation	BeFree, CTD_human, GAD, LHGDN
PTGS2	DisGeNet	prostaglandin-endoperoxide synthase 2 (prostaglandin G/H synthase and cyclooxygenase)	umls:C0007137	Carcinoma, Squamous Cell	0.30673	78	AlteredExpression, Biomarker, GeneticVariation	BeFree, CTD_human, GAD, LHGDN
GSTM1	DisGeNet	glutathione S-transferase mu 1	umls:C0007137	Carcinoma, Squamous Cell	0.293386	79	AlteredExpression, Biomarker, GeneticVariation	BeFree, CTD_human, GAD, LHGDN
TP53	DisGeNet	tumor protein p53	umls:C0007131	Carcinoma, Non-Small-Cell Lung	0.288742	318	Biomarker, GeneticVariation	BeFree, CTD_human, GAD, LHGDN
VEGFA	DisGeNet	vascular endothelial growth factor A	umls:C0007137	Carcinoma, Squamous Cell	0.277588	65	AlteredExpression, Biomarker, GeneticVariation	BeFree, CTD_human, GAD, LHGDN
ALK	DisGeNet	anaplastic lymphoma receptor tyrosine kinase	umls:C0007131	Carcinoma, Non-Small-Cell Lung	0.27	246	Biomarker	BeFree, CTD_human
ERCC2	DisGeNet	excision repair cross-complementation group 2	umls:C0007137	Carcinoma, Squamous Cell	0.263626	23	AlteredExpression, Biomarker, GeneticVariation	BeFree, CTD_human, GAD, LHGDN
CDH1	DisGeNet	cadherin 1, type 1, E-cadherin (epithelial)	umls:C0007137	Carcinoma, Squamous Cell	0.25523	25	AlteredExpression, Biomarker, GeneticVariation, PostTranslationalModification	BeFree, CTD_human, GAD, LHGDN
TGFB1	DisGeNet	transforming growth factor, beta 1	umls:C0007137	Carcinoma, Squamous Cell	0.252325	26	AlteredExpression, Biomarker, GeneticVariation	BeFree, CTD_human, GAD, LHGDN
MMP9	DisGeNet	matrix metallopeptidase 9 (gelatinase B, 92kDa gelatinase, 92kDa type IV collagenase)	umls:C0007137	Carcinoma, Squamous Cell	0.250937	32	AlteredExpression, Biomarker, GeneticVariation	BeFree, CTD_human, GAD, LHGDN
ERCC1	DisGeNet	excision repair cross-complementation group 1	umls:C0007131	Carcinoma, Non-Small-Cell Lung	0.24492	116	AlteredExpression, Biomarker, GeneticVariation	BeFree, CTD_human, GAD
KRAS	DisGeNet	Kirsten rat sarcoma viral oncogene homolog	umls:C0007137	Carcinoma, Squamous Cell	0.244814	36	AlteredExpression, Biomarker, GeneticVariation	BeFree, CTD_human, GAD, LHGDN
TP63	DisGeNet	tumor protein p63	umls:C0007137	Carcinoma, Squamous Cell	0.242938	51	AlteredExpression, Biomarker	BeFree, CTD_human, LHGDN
CDKN2A	DisGeNet	cyclin-dependent kinase inhibitor 2A	umls:C0007131	Carcinoma, Non-Small-Cell Lung	0.240101	100	Biomarker, GeneticVariation	BeFree, CTD_human, GAD
PIK3CA	DisGeNet	phosphatidylinositol-4,5-bisphosphate 3-kinase, catalytic subunit alpha	umls:C0007137	Carcinoma, Squamous Cell	0.236525	36	AlteredExpression, Biomarker, GeneticVariation	BeFree, CTD_human, GAD, LHGDN
VEGFA	DisGeNet	vascular endothelial growth factor A	umls:C0007131	Carcinoma, Non-Small-Cell Lung	0.236131	85	Biomarker, GeneticVariation	BeFree, CTD_human, GAD
SERPINB3	DisGeNet	serpin peptidase inhibitor, clade B (ovalbumin), member 3	umls:C0007137	Carcinoma, Squamous Cell	0.231344	21	AlteredExpression, Biomarker	BeFree, CTD_human, LHGDN
STAT3	DisGeNet	signal transducer and activator of transcription 3 (acute-phase response factor)	umls:C0007137	Carcinoma, Squamous Cell	0.231089	28	AlteredExpression, Biomarker	BeFree, CTD_human, LHGDN
EML4	DisGeNet	echinoderm microtubule associated protein like 4	umls:C0007131	Carcinoma, Non-Small-Cell Lung	0.230979	75	Biomarker	BeFree, CTD_human
CXCL8	DisGeNet	chemokine (C-X-C motif) ligand 8	umls:C0007137	Carcinoma, Squamous Cell	0.230805	21	AlteredExpression, Biomarker, GeneticVariation	BeFree, CTD_human, GAD, LHGDN
MET	DisGeNet	MET proto-oncogene, receptor tyrosine kinase	umls:C0007131	Carcinoma, Non-Small-Cell Lung	0.225593	58	Biomarker	BeFree, CTD_human
MAPK1	DisGeNet	mitogen-activated protein kinase 1	umls:C0007137	Carcinoma, Squamous Cell	0.225164	15	AlteredExpression, Biomarker, GeneticVariation, PostTranslationalModification	BeFree, CTD_human, LHGDN
ERBB2	DisGeNet	erb-b2 receptor tyrosine kinase 2	umls:C0007131	Carcinoma, Non-Small-Cell Lung	0.224665	87	AlteredExpression, Biomarker, GeneticVariation	BeFree, CLINVAR
STK11	DisGeNet	serine/threonine kinase 11	umls:C0007137	Carcinoma, Squamous Cell	0.223258	7	AlteredExpression, Biomarker, GeneticVariation	BeFree, CTD_human, GAD, LHGDN
RASSF1	DisGeNet	Ras association (RalGDS/AF-6) domain family member 1	umls:C0007131	Carcinoma, Non-Small-Cell Lung	0.22309	38	Biomarker, GeneticVariation	BeFree, CTD_human, GAD
RRM1	DisGeNet	ribonucleotide reductase M1	umls:C0007131	Carcinoma, Non-Small-Cell Lung	0.22309	39	Biomarker, GeneticVariation	BeFree, CTD_human, GAD
CYP1B1	DisGeNet	cytochrome P450, family 1, subfamily B, polypeptide 1	umls:C0007137	Carcinoma, Squamous Cell	0.223003	10	Biomarker, GeneticVariation	BeFree, CTD_human, GAD
RARB	DisGeNet	retinoic acid receptor, beta	umls:C0007137	Carcinoma, Squamous Cell	0.222358	13	AlteredExpression, Biomarker, PostTranslationalModification	BeFree, CTD_human, LHGDN
HRAS	DisGeNet	Harvey rat sarcoma viral oncogene homolog	umls:C0007137	Carcinoma, Squamous Cell	0.220744	30	Biomarker, GeneticVariation	BeFree, CTD_human, LHGDN
TYMS	DisGeNet	thymidylate synthetase	umls:C0007137	Carcinoma, Squamous Cell	0.220403	14	Biomarker, GeneticVariation	BeFree, CTD_human, LHGDN
STAT3	DisGeNet	signal transducer and activator of transcription 3 (acute-phase response factor)	umls:C0007131	Carcinoma, Non-Small-Cell Lung	0.219639	34	Biomarker	BeFree, CTD_human
AKT1	DisGeNet	v-akt murine thymoma viral oncogene homolog 1	umls:C0007137	Carcinoma, Squamous Cell	0.219552	11	AlteredExpression, Biomarker	BeFree, CTD_human, LHGDN
HGF	DisGeNet	hepatocyte growth factor (hepapoietin A; scatter factor)	umls:C0007137	Carcinoma, Squamous Cell	0.219552	11	AlteredExpression, Biomarker, Therapeutic	BeFree, CTD_human, LHGDN
MMP9	DisGeNet	matrix metallopeptidase 9 (gelatinase B, 92kDa gelatinase, 92kDa type IV collagenase)	umls:C0007131	Carcinoma, Non-Small-Cell Lung	0.219405	26	Biomarker, GeneticVariation	BeFree, CTD_human, GAD
ANXA1	DisGeNet	annexin A1	umls:C0007137	Carcinoma, Squamous Cell	0.218702	8	AlteredExpression, Biomarker, GeneticVariation	BeFree, CTD_human, LHGDN
SOD2	DisGeNet	superoxide dismutase 2, mitochondrial	umls:C0007137	Carcinoma, Squamous Cell	0.218496	9	AlteredExpression, Biomarker, GeneticVariation, Therapeutic	BeFree, CTD_human, GAD, LHGDN
MET	DisGeNet	MET proto-oncogene, receptor tyrosine kinase	umls:C0007137	Carcinoma, Squamous Cell	0.218447	14	Biomarker, GeneticVariation	BeFree, CTD_human, LHGDN
MAPK3	DisGeNet	mitogen-activated protein kinase 3	umls:C0007137	Carcinoma, Squamous Cell	0.218418	7	AlteredExpression, Biomarker, GeneticVariation, PostTranslationalModification	BeFree, CTD_human, LHGDN
TSC1	DisGeNet	tuberous sclerosis 1	umls:C0007137	Carcinoma, Squamous Cell	0.217909	19	Biomarker	BeFree, CTD_human, LHGDN
TERT	DisGeNet	telomerase reverse transcriptase	umls:C0007131	Carcinoma, Non-Small-Cell Lung	0.217704	19	Biomarker, GeneticVariation	BeFree, CTD_human, GAD
ABCB1	DisGeNet	ATP-binding cassette, sub-family B (MDR/TAP), member 1	umls:C0007131	Carcinoma, Non-Small-Cell Lung	0.217371	26	Biomarker, GeneticVariation	BeFree, CTD_human
SFN	DisGeNet	stratifin	umls:C0007137	Carcinoma, Squamous Cell	0.21703	8	AlteredExpression, Biomarker	BeFree, CTD_human, LHGDN
FHIT	DisGeNet	fragile histidine triad	umls:C0007131	Carcinoma, Non-Small-Cell Lung	0.216237	23	Biomarker	BeFree, CTD_human
MDM2	DisGeNet	MDM2 proto-oncogene, E3 ubiquitin protein ligase	umls:C0007131	Carcinoma, Non-Small-Cell Lung	0.216237	23	Biomarker, GeneticVariation	BeFree, CTD_human
FGFR1	DisGeNet	fibroblast growth factor receptor 1	umls:C0007137	Carcinoma, Squamous Cell	0.216208	14	AlteredExpression, Biomarker	BeFree, CTD_human, LHGDN
HSPB1	DisGeNet	heat shock 27kDa protein 1	umls:C0007137	Carcinoma, Squamous Cell	0.216179	7	AlteredExpression, Biomarker	BeFree, CTD_human, LHGDN
ITGB1	DisGeNet	integrin, beta 1 (fibronectin receptor, beta polypeptide, antigen CD29 includes MDF2, MSK12)	umls:C0007137	Carcinoma, Squamous Cell	0.215896	6	AlteredExpression, Biomarker	BeFree, CTD_human, LHGDN
KRT10	DisGeNet	keratin 10, type I	umls:C0007137	Carcinoma, Squamous Cell	0.215896	6	AlteredExpression, Biomarker	BeFree, CTD_human, LHGDN
GPX1	DisGeNet	glutathione peroxidase 1	umls:C0007137	Carcinoma, Squamous Cell	0.21569	5	AlteredExpression, Biomarker, GeneticVariation	BeFree, CTD_human, GAD, LHGDN
ROS1	DisGeNet	ROS proto-oncogene 1 , receptor tyrosine kinase	umls:C0007131	Carcinoma, Non-Small-Cell Lung	0.21567	20	Biomarker	BeFree, CTD_human
PTK2	DisGeNet	protein tyrosine kinase 2	umls:C0007137	Carcinoma, Squamous Cell	0.215612	5	Biomarker, GeneticVariation	BeFree, CTD_human, LHGDN
NFE2L2	DisGeNet	nuclear factor, erythroid 2-like 2	umls:C0007131	Carcinoma, Non-Small-Cell Lung	0.215103	18	Biomarker	BeFree, CTD_human
PIK3CA	DisGeNet	phosphatidylinositol-4,5-bisphosphate 3-kinase, catalytic subunit alpha	umls:C0007131	Carcinoma, Non-Small-Cell Lung	0.215026	53	Biomarker, GeneticVariation	BeFree, CLINVAR
GSTP1	DisGeNet	glutathione S-transferase pi 1	umls:C0007131	Carcinoma, Non-Small-Cell Lung	0.214869	11	Biomarker, GeneticVariation	BeFree, CTD_human, GAD
BIRC5	DisGeNet	baculoviral IAP repeat containing 5	umls:C0007131	Carcinoma, Non-Small-Cell Lung	0.21482	17	Biomarker, GeneticVariation	BeFree, CTD_human
CXCL8	DisGeNet	chemokine (C-X-C motif) ligand 8	umls:C0007131	Carcinoma, Non-Small-Cell Lung	0.21482	18	Biomarker, GeneticVariation	BeFree, CTD_human
SOX2	DisGeNet	SRY (sex determining region Y)-box 2	umls:C0007137	Carcinoma, Squamous Cell	0.214536	16	Biomarker	BeFree, CTD_human
NFE2L2	DisGeNet	nuclear factor, erythroid 2-like 2	umls:C0007137	Carcinoma, Squamous Cell	0.214302	9	Biomarker, GeneticVariation	BeFree, CTD_human, GAD
CLPTM1L	DisGeNet	CLPTM1-like	umls:C0007131	Carcinoma, Non-Small-Cell Lung	0.214018	7	Biomarker, GeneticVariation	BeFree, CTD_human, GAD
FGFR1	DisGeNet	fibroblast growth factor receptor 1	umls:C0007131	Carcinoma, Non-Small-Cell Lung	0.213686	14	Biomarker	BeFree, CTD_human
KEAP1	DisGeNet	kelch-like ECH-associated protein 1	umls:C0007131	Carcinoma, Non-Small-Cell Lung	0.213686	13	Biomarker	BeFree, CTD_human
NQO1	DisGeNet	NAD(P)H dehydrogenase, quinone 1	umls:C0007131	Carcinoma, Non-Small-Cell Lung	0.213402	12	Biomarker, GeneticVariation	BeFree, CTD_human
WWOX	DisGeNet	WW domain containing oxidoreductase	umls:C0007137	Carcinoma, Squamous Cell	0.213373	4	AlteredExpression, Biomarker	BeFree, CTD_human, LHGDN
MMP1	DisGeNet	matrix metallopeptidase 1 (interstitial collagenase)	umls:C0007131	Carcinoma, Non-Small-Cell Lung	0.213168	4	Biomarker, GeneticVariation	BeFree, CTD_human, GAD
SLC45A2	DisGeNet	solute carrier family 45, member 2	umls:C0007137	Carcinoma, Squamous Cell	0.213168	4	Biomarker, GeneticVariation	BeFree, CTD_human, GAD
IL10	DisGeNet	interleukin 10	umls:C0007131	Carcinoma, Non-Small-Cell Lung	0.213119	11	Biomarker	BeFree, CTD_human
AREG	DisGeNet	amphiregulin	umls:C0007137	Carcinoma, Squamous Cell	0.21309	3	Biomarker, Therapeutic	BeFree, CTD_human, LHGDN
HDAC1	DisGeNet	histone deacetylase 1	umls:C0007137	Carcinoma, Squamous Cell	0.21309	3	AlteredExpression, Biomarker	BeFree, CTD_human, LHGDN
ITGA5	DisGeNet	integrin, alpha 5 (fibronectin receptor, alpha polypeptide)	umls:C0007137	Carcinoma, Squamous Cell	0.21309	4	Biomarker	BeFree, CTD_human, LHGDN
APC	DisGeNet	adenomatous polyposis coli	umls:C0007131	Carcinoma, Non-Small-Cell Lung	0.212835	10	Biomarker	BeFree, CTD_human
MIR126	DisGeNet	microRNA 126	umls:C0007131	Carcinoma, Non-Small-Cell Lung	0.212835	11	Biomarker, Therapeutic	BeFree, CTD_human
MAL	DisGeNet	mal, T-cell differentiation protein	umls:C0007137	Carcinoma, Squamous Cell	0.212806	2	Biomarker	BeFree, CTD_human, LHGDN
NCOA3	DisGeNet	nuclear receptor coactivator 3	umls:C0007137	Carcinoma, Squamous Cell	0.212806	2	AlteredExpression, Biomarker	BeFree, CTD_human, LHGDN
TSC2	DisGeNet	tuberous sclerosis 2	umls:C0007137	Carcinoma, Squamous Cell	0.212806	2	Biomarker	BeFree, CTD_human, LHGDN
CASP8	DisGeNet	caspase 8, apoptosis-related cysteine peptidase	umls:C0007131	Carcinoma, Non-Small-Cell Lung	0.212552	10	Biomarker	BeFree, CTD_human
TGFA	DisGeNet	transforming growth factor, alpha	umls:C0007131	Carcinoma, Non-Small-Cell Lung	0.212552	10	Biomarker	BeFree, CTD_human
CEBPA	DisGeNet	CCAAT/enhancer binding protein (C/EBP), alpha	umls:C0007137	Carcinoma, Squamous Cell	0.212523	3	AlteredExpression, Biomarker	CTD_human, LHGDN
CRYAB	DisGeNet	crystallin, alpha B	umls:C0007137	Carcinoma, Squamous Cell	0.212523	2	Biomarker	CTD_human, LHGDN
SHFM1	DisGeNet	split hand/foot malformation (ectrodactyly) type 1	umls:C0007137	Carcinoma, Squamous Cell	0.212317	2	Biomarker, GeneticVariation	CTD_human, GAD
RB1	DisGeNet	retinoblastoma 1	umls:C0007131	Carcinoma, Non-Small-Cell Lung	0.212268	9	AlteredExpression, Biomarker, GeneticVariation, PostTranslationalModification	BeFree, CTD_human
DAPK1	DisGeNet	death-associated protein kinase 1	umls:C0007131	Carcinoma, Non-Small-Cell Lung	0.211985	8	Biomarker	BeFree, CTD_human
FOXM1	DisGeNet	forkhead box M1	umls:C0007131	Carcinoma, Non-Small-Cell Lung	0.211985	9	Biomarker	BeFree, CTD_human
KIF5B	DisGeNet	kinesin family member 5B	umls:C0007131	Carcinoma, Non-Small-Cell Lung	0.211985	7	Biomarker	BeFree, CTD_human
RAF1	DisGeNet	Raf-1 proto-oncogene, serine/threonine kinase	umls:C0007131	Carcinoma, Non-Small-Cell Lung	0.211985	8	Biomarker	BeFree, CTD_human
RECK	DisGeNet	reversion-inducing-cysteine-rich protein with kazal motifs	umls:C0007131	Carcinoma, Non-Small-Cell Lung	0.211985	7	Biomarker	BeFree, CTD_human
CDH13	DisGeNet	cadherin 13	umls:C0007131	Carcinoma, Non-Small-Cell Lung	0.211701	6	Biomarker	BeFree, CTD_human
KRT14	DisGeNet	keratin 14, type I	umls:C0007137	Carcinoma, Squamous Cell	0.211701	7	Biomarker	BeFree, CTD_human
AREG	DisGeNet	amphiregulin	umls:C0007131	Carcinoma, Non-Small-Cell Lung	0.211418	6	Biomarker	BeFree, CTD_human
CYP2E1	DisGeNet	cytochrome P450, family 2, subfamily E, polypeptide 1	umls:C0007131	Carcinoma, Non-Small-Cell Lung	0.211418	5	Biomarker, GeneticVariation	BeFree, CTD_human
IVL	DisGeNet	involucrin	umls:C0007137	Carcinoma, Squamous Cell	0.211418	6	Biomarker	BeFree, CTD_human
MIR145	DisGeNet	microRNA 145	umls:C0007131	Carcinoma, Non-Small-Cell Lung	0.211418	6	Biomarker, Therapeutic	BeFree, CTD_human
PYCARD	DisGeNet	PYD and CARD domain containing	umls:C0007131	Carcinoma, Non-Small-Cell Lung	0.211418	5	Biomarker	BeFree, CTD_human
AXL	DisGeNet	AXL receptor tyrosine kinase	umls:C0007131	Carcinoma, Non-Small-Cell Lung	0.211134	5	Biomarker, Therapeutic	BeFree, CTD_human
CD74	DisGeNet	CD74 molecule, major histocompatibility complex, class II invariant chain	umls:C0007131	Carcinoma, Non-Small-Cell Lung	0.211134	5	Biomarker	BeFree, CTD_human
CD9	DisGeNet	CD9 molecule	umls:C0007131	Carcinoma, Non-Small-Cell Lung	0.211134	5	Biomarker	BeFree, CTD_human
CHGA	DisGeNet	chromogranin A (parathyroid secretory protein 1)	umls:C0007131	Carcinoma, Non-Small-Cell Lung	0.211134	5	Biomarker	BeFree, CTD_human
ENO2	DisGeNet	enolase 2 (gamma, neuronal)	umls:C0007131	Carcinoma, Non-Small-Cell Lung	0.211134	5	Biomarker	BeFree, CTD_human
FASLG	DisGeNet	Fas ligand (TNF superfamily, member 6)	umls:C0007131	Carcinoma, Non-Small-Cell Lung	0.211134	4	Biomarker, GeneticVariation	BeFree, CTD_human
FGF9	DisGeNet	fibroblast growth factor 9	umls:C0007131	Carcinoma, Non-Small-Cell Lung	0.211134	4	Biomarker	BeFree, CTD_human
PXN	DisGeNet	paxillin	umls:C0007131	Carcinoma, Non-Small-Cell Lung	0.211134	4	Biomarker	BeFree, CTD_human
ANXA2	DisGeNet	annexin A2	umls:C0007137	Carcinoma, Squamous Cell	0.210851	4	Biomarker	BeFree, CTD_human
CHFR	DisGeNet	checkpoint with forkhead and ring finger domains, E3 ubiquitin protein ligase	umls:C0007131	Carcinoma, Non-Small-Cell Lung	0.210851	3	Biomarker	BeFree, CTD_human
CYP1A2	DisGeNet	cytochrome P450, family 1, subfamily A, polypeptide 2	umls:C0007137	Carcinoma, Squamous Cell	0.210851	3	Biomarker	BeFree, CTD_human
GNB2L1	DisGeNet	guanine nucleotide binding protein (G protein), beta polypeptide 2-like 1	umls:C0007137	Carcinoma, Squamous Cell	0.210851	4	Biomarker	BeFree, CTD_human
IFNA2	DisGeNet	interferon, alpha 2	umls:C0007137	Carcinoma, Squamous Cell	0.210851	4	Biomarker, Therapeutic	BeFree, CTD_human
NOTCH3	DisGeNet	notch 3	umls:C0007131	Carcinoma, Non-Small-Cell Lung	0.210851	4	Biomarker	BeFree, CTD_human
PPIA	DisGeNet	peptidylprolyl isomerase A (cyclophilin A)	umls:C0007131	Carcinoma, Non-Small-Cell Lung	0.210851	4	Biomarker	BeFree, CTD_human
UCHL1	DisGeNet	ubiquitin carboxyl-terminal esterase L1 (ubiquitin thiolesterase)	umls:C0007131	Carcinoma, Non-Small-Cell Lung	0.210851	4	Biomarker	BeFree, CTD_human
ADAMTS1	DisGeNet	ADAM metallopeptidase with thrombospondin type 1 motif, 1	umls:C0007131	Carcinoma, Non-Small-Cell Lung	0.210567	2	Biomarker	BeFree, CTD_human
AQP3	DisGeNet	aquaporin 3 (Gill blood group)	umls:C0007137	Carcinoma, Squamous Cell	0.210567	2	Biomarker	BeFree, CTD_human
CAT	DisGeNet	catalase	umls:C0007131	Carcinoma, Non-Small-Cell Lung	0.210567	3	Biomarker	BeFree, CTD_human
DUSP3	DisGeNet	dual specificity phosphatase 3	umls:C0007131	Carcinoma, Non-Small-Cell Lung	0.210567	3	Biomarker	BeFree, CTD_human
GAPDH	DisGeNet	glyceraldehyde-3-phosphate dehydrogenase	umls:C0007137	Carcinoma, Squamous Cell	0.210567	3	Biomarker	BeFree, CTD_human
HDAC2	DisGeNet	histone deacetylase 2	umls:C0007137	Carcinoma, Squamous Cell	0.210567	2	Biomarker	BeFree, CTD_human
LGALS1	DisGeNet	lectin, galactoside-binding, soluble, 1	umls:C0007131	Carcinoma, Non-Small-Cell Lung	0.210567	3	Biomarker	BeFree, CTD_human
LGALS7	DisGeNet	lectin, galactoside-binding, soluble, 7	umls:C0007137	Carcinoma, Squamous Cell	0.210567	3	Biomarker	BeFree, CTD_human
MIR638	DisGeNet	microRNA 638	umls:C0007131	Carcinoma, Non-Small-Cell Lung	0.210567	2	Biomarker	BeFree, CTD_human
MMP11	DisGeNet	matrix metallopeptidase 11 (stromelysin 3)	umls:C0007131	Carcinoma, Non-Small-Cell Lung	0.210567	2	Biomarker	BeFree, CTD_human
NCOA3	DisGeNet	nuclear receptor coactivator 3	umls:C0007131	Carcinoma, Non-Small-Cell Lung	0.210567	3	Biomarker	BeFree, CTD_human
RRAD	DisGeNet	Ras-related associated with diabetes	umls:C0007131	Carcinoma, Non-Small-Cell Lung	0.210567	2	Biomarker	BeFree, CTD_human
ANXA5	DisGeNet	annexin A5	umls:C0007137	Carcinoma, Squamous Cell	0.210284	2	Biomarker	BeFree, CTD_human
APOBEC3B	DisGeNet	apolipoprotein B mRNA editing enzyme, catalytic polypeptide-like 3B	umls:C0007137	Carcinoma, Squamous Cell	0.210284	1	Biomarker	BeFree, CTD_human
CSF3	DisGeNet	colony stimulating factor 3 (granulocyte)	umls:C0007131	Carcinoma, Non-Small-Cell Lung	0.210284	2	Biomarker, Therapeutic	BeFree, CTD_human
CSNK2A1	DisGeNet	casein kinase 2, alpha 1 polypeptide	umls:C0007137	Carcinoma, Squamous Cell	0.210284	2	Biomarker	BeFree, CTD_human
CYLD	DisGeNet	cylindromatosis (turban tumor syndrome)	umls:C0007131	Carcinoma, Non-Small-Cell Lung	0.210284	2	Biomarker	BeFree, CTD_human
ENO1	DisGeNet	enolase 1, (alpha)	umls:C0007137	Carcinoma, Squamous Cell	0.210284	2	Biomarker	BeFree, CTD_human
GSTM2	DisGeNet	glutathione S-transferase mu 2 (muscle)	umls:C0007131	Carcinoma, Non-Small-Cell Lung	0.210284	2	Biomarker	BeFree, CTD_human
IL6R	DisGeNet	interleukin 6 receptor	umls:C0007131	Carcinoma, Non-Small-Cell Lung	0.210284	1	Biomarker	BeFree, CTD_human
ITGB1	DisGeNet	integrin, beta 1 (fibronectin receptor, beta polypeptide, antigen CD29 includes MDF2, MSK12)	umls:C0007131	Carcinoma, Non-Small-Cell Lung	0.210284	2	Biomarker	BeFree, CTD_human
KDM1A	DisGeNet	lysine (K)-specific demethylase 1A	umls:C0007131	Carcinoma, Non-Small-Cell Lung	0.210284	1	Biomarker	BeFree, CTD_human
KNSTRN	DisGeNet	kinetochore-localized astrin/SPAG5 binding protein	umls:C0007137	Carcinoma, Squamous Cell	0.210284	1	Biomarker	BeFree, CTD_human
LOR	DisGeNet	loricrin	umls:C0007137	Carcinoma, Squamous Cell	0.210284	2	Biomarker	BeFree, CTD_human
MT3	DisGeNet	metallothionein 3	umls:C0007131	Carcinoma, Non-Small-Cell Lung	0.210284	2	Biomarker	BeFree, CTD_human
MXRA5	DisGeNet	matrix-remodelling associated 5	umls:C0007131	Carcinoma, Non-Small-Cell Lung	0.210284	1	Biomarker	BeFree, CTD_human
NDRG1	DisGeNet	N-myc downstream regulated 1	umls:C0007131	Carcinoma, Non-Small-Cell Lung	0.210284	2	Biomarker	BeFree, CTD_human
NNAT	DisGeNet	neuronatin	umls:C0007131	Carcinoma, Non-Small-Cell Lung	0.210284	2	Biomarker	BeFree, CTD_human
PRDX1	DisGeNet	peroxiredoxin 1	umls:C0007131	Carcinoma, Non-Small-Cell Lung	0.210284	2	Biomarker	BeFree, CTD_human
PRR13	DisGeNet	proline rich 13	umls:C0007131	Carcinoma, Non-Small-Cell Lung	0.210284	1	Biomarker	BeFree, CTD_human
PTHLH	DisGeNet	parathyroid hormone-like hormone	umls:C0007131	Carcinoma, Non-Small-Cell Lung	0.210284	2	Biomarker, Therapeutic	BeFree, CTD_human
PYCARD	DisGeNet	PYD and CARD domain containing	umls:C0007137	Carcinoma, Squamous Cell	0.210284	1	Biomarker	BeFree, CTD_human
SIRT3	DisGeNet	sirtuin 3	umls:C0007137	Carcinoma, Squamous Cell	0.210284	2	Biomarker	BeFree, CTD_human
SOD2	DisGeNet	superoxide dismutase 2, mitochondrial	umls:C0007131	Carcinoma, Non-Small-Cell Lung	0.210284	3	Biomarker, GeneticVariation	BeFree, CTD_human
SYP	DisGeNet	synaptophysin	umls:C0007131	Carcinoma, Non-Small-Cell Lung	0.210284	2	Biomarker	BeFree, CTD_human
TERC	DisGeNet	telomerase RNA component	umls:C0007137	Carcinoma, Squamous Cell	0.210284	2	Biomarker, Therapeutic	BeFree, CTD_human
VIMP	DisGeNet	VCP-interacting membrane protein	umls:C0007131	Carcinoma, Non-Small-Cell Lung	0.210284	1	Biomarker	BeFree, CTD_human
AKR1C1	DisGeNet	aldo-keto reductase family 1, member C1	umls:C0007131	Carcinoma, Non-Small-Cell Lung	0.21	1	Biomarker	CTD_human
ATF3	DisGeNet	activating transcription factor 3	umls:C0007131	Carcinoma, Non-Small-Cell Lung	0.21	1	Biomarker	CTD_human
AVEN	DisGeNet	apoptosis, caspase activation inhibitor	umls:C0007131	Carcinoma, Non-Small-Cell Lung	0.21	1	Biomarker	CTD_human
COL4A3BP	DisGeNet	collagen, type IV, alpha 3 (Goodpasture antigen) binding protein	umls:C0007131	Carcinoma, Non-Small-Cell Lung	0.21	1	Biomarker	CTD_human
CORO1C	DisGeNet	coronin, actin binding protein, 1C	umls:C0007131	Carcinoma, Non-Small-Cell Lung	0.21	1	Biomarker	CTD_human
CSNK2A2	DisGeNet	casein kinase 2, alpha prime polypeptide	umls:C0007137	Carcinoma, Squamous Cell	0.21	1	Biomarker	CTD_human
CSNK2B	DisGeNet	casein kinase 2, beta polypeptide	umls:C0007137	Carcinoma, Squamous Cell	0.21	1	Biomarker	CTD_human
CST6	DisGeNet	cystatin E/M	umls:C0007131	Carcinoma, Non-Small-Cell Lung	0.21	1	Biomarker	CTD_human
DSPP	DisGeNet	dentin sialophosphoprotein	umls:C0007137	Carcinoma, Squamous Cell	0.21	1	Biomarker	CTD_human
ENO1	DisGeNet	enolase 1, (alpha)	umls:C0007131	Carcinoma, Non-Small-Cell Lung	0.21	1	Biomarker	CTD_human
FOXO3	DisGeNet	forkhead box O3	umls:C0007131	Carcinoma, Non-Small-Cell Lung	0.21	1	Biomarker	CTD_human
GCLC	DisGeNet	glutamate-cysteine ligase, catalytic subunit	umls:C0007131	Carcinoma, Non-Small-Cell Lung	0.21	1	Biomarker	CTD_human
GIPR	DisGeNet	gastric inhibitory polypeptide receptor	umls:C0007131	Carcinoma, Non-Small-Cell Lung	0.21	1	Biomarker	CTD_human
HCAR2	DisGeNet	hydroxycarboxylic acid receptor 2	umls:C0007137	Carcinoma, Squamous Cell	0.21	1	Biomarker	CTD_human
HCAR3	DisGeNet	hydroxycarboxylic acid receptor 3	umls:C0007137	Carcinoma, Squamous Cell	0.21	1	Biomarker	CTD_human
HES1	DisGeNet	hes family bHLH transcription factor 1	umls:C0007131	Carcinoma, Non-Small-Cell Lung	0.21	1	Biomarker	CTD_human
HSPA8	DisGeNet	heat shock 70kDa protein 8	umls:C0007137	Carcinoma, Squamous Cell	0.21	1	Biomarker	CTD_human
KRT1	DisGeNet	keratin 1, type II	umls:C0007137	Carcinoma, Squamous Cell	0.21	1	Biomarker	CTD_human
KRT6B	DisGeNet	keratin 6B, type II	umls:C0007137	Carcinoma, Squamous Cell	0.21	1	Biomarker	CTD_human
MIR1246	DisGeNet	microRNA 1246	umls:C0007131	Carcinoma, Non-Small-Cell Lung	0.21	1	Biomarker	CTD_human
MIR29A	DisGeNet	microRNA 29a	umls:C0007131	Carcinoma, Non-Small-Cell Lung	0.21	1	Biomarker	CTD_human
MIR30C1	DisGeNet	microRNA 30c-1	umls:C0007131	Carcinoma, Non-Small-Cell Lung	0.21	1	Biomarker	CTD_human
MRPL13	DisGeNet	mitochondrial ribosomal protein L13	umls:C0007137	Carcinoma, Squamous Cell	0.21	1	Biomarker	CTD_human
MT1A	DisGeNet	metallothionein 1A	umls:C0007137	Carcinoma, Squamous Cell	0.21	1	Biomarker	CTD_human
OSMR	DisGeNet	oncostatin M receptor	umls:C0007131	Carcinoma, Non-Small-Cell Lung	0.21	1	Biomarker	CTD_human
OXTR	DisGeNet	oxytocin receptor	umls:C0007131	Carcinoma, Non-Small-Cell Lung	0.21	1	Biomarker	CTD_human
PGAM1	DisGeNet	phosphoglycerate mutase 1 (brain)	umls:C0007131	Carcinoma, Non-Small-Cell Lung	0.21	1	Biomarker	CTD_human
PGAM1	DisGeNet	phosphoglycerate mutase 1 (brain)	umls:C0007137	Carcinoma, Squamous Cell	0.21	1	Biomarker	CTD_human
PHLDA2	DisGeNet	pleckstrin homology-like domain, family A, member 2	umls:C0007131	Carcinoma, Non-Small-Cell Lung	0.21	1	Biomarker	CTD_human
PLBD1	DisGeNet	phospholipase B domain containing 1	umls:C0007131	Carcinoma, Non-Small-Cell Lung	0.21	1	Biomarker	CTD_human
PPIA	DisGeNet	peptidylprolyl isomerase A (cyclophilin A)	umls:C0007137	Carcinoma, Squamous Cell	0.21	1	Biomarker	CTD_human
PRAME	DisGeNet	preferentially expressed antigen in melanoma	umls:C0007131	Carcinoma, Non-Small-Cell Lung	0.21	1	Biomarker	CTD_human
PRTFDC1	DisGeNet	phosphoribosyl transferase domain containing 1	umls:C0007137	Carcinoma, Squamous Cell	0.21	1	Biomarker	CTD_human
PTGER1	DisGeNet	prostaglandin E receptor 1 (subtype EP1), 42kDa	umls:C0007137	Carcinoma, Squamous Cell	0.21	1	Biomarker	CTD_human
RBM7	DisGeNet	RNA binding motif protein 7	umls:C0007131	Carcinoma, Non-Small-Cell Lung	0.21	1	Biomarker	CTD_human
RHEB	DisGeNet	Ras homolog enriched in brain	umls:C0007131	Carcinoma, Non-Small-Cell Lung	0.21	1	Biomarker	CTD_human
SDC4	DisGeNet	syndecan 4	umls:C0007131	Carcinoma, Non-Small-Cell Lung	0.21	1	Biomarker	CTD_human
SLC34A2	DisGeNet	solute carrier family 34 (type II sodium/phosphate cotransporter), member 2	umls:C0007131	Carcinoma, Non-Small-Cell Lung	0.21	2	Biomarker	CTD_human
SPRR1A	DisGeNet	small proline-rich protein 1A	umls:C0007137	Carcinoma, Squamous Cell	0.21	1	Biomarker	CTD_human
TPI1	DisGeNet	triosephosphate isomerase 1	umls:C0007137	Carcinoma, Squamous Cell	0.21	1	Biomarker	CTD_human
UMPS	DisGeNet	uridine monophosphate synthetase	umls:C0007137	Carcinoma, Squamous Cell	0.21	1	Biomarker	CTD_human
VDAC2	DisGeNet	voltage-dependent anion channel 2	umls:C0007137	Carcinoma, Squamous Cell	0.21	1	Biomarker	CTD_human
BRAF	DisGeNet	B-Raf proto-oncogene, serine/threonine kinase	umls:C0007131	Carcinoma, Non-Small-Cell Lung	0.208554	23	Biomarker, GeneticVariation	BeFree, CLINVAR, GAD
NRAS	DisGeNet	neuroblastoma RAS viral (v-ras) oncogene homolog	umls:C0007131	Carcinoma, Non-Small-Cell Lung	0.200851	3	Biomarker, GeneticVariation	BeFree, CLINVAR
IRF1	DisGeNet	interferon regulatory factor 1	umls:C0007131	Carcinoma, Non-Small-Cell Lung	0.2	0	GeneticVariation	CLINVAR
TP53	MutPanning
PIK3CA	MutPanning
CDKN2A	MutPanning
NFE2L2	MutPanning
RB1	MutPanning
KMT2D	MutPanning
HLA-A	MutPanning
PTEN	MutPanning
KDM6A	MutPanning
KEAP1	MutPanning
TPTE	MutPanning
NOTCH1	MutPanning
RECQL5	MutPanning
FAT1	MutPanning

## Sheet: STAD
Gene	Source	geneName	diseaseId	diseaseName	score	NumberOfPubmeds	associationType	source
TP53	DisGeNet	tumor protein p53	umls:C0001418	Adenocarcinoma	0.477929	346	AlteredExpression, Biomarker, GeneticVariation, Therapeutic	BeFree, CTD_human, CTD_mouse, GAD, LHGDN
ERBB2	DisGeNet	erb-b2 receptor tyrosine kinase 2	umls:C0038356	Stomach Neoplasms	0.431315	15	AlteredExpression, Biomarker, GeneticVariation	BeFree, CLINVAR, CTD_human, LHGDN
KLF6	DisGeNet	Kruppel-like factor 6	umls:C0038356	Stomach Neoplasms	0.417157	3	Biomarker, GeneticVariation	CLINVAR, CTD_human, GAD, LHGDN
PIK3CA	DisGeNet	phosphatidylinositol-4,5-bisphosphate 3-kinase, catalytic subunit alpha	umls:C0038356	Stomach Neoplasms	0.415407	5	AlteredExpression, Biomarker, GeneticVariation	BeFree, CLINVAR, CTD_human, GAD, LHGDN
MUTYH	DisGeNet	mutY homolog	umls:C0038356	Stomach Neoplasms	0.412523	1	Biomarker, GeneticVariation	CLINVAR, CTD_human, LHGDN
APC	DisGeNet	adenomatous polyposis coli	umls:C0038356	Stomach Neoplasms	0.410851	3	Biomarker, GeneticVariation	BeFree, CLINVAR, CTD_human
IRF1	DisGeNet	interferon regulatory factor 1	umls:C0038356	Stomach Neoplasms	0.410284	1	Biomarker, GeneticVariation	BeFree, CLINVAR, CTD_human
CASP10	DisGeNet	caspase 10, apoptosis-related cysteine peptidase	umls:C0038356	Stomach Neoplasms	0.41	0	Biomarker, GeneticVariation	CLINVAR, CTD_human
PTGS2	DisGeNet	prostaglandin-endoperoxide synthase 2 (prostaglandin G/H synthase and cyclooxygenase)	umls:C0001418	Adenocarcinoma	0.398879	89	AlteredExpression, Biomarker, GeneticVariation	BeFree, CTD_human, GAD, LHGDN, RGD
EGFR	DisGeNet	epidermal growth factor receptor	umls:C0001418	Adenocarcinoma	0.39	543	AlteredExpression, Biomarker, GeneticVariation	BeFree, CTD_human, GAD, LHGDN
KRAS	DisGeNet	Kirsten rat sarcoma viral oncogene homolog	umls:C0001418	Adenocarcinoma	0.377407	228	AlteredExpression, Biomarker, GeneticVariation, PostTranslationalModification	BeFree, CTD_human, GAD, LHGDN
BIRC5	DisGeNet	baculoviral IAP repeat containing 5	umls:C0038356	Stomach Neoplasms	0.329975	10	AlteredExpression, Biomarker, GeneticVariation	CTD_human, GAD, LHGDN, RGD
TP53	DisGeNet	tumor protein p53	umls:C0038356	Stomach Neoplasms	0.323854	55	AlteredExpression, Biomarker, GeneticVariation	BeFree, CTD_human, GAD, LHGDN
CDKN2A	DisGeNet	cyclin-dependent kinase inhibitor 2A	umls:C0038356	Stomach Neoplasms	0.31963	13	Biomarker, GeneticVariation, PostTranslationalModification	BeFree, CTD_human, GAD, LHGDN, RGD
IL1B	DisGeNet	interleukin 1, beta	umls:C0038356	Stomach Neoplasms	0.310928	76	AlteredExpression, Biomarker, GeneticVariation	BeFree, CTD_human, GAD, LHGDN
CDH1	DisGeNet	cadherin 1, type 1, E-cadherin (epithelial)	umls:C0038356	Stomach Neoplasms	0.303626	43	AlteredExpression, Biomarker, GeneticVariation, PostTranslationalModification	BeFree, CTD_human, GAD, LHGDN
ERBB2	DisGeNet	erb-b2 receptor tyrosine kinase 2	umls:C0001418	Adenocarcinoma	0.300571	202	AlteredExpression, Biomarker, GeneticVariation	BeFree, CTD_human, LHGDN
MTHFR	DisGeNet	methylenetetrahydrofolate reductase (NAD(P)H)	umls:C0038356	Stomach Neoplasms	0.298032	39	Biomarker, GeneticVariation, PostTranslationalModification	BeFree, CTD_human, GAD, LHGDN
IL1RN	DisGeNet	interleukin 1 receptor antagonist	umls:C0038356	Stomach Neoplasms	0.287942	49	Biomarker, GeneticVariation	BeFree, CTD_human, GAD, LHGDN
TNF	DisGeNet	tumor necrosis factor	umls:C0038356	Stomach Neoplasms	0.283463	35	AlteredExpression, Biomarker, GeneticVariation, Therapeutic	BeFree, CTD_human, GAD, LHGDN
PTGS2	DisGeNet	prostaglandin-endoperoxide synthase 2 (prostaglandin G/H synthase and cyclooxygenase)	umls:C0038356	Stomach Neoplasms	0.274383	37	AlteredExpression, Biomarker, GeneticVariation, PostTranslationalModification	BeFree, CTD_human, GAD, LHGDN
CDKN2A	DisGeNet	cyclin-dependent kinase inhibitor 2A	umls:C0001418	Adenocarcinoma	0.270498	103	AlteredExpression, Biomarker, GeneticVariation, PostTranslationalModification	BeFree, CTD_human, GAD, LHGDN
XRCC1	DisGeNet	X-ray repair complementing defective repair in Chinese hamster cells 1	umls:C0038356	Stomach Neoplasms	0.256752	19	Biomarker, GeneticVariation	CTD_human, GAD, LHGDN
GSTP1	DisGeNet	glutathione S-transferase pi 1	umls:C0038356	Stomach Neoplasms	0.245245	16	Biomarker, GeneticVariation	BeFree, CTD_human, GAD, LHGDN
PTEN	DisGeNet	phosphatase and tensin homolog	umls:C0001418	Adenocarcinoma	0.243525	37	AlteredExpression, Biomarker, GeneticVariation	BeFree, CTD_human, GAD, LHGDN
CXCL8	DisGeNet	chemokine (C-X-C motif) ligand 8	umls:C0038356	Stomach Neoplasms	0.242439	16	Biomarker, GeneticVariation, Therapeutic	CTD_human, GAD
TYMS	DisGeNet	thymidylate synthetase	umls:C0038356	Stomach Neoplasms	0.241638	17	AlteredExpression, Biomarker, GeneticVariation	BeFree, CTD_human, GAD, LHGDN
IL1B	DisGeNet	interleukin 1, beta	umls:C0001418	Adenocarcinoma	0.240894	16	Biomarker, GeneticVariation	BeFree, CTD_human, GAD, LHGDN
IL6	DisGeNet	interleukin 6	umls:C0038356	Stomach Neoplasms	0.239555	16	AlteredExpression, Biomarker, GeneticVariation	BeFree, CTD_human, GAD, LHGDN
TGFB1	DisGeNet	transforming growth factor, beta 1	umls:C0001418	Adenocarcinoma	0.236877	19	AlteredExpression, Biomarker, GeneticVariation, Therapeutic	BeFree, CTD_human, GAD, LHGDN
RUNX3	DisGeNet	runt-related transcription factor 3	umls:C0038356	Stomach Neoplasms	0.235333	20	AlteredExpression, Biomarker, GeneticVariation, PostTranslationalModification	BeFree, CTD_human, GAD, LHGDN
MET	DisGeNet	MET proto-oncogene, receptor tyrosine kinase	umls:C0001418	Adenocarcinoma	0.235	25	AlteredExpression, Biomarker, GeneticVariation	BeFree, CTD_human, LHGDN
APC	DisGeNet	adenomatous polyposis coli	umls:C0001418	Adenocarcinoma	0.234882	47	Biomarker, GeneticVariation, PostTranslationalModification	BeFree, CTD_human, GAD, LHGDN
STK11	DisGeNet	serine/threonine kinase 11	umls:C0001418	Adenocarcinoma	0.234335	29	AlteredExpression, Biomarker, GeneticVariation	BeFree, CTD_human, GAD, LHGDN
ERCC2	DisGeNet	excision repair cross-complementation group 2	umls:C0038356	Stomach Neoplasms	0.233376	9	Biomarker, GeneticVariation	CTD_human, GAD, LHGDN
TNF	DisGeNet	tumor necrosis factor	umls:C0001418	Adenocarcinoma	0.232839	23	AlteredExpression, Biomarker, GeneticVariation, Therapeutic	BeFree, CTD_human, GAD, LHGDN
BCL2	DisGeNet	B-cell CLL/lymphoma 2	umls:C0001418	Adenocarcinoma	0.232819	41	AlteredExpression, Biomarker	BeFree, CTD_human, LHGDN
CCND1	DisGeNet	cyclin D1	umls:C0038356	Stomach Neoplasms	0.232165	9	AlteredExpression, Biomarker, GeneticVariation	BeFree, CTD_human, GAD, LHGDN
STAT3	DisGeNet	signal transducer and activator of transcription 3 (acute-phase response factor)	umls:C0038356	Stomach Neoplasms	0.230748	11	AlteredExpression, Biomarker, GeneticVariation, PostTranslationalModification	BeFree, CTD_human, LHGDN
CXCL8	DisGeNet	chemokine (C-X-C motif) ligand 8	umls:C0001418	Adenocarcinoma	0.230111	20	AlteredExpression, Biomarker, GeneticVariation	BeFree, CTD_human, GAD, LHGDN
ESR2	DisGeNet	estrogen receptor 2 (ER beta)	umls:C0001418	Adenocarcinoma	0.229926	14	AlteredExpression, Biomarker	BeFree, CTD_human, LHGDN
EGF	DisGeNet	epidermal growth factor	umls:C0001418	Adenocarcinoma	0.228028	27	AlteredExpression, Biomarker, GeneticVariation	BeFree, CTD_human, GAD, LHGDN
NFKB1	DisGeNet	nuclear factor of kappa light polypeptide gene enhancer in B-cells 1	umls:C0001418	Adenocarcinoma	0.227453	8	AlteredExpression, Biomarker, GeneticVariation	CTD_human, GAD, LHGDN
PPARG	DisGeNet	peroxisome proliferator-activated receptor gamma	umls:C0001418	Adenocarcinoma	0.227432	16	AlteredExpression, Biomarker, GeneticVariation	BeFree, CTD_human, GAD, LHGDN
PIK3CA	DisGeNet	phosphatidylinositol-4,5-bisphosphate 3-kinase, catalytic subunit alpha	umls:C0001418	Adenocarcinoma	0.227305	22	Biomarker, GeneticVariation	BeFree, CTD_human, GAD, LHGDN
TP63	DisGeNet	tumor protein p63	umls:C0001418	Adenocarcinoma	0.226914	13	AlteredExpression, Biomarker, GeneticVariation	BeFree, CTD_human, GAD, LHGDN
RASSF1	DisGeNet	Ras association (RalGDS/AF-6) domain family member 1	umls:C0001418	Adenocarcinoma	0.226327	23	Biomarker, GeneticVariation, PostTranslationalModification	BeFree, CTD_human, LHGDN
OGG1	DisGeNet	8-oxoguanine DNA glycosylase	umls:C0001418	Adenocarcinoma	0.224958	10	Biomarker, GeneticVariation	BeFree, CTD_human, GAD, LHGDN
CTNNB1	DisGeNet	catenin (cadherin-associated protein), beta 1, 88kDa	umls:C0001418	Adenocarcinoma	0.224881	16	AlteredExpression, Biomarker, GeneticVariation	BeFree, CTD_human, LHGDN
KRAS	DisGeNet	Kirsten rat sarcoma viral oncogene homolog	umls:C0038356	Stomach Neoplasms	0.224802	9	Biomarker, GeneticVariation	BeFree, CTD_human, GAD, LHGDN
ACE	DisGeNet	angiotensin I converting enzyme	umls:C0038356	Stomach Neoplasms	0.224597	6	AlteredExpression, Biomarker, GeneticVariation	BeFree, CTD_human, GAD, LHGDN
PSCA	DisGeNet	prostate stem cell antigen	umls:C0038356	Stomach Neoplasms	0.224391	6	Biomarker, GeneticVariation	BeFree, CTD_human, GAD, LHGDN
PPARG	DisGeNet	peroxisome proliferator-activated receptor gamma	umls:C0038356	Stomach Neoplasms	0.224313	7	AlteredExpression, Biomarker, GeneticVariation, Therapeutic	CTD_human, GAD, LHGDN
ERCC1	DisGeNet	excision repair cross-complementation group 1	umls:C0038356	Stomach Neoplasms	0.224186	8	Biomarker, GeneticVariation	BeFree, CTD_human, GAD
XRCC3	DisGeNet	X-ray repair complementing defective repair in Chinese hamster cells 3	umls:C0038356	Stomach Neoplasms	0.223902	7	Biomarker, GeneticVariation	CTD_human, GAD
ESR1	DisGeNet	estrogen receptor 1	umls:C0001418	Adenocarcinoma	0.223238	23	AlteredExpression, Biomarker	BeFree, CTD_human, LHGDN
STAT3	DisGeNet	signal transducer and activator of transcription 3 (acute-phase response factor)	umls:C0001418	Adenocarcinoma	0.223209	15	AlteredExpression, Biomarker, GeneticVariation	BeFree, CTD_human, LHGDN
TYMP	DisGeNet	thymidine phosphorylase	umls:C0038356	Stomach Neoplasms	0.222613	6	AlteredExpression, Biomarker	CTD_human, LHGDN
DPYD	DisGeNet	dihydropyrimidine dehydrogenase	umls:C0038356	Stomach Neoplasms	0.221791	8	AlteredExpression, Biomarker, GeneticVariation	CTD_human, GAD, LHGDN
EGFR	DisGeNet	epidermal growth factor receptor	umls:C0038356	Stomach Neoplasms	0.220941	10	AlteredExpression, Biomarker, Therapeutic	BeFree, CTD_human, LHGDN
SOD2	DisGeNet	superoxide dismutase 2, mitochondrial	umls:C0001418	Adenocarcinoma	0.220452	7	AlteredExpression, Biomarker, GeneticVariation	BeFree, CTD_human, GAD, LHGDN
IGFBP3	DisGeNet	insulin-like growth factor binding protein 3	umls:C0038356	Stomach Neoplasms	0.219963	5	AlteredExpression, Biomarker, GeneticVariation	BeFree, CTD_human, GAD, LHGDN
PCNA	DisGeNet	proliferating cell nuclear antigen	umls:C0001418	Adenocarcinoma	0.219043	25	Biomarker, GeneticVariation	BeFree, CTD_human, LHGDN
MKI67	DisGeNet	marker of proliferation Ki-67	umls:C0001418	Adenocarcinoma	0.218985	8	AlteredExpression, Biomarker	BeFree, CTD_human, LHGDN
FHIT	DisGeNet	fragile histidine triad	umls:C0038356	Stomach Neoplasms	0.217851	5	AlteredExpression, Biomarker, GeneticVariation	BeFree, CTD_human, LHGDN
CYP2E1	DisGeNet	cytochrome P450, family 2, subfamily E, polypeptide 1	umls:C0001418	Adenocarcinoma	0.217802	7	Biomarker, GeneticVariation	BeFree, CTD_human, GAD
SERPINE1	DisGeNet	serpin peptidase inhibitor, clade E (nexin, plasminogen activator inhibitor type 1), member 1	umls:C0038356	Stomach Neoplasms	0.217646	5	AlteredExpression, Biomarker, GeneticVariation	BeFree, CTD_human, GAD, LHGDN
MAPK1	DisGeNet	mitogen-activated protein kinase 1	umls:C0038356	Stomach Neoplasms	0.217568	4	AlteredExpression, Biomarker, PostTranslationalModification	CTD_human, LHGDN
PRNP	DisGeNet	prion protein	umls:C0038356	Stomach Neoplasms	0.217568	4	AlteredExpression, Biomarker, GeneticVariation	CTD_human, LHGDN
HMOX1	DisGeNet	heme oxygenase (decycling) 1	umls:C0038356	Stomach Neoplasms	0.217362	2	Biomarker, GeneticVariation	CTD_human, GAD, LHGDN
UMPS	DisGeNet	uridine monophosphate synthetase	umls:C0038356	Stomach Neoplasms	0.217362	6	AlteredExpression, Biomarker, GeneticVariation	CTD_human, GAD, LHGDN
PLAU	DisGeNet	plasminogen activator, urokinase	umls:C0001418	Adenocarcinoma	0.217313	10	AlteredExpression, Biomarker	BeFree, CTD_human, LHGDN
APEX1	DisGeNet	APEX nuclease (multifunctional DNA repair enzyme) 1	umls:C0038356	Stomach Neoplasms	0.216951	4	Biomarker, GeneticVariation	CTD_human, GAD
APC	DisGeNet	adenomatous polyposis coli	umls:C0699791	STOMACH CARCINOMA	0.216237	22	Biomarker, GeneticVariation	BeFree, UNIPROT
MUC2	DisGeNet	mucin 2, oligomeric mucus/gel-forming	umls:C0001418	Adenocarcinoma	0.216208	15	AlteredExpression, Biomarker	BeFree, CTD_human, LHGDN
MSLN	DisGeNet	mesothelin	umls:C0001418	Adenocarcinoma	0.215896	5	AlteredExpression, Biomarker, GeneticVariation	BeFree, CTD_human, LHGDN
CD44	DisGeNet	CD44 molecule (Indian blood group)	umls:C0038356	Stomach Neoplasms	0.215612	5	AlteredExpression, Biomarker	BeFree, CTD_human, LHGDN
GAST	DisGeNet	gastrin	umls:C0038356	Stomach Neoplasms	0.215612	4	AlteredExpression, Biomarker	BeFree, CTD_human, LHGDN
KRAS	DisGeNet	Kirsten rat sarcoma viral oncogene homolog	umls:C0699791	STOMACH CARCINOMA	0.215387	19	Biomarker, GeneticVariation	BeFree, UNIPROT
CHFR	DisGeNet	checkpoint with forkhead and ring finger domains, E3 ubiquitin protein ligase	umls:C0038356	Stomach Neoplasms	0.215329	3	Biomarker, PostTranslationalModification	BeFree, CTD_human, LHGDN
REG4	DisGeNet	regenerating islet-derived family, member 4	umls:C0038356	Stomach Neoplasms	0.215329	4	AlteredExpression, Biomarker	BeFree, CTD_human, LHGDN
CYP19A1	DisGeNet	cytochrome P450, family 19, subfamily A, polypeptide 1	umls:C0001418	Adenocarcinoma	0.215201	4	Biomarker, GeneticVariation	BeFree, CTD_human, GAD
HRAS	DisGeNet	Harvey rat sarcoma viral oncogene homolog	umls:C0038356	Stomach Neoplasms	0.215123	4	Biomarker, GeneticVariation	BeFree, CTD_human, GAD, LHGDN
KRT20	DisGeNet	keratin 20, type I	umls:C0001418	Adenocarcinoma	0.215074	11	AlteredExpression, Biomarker	BeFree, CTD_human, LHGDN
AZGP1	DisGeNet	alpha-2-glycoprotein 1, zinc-binding	umls:C0001418	Adenocarcinoma	0.215045	2	AlteredExpression, Biomarker	CTD_human, LHGDN
FGFR2	DisGeNet	fibroblast growth factor receptor 2	umls:C0038356	Stomach Neoplasms	0.215045	4	AlteredExpression, Biomarker, PostTranslationalModification	CTD_human, LHGDN
JUN	DisGeNet	jun proto-oncogene	umls:C0038356	Stomach Neoplasms	0.215045	3	AlteredExpression, Biomarker, PostTranslationalModification	CTD_human, LHGDN
MAPK3	DisGeNet	mitogen-activated protein kinase 3	umls:C0038356	Stomach Neoplasms	0.215045	3	AlteredExpression, Biomarker, PostTranslationalModification	CTD_human, LHGDN
RHOA	DisGeNet	ras homolog family member A	umls:C0038356	Stomach Neoplasms	0.215045	4	Biomarker	CTD_human, LHGDN
TWIST1	DisGeNet	twist family bHLH transcription factor 1	umls:C0038356	Stomach Neoplasms	0.215045	3	Biomarker	CTD_human, LHGDN
DNMT1	DisGeNet	DNA (cytosine-5-)-methyltransferase 1	umls:C0038356	Stomach Neoplasms	0.21484	4	AlteredExpression, Biomarker, GeneticVariation	CTD_human, GAD, LHGDN
SMAD4	DisGeNet	SMAD family member 4	umls:C0038356	Stomach Neoplasms	0.21484	2	Biomarker, GeneticVariation	CTD_human, GAD, LHGDN
SOD2	DisGeNet	superoxide dismutase 2, mitochondrial	umls:C0038356	Stomach Neoplasms	0.21484	4	AlteredExpression, Biomarker, GeneticVariation	CTD_human, GAD, LHGDN
GAST	DisGeNet	gastrin	umls:C0001418	Adenocarcinoma	0.214507	9	Biomarker	BeFree, CTD_human, LHGDN
SPP1	DisGeNet	secreted phosphoprotein 1	umls:C0001418	Adenocarcinoma	0.213657	6	AlteredExpression, Biomarker	BeFree, CTD_human, LHGDN
CYP2A6	DisGeNet	cytochrome P450, family 2, subfamily A, polypeptide 6	umls:C0001418	Adenocarcinoma	0.213373	4	Biomarker, GeneticVariation	BeFree, CTD_human, LHGDN
GPX3	DisGeNet	glutathione peroxidase 3 (plasma)	umls:C0001418	Adenocarcinoma	0.213373	4	AlteredExpression, Biomarker	BeFree, CTD_human, LHGDN
MET	DisGeNet	MET proto-oncogene, receptor tyrosine kinase	umls:C0038356	Stomach Neoplasms	0.213373	5	AlteredExpression, Biomarker	BeFree, CTD_human, LHGDN
ARID1A	DisGeNet	AT rich interactive domain 1A (SWI-like)	umls:C0001418	Adenocarcinoma	0.21309	3	Biomarker, GeneticVariation	BeFree, CTD_human, LHGDN
CTGF	DisGeNet	connective tissue growth factor	umls:C0001418	Adenocarcinoma	0.21309	4	Biomarker	BeFree, CTD_human, LHGDN
DNMT1	DisGeNet	DNA (cytosine-5-)-methyltransferase 1	umls:C0001418	Adenocarcinoma	0.21309	3	AlteredExpression, Biomarker	BeFree, CTD_human, LHGDN
MTOR	DisGeNet	mechanistic target of rapamycin (serine/threonine kinase)	umls:C0001418	Adenocarcinoma	0.21309	4	AlteredExpression, Biomarker	BeFree, CTD_human, LHGDN
PTGER1	DisGeNet	prostaglandin E receptor 1 (subtype EP1), 42kDa	umls:C0001418	Adenocarcinoma	0.21309	4	AlteredExpression, Biomarker	BeFree, CTD_human, LHGDN
STAT5A	DisGeNet	signal transducer and activator of transcription 5A	umls:C0001418	Adenocarcinoma	0.21309	5	Biomarker, PostTranslationalModification	BeFree, CTD_human, LHGDN
CASP8	DisGeNet	caspase 8, apoptosis-related cysteine peptidase	umls:C0001418	Adenocarcinoma	0.212884	4	Biomarker, GeneticVariation	BeFree, CTD_human, GAD
PGR	DisGeNet	progesterone receptor	umls:C0001418	Adenocarcinoma	0.212835	11	Biomarker	BeFree, CTD_human
CDKN1A	DisGeNet	cyclin-dependent kinase inhibitor 1A (p21, Cip1)	umls:C0038356	Stomach Neoplasms	0.212806	2	Biomarker	BeFree, CTD_human, LHGDN
EFEMP1	DisGeNet	EGF containing fibulin-like extracellular matrix protein 1	umls:C0001418	Adenocarcinoma	0.212806	3	AlteredExpression, Biomarker	BeFree, CTD_human, LHGDN
KDR	DisGeNet	kinase insert domain receptor	umls:C0001418	Adenocarcinoma	0.212806	3	AlteredExpression, Biomarker	BeFree, CTD_human, LHGDN
KRT20	DisGeNet	keratin 20, type I	umls:C0038356	Stomach Neoplasms	0.212806	3	Biomarker	BeFree, CTD_human, LHGDN
KRT8	DisGeNet	keratin 8, type II	umls:C0001418	Adenocarcinoma	0.212806	3	Biomarker	BeFree, CTD_human, LHGDN
LRRC3B	DisGeNet	leucine rich repeat containing 3B	umls:C0038356	Stomach Neoplasms	0.212806	1	Biomarker, PostTranslationalModification	BeFree, CTD_human, LHGDN
PTPRG	DisGeNet	protein tyrosine phosphatase, receptor type, G	umls:C0038356	Stomach Neoplasms	0.212806	1	Biomarker, PostTranslationalModification	BeFree, CTD_human, LHGDN
XAF1	DisGeNet	XIAP associated factor 1	umls:C0038356	Stomach Neoplasms	0.212806	2	Biomarker, PostTranslationalModification	BeFree, CTD_human, LHGDN
PLCE1	DisGeNet	phospholipase C, epsilon 1	umls:C0001418	Adenocarcinoma	0.212601	2	Biomarker, GeneticVariation	BeFree, CTD_human, GAD
AHR	DisGeNet	aryl hydrocarbon receptor	umls:C0038356	Stomach Neoplasms	0.212523	2	AlteredExpression, Biomarker	CTD_human, LHGDN
APOA1	DisGeNet	apolipoprotein A-I	umls:C0001418	Adenocarcinoma	0.212523	2	AlteredExpression, Biomarker	CTD_human, LHGDN
ARL6IP5	DisGeNet	ADP-ribosylation factor-like 6 interacting protein 5	umls:C0038356	Stomach Neoplasms	0.212523	2	Biomarker, GeneticVariation	CTD_human, LHGDN
BIRC2	DisGeNet	baculoviral IAP repeat containing 2	umls:C0038356	Stomach Neoplasms	0.212523	2	AlteredExpression, Biomarker	CTD_human, LHGDN
CDH2	DisGeNet	cadherin 2, type 1, N-cadherin (neuronal)	umls:C0038356	Stomach Neoplasms	0.212523	2	Biomarker	CTD_human, LHGDN
CDKN1B	DisGeNet	cyclin-dependent kinase inhibitor 1B (p27, Kip1)	umls:C0038356	Stomach Neoplasms	0.212523	2	Biomarker	CTD_human, LHGDN
CLDN3	DisGeNet	claudin 3	umls:C0038356	Stomach Neoplasms	0.212523	2	AlteredExpression, Biomarker	CTD_human, LHGDN
DCBLD2	DisGeNet	discoidin, CUB and LCCL domain containing 2	umls:C0038356	Stomach Neoplasms	0.212523	1	Biomarker, PostTranslationalModification	CTD_human, LHGDN
DNMT3B	DisGeNet	DNA (cytosine-5-)-methyltransferase 3 beta	umls:C0038356	Stomach Neoplasms	0.212523	2	AlteredExpression, Biomarker	CTD_human, LHGDN
GKN1	DisGeNet	gastrokine 1	umls:C0001418	Adenocarcinoma	0.212523	2	AlteredExpression, Biomarker	CTD_human, LHGDN
HBEGF	DisGeNet	heparin-binding EGF-like growth factor	umls:C0038356	Stomach Neoplasms	0.212523	2	AlteredExpression, Therapeutic	CTD_human, LHGDN
KISS1	DisGeNet	KiSS-1 metastasis-suppressor	umls:C0038356	Stomach Neoplasms	0.212523	2	Biomarker	CTD_human, LHGDN
KLK10	DisGeNet	kallikrein-related peptidase 10	umls:C0038356	Stomach Neoplasms	0.212523	1	AlteredExpression, Biomarker	CTD_human, LHGDN
MIA	DisGeNet	melanoma inhibitory activity	umls:C0038356	Stomach Neoplasms	0.212523	2	AlteredExpression, Biomarker	CTD_human, LHGDN
MMP10	DisGeNet	matrix metallopeptidase 10 (stromelysin 2)	umls:C0038356	Stomach Neoplasms	0.212523	2	AlteredExpression, Biomarker	CTD_human, LHGDN
PHB	DisGeNet	prohibitin	umls:C0001418	Adenocarcinoma	0.212523	2	Biomarker	CTD_human, LHGDN
PHB	DisGeNet	prohibitin	umls:C0038356	Stomach Neoplasms	0.212523	3	Biomarker	CTD_human, LHGDN
PLAU	DisGeNet	plasminogen activator, urokinase	umls:C0038356	Stomach Neoplasms	0.212523	2	AlteredExpression, Biomarker	CTD_human, LHGDN
PYCARD	DisGeNet	PYD and CARD domain containing	umls:C0038356	Stomach Neoplasms	0.212523	2	Biomarker, PostTranslationalModification	CTD_human, LHGDN
RPL15	DisGeNet	ribosomal protein L15	umls:C0038356	Stomach Neoplasms	0.212523	2	Biomarker	CTD_human, LHGDN
UGT2B17	DisGeNet	UDP glucuronosyltransferase 2 family, polypeptide B17	umls:C0001418	Adenocarcinoma	0.212523	1	Biomarker, GeneticVariation	CTD_human, LHGDN
WWOX	DisGeNet	WW domain containing oxidoreductase	umls:C0038356	Stomach Neoplasms	0.212523	2	Biomarker, GeneticVariation	CTD_human, LHGDN
ACE	DisGeNet	angiotensin I converting enzyme	umls:C0001418	Adenocarcinoma	0.212317	2	Biomarker, GeneticVariation	CTD_human, GAD
BID	DisGeNet	BH3 interacting domain death agonist	umls:C0038356	Stomach Neoplasms	0.212317	2	Biomarker, GeneticVariation	CTD_human, GAD
CHEK2	DisGeNet	checkpoint kinase 2	umls:C0038356	Stomach Neoplasms	0.212317	2	Biomarker, GeneticVariation	CTD_human, GAD
MUC6	DisGeNet	mucin 6, oligomeric mucus/gel-forming	umls:C0038356	Stomach Neoplasms	0.212317	2	Biomarker, GeneticVariation	CTD_human, GAD
PLCE1	DisGeNet	phospholipase C, epsilon 1	umls:C0038356	Stomach Neoplasms	0.212317	1	Biomarker, GeneticVariation	CTD_human, GAD
ZBTB20	DisGeNet	zinc finger and BTB domain containing 20	umls:C0038356	Stomach Neoplasms	0.212317	1	Biomarker, GeneticVariation	CTD_human, GAD
RUNX3	DisGeNet	runt-related transcription factor 3	umls:C0001418	Adenocarcinoma	0.211701	7	Biomarker	BeFree, CTD_human
MUTYH	DisGeNet	mutY homolog	umls:C0699791	STOMACH CARCINOMA	0.211418	5	Biomarker, GeneticVariation	BeFree, UNIPROT
DAPK1	DisGeNet	death-associated protein kinase 1	umls:C0001418	Adenocarcinoma	0.211418	6	Biomarker	BeFree, CTD_human
MMP14	DisGeNet	matrix metallopeptidase 14 (membrane-inserted)	umls:C0001418	Adenocarcinoma	0.211418	6	Biomarker	BeFree, CTD_human
IRF1	DisGeNet	interferon regulatory factor 1	umls:C0699791	STOMACH CARCINOMA	0.211134	5	Biomarker, GeneticVariation	BeFree, UNIPROT
MYC	DisGeNet	v-myc avian myelocytomatosis viral oncogene homolog	umls:C0038356	Stomach Neoplasms	0.211134	6	Biomarker	BeFree, CTD_human
PYCARD	DisGeNet	PYD and CARD domain containing	umls:C0001418	Adenocarcinoma	0.211134	4	Biomarker	BeFree, CTD_human
HOXA10	DisGeNet	homeobox A10	umls:C0001418	Adenocarcinoma	0.210851	3	Biomarker	BeFree, CTD_human
IFNA1	DisGeNet	interferon, alpha 1	umls:C0001418	Adenocarcinoma	0.210851	4	Biomarker, Therapeutic	BeFree, CTD_human
CASP10	DisGeNet	caspase 10, apoptosis-related cysteine peptidase	umls:C0699791	STOMACH CARCINOMA	0.210567	2	Biomarker, GeneticVariation	BeFree, UNIPROT
CEACAM1	DisGeNet	carcinoembryonic antigen-related cell adhesion molecule 1 (biliary glycoprotein)	umls:C0001418	Adenocarcinoma	0.210567	3	Biomarker	BeFree, CTD_human
GKN1	DisGeNet	gastrokine 1	umls:C0038356	Stomach Neoplasms	0.210567	3	Biomarker	BeFree, CTD_human
HSPD1	DisGeNet	heat shock 60kDa protein 1 (chaperonin)	umls:C0001418	Adenocarcinoma	0.210567	3	Biomarker	BeFree, CTD_human
NR1I2	DisGeNet	nuclear receptor subfamily 1, group I, member 2	umls:C0001418	Adenocarcinoma	0.210567	3	Biomarker	BeFree, CTD_human
SELENBP1	DisGeNet	selenium binding protein 1	umls:C0001418	Adenocarcinoma	0.210567	3	Biomarker	BeFree, CTD_human
TCF7L2	DisGeNet	transcription factor 7-like 2 (T-cell specific, HMG-box)	umls:C0001418	Adenocarcinoma	0.210567	3	Biomarker	BeFree, CTD_human
APOA1	DisGeNet	apolipoprotein A-I	umls:C0038356	Stomach Neoplasms	0.210284	3	Biomarker	BeFree, CTD_human
APOE	DisGeNet	apolipoprotein E	umls:C0001418	Adenocarcinoma	0.210284	2	Biomarker	BeFree, CTD_human
CA2	DisGeNet	carbonic anhydrase II	umls:C0001418	Adenocarcinoma	0.210284	2	Biomarker	BeFree, CTD_human
CAV1	DisGeNet	caveolin 1, caveolae protein, 22kDa	umls:C0038356	Stomach Neoplasms	0.210284	2	Biomarker	BeFree, CTD_human
CKB	DisGeNet	creatine kinase, brain	umls:C0001418	Adenocarcinoma	0.210284	2	Biomarker	BeFree, CTD_human
CYP26A1	DisGeNet	cytochrome P450, family 26, subfamily A, polypeptide 1	umls:C0001418	Adenocarcinoma	0.210284	1	Biomarker	BeFree, CTD_human
CYP7B1	DisGeNet	cytochrome P450, family 7, subfamily B, polypeptide 1	umls:C0001418	Adenocarcinoma	0.210284	1	Biomarker	BeFree, CTD_human
DDR1	DisGeNet	discoidin domain receptor tyrosine kinase 1	umls:C0001418	Adenocarcinoma	0.210284	2	Biomarker	BeFree, CTD_human
FAT4	DisGeNet	FAT atypical cadherin 4	umls:C0038356	Stomach Neoplasms	0.210284	1	Biomarker	BeFree, CTD_human
FGF9	DisGeNet	fibroblast growth factor 9	umls:C0001418	Adenocarcinoma	0.210284	2	Biomarker	BeFree, CTD_human
HSPA8	DisGeNet	heat shock 70kDa protein 8	umls:C0001418	Adenocarcinoma	0.210284	2	Biomarker	BeFree, CTD_human
ID3	DisGeNet	inhibitor of DNA binding 3, dominant negative helix-loop-helix protein	umls:C0001418	Adenocarcinoma	0.210284	2	Biomarker	BeFree, CTD_human
LGALS3	DisGeNet	lectin, galactoside-binding, soluble, 3	umls:C0038356	Stomach Neoplasms	0.210284	2	Biomarker	BeFree, CTD_human
MT2A	DisGeNet	metallothionein 2A	umls:C0038356	Stomach Neoplasms	0.210284	2	Biomarker	BeFree, CTD_human
NPM1	DisGeNet	nucleophosmin (nucleolar phosphoprotein B23, numatrin)	umls:C0038356	Stomach Neoplasms	0.210284	2	Biomarker	BeFree, CTD_human
NPPA	DisGeNet	natriuretic peptide A	umls:C0001418	Adenocarcinoma	0.210284	2	Biomarker, Therapeutic	BeFree, CTD_human
PRKD1	DisGeNet	protein kinase D1	umls:C0001418	Adenocarcinoma	0.210284	1	Biomarker	BeFree, CTD_human
RARB	DisGeNet	retinoic acid receptor, beta	umls:C0001418	Adenocarcinoma	0.210284	2	Biomarker	BeFree, CTD_human
RARB	DisGeNet	retinoic acid receptor, beta	umls:C0038356	Stomach Neoplasms	0.210284	2	Biomarker	BeFree, CTD_human
SPZ1	DisGeNet	spermatogenic leucine zipper 1	umls:C0038356	Stomach Neoplasms	0.210284	2	Biomarker	BeFree, CTD_human
TGFA	DisGeNet	transforming growth factor, alpha	umls:C0038356	Stomach Neoplasms	0.210284	2	Biomarker, Therapeutic	BeFree, CTD_human
TNFRSF10A	DisGeNet	tumor necrosis factor receptor superfamily, member 10a	umls:C0001418	Adenocarcinoma	0.210284	2	Biomarker	BeFree, CTD_human
ABL1	DisGeNet	ABL proto-oncogene 1, non-receptor tyrosine kinase	umls:C0001418	Adenocarcinoma	0.21	1	Biomarker	CTD_human
ABT1	DisGeNet	activator of basal transcription 1	umls:C0038356	Stomach Neoplasms	0.21	1	Biomarker	CTD_human
ACAD8	DisGeNet	acyl-CoA dehydrogenase family, member 8	umls:C0038356	Stomach Neoplasms	0.21	1	Biomarker	CTD_human
ACTC1	DisGeNet	actin, alpha, cardiac muscle 1	umls:C0038356	Stomach Neoplasms	0.21	1	Biomarker	CTD_human
ADRB1	DisGeNet	adrenoceptor beta 1	umls:C0038356	Stomach Neoplasms	0.21	1	Biomarker	CTD_human
ADRB2	DisGeNet	adrenoceptor beta 2, surface	umls:C0038356	Stomach Neoplasms	0.21	1	Biomarker	CTD_human
AFP	DisGeNet	alpha-fetoprotein	umls:C0038356	Stomach Neoplasms	0.21	1	Biomarker	CTD_human
AGTR2	DisGeNet	angiotensin II receptor, type 2	umls:C0038356	Stomach Neoplasms	0.21	1	Biomarker	CTD_human
AKR1C3	DisGeNet	aldo-keto reductase family 1, member C3	umls:C0038356	Stomach Neoplasms	0.21	1	Biomarker	CTD_human
ALB	DisGeNet	albumin	umls:C0038356	Stomach Neoplasms	0.21	1	Biomarker	CTD_human
ALDH1A3	DisGeNet	aldehyde dehydrogenase 1 family, member A3	umls:C0038356	Stomach Neoplasms	0.21	1	Biomarker	CTD_human
ALDH7A1	DisGeNet	aldehyde dehydrogenase 7 family, member A1	umls:C0038356	Stomach Neoplasms	0.21	1	Biomarker	CTD_human
ALDOB	DisGeNet	aldolase B, fructose-bisphosphate	umls:C0038356	Stomach Neoplasms	0.21	1	Biomarker	CTD_human
ALOX5	DisGeNet	arachidonate 5-lipoxygenase	umls:C0038356	Stomach Neoplasms	0.21	1	Biomarker	CTD_human
ANXA5	DisGeNet	annexin A5	umls:C0038356	Stomach Neoplasms	0.21	1	Biomarker	CTD_human
AREG	DisGeNet	amphiregulin	umls:C0038356	Stomach Neoplasms	0.21	3	Biomarker, Therapeutic	CTD_human
ARFGAP2	DisGeNet	ADP-ribosylation factor GTPase activating protein 2	umls:C0038356	Stomach Neoplasms	0.21	1	Biomarker	CTD_human
ARID1A	DisGeNet	AT rich interactive domain 1A (SWI-like)	umls:C0038356	Stomach Neoplasms	0.21	3	Biomarker	CTD_human
AURKB	DisGeNet	aurora kinase B	umls:C0038356	Stomach Neoplasms	0.21	1	Biomarker	CTD_human
BDNF	DisGeNet	brain-derived neurotrophic factor	umls:C0038356	Stomach Neoplasms	0.21	1	Biomarker	CTD_human
BLVRB	DisGeNet	biliverdin reductase B	umls:C0038356	Stomach Neoplasms	0.21	1	Biomarker	CTD_human
BMP2	DisGeNet	bone morphogenetic protein 2	umls:C0038356	Stomach Neoplasms	0.21	1	Biomarker	CTD_human
BMP7	DisGeNet	bone morphogenetic protein 7	umls:C0038356	Stomach Neoplasms	0.21	1	Biomarker	CTD_human
BNIP3	DisGeNet	BCL2/adenovirus E1B 19kDa interacting protein 3	umls:C0038356	Stomach Neoplasms	0.21	1	Biomarker	CTD_human
BOP1	DisGeNet	block of proliferation 1	umls:C0038356	Stomach Neoplasms	0.21	1	Biomarker	CTD_human
C11orf73	DisGeNet	chromosome 11 open reading frame 73	umls:C0038356	Stomach Neoplasms	0.21	1	Biomarker	CTD_human
CA1	DisGeNet	carbonic anhydrase I	umls:C0001418	Adenocarcinoma	0.21	1	Biomarker	CTD_human
CA1	DisGeNet	carbonic anhydrase I	umls:C0038356	Stomach Neoplasms	0.21	2	Biomarker	CTD_human
CA2	DisGeNet	carbonic anhydrase II	umls:C0038356	Stomach Neoplasms	0.21	1	Biomarker	CTD_human
CARKD	DisGeNet	carbohydrate kinase domain containing	umls:C0038356	Stomach Neoplasms	0.21	1	Biomarker	CTD_human
CASP8	DisGeNet	caspase 8, apoptosis-related cysteine peptidase	umls:C0038356	Stomach Neoplasms	0.21	1	Biomarker	CTD_human
CCT7	DisGeNet	chaperonin containing TCP1, subunit 7 (eta)	umls:C0038356	Stomach Neoplasms	0.21	1	Biomarker	CTD_human
CDK4	DisGeNet	cyclin-dependent kinase 4	umls:C0038356	Stomach Neoplasms	0.21	1	Biomarker	CTD_human
CDKN1C	DisGeNet	cyclin-dependent kinase inhibitor 1C (p57, Kip2)	umls:C0001418	Adenocarcinoma	0.21	1	Biomarker	CTD_human
CDKN2D	DisGeNet	cyclin-dependent kinase inhibitor 2D (p19, inhibits CDK4)	umls:C0038356	Stomach Neoplasms	0.21	1	Biomarker	CTD_human
CKB	DisGeNet	creatine kinase, brain	umls:C0038356	Stomach Neoplasms	0.21	1	Biomarker	CTD_human
CLCN3	DisGeNet	chloride channel, voltage-sensitive 3	umls:C0038356	Stomach Neoplasms	0.21	1	Biomarker	CTD_human
CLN3	DisGeNet	ceroid-lipofuscinosis, neuronal 3	umls:C0038356	Stomach Neoplasms	0.21	1	Biomarker	CTD_human
CNPY2	DisGeNet	canopy FGF signaling regulator 2	umls:C0038356	Stomach Neoplasms	0.21	1	Biomarker	CTD_human
COPS7A	DisGeNet	COP9 signalosome subunit 7A	umls:C0038356	Stomach Neoplasms	0.21	1	Biomarker	CTD_human
CPSF1	DisGeNet	cleavage and polyadenylation specific factor 1, 160kDa	umls:C0038356	Stomach Neoplasms	0.21	1	Biomarker	CTD_human
CST1	DisGeNet	cystatin SN	umls:C0038356	Stomach Neoplasms	0.21	1	Biomarker	CTD_human
CST7	DisGeNet	cystatin F (leukocystatin)	umls:C0038356	Stomach Neoplasms	0.21	1	Biomarker	CTD_human
CTNNA2	DisGeNet	catenin (cadherin-associated protein), alpha 2	umls:C0038356	Stomach Neoplasms	0.21	1	Biomarker	CTD_human
CTSC	DisGeNet	cathepsin C	umls:C0038356	Stomach Neoplasms	0.21	1	Biomarker	CTD_human
CTSL	DisGeNet	cathepsin L	umls:C0038356	Stomach Neoplasms	0.21	1	Biomarker	CTD_human
CYP2A6	DisGeNet	cytochrome P450, family 2, subfamily A, polypeptide 6	umls:C0038356	Stomach Neoplasms	0.21	2	Biomarker	CTD_human
DDB1	DisGeNet	damage-specific DNA binding protein 1, 127kDa	umls:C0038356	Stomach Neoplasms	0.21	1	Biomarker	CTD_human
DES	DisGeNet	desmin	umls:C0038356	Stomach Neoplasms	0.21	1	Biomarker	CTD_human
DPAGT1	DisGeNet	dolichyl-phosphate (UDP-N-acetylglucosamine) N-acetylglucosaminephosphotransferase 1 (GlcNAc-1-P transferase)	umls:C0038356	Stomach Neoplasms	0.21	1	Biomarker	CTD_human
EBI3	DisGeNet	Epstein-Barr virus induced 3	umls:C0038356	Stomach Neoplasms	0.21	1	Biomarker	CTD_human
ECHS1	DisGeNet	enoyl CoA hydratase, short chain, 1, mitochondrial	umls:C0038356	Stomach Neoplasms	0.21	1	Biomarker	CTD_human
EEF1A1	DisGeNet	eukaryotic translation elongation factor 1 alpha 1	umls:C0038356	Stomach Neoplasms	0.21	1	Biomarker	CTD_human
EEF1A2	DisGeNet	eukaryotic translation elongation factor 1 alpha 2	umls:C0038356	Stomach Neoplasms	0.21	1	Biomarker	CTD_human
EEF2	DisGeNet	eukaryotic translation elongation factor 2	umls:C0001418	Adenocarcinoma	0.21	1	Biomarker	CTD_human
ENO1	DisGeNet	enolase 1, (alpha)	umls:C0001418	Adenocarcinoma	0.21	1	Biomarker	CTD_human
ENO1	DisGeNet	enolase 1, (alpha)	umls:C0038356	Stomach Neoplasms	0.21	1	Biomarker	CTD_human
EPHX3	DisGeNet	epoxide hydrolase 3	umls:C0038356	Stomach Neoplasms	0.21	1	Biomarker	CTD_human
EXOSC5	DisGeNet	exosome component 5	umls:C0038356	Stomach Neoplasms	0.21	1	Biomarker	CTD_human
F2R	DisGeNet	coagulation factor II (thrombin) receptor	umls:C0038356	Stomach Neoplasms	0.21	1	Biomarker	CTD_human
FADS1	DisGeNet	fatty acid desaturase 1	umls:C0038356	Stomach Neoplasms	0.21	1	Biomarker	CTD_human
FAM168A	DisGeNet	family with sequence similarity 168, member A	umls:C0038356	Stomach Neoplasms	0.21	1	Biomarker	CTD_human
FAT4	DisGeNet	FAT atypical cadherin 4	umls:C0001418	Adenocarcinoma	0.21	1	Biomarker	CTD_human
FBP1	DisGeNet	fructose-1,6-bisphosphatase 1	umls:C0038356	Stomach Neoplasms	0.21	1	Biomarker	CTD_human
FCGBP	DisGeNet	Fc fragment of IgG binding protein	umls:C0038356	Stomach Neoplasms	0.21	1	Biomarker	CTD_human
FGG	DisGeNet	fibrinogen gamma chain	umls:C0038356	Stomach Neoplasms	0.21	1	Biomarker	CTD_human
FILIP1	DisGeNet	filamin A interacting protein 1	umls:C0038356	Stomach Neoplasms	0.21	1	Biomarker	CTD_human
FKBP2	DisGeNet	FK506 binding protein 2, 13kDa	umls:C0038356	Stomach Neoplasms	0.21	1	Biomarker	CTD_human
FSD1	DisGeNet	fibronectin type III and SPRY domain containing 1	umls:C0038356	Stomach Neoplasms	0.21	1	Biomarker	CTD_human
FST	DisGeNet	follistatin	umls:C0038356	Stomach Neoplasms	0.21	1	Biomarker	CTD_human
FYN	DisGeNet	FYN proto-oncogene, Src family tyrosine kinase	umls:C0038356	Stomach Neoplasms	0.21	1	Biomarker	CTD_human
GADD45A	DisGeNet	growth arrest and DNA-damage-inducible, alpha	umls:C0038356	Stomach Neoplasms	0.21	1	Biomarker	CTD_human
GAGE1	DisGeNet	G antigen 1	umls:C0001418	Adenocarcinoma	0.21	1	Biomarker	CTD_human
GHRL	DisGeNet	ghrelin/obestatin prepropeptide	umls:C0001418	Adenocarcinoma	0.21	1	Biomarker	CTD_human
GLI3	DisGeNet	GLI family zinc finger 3	umls:C0038356	Stomach Neoplasms	0.21	1	Biomarker	CTD_human
GMPR2	DisGeNet	guanosine monophosphate reductase 2	umls:C0001418	Adenocarcinoma	0.21	1	Biomarker	CTD_human
GMPR2	DisGeNet	guanosine monophosphate reductase 2	umls:C0038356	Stomach Neoplasms	0.21	1	Biomarker	CTD_human
GRB7	DisGeNet	growth factor receptor-bound protein 7	umls:C0001418	Adenocarcinoma	0.21	1	Biomarker	CTD_human
GREM1	DisGeNet	gremlin 1, DAN family BMP antagonist	umls:C0038356	Stomach Neoplasms	0.21	1	Biomarker	CTD_human
HNRNPL	DisGeNet	heterogeneous nuclear ribonucleoprotein L	umls:C0038356	Stomach Neoplasms	0.21	1	Biomarker	CTD_human
HOXA2	DisGeNet	homeobox A2	umls:C0038356	Stomach Neoplasms	0.21	1	Biomarker	CTD_human
HRH4	DisGeNet	histamine receptor H4	umls:C0001418	Adenocarcinoma	0.21	1	Biomarker	CTD_human
HRH4	DisGeNet	histamine receptor H4	umls:C0038356	Stomach Neoplasms	0.21	1	Biomarker	CTD_human
HSPA8	DisGeNet	heat shock 70kDa protein 8	umls:C0038356	Stomach Neoplasms	0.21	1	Biomarker	CTD_human
HSPB1	DisGeNet	heat shock 27kDa protein 1	umls:C0038356	Stomach Neoplasms	0.21	1	Biomarker	CTD_human
HSPD1	DisGeNet	heat shock 60kDa protein 1 (chaperonin)	umls:C0038356	Stomach Neoplasms	0.21	2	Biomarker	CTD_human
HTR1A	DisGeNet	5-hydroxytryptamine (serotonin) receptor 1A, G protein-coupled	umls:C0038356	Stomach Neoplasms	0.21	1	Therapeutic	CTD_human
ICAM2	DisGeNet	intercellular adhesion molecule 2	umls:C0038356	Stomach Neoplasms	0.21	1	Biomarker	CTD_human
ID4	DisGeNet	inhibitor of DNA binding 4, dominant negative helix-loop-helix protein	umls:C0038356	Stomach Neoplasms	0.21	1	Biomarker	CTD_human
IDH3B	DisGeNet	isocitrate dehydrogenase 3 (NAD+) beta	umls:C0038356	Stomach Neoplasms	0.21	1	Biomarker	CTD_human
IGFBP7	DisGeNet	insulin-like growth factor binding protein 7	umls:C0038356	Stomach Neoplasms	0.21	1	Biomarker	CTD_human
IL6R	DisGeNet	interleukin 6 receptor	umls:C0038356	Stomach Neoplasms	0.21	1	Biomarker	CTD_human
ING1	DisGeNet	inhibitor of growth family, member 1	umls:C0038356	Stomach Neoplasms	0.21	1	Biomarker	CTD_human
IRS2	DisGeNet	insulin receptor substrate 2	umls:C0038356	Stomach Neoplasms	0.21	1	Biomarker	CTD_human
ITGA5	DisGeNet	integrin, alpha 5 (fibronectin receptor, alpha polypeptide)	umls:C0038356	Stomach Neoplasms	0.21	1	Biomarker	CTD_human
ITGA8	DisGeNet	integrin, alpha 8	umls:C0038356	Stomach Neoplasms	0.21	1	Biomarker	CTD_human
KISS1R	DisGeNet	KISS1 receptor	umls:C0038356	Stomach Neoplasms	0.21	1	Biomarker	CTD_human
KMT2A	DisGeNet	lysine (K)-specific methyltransferase 2A	umls:C0001418	Adenocarcinoma	0.21	1	Biomarker	CTD_human
KMT2A	DisGeNet	lysine (K)-specific methyltransferase 2A	umls:C0038356	Stomach Neoplasms	0.21	1	Biomarker	CTD_human
KMT2C	DisGeNet	lysine (K)-specific methyltransferase 2C	umls:C0001418	Adenocarcinoma	0.21	1	Biomarker	CTD_human
KMT2C	DisGeNet	lysine (K)-specific methyltransferase 2C	umls:C0038356	Stomach Neoplasms	0.21	1	Biomarker	CTD_human
KRT8	DisGeNet	keratin 8, type II	umls:C0038356	Stomach Neoplasms	0.21	1	Biomarker	CTD_human
M6PR	DisGeNet	mannose-6-phosphate receptor (cation dependent)	umls:C0038356	Stomach Neoplasms	0.21	1	Biomarker	CTD_human
MAPK8	DisGeNet	mitogen-activated protein kinase 8	umls:C0038356	Stomach Neoplasms	0.21	1	Biomarker	CTD_human
MARK1	DisGeNet	MAP/microtubule affinity-regulating kinase 1	umls:C0038356	Stomach Neoplasms	0.21	1	Biomarker	CTD_human
MBD3L2	DisGeNet	methyl-CpG binding domain protein 3-like 2	umls:C0038356	Stomach Neoplasms	0.21	1	Biomarker	CTD_human
MLF1	DisGeNet	myeloid leukemia factor 1	umls:C0038356	Stomach Neoplasms	0.21	1	Biomarker	CTD_human
MPP1	DisGeNet	membrane protein, palmitoylated 1, 55kDa	umls:C0001418	Adenocarcinoma	0.21	1	Biomarker	CTD_human
MRPL13	DisGeNet	mitochondrial ribosomal protein L13	umls:C0038356	Stomach Neoplasms	0.21	1	Biomarker	CTD_human
MRPS11	DisGeNet	mitochondrial ribosomal protein S11	umls:C0038356	Stomach Neoplasms	0.21	1	Biomarker	CTD_human
MRPS18B	DisGeNet	mitochondrial ribosomal protein S18B	umls:C0038356	Stomach Neoplasms	0.21	1	Biomarker	CTD_human
MSLN	DisGeNet	mesothelin	umls:C0038356	Stomach Neoplasms	0.21	1	Biomarker	CTD_human
MSX1	DisGeNet	msh homeobox 1	umls:C0038356	Stomach Neoplasms	0.21	1	Biomarker	CTD_human
MTSS1	DisGeNet	metastasis suppressor 1	umls:C0038356	Stomach Neoplasms	0.21	1	Biomarker	CTD_human
MX1	DisGeNet	MX dynamin-like GTPase 1	umls:C0038356	Stomach Neoplasms	0.21	1	Biomarker	CTD_human
NBAS	DisGeNet	neuroblastoma amplified sequence	umls:C0038356	Stomach Neoplasms	0.21	1	Biomarker	CTD_human
NCOA3	DisGeNet	nuclear receptor coactivator 3	umls:C0001418	Adenocarcinoma	0.21	1	Biomarker	CTD_human
NDUFA2	DisGeNet	NADH dehydrogenase (ubiquinone) 1 alpha subcomplex, 2, 8kDa	umls:C0038356	Stomach Neoplasms	0.21	1	Biomarker	CTD_human
NDUFS1	DisGeNet	NADH dehydrogenase (ubiquinone) Fe-S protein 1, 75kDa (NADH-coenzyme Q reductase)	umls:C0038356	Stomach Neoplasms	0.21	1	Biomarker	CTD_human
NDUFV1	DisGeNet	NADH dehydrogenase (ubiquinone) flavoprotein 1, 51kDa	umls:C0038356	Stomach Neoplasms	0.21	1	Biomarker	CTD_human
NOP56	DisGeNet	NOP56 ribonucleoprotein	umls:C0038356	Stomach Neoplasms	0.21	1	Biomarker	CTD_human
NOS3	DisGeNet	nitric oxide synthase 3 (endothelial cell)	umls:C0001418	Adenocarcinoma	0.21	1	Biomarker	CTD_human
NOS3	DisGeNet	nitric oxide synthase 3 (endothelial cell)	umls:C0038356	Stomach Neoplasms	0.21	1	Biomarker	CTD_human
NT5E	DisGeNet	5'-nucleotidase, ecto (CD73)	umls:C0038356	Stomach Neoplasms	0.21	1	Biomarker	CTD_human
PA2G4	DisGeNet	proliferation-associated 2G4, 38kDa	umls:C0038356	Stomach Neoplasms	0.21	1	Biomarker	CTD_human
PAWR	DisGeNet	PRKC, apoptosis, WT1, regulator	umls:C0001418	Adenocarcinoma	0.21	1	Biomarker	CTD_human
PAX6	DisGeNet	paired box 6	umls:C0038356	Stomach Neoplasms	0.21	1	Biomarker	CTD_human
PDHA1	DisGeNet	pyruvate dehydrogenase (lipoamide) alpha 1	umls:C0038356	Stomach Neoplasms	0.21	1	Biomarker	CTD_human
PGAM1	DisGeNet	phosphoglycerate mutase 1 (brain)	umls:C0001418	Adenocarcinoma	0.21	1	Biomarker	CTD_human
PGAM1	DisGeNet	phosphoglycerate mutase 1 (brain)	umls:C0038356	Stomach Neoplasms	0.21	1	Biomarker	CTD_human
PLAGL1	DisGeNet	pleiomorphic adenoma gene-like 1	umls:C0038356	Stomach Neoplasms	0.21	1	Biomarker	CTD_human
PLIN2	DisGeNet	perilipin 2	umls:C0038356	Stomach Neoplasms	0.21	1	Biomarker	CTD_human
POLR3K	DisGeNet	polymerase (RNA) III (DNA directed) polypeptide K, 12.3 kDa	umls:C0038356	Stomach Neoplasms	0.21	1	Biomarker	CTD_human
PPAP2A	DisGeNet	phosphatidic acid phosphatase type 2A	umls:C0038356	Stomach Neoplasms	0.21	1	Biomarker	CTD_human
PPIA	DisGeNet	peptidylprolyl isomerase A (cyclophilin A)	umls:C0038356	Stomach Neoplasms	0.21	1	Biomarker	CTD_human
PPIC	DisGeNet	peptidylprolyl isomerase C (cyclophilin C)	umls:C0038356	Stomach Neoplasms	0.21	1	Biomarker	CTD_human
PPP2R1A	DisGeNet	protein phosphatase 2, regulatory subunit A, alpha	umls:C0038356	Stomach Neoplasms	0.21	1	Biomarker	CTD_human
PPP2R4	DisGeNet	protein phosphatase 2A activator, regulatory subunit 4	umls:C0038356	Stomach Neoplasms	0.21	1	Biomarker	CTD_human
PRDX5	DisGeNet	peroxiredoxin 5	umls:C0038356	Stomach Neoplasms	0.21	1	Biomarker	CTD_human
PREP	DisGeNet	prolyl endopeptidase	umls:C0038356	Stomach Neoplasms	0.21	1	Biomarker	CTD_human
PRKAB1	DisGeNet	protein kinase, AMP-activated, beta 1 non-catalytic subunit	umls:C0038356	Stomach Neoplasms	0.21	1	Biomarker	CTD_human
PRKCB	DisGeNet	protein kinase C, beta	umls:C0038356	Stomach Neoplasms	0.21	1	Biomarker	CTD_human
PRL	DisGeNet	prolactin	umls:C0001418	Adenocarcinoma	0.21	1	Biomarker	CTD_human
PRPF19	DisGeNet	pre-mRNA processing factor 19	umls:C0038356	Stomach Neoplasms	0.21	1	Biomarker	CTD_human
PTOV1	DisGeNet	prostate tumor overexpressed 1	umls:C0038356	Stomach Neoplasms	0.21	1	Biomarker	CTD_human
PTPRF	DisGeNet	protein tyrosine phosphatase, receptor type, F	umls:C0038356	Stomach Neoplasms	0.21	1	Biomarker	CTD_human
PUS1	DisGeNet	pseudouridylate synthase 1	umls:C0038356	Stomach Neoplasms	0.21	1	Biomarker	CTD_human
RAD23A	DisGeNet	RAD23 homolog A (S. cerevisiae)	umls:C0038356	Stomach Neoplasms	0.21	1	Biomarker	CTD_human
RAMP2	DisGeNet	receptor (G protein-coupled) activity modifying protein 2	umls:C0001418	Adenocarcinoma	0.21	1	Biomarker	CTD_human
RANBP10	DisGeNet	RAN binding protein 10	umls:C0038356	Stomach Neoplasms	0.21	1	Biomarker	CTD_human
RARRES1	DisGeNet	retinoic acid receptor responder (tazarotene induced) 1	umls:C0038356	Stomach Neoplasms	0.21	1	Biomarker	CTD_human
RBP1	DisGeNet	retinol binding protein 1, cellular	umls:C0038356	Stomach Neoplasms	0.21	2	Biomarker	CTD_human
RBP4	DisGeNet	retinol binding protein 4, plasma	umls:C0038356	Stomach Neoplasms	0.21	1	Biomarker	CTD_human
RGS2	DisGeNet	regulator of G-protein signaling 2	umls:C0038356	Stomach Neoplasms	0.21	1	Biomarker	CTD_human
RNF43	DisGeNet	ring finger protein 43	umls:C0038356	Stomach Neoplasms	0.21	1	Biomarker	CTD_human
ROBO1	DisGeNet	roundabout, axon guidance receptor, homolog 1 (Drosophila)	umls:C0001418	Adenocarcinoma	0.21	1	Biomarker	CTD_human
RORA	DisGeNet	RAR-related orphan receptor A	umls:C0038356	Stomach Neoplasms	0.21	1	Biomarker	CTD_human
RPL13	DisGeNet	ribosomal protein L13	umls:C0038356	Stomach Neoplasms	0.21	1	Biomarker	CTD_human
RPL18	DisGeNet	ribosomal protein L18	umls:C0038356	Stomach Neoplasms	0.21	1	Biomarker	CTD_human
RPS15	DisGeNet	ribosomal protein S15	umls:C0038356	Stomach Neoplasms	0.21	1	Biomarker	CTD_human
RPS19	DisGeNet	ribosomal protein S19	umls:C0038356	Stomach Neoplasms	0.21	1	Biomarker	CTD_human
RPS21	DisGeNet	ribosomal protein S21	umls:C0038356	Stomach Neoplasms	0.21	1	Biomarker	CTD_human
RPS26	DisGeNet	ribosomal protein S26	umls:C0038356	Stomach Neoplasms	0.21	1	Biomarker	CTD_human
RPS6	DisGeNet	ribosomal protein S6	umls:C0038356	Stomach Neoplasms	0.21	1	Biomarker	CTD_human
RRP9	DisGeNet	ribosomal RNA processing 9, small subunit (SSU) processome component, homolog (yeast)	umls:C0038356	Stomach Neoplasms	0.21	1	Biomarker	CTD_human
RXRB	DisGeNet	retinoid X receptor, beta	umls:C0038356	Stomach Neoplasms	0.21	1	Biomarker	CTD_human
SCRN1	DisGeNet	secernin 1	umls:C0038356	Stomach Neoplasms	0.21	1	Biomarker	CTD_human
SELENBP1	DisGeNet	selenium binding protein 1	umls:C0038356	Stomach Neoplasms	0.21	2	Biomarker	CTD_human
SERBP1	DisGeNet	SERPINE1 mRNA binding protein 1	umls:C0038356	Stomach Neoplasms	0.21	1	Biomarker	CTD_human
SERPINA1	DisGeNet	serpin peptidase inhibitor, clade A (alpha-1 antiproteinase, antitrypsin), member 1	umls:C0001418	Adenocarcinoma	0.21	1	Biomarker	CTD_human
SERPINA1	DisGeNet	serpin peptidase inhibitor, clade A (alpha-1 antiproteinase, antitrypsin), member 1	umls:C0038356	Stomach Neoplasms	0.21	1	Biomarker	CTD_human
SERPINB2	DisGeNet	serpin peptidase inhibitor, clade B (ovalbumin), member 2	umls:C0038356	Stomach Neoplasms	0.21	1	Biomarker	CTD_human
SLC1A2	DisGeNet	solute carrier family 1 (glial high affinity glutamate transporter), member 2	umls:C0038356	Stomach Neoplasms	0.21	1	Biomarker	CTD_human
SMARCC1	DisGeNet	SWI/SNF related, matrix associated, actin dependent regulator of chromatin, subfamily c, member 1	umls:C0001418	Adenocarcinoma	0.21	1	Biomarker	CTD_human
SNAI1	DisGeNet	snail family zinc finger 1	umls:C0038356	Stomach Neoplasms	0.21	1	Biomarker	CTD_human
SNRPB	DisGeNet	small nuclear ribonucleoprotein polypeptides B and B1	umls:C0038356	Stomach Neoplasms	0.21	1	Biomarker	CTD_human
SNX5	DisGeNet	sorting nexin 5	umls:C0038356	Stomach Neoplasms	0.21	1	Biomarker	CTD_human
SPRR2A	DisGeNet	small proline-rich protein 2A	umls:C0038356	Stomach Neoplasms	0.21	1	Biomarker	CTD_human
SREBF2	DisGeNet	sterol regulatory element binding transcription factor 2	umls:C0038356	Stomach Neoplasms	0.21	1	Biomarker	CTD_human
SUCLG1	DisGeNet	succinate-CoA ligase, alpha subunit	umls:C0038356	Stomach Neoplasms	0.21	1	Biomarker	CTD_human
SYCP1	DisGeNet	synaptonemal complex protein 1	umls:C0001418	Adenocarcinoma	0.21	1	Biomarker	CTD_human
SYMPK	DisGeNet	symplekin	umls:C0038356	Stomach Neoplasms	0.21	1	Biomarker	CTD_human
TAF15	DisGeNet	TAF15 RNA polymerase II, TATA box binding protein (TBP)-associated factor, 68kDa	umls:C0038356	Stomach Neoplasms	0.21	1	Biomarker	CTD_human
TBX3	DisGeNet	T-box 3	umls:C0038356	Stomach Neoplasms	0.21	1	Biomarker	CTD_human
TFAP2C	DisGeNet	transcription factor AP-2 gamma (activating enhancer binding protein 2 gamma)	umls:C0038356	Stomach Neoplasms	0.21	1	Biomarker	CTD_human
THBD	DisGeNet	thrombomodulin	umls:C0038356	Stomach Neoplasms	0.21	1	Biomarker	CTD_human
TIMP3	DisGeNet	TIMP metallopeptidase inhibitor 3	umls:C0038356	Stomach Neoplasms	0.21	1	Biomarker	CTD_human
TMEM63A	DisGeNet	transmembrane protein 63A	umls:C0038356	Stomach Neoplasms	0.21	1	Biomarker	CTD_human
TNFSF9	DisGeNet	tumor necrosis factor (ligand) superfamily, member 9	umls:C0038356	Stomach Neoplasms	0.21	1	Biomarker	CTD_human
TPM3	DisGeNet	tropomyosin 3	umls:C0001418	Adenocarcinoma	0.21	1	Biomarker	CTD_human
TPM3	DisGeNet	tropomyosin 3	umls:C0038356	Stomach Neoplasms	0.21	1	Biomarker	CTD_human
TRAP1	DisGeNet	TNF receptor-associated protein 1	umls:C0038356	Stomach Neoplasms	0.21	1	Biomarker	CTD_human
TUBA1C	DisGeNet	tubulin, alpha 1c	umls:C0038356	Stomach Neoplasms	0.21	1	Biomarker	CTD_human
TYRP1	DisGeNet	tyrosinase-related protein 1	umls:C0001418	Adenocarcinoma	0.21	1	Biomarker	CTD_human
UBXN1	DisGeNet	UBX domain protein 1	umls:C0038356	Stomach Neoplasms	0.21	1	Biomarker	CTD_human
ULBP2	DisGeNet	UL16 binding protein 2	umls:C0038356	Stomach Neoplasms	0.21	1	Biomarker	CTD_human
URM1	DisGeNet	ubiquitin related modifier 1	umls:C0038356	Stomach Neoplasms	0.21	1	Biomarker	CTD_human
VTI1A	DisGeNet	vesicle transport through interaction with t-SNAREs 1A	umls:C0001418	Adenocarcinoma	0.21	1	Biomarker	CTD_human
WDR46	DisGeNet	WD repeat domain 46	umls:C0038356	Stomach Neoplasms	0.21	1	Biomarker	CTD_human
WIF1	DisGeNet	WNT inhibitory factor 1	umls:C0038356	Stomach Neoplasms	0.21	1	Biomarker	CTD_human
ZNF160	DisGeNet	zinc finger protein 160	umls:C0038356	Stomach Neoplasms	0.21	1	Biomarker	CTD_human
ZNF177	DisGeNet	zinc finger protein 177	umls:C0038356	Stomach Neoplasms	0.21	1	Biomarker	CTD_human
ZNF559	DisGeNet	zinc finger protein 559	umls:C0038356	Stomach Neoplasms	0.21	1	Biomarker	CTD_human
ZNF593	DisGeNet	zinc finger protein 593	umls:C0038356	Stomach Neoplasms	0.21	1	Biomarker	CTD_human
TP53	MutPanning
FLG	MutPanning
PIK3CA	MutPanning
ZNF804B	MutPanning
ARID1A	MutPanning
KRAS	MutPanning
CDKN2A	MutPanning
RNF43	MutPanning
HLA-B	MutPanning
B2M	MutPanning
PTEN	MutPanning
RHOA	MutPanning
CNBD1	MutPanning
ERBB2	MutPanning
KMT2D	MutPanning
APC	MutPanning
SMAD4	MutPanning
FBXW7	MutPanning
LARP4B	MutPanning
XYLT2	MutPanning
MBD6	MutPanning
KMT2D	MutPanning
CDH1	MutPanning
PBRM1	MutPanning
ERBB3	MutPanning
KCNT2	MutPanning
FRMD4A	MutPanning
CTNND1	MutPanning
HLA-A	MutPanning
ARID2	MutPanning
TENT5D	MutPanning
BCOR	MutPanning
CTNNB1	MutPanning
TP53BP1	MutPanning
NFE2L2	MutPanning
ZNF750	MutPanning
ARID1B	MutPanning
ERBB4	MutPanning
RB1	MutPanning
PCCA	MutPanning
RASA1	MutPanning
TTK	MutPanning
ZC3H13	MutPanning
PIK3R1	MutPanning
MAGI2	MutPanning
CIC	MutPanning
KLF3	MutPanning
MAP2K7	MutPanning
ANAPC1	MutPanning
CDH11	MutPanning
SF3B2	MutPanning
NF1	MutPanning
ZC3H4	MutPanning
SOX9	MutPanning
PTCH1	MutPanning
CCDC66	MutPanning
ACVR2A	MutPanning
RBM43	MutPanning
CR1	MutPanning
ATP6V1B1	MutPanning
EIF5B	MutPanning
BRD8	MutPanning
GNAS	MutPanning
WBP1	MutPanning
ITGA6	MutPanning
STRIP2	MutPanning

## Sheet: HNSCC
Gene	Source	geneId	geneName	diseaseId	diseaseName	score	NumberOfPubmeds	associationType	source
PTEN	DisGeNet	5728	phosphatase and tensin homolog	umls:C1168401	Carcinoma, squamous cell of head and neck	0.622835	11	Biomarker, GeneticVariation	BeFree, CLINVAR, CTD_human, UNIPROT
ING1	DisGeNet	3621	inhibitor of growth family, member 1	umls:C1168401	Carcinoma, squamous cell of head and neck	0.620284	2	Biomarker, GeneticVariation	BeFree, CLINVAR, CTD_human, UNIPROT
TNFRSF10B	DisGeNet	8795	tumor necrosis factor receptor superfamily, member 10b	umls:C1168401	Carcinoma, squamous cell of head and neck	0.410851	3	Biomarker, GeneticVariation	BeFree, CLINVAR, CTD_human
TP53	DisGeNet	7157	tumor protein p53	umls:C1168401	Carcinoma, squamous cell of head and neck	0.260513	170	Biomarker, GeneticVariation	BeFree, CTD_human, GAD
XRCC3	DisGeNet	7517	X-ray repair complementing defective repair in Chinese hamster cells 3	umls:C0018671	Head and Neck Neoplasms	0.224108	7	Biomarker, GeneticVariation	CTD_human, GAD, LHGDN
EGFR	DisGeNet	1956	epidermal growth factor receptor	umls:C0018671	Head and Neck Neoplasms	0.219757	8	AlteredExpression, Biomarker, GeneticVariation	BeFree, CTD_human, GAD, LHGDN
PTGS2	DisGeNet	5743	prostaglandin-endoperoxide synthase 2 (prostaglandin G/H synthase and cyclooxygenase)	umls:C1168401	Carcinoma, squamous cell of head and neck	0.217371	27	Biomarker	BeFree, CTD_human
RAD51	DisGeNet	5888	RAD51 recombinase	umls:C0018671	Head and Neck Neoplasms	0.217157	4	AlteredExpression, Biomarker, GeneticVariation	CTD_human, GAD, LHGDN
VEGFA	DisGeNet	7422	vascular endothelial growth factor A	umls:C0018671	Head and Neck Neoplasms	0.214634	3	Biomarker, GeneticVariation	CTD_human, GAD
BCL2L1	DisGeNet	598	BCL2-like 1	umls:C0018671	Head and Neck Neoplasms	0.212523	2	Biomarker	CTD_human, LHGDN
RARB	DisGeNet	5915	retinoic acid receptor, beta	umls:C0018671	Head and Neck Neoplasms	0.212523	2	Biomarker	CTD_human, LHGDN
BCL2	DisGeNet	596	B-cell CLL/lymphoma 2	umls:C0018671	Head and Neck Neoplasms	0.212317	2	Biomarker, GeneticVariation	CTD_human, GAD
TYMS	DisGeNet	7298	thymidylate synthetase	umls:C0018671	Head and Neck Neoplasms	0.212317	2	Biomarker, GeneticVariation	CTD_human, GAD
CASP8	DisGeNet	841	caspase 8, apoptosis-related cysteine peptidase	umls:C1168401	Carcinoma, squamous cell of head and neck	0.211985	8	Biomarker, GeneticVariation	BeFree, CTD_human
CCNA1	DisGeNet	8900	cyclin A1	umls:C1168401	Carcinoma, squamous cell of head and neck	0.211134	5	Biomarker	BeFree, CTD_human
SOD2	DisGeNet	6648	superoxide dismutase 2, mitochondrial	umls:C1168401	Carcinoma, squamous cell of head and neck	0.210567	3	Biomarker, GeneticVariation	BeFree, CTD_human
ING3	DisGeNet	54556	inhibitor of growth family, member 3	umls:C1168401	Carcinoma, squamous cell of head and neck	0.210284	2	Biomarker, GeneticVariation	BeFree, UNIPROT
HOXD10	DisGeNet	3236	homeobox D10	umls:C1168401	Carcinoma, squamous cell of head and neck	0.210284	2	Biomarker	BeFree, CTD_human
KISS1	DisGeNet	3814	KiSS-1 metastasis-suppressor	umls:C1168401	Carcinoma, squamous cell of head and neck	0.210284	1	Biomarker, Therapeutic	BeFree, CTD_human
TGFA	DisGeNet	7039	transforming growth factor, alpha	umls:C0018671	Head and Neck Neoplasms	0.210284	2	Biomarker	BeFree, CTD_human
APOBEC3B	DisGeNet	9582	apolipoprotein B mRNA editing enzyme, catalytic polypeptide-like 3B	umls:C0018671	Head and Neck Neoplasms	0.21	1	Biomarker	CTD_human
AREG	DisGeNet	374	amphiregulin	umls:C0018671	Head and Neck Neoplasms	0.21	1	Biomarker	CTD_human
ATP7B	DisGeNet	540	ATPase, Cu++ transporting, beta polypeptide	umls:C1168401	Carcinoma, squamous cell of head and neck	0.21	1	Biomarker	CTD_human
CEBPA	DisGeNet	1050	CCAAT/enhancer binding protein (C/EBP), alpha	umls:C0018671	Head and Neck Neoplasms	0.21	1	Biomarker	CTD_human
CSF3	DisGeNet	1440	colony stimulating factor 3 (granulocyte)	umls:C0018671	Head and Neck Neoplasms	0.21	1	Therapeutic	CTD_human
DPYD	DisGeNet	1806	dihydropyrimidine dehydrogenase	umls:C0018671	Head and Neck Neoplasms	0.21	1	Biomarker	CTD_human
FAT1	DisGeNet	2195	FAT atypical cadherin 1	umls:C0018671	Head and Neck Neoplasms	0.21	1	Biomarker	CTD_human
GPX1	DisGeNet	2876	glutathione peroxidase 1	umls:C0018671	Head and Neck Neoplasms	0.21	1	Biomarker	CTD_human
GRP	DisGeNet	2922	gastrin-releasing peptide	umls:C0018671	Head and Neck Neoplasms	0.21	1	Biomarker	CTD_human
HOXA5	DisGeNet	3202	homeobox A5	umls:C1168401	Carcinoma, squamous cell of head and neck	0.21	1	Biomarker	CTD_human
HOXD11	DisGeNet	3237	homeobox D11	umls:C1168401	Carcinoma, squamous cell of head and neck	0.21	1	Biomarker	CTD_human
IFNL3	DisGeNet	282617	interferon, lambda 3	umls:C1168401	Carcinoma, squamous cell of head and neck	0.21	1	Therapeutic	CTD_human
MAL	DisGeNet	4118	mal, T-cell differentiation protein	umls:C0018671	Head and Neck Neoplasms	0.21	1	Biomarker	CTD_human
MAPK1	DisGeNet	5594	mitogen-activated protein kinase 1	umls:C0018671	Head and Neck Neoplasms	0.21	1	Biomarker	CTD_human
MAPK3	DisGeNet	5595	mitogen-activated protein kinase 3	umls:C0018671	Head and Neck Neoplasms	0.21	1	Biomarker	CTD_human
MIR222	DisGeNet	407007	microRNA 222	umls:C1168401	Carcinoma, squamous cell of head and neck	0.21	1	Biomarker	CTD_human
PRAME	DisGeNet	23532	preferentially expressed antigen in melanoma	umls:C0018671	Head and Neck Neoplasms	0.21	1	Biomarker	CTD_human
STAT6	DisGeNet	6778	signal transducer and activator of transcription 6, interleukin-4 induced	umls:C0018671	Head and Neck Neoplasms	0.21	1	Biomarker	CTD_human
UROD	DisGeNet	7389	uroporphyrinogen decarboxylase	umls:C0018671	Head and Neck Neoplasms	0.21	1	Biomarker	CTD_human
VAMP7	DisGeNet	6845	vesicle-associated membrane protein 7	umls:C1168401	Carcinoma, squamous cell of head and neck	0.21	1	Biomarker	CTD_human
YAP1	DisGeNet	10413	Yes-associated protein 1	umls:C1168401	Carcinoma, squamous cell of head and neck	0.21	1	Biomarker	CTD_human
TP53	MutPanning
PIK3CA	MutPanning
FAT1	MutPanning
NOTCH1	MutPanning
CDKN2A	MutPanning
KMT2D	MutPanning
CASP8	MutPanning
HRAS	MutPanning
NSD1	MutPanning
FBXW7	MutPanning
EPHA2	MutPanning
NFE2L2	MutPanning
AJUBA	MutPanning
PEG3	MutPanning
RHOA	MutPanning
HLA-B	MutPanning
EP300	MutPanning
HLA-A	MutPanning
KDM6A	MutPanning
MB21D2	MutPanning
RASA1	MutPanning
NPFFR2	MutPanning
ARID2	MutPanning
MAPK1	MutPanning
TEX13A	MutPanning
ZNF750	MutPanning
TGFBR2	MutPanning
NOTCH2	MutPanning
DBR1	MutPanning
LILRB1	MutPanning
FAM135B	MutPanning
ITGA8	MutPanning
TPTE	MutPanning
NSD2	MutPanning
USH2A	MutPanning
LAMA1	MutPanning

## Sheet: LICA (C2239176)
Gene	Source	Disease	Disease_id	Gene_id	UniProt	Gene_Full_Name	Protein_Class	N_diseases_g	DSI_g	DPI_g	pLI	Score_gda	EL_gda	EI_gda	N_PMIDs	N_SNPs_gda	First_Ref	Last_Ref
MET	DisGeNet	Liver carcinoma	C2239176	4233	P08581	MET proto-oncogene, receptor tyrosine kinase	Kinase	90	0.38	0.846	0.96998	1		0.969	1	3	1994	2020
TP53	DisGeNet	Liver carcinoma	C2239176	7157	P04637	tumor protein p53	Transcription factor	232	0.236	0.962	0.53235	1		0.959	6	67	1990	2020
CASP8	DisGeNet	Liver carcinoma	C2239176	841	Q14790	caspase 8	Enzyme	58	0.404	0.923	3.7236e-06	0.9		1	0	1	1998	2019
PIK3CA	DisGeNet	Liver carcinoma	C2239176	5290	P42336	phosphatidylinositol-4,5-bisphosphate 3-kinase catalytic subunit alpha	Kinase	98	0.292	0.923	1	0.8		0.966	1	11	2002	2020
HNF1A	DisGeNet	Liver carcinoma	C2239176	6927	P20823	HNF1 homeobox A	Nucleic acid binding	28	0.478	0.846	0.96115	0.8		0.931	0	0	1990	2019
AXIN1	DisGeNet	Liver carcinoma	C2239176	8312	O15169	axin 1		10	0.559	0.577	0.40765	0.8		0.944	2	4	2000	2019
CTNNB1	DisGeNet	Liver carcinoma	C2239176	1499	P35222	catenin beta 1		130	0.303	0.885	0.99999	0.8	strong	0.982	5	16	1998	2020
APC	DisGeNet	Liver carcinoma	C2239176	324	P25054	APC regulator of WNT signaling pathway		95	0.373	0.962	1	0.7		0.963	0	11	1993	2019
IGF2	DisGeNet	Liver carcinoma	C2239176	3481	P01344	insulin like growth factor 2		59	0.39	0.885	0.044127	0.7		0.987	2	0	1989	2020
CDKN2A	DisGeNet	Liver carcinoma	C2239176	1029	P42771;Q8N726	cyclin dependent kinase inhibitor 2A		115	0.3	0.885	0.39474	0.7		0.984	2	3	1996	2019
KRAS	DisGeNet	Liver carcinoma	C2239176	3845	P01116	KRAS proto-oncogene, GTPase	Enzyme modulator	164	0.32	0.923	0.00078803	0.7		0.92	2	2	1985	2020
IGF2R	DisGeNet	Liver carcinoma	C2239176	3482	P11717	insulin like growth factor 2 receptor	Receptor	19	0.518	0.731	1	0.7		1	1	2	1995	2019
PTK2	DisGeNet	Liver carcinoma	C2239176	5747	Q05397	protein tyrosine kinase 2	Kinase	16	0.497	0.808	0.99987	0.6		1	1	0	2003	2020
TGFA	DisGeNet	Liver carcinoma	C2239176	7039	P01135	transforming growth factor alpha	Signaling	42	0.432	0.885	0.71981	0.6		1	2	0	1992	2016
HTATIP2	DisGeNet	Liver carcinoma	C2239176	10553	Q9BUP3	HIV-1 Tat interactive protein 2		1	0.608	0.577	5.3767e-13	0.6		1	1	1	2003	2018
CDK1	DisGeNet	Liver carcinoma	C2239176	983	P06493	cyclin dependent kinase 1	Kinase	4	0.482	0.808	0.99206	0.6		1	1	0	1999	2019
HAMP	DisGeNet	Liver carcinoma	C2239176	57817	P81172	hepcidin antimicrobial peptide		23	0.433	0.846	0.0081797	0.6		0.95	1	0	2005	2019
MYC	DisGeNet	Liver carcinoma	C2239176	4609	P01106	MYC proto-oncogene, bHLH transcription factor	Transcription factor	91	0.344	0.923	0.99801	0.6		1	4	0	1985	2020
ARID2	DisGeNet	Liver carcinoma	C2239176	196528	Q68CP9	AT-rich interaction domain 2		4	0.543	0.808	1	0.6		0.923	2	0	2011	2018
PTGS2	DisGeNet	Liver carcinoma	C2239176	5743	P35354	prostaglandin-endoperoxide synthase 2	Enzyme	239	0.314	0.962	0.99597	0.6		0.957	5	0	1999	2019
TERT	DisGeNet	Liver carcinoma	C2239176	7015	O14746	telomerase reverse transcriptase	Enzyme	72	0.374	0.846	0.99046	0.6		0.977	4	3	1998	2019
PTEN	DisGeNet	Liver carcinoma	C2239176	5728	P60484	phosphatase and tensin homolog	Enzyme	182	0.305	0.923	0.25651	0.6		0.99	1	0	1999	2020
GNMT	DisGeNet	Liver carcinoma	C2239176	27232	Q14749	glycine N-methyltransferase		17	0.626	0.462	0.0028153	0.6		0.962	2	0	1998	2019
FOXM1	DisGeNet	Liver carcinoma	C2239176	2305	Q08050	forkhead box M1		17	0.441	0.769	0.0007414	0.6		1	3	0	1992	2019
CCNE1	DisGeNet	Liver carcinoma	C2239176	898	P24864	cyclin E1	Enzyme modulator	21	0.538	0.731	0.97187	0.6		0.941	2	0	2002	2020
GPC3	DisGeNet	Liver carcinoma	C2239176	2719	P51654	glypican 3		6	0.466	0.808	0.9982	0.6		0.984	2	0	1997	2020
ABCB1	DisGeNet	Liver carcinoma	C2239176	5243	P08183	ATP binding cassette subfamily B member 1	Transporter	84	0.344	0.885	1.2564e-05	0.6		0.96	1	0	1991	2019
SKP2	DisGeNet	Liver carcinoma	C2239176	6502	Q13309	S-phase kinase associated protein 2		13	0.492	0.808	0.96042	0.6		1	1	0	1998	2019
CDKN3	DisGeNet	Liver carcinoma	C2239176	1033	Q16667	cyclin dependent kinase inhibitor 3		2	0.514	0.769	0.0019455	0.59		0.9	2	2	1997	2017
ABCB4	DisGeNet	Liver carcinoma	C2239176	5244	P21439	ATP binding cassette subfamily B member 4	Transporter	31	0.529	0.615	2.2138e-07	0.59		1	1	0	1993	2017
MECP2	DisGeNet	Liver carcinoma	C2239176	4204	P51608	methyl-CpG binding protein 2	Epigenetic regulator	90	0.414	0.846	0.89382	0.54		1	1	0	2001	2015
IQGAP2	DisGeNet	Liver carcinoma	C2239176	10788	Q13576	IQ motif containing GTPase activating protein 2	Enzyme modulator	8	0.674	0.269	8.4988e-27	0.54		1	1	0	2010	2014
NR1H4	DisGeNet	Liver carcinoma	C2239176	9971	Q96RI1	nuclear receptor subfamily 1 group H member 4	Nuclear receptor	39	0.513	0.808	0.00093892	0.53		1	2	0	2000	2016
ARID1B	DisGeNet	Liver carcinoma	C2239176	57492	Q8NFD5	AT-rich interaction domain 1B		15	0.503	0.846	1	0.52		1	1	0	2012	2018
A2M	DisGeNet	Liver carcinoma	C2239176	2	P01023	alpha-2-macroglobulin	Enzyme modulator	26	0.529	0.769	4.5229e-11	0.51		1	1	0	2004	2004
SERPINA1	DisGeNet	Liver carcinoma	C2239176	5265	P01009	serpin family A member 1	Enzyme modulator	59	0.41	0.923	6.8497e-08	0.5		1	2	0	1979	2018
DEPDC5	DisGeNet	Liver carcinoma	C2239176	9681	O75140	DEP domain containing 5, GATOR1 subcomplex subunit	Nucleic acid binding	5	0.631	0.538	0.1165	0.5		1	1	1	2011	2019
STAT4	DisGeNet	Liver carcinoma	C2239176	6775	Q14765	signal transducer and activator of transcription 4	Nucleic acid binding	17	0.471	0.769	0.7662	0.5		1	1	5	2013	2019
NFE2L2	DisGeNet	Liver carcinoma	C2239176	4780	Q16236	nuclear factor, erythroid 2 like 2	Enzyme	89	0.357	0.885	0.0035719	0.5		0.981	1	3	2004	2020
HRAS	DisGeNet	Liver carcinoma	C2239176	3265	P01112	HRas proto-oncogene, GTPase	Enzyme modulator	120	0.378	0.885	0.079774	0.5		1	5	6	1985	2019
IDH1	DisGeNet	Liver carcinoma	C2239176	3417	O75874	isocitrate dehydrogenase (NADP(+)) 1		45	0.424	0.808	2.6244e-12	0.47		0.778	1	2	2012	2019
CDK14	DisGeNet	Liver carcinoma	C2239176	5218	O94921	cyclin dependent kinase 14	Kinase	2	0.659	0.423	2.5012e-08	0.47		1	1	1	2007	2019
SPRTN	DisGeNet	Liver carcinoma	C2239176	83932	Q9H040	SprT-like N-terminal domain		5	0.691	0.5	0.97354	0.44		1	1	0	2014	2017
HSPA5	DisGeNet	Liver carcinoma	C2239176	3309	P11021	heat shock protein family A (Hsp70) member 5		18	0.434	0.885	0.77341	0.4		0.974	2	0	2001	2020
GLI1	DisGeNet	Liver carcinoma	C2239176	2735	P08151	GLI family zinc finger 1		12	0.431	0.846	7.6639e-14	0.4		1	1	0	2006	2019
E2F1	DisGeNet	Liver carcinoma	C2239176	1869	Q01094	E2F transcription factor 1	Nucleic acid binding	17	0.441	0.846	0.9877	0.4		0.977	3	0	2001	2019
APOA1	DisGeNet	Liver carcinoma	C2239176	335	P02647	apolipoprotein A1		59	0.429	0.885	0.00054909	0.4		1	1	0	1991	2019
AFP	DisGeNet	Liver carcinoma	C2239176	174	P02771	alpha fetoprotein	Transporter	19	0.429	0.885	1.1383e-11	0.4		0.972	4	0	1977	2020
HSPB1	DisGeNet	Liver carcinoma	C2239176	3315	P04792	heat shock protein family B (small) member 1		47	0.436	0.808	2.7797e-07	0.4		1	1	0	2005	2018
FOS	DisGeNet	Liver carcinoma	C2239176	2353	P01100	Fos proto-oncogene, AP-1 transcription factor subunit	Transcription factor	104	0.411	0.885	0.26176	0.4		0.941	2	0	1996	2019
GAPDH	DisGeNet	Liver carcinoma	C2239176	2597	P04406	glyceraldehyde-3-phosphate dehydrogenase	Enzyme	22	0.447	0.808	0.11388	0.4		1	2	0	1988	2019
MTOR	DisGeNet	Liver carcinoma	C2239176	2475	P42345	mechanistic target of rapamycin kinase	Kinase	68	0.343	0.885	1	0.4		0.983	1	0	2007	2020
IGF1R	DisGeNet	Liver carcinoma	C2239176	3480	P08069	insulin like growth factor 1 receptor	Kinase	44	0.399	0.885	0.96799	0.4		1	2	0	1996	2020
IGF1	DisGeNet	Liver carcinoma	C2239176	3479	P05019	insulin like growth factor 1		119	0.318	0.885	0.2716	0.4		0.962	1	0	1989	2019
ACE	DisGeNet	Liver carcinoma	C2239176	1636	P12821	angiotensin I converting enzyme	Enzyme	101	0.328	0.923	1.0344e-37	0.4		1	1	0	2003	2019
RUNX3	DisGeNet	Liver carcinoma	C2239176	864	Q13761	RUNX family transcription factor 3	Transcription factor	27	0.459	0.731	0.84295	0.4		1	1	0	2004	2020
GJB1	DisGeNet	Liver carcinoma	C2239176	2705	P08034	gap junction protein beta 1	Cell-cell junction	28	0.514	0.731	0.84627	0.4		1	1	0	1990	2019
NR0B2	DisGeNet	Liver carcinoma	C2239176	8431	Q15466	nuclear receptor subfamily 0 group B member 2	Nuclear receptor	14	0.474	0.808	8.3377e-06	0.4		1	1	0	2006	2019
CYP2E1	DisGeNet	Liver carcinoma	C2239176	1571	P05181	cytochrome P450 family 2 subfamily E member 1		61	0.459	0.885	8.0688e-09	0.4		0.879	1	0	1995	2019
APEX1	DisGeNet	Liver carcinoma	C2239176	328	P27695	apurinic/apyrimidinic endodeoxyribonuclease 1		38	0.458	0.846	1.9191e-07	0.4		0.857	1	0	2007	2019
ESR1	DisGeNet	Liver carcinoma	C2239176	2099	P03372	estrogen receptor 1	Nuclear receptor	113	0.324	0.962	0.9992	0.4		0.98	2	0	1995	2019
THY1	DisGeNet	Liver carcinoma	C2239176	7070	P04216	Thy-1 cell surface antigen		3	0.496	0.808	0.049895	0.4		1	1	0	2008	2020
FBP1	DisGeNet	Liver carcinoma	C2239176	2203	P09467	fructose-bisphosphatase 1	Enzyme	11	0.575	0.692	0.079124	0.4		1	1	0	2009	2019
EZH2	DisGeNet	Liver carcinoma	C2239176	2146	Q15910	enhancer of zeste 2 polycomb repressive complex 2 subunit	Epigenetic regulator	45	0.376	0.885	1	0.4		1	1	0	2007	2020
F2	DisGeNet	Liver carcinoma	C2239176	2147	P00734	coagulation factor II, thrombin	Enzyme	61	0.415	0.885	0.0011118	0.4		1	1	0	1987	2019
HGF	DisGeNet	Liver carcinoma	C2239176	3082	P14210	hepatocyte growth factor	Enzyme	73	0.374	0.885	0.99947	0.4		1	2	0	1992	2020
ARID1A	DisGeNet	Liver carcinoma	C2239176	8289	O14497	AT-rich interaction domain 1A		48	0.455	0.846	1	0.4		1	3	0	2012	2019
TGFB1	DisGeNet	Liver carcinoma	C2239176	7040	P01137	transforming growth factor beta 1	Signaling	179	0.287	0.962	0.03685	0.4		0.986	1	0	1990	2020
EPO	DisGeNet	Liver carcinoma	C2239176	2056	P01588	erythropoietin		90	0.381	0.885	0.01125	0.4		1	0	0	1987	2019
EPHX1	DisGeNet	Liver carcinoma	C2239176	2052	P07099	epoxide hydrolase 1		63	0.5	0.846	3.2154e-09	0.4		0.769	1	0	1995	2020
GSTP1	DisGeNet	Liver carcinoma	C2239176	2950	P09211	glutathione S-transferase pi 1		103	0.383	0.923	0.014155	0.4		0.95	1	0	1988	2020
EGF	DisGeNet	Liver carcinoma	C2239176	1950	P01133	epidermal growth factor		45	0.357	0.923	8.5294e-17	0.4		0.985	1	0	1985	2019
TLR4	DisGeNet	Liver carcinoma	C2239176	7099	O00206	toll like receptor 4		80	0.321	0.962	4.6131e-09	0.4		1	1	0	2011	2020
EGFR	DisGeNet	Liver carcinoma	C2239176	1956	P00533	epidermal growth factor receptor	Kinase	124	0.295	0.885	0.36837	0.4		0.985	1	0	1985	2020
EGR1	DisGeNet	Liver carcinoma	C2239176	1958	P18146	early growth response 1	Nucleic acid binding	32	0.433	0.923	0.3509	0.4		1	1	0	1999	2019
TNF	DisGeNet	Liver carcinoma	C2239176	7124	P01375	tumor necrosis factor	Signaling	340	0.231	0.962	0.8033	0.4		0.979	1	0	1990	2020
BIRC5	DisGeNet	Liver carcinoma	C2239176	332	O15392	baculoviral IAP repeat containing 5	Enzyme modulator	42	0.495	0.731	0.055854	0.4		1	2	0	2002	2018
CD274	DisGeNet	Liver carcinoma	C2239176	29126	Q9NZQ7	CD274 molecule	Receptor	25	0.324	0.923	0.01916	0.4		0.968	1	0	2009	2020
GSTM1	DisGeNet	Liver carcinoma	C2239176	2944	P09488	glutathione S-transferase mu 1		61	0.38	0.923	0.0020641	0.4		0.857	1	0	1995	2020
FASN	DisGeNet	Liver carcinoma	C2239176	2194	P49327	fatty acid synthase	Enzyme	42	0.474	0.846	1	0.4		1	3	0	2004	2020
HOTAIR	DisGeNet	Liver carcinoma	C2239176	100124700		HOX transcript antisense RNA		7	0.475	0.769		0.4		1	1	0	2011	2020
RB1	DisGeNet	Liver carcinoma	C2239176	5925	P06400	RB transcriptional corepressor 1	Nucleic acid binding	65	0.444	0.885	1	0.4		0.846	2	0	1994	2020
CCND1	DisGeNet	Liver carcinoma	C2239176	595	P24385	cyclin D1	Enzyme modulator	96	0.344	0.923	0.89057	0.4		0.967	5	0	1993	2020
ACTB	DisGeNet	Liver carcinoma	C2239176	60	P60709	actin beta	Cellular structure	48	0.325	0.923	0.98564	0.4		0.972	2	0	1997	2020
NOTCH3	DisGeNet	Liver carcinoma	C2239176	4854	Q9UM47	notch receptor 3		31	0.435	0.808	0.40757	0.4		0.875	1	0	2006	2019
AKR1B10	DisGeNet	Liver carcinoma	C2239176	57016	O60218	aldo-keto reductase family 1 member B10	Enzyme	12	0.546	0.769	7.5723e-09	0.4		1	1	0	1999	2019
GLUL	DisGeNet	Liver carcinoma	C2239176	2752	P15104	glutamate-ammonia ligase	Enzyme	22	0.513	0.731	0.9957	0.4		0.964	1	0	2007	2020
COPS5	DisGeNet	Liver carcinoma	C2239176	10987	Q92905	COP9 signalosome subunit 5	Enzyme	6	0.566	0.769	0.99925	0.4		1	1	0	2003	2018
NEK2	DisGeNet	Liver carcinoma	C2239176	4751	P51955	NIMA related kinase 2	Kinase	5	0.572	0.692	1.1514e-06	0.4		1	1	0	2012	2019
CXCL12	DisGeNet	Liver carcinoma	C2239176	6387	P48061	C-X-C motif chemokine ligand 12		20	0.379	0.846	0.11851	0.4		0.923	2	0	1997	2019
MMP9	DisGeNet	Liver carcinoma	C2239176	4318	P14780	matrix metallopeptidase 9	Enzyme	138	0.305	0.923	1.8869e-17	0.4		0.964	1	0	1996	2019
MMP2	DisGeNet	Liver carcinoma	C2239176	4313	P08253	matrix metallopeptidase 2	Enzyme	98	0.333	0.923	0.83878	0.4		0.963	1	0	1996	2019
RAC1	DisGeNet	Liver carcinoma	C2239176	5879	P63000	Rac family small GTPase 1	Enzyme modulator	25	0.429	0.962	0.76228	0.4		1	1	0	2005	2019
UBD	DisGeNet	Liver carcinoma	C2239176	10537	O15205	ubiquitin D		13	0.597	0.692	0.0070467	0.4		1	1	0	2008	2018
PPARG	DisGeNet	Liver carcinoma	C2239176	5468	P37231	peroxisome proliferator activated receptor gamma	Nuclear receptor	110	0.358	0.885	0.029194	0.4		0.931	1	0	2001	2020
PLK1	DisGeNet	Liver carcinoma	C2239176	5347	P53350	polo like kinase 1	Kinase	6	0.467	0.808	0.97851	0.4		1	1	0	2009	2019
MICA	DisGeNet	Liver carcinoma	C2239176	100507436	Q29983	MHC class I polypeptide-related sequence A		3	0.473	0.846	0.0049697	0.4		0.972	1	1	1997	2020
FGF19	DisGeNet	Liver carcinoma	C2239176	9965	O95750	fibroblast growth factor 19	Signaling	1	0.548	0.615	0.57022	0.4		1	1	0	2002	2019
PKM	DisGeNet	Liver carcinoma	C2239176	5315	P14618	pyruvate kinase M1/2	Kinase	14	0.482	0.808	0.8549	0.4		1	1	0	1998	2020
CDK4	DisGeNet	Liver carcinoma	C2239176	1019	P11802	cyclin dependent kinase 4	Kinase	37	0.412	0.808	0.062909	0.4		1	1	0	1996	2020
CDKN1B	DisGeNet	Liver carcinoma	C2239176	1027	P46527	cyclin dependent kinase inhibitor 1B		54	0.409	0.769	0.62376	0.4		1	1	0	1998	2019
YAP1	DisGeNet	Liver carcinoma	C2239176	10413	P46937	Yes associated protein 1	Enzyme modulator	31	0.432	0.808	0.99918	0.4		1	1	0	2009	2019
PDGFRL	DisGeNet	Liver carcinoma	C2239176	5157	Q15198	platelet derived growth factor receptor like	Enzyme	4	0.769	0.385	1.1787e-14	0.4			0	0
IFNA1	DisGeNet	Liver carcinoma	C2239176	3439	P01562	interferon alpha 1		28	0.371	0.923		0.4		0.978	3	0	2001	2019
CEBPA	DisGeNet	Liver carcinoma	C2239176	1050	P49715	CCAAT enhancer binding protein alpha	Transcription factor	33	0.496	0.692	0.55365	0.4		1	2	0	2003	2020
MKI67	DisGeNet	Liver carcinoma	C2239176	4288	P46013	marker of proliferation Ki-67		29	0.431	0.808	1.2598e-28	0.4		0.917	1	0	1995	2018
CD34	DisGeNet	Liver carcinoma	C2239176	947	P28906	CD34 molecule		6	0.368	0.808	4.9881e-06	0.4		0.955	1	0	1995	2020
SFRP1	DisGeNet	Liver carcinoma	C2239176	6422	Q8N474	secreted frizzled related protein 1		18	0.479	0.846	0.96457	0.4		1	1	0	2006	2017
SREBF1	DisGeNet	Liver carcinoma	C2239176	6720	P36956	sterol regulatory element binding transcription factor 1		14	0.518	0.808	0.014708	0.4		0.909	2	0	2004	2019
JUN	DisGeNet	Liver carcinoma	C2239176	3725	P05412	Jun proto-oncogene, AP-1 transcription factor subunit	Transcription factor	48	0.442	0.885	0.05962	0.4		0.95	1	0	1993	2020
STAT1	DisGeNet	Liver carcinoma	C2239176	6772	P42224	signal transducer and activator of transcription 1	Nucleic acid binding	20	0.399	0.885	0.99999	0.4		0.947	1	0	2004	2020
AR	DisGeNet	Liver carcinoma	C2239176	367	P10275	androgen receptor	Nuclear receptor	63	0.351	0.846	0.98837	0.4		1	1	0	1990	2020
IRS1	DisGeNet	Liver carcinoma	C2239176	3667	P35568	insulin receptor substrate 1		24	0.488	0.769	0.023645	0.4		1	2	0	1992	2019
CXCL8	DisGeNet	Liver carcinoma	C2239176	3576	P10145	C-X-C motif chemokine ligand 8	Signaling	109	0.31	0.962	0.00027377	0.4		0.978	1	0	1990	2020
TNFSF10	DisGeNet	Liver carcinoma	C2239176	8743	P50591	TNF superfamily member 10	Signaling	49	0.413	0.885	0.13495	0.4		0.967	1	0	2002	2019
IL6	DisGeNet	Liver carcinoma	C2239176	3569	P05231	interleukin 6		270	0.248	0.962	0.31536	0.4		0.989	4	0	1988	2020
CYP1A1	DisGeNet	Liver carcinoma	C2239176	1543	P04798	cytochrome P450 family 1 subfamily A member 1	Enzyme	47	0.436	0.846	1.0635e-17	0.4		0.903	1	0	1990	2020
CYP1A2	DisGeNet	Liver carcinoma	C2239176	1544	P05177	cytochrome P450 family 1 subfamily A member 2	Enzyme	52	0.494	0.923	2.4795e-10	0.4		1	1	0	1990	2019
CYP2B6	DisGeNet	Liver carcinoma	C2239176	1555	P20813	cytochrome P450 family 2 subfamily B member 6		14	0.428	0.846	1.9303e-10	0.4		0.947	1	0	1983	2019
CRP	DisGeNet	Liver carcinoma	C2239176	1401	P02741	C-reactive protein		80	0.299	0.962	0.0036969	0.4		0.958	1	0	1990	2019
CCNB1	DisGeNet	Liver carcinoma	C2239176	891	P14635	cyclin B1	Enzyme modulator	4	0.512	0.731	0.15993	0.4		1	1	0	2008	2019
NME1	DisGeNet	Liver carcinoma	C2239176	4830	P15531	NME/NM23 nucleoside diphosphate kinase 1	Kinase	11	0.443	0.808	0.0031764	0.4		0.955	1	0	1994	2018
MAT1A	DisGeNet	Liver carcinoma	C2239176	4143	Q00266	methionine adenosyltransferase 1A	Enzyme	23	0.582	0.577	0.00080978	0.4		1	1	0	1993	2019
MAGEA1	DisGeNet	Liver carcinoma	C2239176	4100	P43355	MAGE family member A1	Cell adhesion	3	0.601	0.462		0.4		1	1	0	1999	2017
MIR122	DisGeNet	Liver carcinoma	C2239176	406906		microRNA 122		13	0.468	0.808		0.4		0.993	1	0	2006	2020
HPSE	DisGeNet	Liver carcinoma	C2239176	10855	Q9Y251	heparanase	Enzyme	16	0.425	0.808	2.266e-14	0.4		0.963	0	0	1995	2019
SLC2A1	DisGeNet	Liver carcinoma	C2239176	6513	P11166	solute carrier family 2 member 1	Transporter	94	0.388	0.808	0.9941	0.4		1	1	0	1993	2019
STMN1	DisGeNet	Liver carcinoma	C2239176	3925	P16949	stathmin 1		21	0.458	0.885	0.075244	0.4		1	1	0	2006	2020
SLC5A5	DisGeNet	Liver carcinoma	C2239176	6528	Q92911	solute carrier family 5 member 5	Transporter	27	0.499	0.769	0.0029492	0.4		1	2	0	2004	2020
SOCS3	DisGeNet	Liver carcinoma	C2239176	9021	O14543	suppressor of cytokine signaling 3	Enzyme modulator	8	0.434	0.808	0.74613	0.4		1	1	0	2005	2019
AURKA	DisGeNet	Liver carcinoma	C2239176	6790	O14965	aurora kinase A	Kinase	22	0.475	0.731	0.8676	0.4		1	1	0	2004	2019
NAT2	DisGeNet	Liver carcinoma	C2239176	10	P11245	N-acetyltransferase 2	Enzyme	39	0.451	0.885	3.2744e-06	0.39		0.9	1	0	1996	2017
SCD	DisGeNet	Liver carcinoma	C2239176	6319	O00767	stearoyl-CoA desaturase		15	0.49	0.808	0.96968	0.39		1	1	0	2011	2019
LPA	DisGeNet	Liver carcinoma	C2239176	4018	P08519	lipoprotein(a)	Enzyme	15	0.444	0.769	6.5917e-89	0.39		1	1	0	1996	2019
MAGEA3	DisGeNet	Liver carcinoma	C2239176	4102	P43357	MAGE family member A3	Cell adhesion	1	0.588	0.5		0.39		1	1	0	1999	2020
SOD2	DisGeNet	Liver carcinoma	C2239176	6648	P04179	superoxide dismutase 2	Enzyme	285	0.379	0.923	0.15499	0.39		1	4	0	2006	2019
MAGEC2	DisGeNet	Liver carcinoma	C2239176	51438	Q9UBF1	MAGE family member C2	Cell adhesion	2	0.656	0.5		0.39		1	1	0	2003	2019
ATG7	DisGeNet	Liver carcinoma	C2239176	10533	O95352	autophagy related 7	Enzyme	8	0.505	0.769	7.3758e-12	0.39		1	1	0	2012	2019
TFPI2	DisGeNet	Liver carcinoma	C2239176	7980	P48307	tissue factor pathway inhibitor 2	Enzyme modulator	16	0.521	0.769	0.00084274	0.39		1	2	0	2007	2018
CEBPB	DisGeNet	Liver carcinoma	C2239176	1051	P17676	CCAAT enhancer binding protein beta	Transcription factor	11	0.508	0.731	0.35809	0.39		1	1	0	1993	2019
PCK1	DisGeNet	Liver carcinoma	C2239176	5105	P35558	phosphoenolpyruvate carboxykinase 1	Kinase	15	0.608	0.538	8.7476e-15	0.38		1	2	0	2009	2019
GDF15	DisGeNet	Liver carcinoma	C2239176	9518	Q99988	growth differentiation factor 15	Signaling	21	0.429	0.808	3.0133e-07	0.38		1	1	0	2010	2020
BRAF	DisGeNet	Liver carcinoma	C2239176	673	P15056	B-Raf proto-oncogene, serine/threonine kinase	Kinase	115	0.319	0.846	0.99995	0.38		1	1	0	2003	2019
CCN1	DisGeNet	Liver carcinoma	C2239176	3491	O00622	cellular communication network factor 1	Signaling	5	0.473	0.731	0.71388	0.38		1	1	0	2004	2018
HSPA9	DisGeNet	Liver carcinoma	C2239176	3313	P38646	heat shock protein family A (Hsp70) member 9		21	0.502	0.885	0.96852	0.38		1	1	0	2008	2019
UHRF1	DisGeNet	Liver carcinoma	C2239176	29128	Q96T88	ubiquitin like with PHD and ring finger domains 1		2	0.54	0.692		0.38		1	1	0	2014	2019
PCLAF	DisGeNet	Liver carcinoma	C2239176	9768	Q15004	PCNA clamp associated factor		1	0.538	0.769	0.16276	0.38		1	1	0	2006	2019
BTG2	DisGeNet	Liver carcinoma	C2239176	7832	P78543	BTG anti-proliferation factor 2		2	0.587	0.538	0.019033	0.38		1	1	0	2008	2019
VIPR1	DisGeNet	Liver carcinoma	C2239176	7433	P32241	vasoactive intestinal peptide receptor 1	G-protein coupled receptor	2	0.573	0.654	7.4401e-27	0.38		1	1	0	1996	2019
AURKB	DisGeNet	Liver carcinoma	C2239176	9212	Q96GD4	aurora kinase B	Kinase	5	0.51	0.769	0.0044521	0.38		1	1	0	2008	2018
SLC22A1	DisGeNet	Liver carcinoma	C2239176	6580	O15245	solute carrier family 22 member 1	Transporter	4	0.556	0.731	1.4614e-22	0.38		1	1	0	2011	2020
IGF2BP1	DisGeNet	Liver carcinoma	C2239176	10642	Q9NZI8	insulin like growth factor 2 mRNA binding protein 1	Enzyme	1	0.56	0.692	0.99933	0.38		1	1	0	2014	2019
BCL2L1	DisGeNet	Liver carcinoma	C2239176	598	Q07817	BCL2 like 1	Signaling	53	0.493	0.885	0.93667	0.38		1	2	0	2000	2019
FOSB	DisGeNet	Liver carcinoma	C2239176	2354	P53539	FosB proto-oncogene, AP-1 transcription factor subunit	Transcription factor	26	0.463	0.846	0.97553	0.38		0.889	1	0	2007	2018
KMT2B	DisGeNet	Liver carcinoma	C2239176	9757	Q9UMN6	lysine methyltransferase 2B		21	0.529	0.808	1	0.38		1	1	0	2005	2018
ENO1	DisGeNet	Liver carcinoma	C2239176	2023	P06733	enolase 1	Enzyme	57	0.481	0.885	1.914e-05	0.37		1	1	0	2001	2019
PRDX2	DisGeNet	Liver carcinoma	C2239176	7001	P32119	peroxiredoxin 2	Enzyme	25	0.474	0.885	0.086513	0.37		1	1	0	2003	2019
ATM	DisGeNet	Liver carcinoma	C2239176	472	Q13315	ATM serine/threonine kinase	Kinase	72	0.374	0.885	5.5884e-47	0.37		1	1	0	1995	2020
MAD2L1	DisGeNet	Liver carcinoma	C2239176	4085	Q13257	mitotic arrest deficient 2 like 1		4	0.575	0.615	0.0092952	0.37		1	1	0	2001	2017
PTTG1	DisGeNet	Liver carcinoma	C2239176	9232	O95997	PTTG1 regulator of sister chromatid separation, securin		5	0.526	0.654	0.00042161	0.37		1	1	0	2006	2019
TOP2A	DisGeNet	Liver carcinoma	C2239176	7153	P11388	DNA topoisomerase II alpha		24	0.497	0.731	0.99086	0.37		0.875	1	0	2009	2019
TYMS	DisGeNet	Liver carcinoma	C2239176	7298	P04818	thymidylate synthetase	Enzyme	67	0.425	0.846	0.72247	0.37		1	2	0	2007	2019
MCM2	DisGeNet	Liver carcinoma	C2239176	4171	P49736	minichromosome maintenance complex component 2	Enzyme	4	0.527	0.731	2.6301e-05	0.37		1	1	0	2006	2019
CYLD	DisGeNet	Liver carcinoma	C2239176	1540	Q9NQC7	CYLD lysine 63 deubiquitinase	Enzyme	14	0.498	0.846	0.99993	0.37		1	1	0	2006	2016
RARA	DisGeNet	Liver carcinoma	C2239176	5914	P10276	retinoic acid receptor alpha	Nuclear receptor	21	0.47	0.846	0.96305	0.36		1	1	0	1990	2017
KIFC1	DisGeNet	Liver carcinoma	C2239176	3833	Q9BW19	kinesin family member C1	Cellular structure	1	0.656	0.538	0.00065654	0.36		1	1	0	2017	2019
E2F8	DisGeNet	Liver carcinoma	C2239176	79733	A0AVK6	E2F transcription factor 8	Nucleic acid binding	4	0.674	0.423	0.81778	0.36		1	1	0	2010	2019
KMT2A	DisGeNet	Liver carcinoma	C2239176	4297	Q03164	lysine methyltransferase 2A		46	0.41	0.885	1	0.36		1	1	0	2008	2018
CYP17A1	DisGeNet	Liver carcinoma	C2239176	1586	P05093	cytochrome P450 family 17 subfamily A member 1		49	0.462	0.769	0.00026255	0.36		1	1	0	2001	2017
DPYD	DisGeNet	Liver carcinoma	C2239176	1806	Q12882	dihydropyrimidine dehydrogenase	Enzyme	45	0.493	0.846	3.3686e-22	0.36		1	1	0	2007	2019
ROBO1	DisGeNet	Liver carcinoma	C2239176	6091	Q9Y6N7	roundabout guidance receptor 1		14	0.535	0.731	7.2696e-16	0.36		1	1	0	2006	2019
CCR1	DisGeNet	Liver carcinoma	C2239176	1230	P32246	C-C motif chemokine receptor 1	G-protein coupled receptor	12	0.531	0.769	0.38775	0.36		1	1	0	2003	2019
MELK	DisGeNet	Liver carcinoma	C2239176	9833	Q14680	maternal embryonic leucine zipper kinase	Kinase	2	0.566	0.577	4.5055e-22	0.36		1	1	0	2013	2018
PGK1	DisGeNet	Liver carcinoma	C2239176	5230	P00558	phosphoglycerate kinase 1	Kinase	10	0.542	0.769	0.76537	0.36		0.714	1	0	1998	2019
KIF4A	DisGeNet	Liver carcinoma	C2239176	24137	O95239	kinesin family member 4A	Cellular structure	3	0.647	0.462	0.99998	0.36		1	1	0	2015	2019
RACGAP1	DisGeNet	Liver carcinoma	C2239176	29127	Q9H0H5	Rac GTPase activating protein 1	Enzyme modulator	3	0.636	0.462	0.0017041	0.36		1	1	0	2011	2019
ACSL4	DisGeNet	Liver carcinoma	C2239176	2182	O60488	acyl-CoA synthetase long chain family member 4	Enzyme	19	0.561	0.769	0.98103	0.36		1	1	0	2003	2017
TPX2	DisGeNet	Liver carcinoma	C2239176	22974	Q9ULW0	TPX2 microtubule nucleation factor	Cellular structure	2	0.541	0.692	0.99981	0.36		1	1	0	2002	2019
CDCA5	DisGeNet	Liver carcinoma	C2239176	113130	Q96FF9	cell division cycle associated 5		1	0.563	0.808	0.0011583	0.35		1	1	0	2017	2019
IQGAP1	DisGeNet	Liver carcinoma	C2239176	8826	P46940	IQ motif containing GTPase activating protein 1	Enzyme modulator	10	0.56	0.692	0.99754	0.35		1	1	0	2010	2016
CDC25C	DisGeNet	Liver carcinoma	C2239176	995	P30307	cell division cycle 25C	Enzyme	2	0.576	0.769	4.1014e-13	0.35		1	1	0	2003	2017
MPO	DisGeNet	Liver carcinoma	C2239176	4353	P05164	myeloperoxidase	Enzyme	60	0.377	0.923	7.105e-15	0.35		0.8	1	0	2009	2019
ADRA1A	DisGeNet	Liver carcinoma	C2239176	148	P35348	adrenoceptor alpha 1A	G-protein coupled receptor	17	0.462	0.846	3.3722e-07	0.35		1	1	0	2007	2018
PBK	DisGeNet	Liver carcinoma	C2239176	55872	Q96KB5	PDZ binding kinase	Kinase	3	0.541	0.769	1.2188e-06	0.35		1	1	0	2010	2019
CD163	DisGeNet	Liver carcinoma	C2239176	9332	Q86VB7	CD163 molecule	Enzyme	22	0.427	0.846	0.0008338	0.35		1	1	0	2017	2019
PRC1	DisGeNet	Liver carcinoma	C2239176	9055	O43663	protein regulator of cytokinesis 1	Cellular structure	9	0.599	0.692	2.6753e-07	0.35		1	1	0	2016	2019
CDH13	DisGeNet	Liver carcinoma	C2239176	1012	P55290	cadherin 13		26	0.501	0.846	0.0007058	0.35		1	3	0	2006	2017
CA2	DisGeNet	Liver carcinoma	C2239176	760	P00918	carbonic anhydrase 2		19	0.506	0.808	1.6946e-06	0.35		1	1	0	1996	2019
CD5L	DisGeNet	Liver carcinoma	C2239176	922	O43866	CD5 molecule like	Enzyme	2	0.593	0.846	4.2297e-17	0.35		1	1	0	2017	2019
DEPDC1	DisGeNet	Liver carcinoma	C2239176	55635	Q5TB30	DEP domain containing 1	Nucleic acid binding	1	0.67	0.577	7.635e-10	0.35		1	1	0	2014	2019
RRM2	DisGeNet	Liver carcinoma	C2239176	6241	P31350	ribonucleotide reductase regulatory subunit M2	Enzyme	6	0.555	0.769	0.2964	0.35		1	2	0	2007	2019
MYBL2	DisGeNet	Liver carcinoma	C2239176	4605	P10244	MYB proto-oncogene like 2		1	0.59	0.538	0.12226	0.35		1	1	0	2011	2019
IRS2	DisGeNet	Liver carcinoma	C2239176	8660	Q9Y4H2	insulin receptor substrate 2		18	0.535	0.654	0.99032	0.35		1	1	0	2003	2018
PRDX1	DisGeNet	Liver carcinoma	C2239176	5052	Q06830	peroxiredoxin 1	Enzyme	18	0.485	0.846	7.6959e-10	0.35		1	1	0	2005	2018
AXIN2	DisGeNet	Liver carcinoma	C2239176	8313	Q9Y2T1	axin 2		20	0.507	0.692	0.57015	0.35		1	0	0	2002	2018
CDC20	DisGeNet	Liver carcinoma	C2239176	991	Q12834	cell division cycle 20	Enzyme modulator	1	0.587	0.577	3.0001e-07	0.35		0.833	1	0	2002	2017
CD276	DisGeNet	Liver carcinoma	C2239176	80381	Q5ZPR3	CD276 molecule	Enzyme modulator	4	0.505	0.731	2.4699e-09	0.35		1	1	0	2006	2019
ACOX1	DisGeNet	Liver carcinoma	C2239176	51	Q15067	acyl-CoA oxidase 1	Enzyme	5	0.61	0.731	0.062095	0.35		1	2	0	2003	2018
NFKBIA	DisGeNet	Liver carcinoma	C2239176	4792	P25963	NFKB inhibitor alpha		27	0.487	0.885	0.99452	0.35		1	1	0	2000	2013
ISG15	DisGeNet	Liver carcinoma	C2239176	9636	P05161	ISG15 ubiquitin like modifier	Nucleic acid binding	7	0.531	0.808	0.40527	0.35		1	1	0	2013	2019
GHR	DisGeNet	Liver carcinoma	C2239176	2690	P10912	growth hormone receptor	Signaling	10	0.49	0.846	8.4385e-05	0.35		1	1	0	1994	2017
HOXA13	DisGeNet	Liver carcinoma	C2239176	3209	P31271	homeobox A13		5	0.552	0.654	0.9551	0.35		1	1	0	2001	2018
ACACA	DisGeNet	Liver carcinoma	C2239176	31	Q13085	acetyl-CoA carboxylase alpha		9	0.48	0.846	1	0.35		1	1	0	2011	2019
CSMD1	DisGeNet	Liver carcinoma	C2239176	64478	Q96PZ7	CUB and Sushi multiple domains 1		18	0.61	0.5	1	0.34		1	1	0	2009	2019
TRIP13	DisGeNet	Liver carcinoma	C2239176	9319	Q15645	thyroid hormone receptor interactor 13		15	0.559	0.654	0.99606	0.34		1	1	0	2017	2020
NUSAP1	DisGeNet	Liver carcinoma	C2239176	51203	Q9BXS6	nucleolar and spindle associated protein 1		3	0.623	0.346	0.045674	0.34		1	1	0	2017	2019
YTHDF2	DisGeNet	Liver carcinoma	C2239176	51441	Q9Y5A9	YTH N6-methyladenosine RNA binding protein 2		1	0.736	0.269	0.99943	0.34		1	1	0	2017	2019
CEBPD	DisGeNet	Liver carcinoma	C2239176	1052	P49716	CCAAT enhancer binding protein delta	Transcription factor	9	0.57	0.769	0.61219	0.34		1	1	0	2004	2019
KIF14	DisGeNet	Liver carcinoma	C2239176	9928	Q15058	kinesin family member 14	Cellular structure	7	0.578	0.654	4.1141e-05	0.34		1	1	0	2008	2017
IGF2BP3	DisGeNet	Liver carcinoma	C2239176	10643	O00425	insulin like growth factor 2 mRNA binding protein 3	Enzyme	5	0.57	0.577	0.99999	0.34		1	1	0	2008	2018
NDC80	DisGeNet	Liver carcinoma	C2239176	10403	O14777	NDC80 kinetochore complex component	Transcription factor	1	0.599	0.538	1.1423e-07	0.34		1	1	0	2016	2018
MT1A	DisGeNet	Liver carcinoma	C2239176	4489	P04731	metallothionein 1A		17	0.537	0.808	0.0044674	0.34		1	2	0	2007	2019
PHB	DisGeNet	Liver carcinoma	C2239176	5245	P35232	prohibitin		31	0.511	0.846	0.7588	0.34		1	1	0	2008	2019
CDKN2C	DisGeNet	Liver carcinoma	C2239176	1031	P42773	cyclin dependent kinase inhibitor 2C		6	0.527	0.654	0.39526	0.34		1	1	0	2002	2017
NCAPG	DisGeNet	Liver carcinoma	C2239176	64151	Q9BPX3	non-SMC condensin I complex subunit G		2	0.743	0.269	4.0848e-07	0.34		0.8	1	0	2017	2019
ESM1	DisGeNet	Liver carcinoma	C2239176	11082	Q9NQ30	endothelial cell specific molecule 1		3	0.595	0.654	0.21202	0.34		1	1	0	2009	2019
MLXIPL	DisGeNet	Liver carcinoma	C2239176	51085	Q9NP71	MLX interacting protein like		3	0.554	0.731	0.047771	0.34		1	1	0	2009	2019
PDK4	DisGeNet	Liver carcinoma	C2239176	5166	Q16654	pyruvate dehydrogenase kinase 4	Kinase	13	0.578	0.577	9.142e-12	0.34		1	1	0	2015	2019
DLGAP5	DisGeNet	Liver carcinoma	C2239176	9787	Q15398	DLG associated protein 5	Receptor	1	0.678	0.423	1.1806e-14	0.34		1	1	0	2004	2019
EXO1	DisGeNet	Liver carcinoma	C2239176	9156	Q9UQ84	exonuclease 1	Enzyme	13	0.578	0.692	8.12e-13	0.34		1	1	0	2011	2018
SSX1	DisGeNet	Liver carcinoma	C2239176	6756	Q16384	SSX family member 1	Nucleic acid binding	2	0.674	0.308	3.6857e-45	0.34		1	1	0	2004	2017
FGF4	DisGeNet	Liver carcinoma	C2239176	2249	P08620	fibroblast growth factor 4	Signaling	8	0.588	0.577	0.1406	0.34		1	1	0	1987	2019
IRF2	DisGeNet	Liver carcinoma	C2239176	3660	P14316	interferon regulatory factor 2	Transcription factor	1	0.575	0.769	0.79793	0.34		0.75	1	0	2012	2018
PDIA3	DisGeNet	Liver carcinoma	C2239176	2923	P30101	protein disulfide isomerase family A member 3		8	0.566	0.769	0.99608	0.34		1	1	0	2006	2019
IL1RN	DisGeNet	Liver carcinoma	C2239176	3557	P18510	interleukin 1 receptor antagonist		92	0.373	0.923	0.030914	0.34		1	1	0	1997	2018
CYP2C8	DisGeNet	Liver carcinoma	C2239176	1558	P10632	cytochrome P450 family 2 subfamily C member 8		12	0.615	0.615	1.9759e-22	0.34		1	1	0	2017	2020
HMGCR	DisGeNet	Liver carcinoma	C2239176	3156	P04035	3-hydroxy-3-methylglutaryl-CoA reductase		18	0.529	0.692	0.99861	0.34		1	2	0	1991	2020
DCN	DisGeNet	Liver carcinoma	C2239176	1634	P07585	decorin		10	0.457	0.808	0.31231	0.34		1	1	0	2002	2018
FCN3	DisGeNet	Liver carcinoma	C2239176	8547	O75636	ficolin 3	Signaling	5	0.678	0.5	0.0038008	0.34		1	1	0	2006	2019
ARHGEF39	DisGeNet	Liver carcinoma	C2239176	84904	Q8N4T4	Rho guanine nucleotide exchange factor 39		1	0.821	0.192	1.1334e-10	0.34		1	1	0	2012	2019
MIR615	DisGeNet	Liver carcinoma	C2239176	693200		microRNA 615		1	0.647	0.615		0.34		1	1	0	2012	2017
ZFP36	DisGeNet	Liver carcinoma	C2239176	7538	P26651	ZFP36 ring finger protein	Nucleic acid binding	14	0.523	0.692	0.75244	0.34		1	1	0	2010	2019
CEP55	DisGeNet	Liver carcinoma	C2239176	55165	Q53EZ4	centrosomal protein 55		6	0.534	0.731	1.964e-12	0.34		1	1	0	2014	2019
TTK	DisGeNet	Liver carcinoma	C2239176	7272	P33981	TTK protein kinase	Kinase	3	0.555	0.731	0.0012734	0.34		1	1	0	2014	2018
SOCS2	DisGeNet	Liver carcinoma	C2239176	8835	O14508	suppressor of cytokine signaling 2	Enzyme modulator	6	0.56	0.731	0.62999	0.34		1	1	0	2013	2019
MIR539	DisGeNet	Liver carcinoma	C2239176	664612		microRNA 539		8	0.61	0.654		0.34		1	1	0	2016	2019
BUB1B	DisGeNet	Liver carcinoma	C2239176	701	O60566	BUB1 mitotic checkpoint serine/threonine kinase B	Kinase	22	0.502	0.808	6.998e-10	0.33		0.75	1	0	2002	2018
CENPF	DisGeNet	Liver carcinoma	C2239176	1063	P49454	centromere protein F		13	0.601	0.654	1.8822e-36	0.33		1	1	0	2015	2019
MIR885	DisGeNet	Liver carcinoma	C2239176	100126334		microRNA 885		15	0.597	0.615		0.33		1	1	0	2016	2019
HOXA10	DisGeNet	Liver carcinoma	C2239176	3206	P31260	homeobox A10		10	0.538	0.692	0.88453	0.33		1	1	0	2014	2019
UBE2T	DisGeNet	Liver carcinoma	C2239176	29089	Q9NPD8	ubiquitin conjugating enzyme E2 T		9	0.55	0.731	1.0599e-05	0.33		1	1	0	2017	2019
BUB1	DisGeNet	Liver carcinoma	C2239176	699	O43683	BUB1 mitotic checkpoint serine/threonine kinase	Kinase	6	0.528	0.731	4.8813e-09	0.33		1	1	0	2001	2019
HJURP	DisGeNet	Liver carcinoma	C2239176	55355	Q8NCD3	Holliday junction recognition protein		1	0.691	0.269	2.0485e-07	0.33		1	1	0	2017	2019
GMNN	DisGeNet	Liver carcinoma	C2239176	51053	O75496	geminin DNA replication inhibitor		7	0.554	0.808	0.1149	0.33		1	1	0	2006	2017
BCO2	DisGeNet	Liver carcinoma	C2239176	83875	Q9BYV7	beta-carotene oxygenase 2		1	0.78	0.231	3.7829e-18	0.33		1	1	0	2014	2018
ANLN	DisGeNet	Liver carcinoma	C2239176	54443	Q9NQW6	anillin actin binding protein		7	0.644	0.5	0.14261	0.33		1	1	0	2017	2019
HMGB2	DisGeNet	Liver carcinoma	C2239176	3148	P26583	high mobility group box 2	Nucleic acid binding	5	0.615	0.615	0.95087	0.33		1	1	0	2009	2018
SKA1	DisGeNet	Liver carcinoma	C2239176	220134	Q96BD8	spindle and kinetochore associated complex subunit 1		1	0.65	0.462	1.7022e-05	0.33		1	1	0	2013	2019
UCHL1	DisGeNet	Liver carcinoma	C2239176	7345	P09936	ubiquitin C-terminal hydrolase L1	Enzyme	10	0.482	0.885	0.99095	0.33		1	1	0	2008	2018
FST	DisGeNet	Liver carcinoma	C2239176	10468	P19883	follistatin	Enzyme modulator	16	0.513	0.731	0.98014	0.33		1	2	0	2002	2017
MTBP	DisGeNet	Liver carcinoma	C2239176	27085	Q96DY7	MDM2 binding protein		1	0.729	0.269	3.5074e-19	0.33		1	1	0	2015	2018
CDC6	DisGeNet	Liver carcinoma	C2239176	990	Q99741	cell division cycle 6		8	0.552	0.731	1.1499e-09	0.33		1	1	0	2008	2018
ASPM	DisGeNet	Liver carcinoma	C2239176	259266	Q8IZT6	abnormal spindle microtubule assembly		9	0.526	0.769	3.3502e-49	0.33		1	1	0	2008	2017
TROAP	DisGeNet	Liver carcinoma	C2239176	10024	Q12815	trophinin associated protein		1	0.722	0.192	3.5061e-11	0.33		1	1	0	2017	2019
CCNB2	DisGeNet	Liver carcinoma	C2239176	9133	O95067	cyclin B2	Enzyme modulator	2	0.686	0.5	5.7407e-12	0.33		1	1	0	2017	2019
FGF3	DisGeNet	Liver carcinoma	C2239176	2248	P11487	fibroblast growth factor 3	Signaling	20	0.505	0.808	9.3139e-05	0.33		1	1	0	1994	2015
FCN2	DisGeNet	Liver carcinoma	C2239176	2220	Q15485	ficolin 2	Signaling	3	0.517	0.846	3.5646e-11	0.33		1	1	0	2016	2019
KIF18A	DisGeNet	Liver carcinoma	C2239176	81930	Q8NI77	kinesin family member 18A	Cellular structure	1	0.729	0.308	0.0014835	0.33		1	1	0	2014	2019
ECT2	DisGeNet	Liver carcinoma	C2239176	1894	Q9H8V3	epithelial cell transforming 2		3	0.603	0.615	8.0837e-10	0.33		1	1	0	2015	2019
CAP2	DisGeNet	Liver carcinoma	C2239176	10486	P40123	cyclase associated actin cytoskeleton regulatory protein 2	Cellular structure	2	0.716	0.423	0.69899	0.33		0.75	1	0	2013	2018
MT1E	DisGeNet	Liver carcinoma	C2239176	4493	P04732	metallothionein 1E		1	0.569	0.769	0.031344	0.33		1	1	0	2011	2019
ADRA2B	DisGeNet	Liver carcinoma	C2239176	151	P18089	adrenoceptor alpha 2B	G-protein coupled receptor	9	0.465	0.846	4.4533e-06	0.33		1	1	0	2007	2018
ADAMTS13	DisGeNet	Liver carcinoma	C2239176	11093	Q76LX8	ADAM metallopeptidase with thrombospondin type 1 motif 13	Enzyme	7	0.496	0.769	5.1409e-15	0.33		1	1	0	2010	2019
TRIM24	DisGeNet	Liver carcinoma	C2239176	8805	O15164	tripartite motif containing 24		7	0.581	0.615	1	0.33		1	1	0	2007	2018
ADAMTS1	DisGeNet	Liver carcinoma	C2239176	9510	Q9UHI8	ADAM metallopeptidase with thrombospondin type 1 motif 1	Enzyme	15	0.555	0.654	0.71601	0.33		1	1	0	2001	2016
SLIT2	DisGeNet	Liver carcinoma	C2239176	9353	O94813	slit guidance ligand 2		6	0.511	0.769	1	0.33		1	1	0	2009	2017
SLC2A2	DisGeNet	Liver carcinoma	C2239176	6514	P11168	solute carrier family 2 member 2	Transporter	20	0.572	0.692	3.4337e-08	0.33		1	1	0	1993	2019
SREBF2	DisGeNet	Liver carcinoma	C2239176	6721	Q12772	sterol regulatory element binding transcription factor 2		16	0.566	0.577	0.20734	0.33		1	1	0	2011	2019
APLN	DisGeNet	Liver carcinoma	C2239176	8862	Q9ULZ1	apelin		3	0.497	0.769	0.45897	0.33		1	1	0	2014	2019
MT1F	DisGeNet	Liver carcinoma	C2239176	4494	P04733	metallothionein 1F		1	0.628	0.654	0.046878	0.33		1	1	0	1990	2018
UBE2C	DisGeNet	Liver carcinoma	C2239176	11065	O00762	ubiquitin conjugating enzyme E2 C		8	0.558	0.615	0.10513	0.33		1	1	0	2007	2019
LYVE1	DisGeNet	Liver carcinoma	C2239176	10894	Q9Y5Y7	lymphatic vessel endothelial hyaluronan receptor 1		1	0.587	0.731	4.7185e-07	0.33		1	1	0	2003	2017
RCAN1	DisGeNet	Liver carcinoma	C2239176	1827	P53805	regulator of calcineurin 1	Signaling	12	0.572	0.808	0.016675	0.33		1	1	0	2017	2019
TAGLN2	DisGeNet	Liver carcinoma	C2239176	8407	P37802	transgelin 2	Cellular structure	16	0.604	0.577	0.0093548	0.33		1	1	0	2005	2016
RPS6KA3	DisGeNet	Liver carcinoma	C2239176	6197	P51812	ribosomal protein S6 kinase A3	Kinase	14	0.491	0.846	0.99999	0.33		1	1	0	2012	2020
MARCO	DisGeNet	Liver carcinoma	C2239176	8685	Q9UEW3	macrophage receptor with collagenous structure		1	0.659	0.5	7.7683e-21	0.32		0.667	1	0	2017	2019
NUF2	DisGeNet	Liver carcinoma	C2239176	83540	Q9BZD4	NUF2 component of NDC80 kinetochore complex	Cellular structure	1	0.678	0.346	3.8169e-05	0.32		1	1	0	2014	2019
TCF19	DisGeNet	Liver carcinoma	C2239176	6941	Q9Y242	transcription factor 19		3	0.674	0.692	0.00093832	0.32		1	1	0	2017	2020
HHIP	DisGeNet	Liver carcinoma	C2239176	64399	Q96QV1	hedgehog interacting protein		7	0.55	0.654	0.95436	0.32		1	1	0	2008	2019
NR1H2	DisGeNet	Liver carcinoma	C2239176	7376	P55055	nuclear receptor subfamily 1 group H member 2	Nuclear receptor	3	0.533	0.769	0.37506	0.32		1	1	0	2005	2017
DIRAS3	DisGeNet	Liver carcinoma	C2239176	9077	O95661	DIRAS family GTPase 3	Enzyme modulator	2	0.631	0.385		0.32		1	1	0	2009	2017
PKMYT1	DisGeNet	Liver carcinoma	C2239176	9088	Q99640	protein kinase, membrane associated tyrosine/threonine 1	Kinase	2	0.7	0.385	0.21858	0.32		1	1	0	2017	2019
SHH	DisGeNet	Liver carcinoma	C2239176	6469	Q15465	sonic hedgehog signaling molecule		23	0.461	0.846	0.98258	0.32		1	1	0	2015	2019
TSC1	DisGeNet	Liver carcinoma	C2239176	7248	Q92574	TSC complex subunit 1		74	0.44	0.808	1	0.32		1	1	0	2011	2017
WDR76	DisGeNet	Liver carcinoma	C2239176	79968	Q9H967	WD repeat domain 76		1	0.839	0.192	2.7667e-09	0.32		1	1	0	2017	2019
KIF23	DisGeNet	Liver carcinoma	C2239176	9493	Q02241	kinesin family member 23	Cellular structure	3	0.682	0.385	1	0.32		1	1	0	2015	2019
BID	DisGeNet	Liver carcinoma	C2239176	637	P55957	BH3 interacting domain death agonist		6	0.555	0.808	1.5646e-11	0.32		1	1	0	2004	2018
CBR1	DisGeNet	Liver carcinoma	C2239176	873	P16152	carbonyl reductase 1		10	0.572	0.654	6.2783e-05	0.32		1	1	0	2011	2013
FAM83D	DisGeNet	Liver carcinoma	C2239176	81610	Q9H4H8	family with sequence similarity 83 member D		1	0.769	0.192	3.128e-08	0.32		1	1	0	2016	2019
KMT2C	DisGeNet	Liver carcinoma	C2239176	58508	Q8NEZ4	lysine methyltransferase 2C		29	0.558	0.692	1	0.32		1	1	0	2012	2018
CCL14	DisGeNet	Liver carcinoma	C2239176	6358	Q16627	C-C motif chemokine ligand 14	Signaling	1	0.695	0.423	0.00010929	0.32		1	1	0	2001	2019
CDCA3	DisGeNet	Liver carcinoma	C2239176	83461	Q99618	cell division cycle associated 3		1	0.736	0.231	0.6885	0.32		1	1	0	2015	2018
TALDO1	DisGeNet	Liver carcinoma	C2239176	6888	P37837	transaldolase 1		10	0.608	0.654	2.5234e-06	0.32		1	1	0	2009	2019
CXCL14	DisGeNet	Liver carcinoma	C2239176	9547	O95715	C-X-C motif chemokine ligand 14		18	0.554	0.731	0.037302	0.32		1	1	0	2012	2019
KIF15	DisGeNet	Liver carcinoma	C2239176	56992	Q9NS87	kinesin family member 15	Cellular structure	2	0.617	0.654	9.5235e-25	0.32		1	1	0	2017	2019
INPP4B	DisGeNet	Liver carcinoma	C2239176	8821	O15327	inositol polyphosphate-4-phosphatase type II B		17	0.573	0.577	0.55218	0.32		1	1	0	2016	2019
TCIM	DisGeNet	Liver carcinoma	C2239176	56892	Q9NR00	transcriptional and immune response regulator		1	0.636	0.5	0.0086883	0.32		1	1	0	2015	2017
IL1RAP	DisGeNet	Liver carcinoma	C2239176	3556	Q9NPH3	interleukin 1 receptor accessory protein	Receptor	5	0.647	0.654	0.25846	0.32		1	1	0	2004	2017
FLVCR1	DisGeNet	Liver carcinoma	C2239176	28982	Q9Y5Y0	FLVCR heme transporter 1	Transporter	4	0.529	0.885	0.0013127	0.32		1	1	0	2017	2019
MVK	DisGeNet	Liver carcinoma	C2239176	4598	Q03426	mevalonate kinase	Kinase	15	0.576	0.731	0.16679	0.32		1	1	0	1994	2011
CPEB3	DisGeNet	Liver carcinoma	C2239176	22849	Q8NE35	cytoplasmic polyadenylation element binding protein 3	Nucleic acid binding	1	0.805	0.192	0.99846	0.32		1	1	0	2017	2018
NNMT	DisGeNet	Liver carcinoma	C2239176	4837	P40261	nicotinamide N-methyltransferase	Enzyme	3	0.559	0.654	5.2791e-08	0.32		1	1	0	2009	2019
GNAO1	DisGeNet	Liver carcinoma	C2239176	2775	P09471	G protein subunit alpha o1	Enzyme modulator	17	0.523	0.808	0.98963	0.32		1	1	0	2013	2018
GDF2	DisGeNet	Liver carcinoma	C2239176	2658	Q9UK05	growth differentiation factor 2	Signaling	7	0.529	0.731	0.0024656	0.32		0.75	2	0	2013	2017
HERC5	DisGeNet	Liver carcinoma	C2239176	51191	Q9UII4	HECT and RLD domain containing E3 ubiquitin protein ligase 5		4	0.674	0.462	7.6848e-11	0.32		1	1	0	2015	2017
ZDHHC2	DisGeNet	Liver carcinoma	C2239176	51201	Q9UIJ5	zinc finger DHHC-type palmitoyltransferase 2		6	0.729	0.462	0.0010008	0.32		1	0	0	2000	2014
CTSD	DisGeNet	Liver carcinoma	C2239176	1509	P07339	cathepsin D	Enzyme	21	0.478	0.846	0.00091747	0.32		1	1	0	2012	2016
SFN	DisGeNet	Liver carcinoma	C2239176	2810	P31947	stratifin	Chaperone	10	0.561	0.769	0.36544	0.32		1	1	0	2000	2019
ME1	DisGeNet	Liver carcinoma	C2239176	4199	P48163	malic enzyme 1	Enzyme	9	0.628	0.615	8.2005e-14	0.32		1	1	0	2011	2019
PYCARD	DisGeNet	Liver carcinoma	C2239176	29108	Q9ULZ3	PYD and CARD domain containing	Enzyme	28	0.457	0.808	0.00019768	0.32		1	1	0	2007	2017
VASN	DisGeNet	Liver carcinoma	C2239176	114990	Q6EMK4	vasorin	Receptor	1	0.722	0.269	0.67248	0.32		1	1	0	2015	2018
ASPG	DisGeNet	Liver carcinoma	C2239176	374569	Q86U10	asparaginase		10	0.559	0.654	6.1787e-13	0.32		1	1	0	2000	2017
COMT	DisGeNet	Liver carcinoma	C2239176	1312	P21964	catechol-O-methyltransferase	Enzyme	82	0.4	0.923	1.1377e-06	0.32		1	1	0	1991	2004
HOXD9	DisGeNet	Liver carcinoma	C2239176	3235	P28356	homeobox D9		6	0.67	0.462	0.017004	0.32		1	1	0	2015	2017
EGR2	DisGeNet	Liver carcinoma	C2239176	1959	P11161	early growth response 2	Nucleic acid binding	14	0.547	0.769	0.50292	0.32		1	1	0	2017	2017
IQGAP3	DisGeNet	Liver carcinoma	C2239176	128239	Q86VI3	IQ motif containing GTPase activating protein 3	Enzyme modulator	2	0.729	0.308	2.3959e-33	0.32		1	1	0	2017	2019
ADH4	DisGeNet	Liver carcinoma	C2239176	127	P08319	alcohol dehydrogenase 4 (class II), pi polypeptide	Enzyme	7	0.641	0.462	8.0684e-07	0.32		1	1	0	2012	2019
HGFAC	DisGeNet	Liver carcinoma	C2239176	3083	Q04756	HGF activator	Enzyme	1	0.628	0.462	1.9843e-08	0.32		1	1	0	2001	2009
ANXA4	DisGeNet	Liver carcinoma	C2239176	307	P09525	annexin A4		26	0.599	0.692	1.1858e-08	0.32		1	1	0	2012	2017
LIFR	DisGeNet	Liver carcinoma	C2239176	3977	P42702	LIF receptor subunit alpha	Signaling	12	0.523	0.808	1.4888e-13	0.32		1	1	0	2010	2017
GYS2	DisGeNet	Liver carcinoma	C2239176	2998	P54840	glycogen synthase 2		3	0.686	0.462	9.7872e-22	0.32		1	1	0	2017	2019
CYP4A11	DisGeNet	Liver carcinoma	C2239176	1579	Q02928	cytochrome P450 family 4 subfamily A member 11	Enzyme	1	0.695	0.462	1.087e-24	0.32		1	1	0	2014	2019
GTSE1	DisGeNet	Liver carcinoma	C2239176	51512	Q9NYZ3	G2 and S-phase expressed 1		1	0.705	0.269	2.7012e-05	0.32		1	1	0	2016	2017
PITX1	DisGeNet	Liver carcinoma	C2239176	5307	P78337	paired like homeodomain 1		8	0.561	0.654	0.88244	0.32		1	1	0	2011	2017
PDGFB	DisGeNet	Liver carcinoma	C2239176	5155	P01127	platelet derived growth factor subunit B	Signaling	27	0.488	0.846	0.77006	0.32		1	1	0	2011	2017
CENPA	DisGeNet	Liver carcinoma	C2239176	1058	P49450	centromere protein A		1	0.678	0.385	0.011536	0.32		1	1	0	2011	2019
DTL	DisGeNet	Liver carcinoma	C2239176	51514	Q9NZJ0	denticleless E3 ubiquitin protein ligase homolog		4	0.65	0.577	0.0033019	0.32		1	1	0	2006	2018
FABP5	DisGeNet	Liver carcinoma	C2239176	2171	Q01469	fatty acid binding protein 5		3	0.585	0.731	0.047008	0.32		1	1	0	2012	2018
FANCD2	DisGeNet	Liver carcinoma	C2239176	2177	Q9BXW9	FA complementation group D2		12	0.479	0.885	1.0974e-30	0.32		1	1	0	2010	2017
CENPE	DisGeNet	Liver carcinoma	C2239176	1062	Q02224	centromere protein E	Cellular structure	4	0.636	0.692	0.24146	0.32		1	1	0	2009	2019
CLEC1B	DisGeNet	Liver carcinoma	C2239176	51266	Q9P126	C-type lectin domain family 1 member B		1	0.65	0.615	4.9365e-08	0.32		1	1	0	2015	2018
CHAF1B	DisGeNet	Liver carcinoma	C2239176	8208	Q13112	chromatin assembly factor 1 subunit B	Nucleic acid binding	2	0.663	0.538	0.42768	0.31		1	1	0	2017	2018
TTC36	DisGeNet	Liver carcinoma	C2239176	143941	A6NLP5	tetratricopeptide repeat domain 36		2	0.805	0.308	0.00022268	0.31		1	1	0	2015	2017
TH	DisGeNet	Liver carcinoma	C2239176	7054	P07101	tyrosine hydroxylase		51	0.462	0.885	1.6878e-06	0.31		1	1	0	2012	2017
MFSD2A	DisGeNet	Liver carcinoma	C2239176	84879	Q8NA29	major facilitator superfamily domain containing 2A	Transporter	19	0.626	0.538	0.011025	0.31		1	1	0	2017	2019
ZIC5	DisGeNet	Liver carcinoma	C2239176	85416	Q96T25	Zic family member 5	Transcription factor	11	0.711	0.231	0.76534	0.31		1	1	0	2017	2018
NLRC3	DisGeNet	Liver carcinoma	C2239176	197358	Q7RTR2	NLR family CARD domain containing 3	Enzyme	1	0.769	0.269	2.2317e-25	0.31		1	1	0	2018	2018
HMMR	DisGeNet	Liver carcinoma	C2239176	3161	O75330	hyaluronan mediated motility receptor		9	0.544	0.615	5.5222e-21	0.31		1	1	0	2017	2020
LINC00221	DisGeNet	Liver carcinoma	C2239176	338005		long intergenic non-protein coding RNA 221		1	0.931	0.115		0.31		1	1	0	2017	2019
OIT3	DisGeNet	Liver carcinoma	C2239176	170392	Q8WWZ8	oncoprotein induced transcript 3		1	0.821	0.154	3.392e-11	0.31		1	1	0	2003	2017
APCS	DisGeNet	Liver carcinoma	C2239176	325	P02743	amyloid P component, serum		12	0.531	0.808	0.031714	0.31		1	1	0	2008	2009
TATDN1	DisGeNet	Liver carcinoma	C2239176	83940	Q6P1N9	TatD DNase domain containing 1		1	0.839	0.192	6.4923e-16	0.31		1	1	0	2012	2019
ECM1	DisGeNet	Liver carcinoma	C2239176	1893	Q16610	extracellular matrix protein 1		10	0.576	0.731	4.6627e-14	0.31		1	1	0	2011	2017
CELSR3	DisGeNet	Liver carcinoma	C2239176	1951	Q9NYQ7	cadherin EGF LAG seven-pass G-type receptor 3	G-protein coupled receptor	2	0.716	0.423	0.99998	0.31		1	1	0	2017	2019
RTP3	DisGeNet	Liver carcinoma	C2239176	83597	Q9BQQ7	receptor transporter protein 3		4	0.861	0.115	0.20085	0.31		1	1	0	2007	2007
APOF	DisGeNet	Liver carcinoma	C2239176	319	Q13790	apolipoprotein F		1	0.805	0.231	0.010295	0.31		1	1	0	2015	2017
CCNA1	DisGeNet	Liver carcinoma	C2239176	8900	P78396	cyclin A1	Enzyme modulator	3	0.588	0.654	0.00043117	0.31		1	1	0	2002	2019
MAGEA6	DisGeNet	Liver carcinoma	C2239176	4105	P43360	MAGE family member A6	Cell adhesion	1	0.736	0.231		0.31		1	1	0	2017	2019
BMPER	DisGeNet	Liver carcinoma	C2239176	168667	Q8N8U9	BMP binding endothelial regulator	Enzyme modulator	8	0.641	0.577	6.5881e-07	0.31		1	1	0	1997	2017
SCAP	DisGeNet	Liver carcinoma	C2239176	22937	Q12770	SREBF chaperone		1	0.682	0.462	2.9094e-06	0.31		1	1	0	2004	2019
EIF3H	DisGeNet	Liver carcinoma	C2239176	8667	O15372	eukaryotic translation initiation factor 3 subunit H	Enzyme	5	0.7	0.308	0.047483	0.31		1	1	0	2003	2003
VCAM1	DisGeNet	Liver carcinoma	C2239176	7412	P19320	vascular cell adhesion molecule 1		18	0.422	0.808	0.79791	0.31		1	1	0	2012	2017
ZIC2	DisGeNet	Liver carcinoma	C2239176	7546	O95409	Zic family member 2	Transcription factor	18	0.556	0.769	0.97362	0.31		1	1	0	2017	2017
SKA3	DisGeNet	Liver carcinoma	C2239176	221150	Q8IX90	spindle and kinetochore associated complex subunit 3		1	0.743	0.231	1.5109e-07	0.31		1	1	0	2017	2019
THEM4	DisGeNet	Liver carcinoma	C2239176	117145	Q5T1C6	thioesterase superfamily member 4		1	0.674	0.462	3.8919e-07	0.31		1	1	0	2013	2013
NCAPH	DisGeNet	Liver carcinoma	C2239176	23397	Q15003	non-SMC condensin I complex subunit H		3	0.76	0.385	8.0147e-05	0.31		1	1	0	2017	2019
CENPM	DisGeNet	Liver carcinoma	C2239176	79019	Q9NSP4	centromere protein M		1	0.736	0.269	0.01501	0.31		1	1	0	2017	2019
UMPS	DisGeNet	Liver carcinoma	C2239176	7372	P11172	uridine monophosphate synthetase		31	0.584	0.615	0.0001051	0.31		1	1	0	2007	2007
C9	DisGeNet	Liver carcinoma	C2239176	735	P02748	complement C9		27	0.619	0.692	1.6323e-24	0.31		1	2	0	2009	2017
CSPG4	DisGeNet	Liver carcinoma	C2239176	1464	Q6UVK1	chondroitin sulfate proteoglycan 4		1	0.599	0.615	2.6212e-05	0.31		1	1	0	2015	2017
SLC25A47	DisGeNet	Liver carcinoma	C2239176	283600	Q6Q0C1	solute carrier family 25 member 47	Transporter	1	0.839	0.077	8.2217e-15	0.31		1	1	0	2004	2017
TST	DisGeNet	Liver carcinoma	C2239176	7263	Q16762	thiosulfate sulfurtransferase	Enzyme	4	0.588	0.654	7.8734e-05	0.31		1	1	0	2012	2018
TGM3	DisGeNet	Liver carcinoma	C2239176	7053	Q08188	transglutaminase 3	Enzyme	2	0.653	0.385	2.9739e-06	0.31		1	1	0	2017	2019
EPS8L3	DisGeNet	Liver carcinoma	C2239176	79574	Q8TE67	EPS8 like 3	Receptor	4	0.78	0.231	9.2378e-14	0.31		1	1	0	2017	2018
CRHBP	DisGeNet	Liver carcinoma	C2239176	1393	P24387	corticotropin releasing hormone binding protein	Signaling	10	0.659	0.5	0.21476	0.31		1	1	0	2017	2018
GNAZ	DisGeNet	Liver carcinoma	C2239176	2781	P19086	G protein subunit alpha z	Enzyme modulator	1	0.722	0.346	0.96272	0.31		0.5	1	0	2006	2017
KDM8	DisGeNet	Liver carcinoma	C2239176	79831	Q8N371	lysine demethylase 8		1	0.743	0.231	2.5238e-05	0.31		1	1	0	2016	2017
CEP131	DisGeNet	Liver carcinoma	C2239176	22994	Q9UPN4	centrosomal protein 131		1	0.76	0.385	7.3631e-16	0.31		1	1	0	2017	2017
KIF20A	DisGeNet	Liver carcinoma	C2239176	10112	O95235	kinesin family member 20A	Cellular structure	2	0.615	0.615	4.5339e-13	0.31		1	1	0	2017	2018
ARHGAP11A	DisGeNet	Liver carcinoma	C2239176	9824	Q6P4F7	Rho GTPase activating protein 11A		2	0.821	0.308	2.1115e-09	0.31		1	1	0	2017	2018
ZWINT	DisGeNet	Liver carcinoma	C2239176	11130	O95229	ZW10 interacting kinetochore protein		1	0.711	0.346	7.2736e-11	0.31		1	1	0	2017	2018
MAPT	DisGeNet	Liver carcinoma	C2239176	4137	P10636	microtubule associated protein tau		66	0.446	0.923	0.0060258	0.31		1	1	0	2017	2019
HAO2	DisGeNet	Liver carcinoma	C2239176	51179	Q9NYQ3	hydroxyacid oxidase 2	Enzyme	9	0.736	0.308	5.9977e-10	0.31		1	1	0	2016	2017
ACO2	DisGeNet	Liver carcinoma	C2239176	50	Q99798	aconitase 2	Enzyme	5	0.619	0.654	0.20791	0.31		1	1	0	2005	2012
PARK7	DisGeNet	Liver carcinoma	C2239176	11315	Q99497	Parkinsonism associated deglycase	Enzyme	25	0.535	0.808	0.75335	0.31		1	1	0	2012	2015
RPS6	DisGeNet	Liver carcinoma	C2239176	6194	P62753	ribosomal protein S6	Nucleic acid binding	10	0.547	0.692	0.9759	0.31		1	1	0	2011	2014
GPR182	DisGeNet	Liver carcinoma	C2239176	11318	O15218	G protein-coupled receptor 182	G-protein coupled receptor	1	0.691	0.462	0.00013704	0.31		1	1	0	2017	2018
ERP29	DisGeNet	Liver carcinoma	C2239176	10961	P30040	endoplasmic reticulum protein 29	Transporter	5	0.716	0.308	0.75108	0.31		1	1	0	2012	2019
MTUS1	DisGeNet	Liver carcinoma	C2239176	57509	Q9ULD2	microtubule associated scaffold protein 1		1	0.626	0.577	3.579e-11	0.31		1	1	3	2006	2006
ZNF23	DisGeNet	Liver carcinoma	C2239176	7571	P17027	zinc finger protein 23		1	0.821	0.115	1.0831e-07	0.31		1	1	0	2011	2011
LRRC1	DisGeNet	Liver carcinoma	C2239176	55227	Q9BTT6	leucine rich repeat containing 1		1	0.861	0.154	0.93181	0.31		1	1	0	2013	2017
MED1	DisGeNet	Liver carcinoma	C2239176	5469	Q15648	mediator complex subunit 1		9	0.573	0.692	1	0.31		1	1	0	2010	2019
MCM10	DisGeNet	Liver carcinoma	C2239176	55388	Q7L590	minichromosome maintenance 10 replication initiation factor		1	0.691	0.462	4.3797e-15	0.31		1	1	0	2017	2018
STAB2	DisGeNet	Liver carcinoma	C2239176	55576	Q8WWQ8	stabilin 2		3	0.743	0.423	9.2343e-62	0.31		1	1	0	2013	2017
DEPDC1B	DisGeNet	Liver carcinoma	C2239176	55789	Q8WUY9	DEP domain containing 1B	Nucleic acid binding	1	0.729	0.385	4.4233e-10	0.31		1	1	0	2017	2019
CFP	DisGeNet	Liver carcinoma	C2239176	5199	P27918	complement factor properdin		12	0.573	0.692	0.68778	0.31		1	1	0	2012	2017
DNAJC6	DisGeNet	Liver carcinoma	C2239176	9829	O75061	DnaJ heat shock protein family (Hsp40) member C6		4	0.641	0.385	0.99986	0.31		1	1	0	2014	2017
PTH1R	DisGeNet	Liver carcinoma	C2239176	5745	Q03431	parathyroid hormone 1 receptor	G-protein coupled receptor	11	0.544	0.731	0.57253	0.31		1	1	0	2017	2018
TONSL	DisGeNet	Liver carcinoma	C2239176	4796	Q96HA7	tonsoku like, DNA repair protein		4	0.653	0.615	2.5965e-13	0.31		1	1	0	2017	2019
JDP2	DisGeNet	Liver carcinoma	C2239176	122953	Q8WYK2	Jun dimerization protein 2	Transcription factor	2	0.711	0.346	0.35921	0.31		1	1	0	2010	2019
RND3	DisGeNet	Liver carcinoma	C2239176	390	P61587	Rho family GTPase 3	Enzyme modulator	1	0.656	0.385	0.96682	0.31		1	1	0	2012	2017
VSIG4	DisGeNet	Liver carcinoma	C2239176	11326	Q9Y279	V-set and immunoglobulin domain containing 4		5	0.628	0.615	1.4953e-09	0.31		0.5	1	0	2017	2018
COL15A1	DisGeNet	Liver carcinoma	C2239176	1306	P39059	collagen type XV alpha 1 chain		3	0.682	0.577	2.5406e-08	0.31		1	1	0	2016	2017
UROC1	DisGeNet	Liver carcinoma	C2239176	131669	Q96N76	urocanate hydratase 1		13	0.78	0.385	2.0787e-15	0.31		1	1	0	2017	2019
MT2A	DisGeNet	Liver carcinoma	C2239176	4502	P02795	metallothionein 2A		19	0.553	0.808	1.2279e-05	0.31		1	2	0	2007	2017
CP	DisGeNet	Liver carcinoma	C2239176	1356	P00450	ceruloplasmin	Enzyme	75	0.466	0.846	4.2013e-10	0.31		1	1	0	2000	2009
ACLY	DisGeNet	Liver carcinoma	C2239176	47	P53396	ATP citrate lyase	Enzyme	8	0.563	0.692	0.083556	0.31		1	1	0	2011	2015
CCL3	DisGeNet	Liver carcinoma	C2239176	6348	P10147	C-C motif chemokine ligand 3	Signaling	26	0.46	0.885	0.34981	0.31		1	1	0	2003	2006
MBTPS1	DisGeNet	Liver carcinoma	C2239176	8720	Q14703	membrane bound transcription factor peptidase, site 1	Enzyme	4	0.532	0.692	7.5901e-09	0.3		1	1	0	2004	2004
GINS1	DisGeNet	Liver carcinoma	C2239176	9837	Q14691	GINS complex subunit 1	Nucleic acid binding	5	0.691	0.346	7.7028e-07	0.3		1	1	0	2017	2017
OLFML2A	DisGeNet	Liver carcinoma	C2239176	169611	Q68BL7	olfactomedin like 2A	Cellular structure	1	0.931	0.154	1.2885e-09	0.3		1	1	0	2017	2017
TACC3	DisGeNet	Liver carcinoma	C2239176	10460	Q9Y6A5	transforming acidic coiled-coil containing protein 3		6	0.615	0.615	2.7082e-07	0.3		1	1	0	2017	2017
ATP5PD	DisGeNet	Liver carcinoma	C2239176	10476	O75947	ATP synthase peripheral stalk subunit d	Transporter	2	0.78	0.346	0.00045999	0.3		1	1	0	2012	2012
PPP4R3C	DisGeNet	Liver carcinoma	C2239176	139420	Q6ZMV5	protein phosphatase 4 regulatory subunit 3C		1	1	0.077		0.3		1	1	0	2017	2017
ZIC4	DisGeNet	Liver carcinoma	C2239176	84107	Q8N9L1	Zic family member 4	Transcription factor	1	0.705	0.423	0.00049286	0.3		1	1	0	2017	2017
TICRR	DisGeNet	Liver carcinoma	C2239176	90381	Q7Z2Z1	TOPBP1 interacting checkpoint and replication regulator		1	0.769	0.423	7.2142e-14	0.3		1	1	0	2017	2017
DCAF4L2	DisGeNet	Liver carcinoma	C2239176	138009	Q8NA75	DDB1 and CUL4 associated factor 4 like 2		1	1	0.077		0.3		1	1	0	2017	2017
ADGRG7	DisGeNet	Liver carcinoma	C2239176	84873	Q96K78	adhesion G protein-coupled receptor G7	G-protein coupled receptor	1	0.821	0.346	8.0386e-18	0.3		1	1	0	2017	2017
TRAIP	DisGeNet	Liver carcinoma	C2239176	10293	Q9BWF2	TRAF interacting protein		10	0.644	0.654	1.5879e-05	0.3		1	1	0	2017	2017
RAD54L	DisGeNet	Liver carcinoma	C2239176	8438	Q92698	RAD54 like		20	0.633	0.423	2.3634e-15	0.3		1	1	0	2017	2017
CCNF	DisGeNet	Liver carcinoma	C2239176	899	P41002	cyclin F	Enzyme modulator	2	0.7	0.615	0.12679	0.3		1	1	0	2017	2017
CNDP1	DisGeNet	Liver carcinoma	C2239176	84735	Q96KN2	carnosine dipeptidase 1	Enzyme	18	0.656	0.538	1.1834e-09	0.3		1	1	0	2017	2017
CLEC4M	DisGeNet	Liver carcinoma	C2239176	10332	Q9H2X3	C-type lectin domain family 4 member M	Receptor	1	0.716	0.231	6.5585e-07	0.3		1	1	0	2017	2017
FATE1	DisGeNet	Liver carcinoma	C2239176	89885	Q969F0	fetal and adult testis expressed 1		1	0.78	0.346	0.0071681	0.3		1	1	0	2005	2005
RSPO3	DisGeNet	Liver carcinoma	C2239176	84870	Q9BXY4	R-spondin 3		6	0.653	0.423	0.089252	0.3		1	1	0	2017	2017
KBTBD11	DisGeNet	Liver carcinoma	C2239176	9920	O94819	kelch repeat and BTB domain containing 11		1	0.821	0.192	0.062354	0.3		1	1	0	2017	2017
CNTNAP4	DisGeNet	Liver carcinoma	C2239176	85445	Q9C0A0	contactin associated protein family member 4		1	0.839	0.192	7.7552e-07	0.3		1	1	0	2017	2017
NKILA	DisGeNet	Liver carcinoma	C2239176	105416157		NF-kappaB interacting lncRNA		1	0.711	0.423		0.3		1	1	0	2018	2018
CDCA2	DisGeNet	Liver carcinoma	C2239176	157313	Q69YH5	cell division cycle associated 2		1	0.751	0.192	1.5175e-11	0.3		1	1	0	2017	2017
LRAT	DisGeNet	Liver carcinoma	C2239176	9227	O95237	lecithin retinol acyltransferase		22	0.608	0.654	0.028354	0.3		1	1	0	2017	2017
PNPT1	DisGeNet	Liver carcinoma	C2239176	87178	Q8TCS8	polyribonucleotide nucleotidyltransferase 1	Enzyme	9	0.653	0.462	0.00040072	0.3		1	1	0	2012	2012
RNF157	DisGeNet	Liver carcinoma	C2239176	114804	Q96PX1	ring finger protein 157	Enzyme	1	1	0.077	6.3025e-09	0.3		1	1	0	2017	2017
INMT	DisGeNet	Liver carcinoma	C2239176	11185	O95050	indolethylamine N-methyltransferase	Enzyme	2	0.89	0.154	0.0033238	0.3		1	1	0	2017	2017
USP2	DisGeNet	Liver carcinoma	C2239176	9099	O75604	ubiquitin specific peptidase 2	Enzyme	1	0.682	0.462	0.0006905	0.3		1	1	0	2011	2011
CKAP2L	DisGeNet	Liver carcinoma	C2239176	150468	Q8IYA6	cytoskeleton associated protein 2 like		3	0.666	0.577	0.00015885	0.3		1	1	0	2017	2017
KIF18B	DisGeNet	Liver carcinoma	C2239176	146909	Q86Y91	kinesin family member 18B	Cellular structure	1	0.839	0.192	0.002309	0.3		1	1	0	2017	2017
KIF2C	DisGeNet	Liver carcinoma	C2239176	11004	Q99661	kinesin family member 2C	Cellular structure	3	0.666	0.308	2.5765e-05	0.3		1	1	0	2017	2017
ADD1	DisGeNet	Liver carcinoma	C2239176	118	P35611	adducin 1	Cellular structure	3	0.612	0.615	0.9883	0.3		1	1	0	2009	2009
TSLP	DisGeNet	Liver carcinoma	C2239176	85480	Q969D9	thymic stromal lymphopoietin		12	0.486	0.808	0.0040357	0.3		1	1	0	2017	2017
AKR1C2	DisGeNet	Liver carcinoma	C2239176	1646	P52895	aldo-keto reductase family 1 member C2	Enzyme	20	0.608	0.577	6.8956e-11	0.3		1	1	0	2012	2012
DBH	DisGeNet	Liver carcinoma	C2239176	1621	P09172	dopamine beta-hydroxylase		16	0.511	0.846	3.3352e-10	0.3		1	1	0	2017	2017
PRDX6	DisGeNet	Liver carcinoma	C2239176	9588	P30041	peroxiredoxin 6	Enzyme	12	0.572	0.731	4.8237e-05	0.3		1	1	0	2012	2012
COLEC10	DisGeNet	Liver carcinoma	C2239176	10584	Q9Y6Z7	collectin subfamily member 10	Surfactant	3	0.621	0.692	0.0026167	0.3		1	1	0	2017	2017
TIMD4	DisGeNet	Liver carcinoma	C2239176	91937	Q96H15	T cell immunoglobulin and mucin domain containing 4		3	0.644	0.654	2.6444e-10	0.3		1	1	0	2017	2017
CETP	DisGeNet	Liver carcinoma	C2239176	1071	P11597	cholesteryl ester transfer protein		23	0.512	0.731	1.1892e-23	0.3		1	1	0	2017	2017
LILRB5	DisGeNet	Liver carcinoma	C2239176	10990	O75023	leukocyte immunoglobulin like receptor B5	Receptor	1	1	0.077	4.4944e-23	0.3		1	1	0	2017	2017
CCBE1	DisGeNet	Liver carcinoma	C2239176	147372	Q6UXH8	collagen and calcium binding EGF domains 1	Calcium-binding protein	11	0.585	0.769	1.5315e-07	0.3		1	1	0	2017	2017
COX7B2	DisGeNet	Liver carcinoma	C2239176	170712	Q8TF08	cytochrome c oxidase subunit 7B2		2	0.931	0.154		0.3		1	1	0	2017	2017
CDCA8	DisGeNet	Liver carcinoma	C2239176	55143	Q53HL2	cell division cycle associated 8		3	0.659	0.5	0.0071651	0.3		1	1	0	2017	2017
CYP39A1	DisGeNet	Liver carcinoma	C2239176	51302	Q9NYL5	cytochrome P450 family 39 subfamily A member 1		1	0.736	0.231	3.8748e-16	0.3		1	1	0	2017	2017
PZP	DisGeNet	Liver carcinoma	C2239176	5858	P20742	PZP alpha-2-macroglobulin like	Enzyme modulator	8	0.705	0.423	6.8173e-36	0.3		1	1	0	2017	2017
AADAT	DisGeNet	Liver carcinoma	C2239176	51166	Q8N5Z0	aminoadipate aminotransferase	Enzyme	2	0.76	0.269	0.14641	0.3		1	1	0	2017	2017
ORC1	DisGeNet	Liver carcinoma	C2239176	4998	Q13415	origin recognition complex subunit 1	Nucleic acid binding	11	0.595	0.654	1.7297e-14	0.3		1	1	0	2017	2017
RRM1	DisGeNet	Liver carcinoma	C2239176	6240	P23921	ribonucleotide reductase catalytic subunit M1	Enzyme	14	0.552	0.692	1	0.3		1	1	0	2007	2007
MSH5	DisGeNet	Liver carcinoma	C2239176	4439	O43196	mutS homolog 5	Nucleic acid binding	3	0.641	0.692	3.2035e-11	0.3		1	1	0	2017	2017
PPP1R1A	DisGeNet	Liver carcinoma	C2239176	5502	Q13522	protein phosphatase 1 regulatory inhibitor subunit 1A	Enzyme modulator	11	0.559	0.692	0.021894	0.3		1	1	0	2004	2004
CSRNP1	DisGeNet	Liver carcinoma	C2239176	64651	Q96S65	cysteine and serine rich nuclear protein 1		3	0.805	0.269	0.34269	0.3		1	1	0	2017	2017
C14orf180	DisGeNet	Liver carcinoma	C2239176	400258	Q8N912	chromosome 14 open reading frame 180		1	1	0.077	0.0043821	0.3		1	1	0	2017	2017
SLC26A6	DisGeNet	Liver carcinoma	C2239176	65010	Q9BXS9	solute carrier family 26 member 6	Ion channel	1	0.695	0.5	9.897e-13	0.3		1	1	0	2017	2017
LETM1	DisGeNet	Liver carcinoma	C2239176	3954	O95202	leucine zipper and EF-hand containing transmembrane protein 1	Transporter	40	0.545	0.692	1.2141e-06	0.3		1	1	0	2013	2013
LCAT	DisGeNet	Liver carcinoma	C2239176	3931	P04180	lecithin-cholesterol acyltransferase	Enzyme	4	0.588	0.654	0.08102	0.3		1	1	0	2017	2017
XAGE1B	DisGeNet	Liver carcinoma	C2239176	653067	Q9HD64	X antigen family member 1B		1	0.743	0.231		0.3		1	1	0	2017	2017
FAM72B	DisGeNet	Liver carcinoma	C2239176	653820	Q86X60	family with sequence similarity 72 member B		1	0.705	0.385	0.0013854	0.3		1	1	0	2017	2017
FAM180A	DisGeNet	Liver carcinoma	C2239176	389558	Q6UWF9	family with sequence similarity 180 member A		3	0.89	0.115	0.0010025	0.3		1	1	0	2017	2017
PYGL	DisGeNet	Liver carcinoma	C2239176	5836	P06737	glycogen phosphorylase L	Enzyme	9	0.705	0.423	1.71e-17	0.3		1	1	0	1987	1987
PLAC8	DisGeNet	Liver carcinoma	C2239176	51316	Q9NZF1	placenta associated 8		2	0.641	0.654	0.11953	0.3		1	1	0	2017	2017
TMEM70	DisGeNet	Liver carcinoma	C2239176	54968	Q9BUB7	transmembrane protein 70		9	0.636	0.654	0.029285	0.3		1	1	0	2017	2017
FANCI	DisGeNet	Liver carcinoma	C2239176	55215	Q9NVI1	FA complementation group I		11	0.543	0.731	8.9116e-37	0.3		1	1	0	2017	2017
NEIL3	DisGeNet	Liver carcinoma	C2239176	55247	Q8TAT5	nei like DNA glycosylase 3	Enzyme	1	0.729	0.462	1.522e-09	0.3		1	1	0	2017	2017
LRRC59	DisGeNet	Liver carcinoma	C2239176	55379	Q96AG4	leucine rich repeat containing 59		8	0.705	0.5	0.43432	0.3		1	1	0	2019	2019
PKP1	DisGeNet	Liver carcinoma	C2239176	5317	Q13835	plakophilin 1	Cellular structure	2	0.659	0.462	0.00058339	0.3		1	1	0	2012	2012
ASF1B	DisGeNet	Liver carcinoma	C2239176	55723	Q9NVP2	anti-silencing function 1B histone chaperone	Nucleic acid binding	3	0.769	0.269	6.3325e-05	0.3		1	1	0	2017	2017
EAF2	DisGeNet	Liver carcinoma	C2239176	55840	Q96CJ1	ELL associated factor 2		6	0.695	0.538	2.2166e-07	0.3		1	1	0	2010	2010
SERPINA4	DisGeNet	Liver carcinoma	C2239176	5267	P29622	serpin family A member 4	Enzyme modulator	3	0.641	0.654	9.7276e-09	0.3		1	1	0	2009	2009
PGD	DisGeNet	Liver carcinoma	C2239176	5226	P52209	phosphogluconate dehydrogenase	Enzyme	1	0.576	0.769	0.98788	0.3		1	1	0	2009	2009
PLXDC1	DisGeNet	Liver carcinoma	C2239176	57125	Q8IUK5	plexin domain containing 1		1	0.716	0.385	1.3423e-07	0.3		1	1	0	2017	2017
CLTRN	DisGeNet	Liver carcinoma	C2239176	57393	Q9HBJ8	collectrin, amino acid transport regulator		2	0.839	0.269	0.00011309	0.3		1	1	0	2017	2017
SPC25	DisGeNet	Liver carcinoma	C2239176	57405	Q9HBM1	SPC25 component of NDC80 kinetochore complex		1	0.729	0.346	0.025506	0.3		1	1	0	2017	2017
MIR520B	DisGeNet	Liver carcinoma	C2239176	574473		microRNA 520b		1	0.743	0.115		0.3		1	1	0	2018	2018
GPR158	DisGeNet	Liver carcinoma	C2239176	57512	Q5T848	G protein-coupled receptor 158	G-protein coupled receptor	3	0.678	0.423	0.00055056	0.3		1	1	0	2017	2017
GBA3	DisGeNet	Liver carcinoma	C2239176	57733	Q9H227	glucosylceramidase beta 3 (gene/pseudogene)	Enzyme	11	0.705	0.538		0.3		1	1	0	2017	2017
SLC22A10	DisGeNet	Liver carcinoma	C2239176	387775	Q63ZE4	solute carrier family 22 member 10		8	0.769	0.308	1.8871e-19	0.3		1	2	0	2017	2019
CENPW	DisGeNet	Liver carcinoma	C2239176	387103	Q5EE01	centromere protein W		1	0.839	0.231	0.40523	0.3		1	1	0	2017	2017
KIF11	DisGeNet	Liver carcinoma	C2239176	3832	P52732	kinesin family member 11	Cellular structure	6	0.56	0.769	1	0.3		1	1	0	2017	2017
CENPU	DisGeNet	Liver carcinoma	C2239176	79682	Q71F23	centromere protein U		1	0.695	0.346	5.7948e-08	0.3		1	1	0	2017	2017
DIPK2B	DisGeNet	Liver carcinoma	C2239176	79742	Q9H7Y0	divergent protein kinase domain 2B		3	0.861	0.269	3.2801e-05	0.3		1	1	0	2017	2017
FBXL18	DisGeNet	Liver carcinoma	C2239176	80028	Q96ME1	F-box and leucine rich repeat protein 18		1	0.861	0.115	0.00015442	0.3		1	1	0	2017	2017
MOGAT2	DisGeNet	Liver carcinoma	C2239176	80168	Q3SYC2	monoacylglycerol O-acyltransferase 2	Enzyme	1	0.839	0.192	0.010537	0.3		1	1	0	2017	2017
TEDC2	DisGeNet	Liver carcinoma	C2239176	80178	Q7L2K0	tubulin epsilon and delta complex 2		1	1	0.077	7.1044e-12	0.3		1	1	0	2017	2017
PHLDA1	DisGeNet	Liver carcinoma	C2239176	22822	Q8WV24	pleckstrin homology like domain family A member 1		6	0.647	0.462	0.79833	0.3		1	1	0	2017	2017
FDFT1	DisGeNet	Liver carcinoma	C2239176	2222	P37268	farnesyl-diphosphate farnesyltransferase 1		19	0.621	0.615	4.0998e-15	0.3		1	1	0	2011	2011
CDT1	DisGeNet	Liver carcinoma	C2239176	81620	Q9H211	chromatin licensing and DNA replication factor 1		6	0.597	0.731	2.5825e-10	0.3		1	1	0	2017	2017
ETFA	DisGeNet	Liver carcinoma	C2239176	2108	P13804	electron transfer flavoprotein subunit alpha	Enzyme	12	0.508	0.731	0.0029217	0.3		1	1	0	2012	2012
CDC45	DisGeNet	Liver carcinoma	C2239176	8318	O75419	cell division cycle 45	Nucleic acid binding	4	0.588	0.692	4.6237e-05	0.3		1	1	0	2017	2017
PITPNM3	DisGeNet	Liver carcinoma	C2239176	83394	Q9BZ71	PITPNM family member 3	Enzyme	4	0.705	0.385	0.99992	0.3		1	1	0	2017	2017
PLVAP	DisGeNet	Liver carcinoma	C2239176	83483	Q9BX97	plasmalemma vesicle associated protein		3	0.695	0.538	2.3021e-06	0.3		1	1	0	2017	2017
ANGPTL6	DisGeNet	Liver carcinoma	C2239176	83854	Q8NI99	angiopoietin like 6	Signaling	2	0.656	0.462	2.3705e-08	0.3		1	1	0	2017	2017
MRO	DisGeNet	Liver carcinoma	C2239176	83876	Q9BYG7	maestro		2	0.729	0.346	1.7975e-06	0.3		1	1	0	2017	2017
SRPX	DisGeNet	Liver carcinoma	C2239176	8406	P78539	sushi repeat containing protein X-linked		1	0.653	0.577	0.0030756	0.3		1	1	0	2017	2017
GABRD	DisGeNet	Liver carcinoma	C2239176	2563	O14764	gamma-aminobutyric acid type A receptor subunit delta	Ion channel	8	0.558	0.692	0.99345	0.3		1	1	0	2017	2017
MBTPS2	DisGeNet	Liver carcinoma	C2239176	51360	O43462	membrane bound transcription factor peptidase, site 2	Enzyme	12	0.513	0.769	0.99752	0.3		1	1	0	2004	2004
KCNN2	DisGeNet	Liver carcinoma	C2239176	3781	Q9H2S1	potassium calcium-activated channel subfamily N member 2	Ion channel	5	0.769	0.385	0.99099	0.3		1	1	0	2017	2017
FAM111B	DisGeNet	Liver carcinoma	C2239176	374393	Q6SJ93	family with sequence similarity 111 member B		8	0.691	0.423	0.098549	0.3		1	1	0	2017	2017
ITIH3	DisGeNet	Liver carcinoma	C2239176	3699	Q06033	inter-alpha-trypsin inhibitor heavy chain 3	Enzyme modulator	3	0.769	0.231	1.4628e-13	0.3		1	1	0	2009	2009
IGFALS	DisGeNet	Liver carcinoma	C2239176	3483	P35858	insulin like growth factor binding protein acid labile subunit	Receptor	10	0.511	0.846	5.4379e-11	0.3		1	1	0	2017	2017
IGBP1	DisGeNet	Liver carcinoma	C2239176	3476	P78318	immunoglobulin binding protein 1	Immune response	10	0.641	0.692	0.98274	0.3		1	1	0	2011	2011
CLEC4G	DisGeNet	Liver carcinoma	C2239176	339390	Q6UXB4	C-type lectin domain family 4 member G		1	0.821	0.154	9.3088e-06	0.3		1	1	0	2017	2017
HSD3B2	DisGeNet	Liver carcinoma	C2239176	3284	P26439	hydroxy-delta-5-steroid dehydrogenase, 3 beta- and steroid delta-isomerase 2	Enzyme	15	0.582	0.5	7.176e-08	0.3		1	1	0	2009	2009
EHD3	DisGeNet	Liver carcinoma	C2239176	30845	Q9NZN3	EH domain containing 3	Enzyme modulator	6	0.729	0.308	0.042234	0.3		1	1	0	2017	2017
TK1	DisGeNet	Liver carcinoma	C2239176	7083	P04183	thymidine kinase 1	Kinase	8	0.592	0.538	0.13731	0.3		1	1	0	2017	2017
WDR62	DisGeNet	Liver carcinoma	C2239176	284403	O43379	WD repeat domain 62		14	0.597	0.615	2.3562e-23	0.3		1	1	0	2017	2017
INS-IGF2	DisGeNet	Liver carcinoma	C2239176	723961	F8WCM5	INS-IGF2 readthrough		1	0.633	0.5	0.055811	0.3		1	1	0	2017	2017
GPM6A	DisGeNet	Liver carcinoma	C2239176	2823	P51674	glycoprotein M6A	Cellular structure	2	0.729	0.423	0.98962	0.3		1	1	0	2017	2017
UBE2E2	DisGeNet	Liver carcinoma	C2239176	7325	Q96LR5	ubiquitin conjugating enzyme E2 E2		3	0.695	0.423	0.96378	0.3		1	1	0	2017	2017
OLFML2B	DisGeNet	Liver carcinoma	C2239176	25903	Q68BL8	olfactomedin like 2B	Cellular structure	2	0.861	0.115	3.6491e-15	0.3		1	1	0	2017	2017
PAMR1	DisGeNet	Liver carcinoma	C2239176	25891	Q6UXH9	peptidase domain containing associated with muscle regeneration 1	Enzyme	2	0.76	0.538	6.2624e-32	0.3		1	1	0	2017	2017
DNASE1L3	DisGeNet	Liver carcinoma	C2239176	1776	Q13609	deoxyribonuclease 1 like 3		10	0.575	0.769	3.0012e-05	0.3		1	1	0	2017	2017
CTNNB1	MutPanning
TP53	MutPanning
AXIN1	MutPanning
ALB	MutPanning
ARID1A	MutPanning
RB1	MutPanning
ARID2	MutPanning
RPS6KA3	MutPanning
TSC2	MutPanning
BAP1	MutPanning
NFE2L2	MutPanning
PIK3CA	MutPanning
BRD7	MutPanning
IL6ST	MutPanning
TSC1	MutPanning
CDKN2A	MutPanning
EEF1A1	MutPanning
CDKN1A	MutPanning
ACVR2A	MutPanning
VCX	MutPanning
HNF1A	MutPanning
ERRFI1	MutPanning
TRAK1	MutPanning
PTEN	MutPanning
NUP153	MutPanning
THSD7B	MutPanning
SELPLG	MutPanning
PKHD1L1	MutPanning
FRAS1	MutPanning
KMT2D	MutPanning
CDKN1B	MutPanning
KEAP1	MutPanning
DYRK1A	MutPanning

## Sheet: LUAD (C0152013)
Gene	Source	Disease	Disease_id	Gene_id	UniProt	Gene_Full_Name	Protein_Class	N_diseases_g	DSI_g	DPI_g	pLI	Score_gda	EL_gda	EI_gda	N_PMIDs	N_SNPs_gda	First_Ref	Last_Ref
STK11	DisGeNet	Adenocarcinoma of lung (disorder)	C0152013	6794	Q15831	serine/threonine kinase 11	Kinase	39	0.435	0.808	0.9934	0.7		1	1	2	2002	2019
KRAS	DisGeNet	Adenocarcinoma of lung (disorder)	C0152013	3845	P01116	KRAS proto-oncogene, GTPase	Enzyme modulator	164	0.32	0.923	0.00078803	0.7		0.967	5	2	1990	2020
ALK	DisGeNet	Adenocarcinoma of lung (disorder)	C0152013	238	Q9UM73	ALK receptor tyrosine kinase	Kinase	45	0.396	0.846	3.2299e-06	0.7		0.977	8	6	2008	2020
EGFR	DisGeNet	Adenocarcinoma of lung (disorder)	C0152013	1956	P00533	epidermal growth factor receptor	Kinase	124	0.295	0.885	0.36837	0.7		0.978	2	7	1990	2020
ROS1	DisGeNet	Adenocarcinoma of lung (disorder)	C0152013	6098	P08922	ROS proto-oncogene 1, receptor tyrosine kinase	Kinase	9	0.439	0.885	1.6184e-72	0.7		1	1	1	2012	2020
BRAF	DisGeNet	Adenocarcinoma of lung (disorder)	C0152013	673	P15056	B-Raf proto-oncogene, serine/threonine kinase	Kinase	115	0.319	0.846	0.99995	0.7		1	2	14	2002	2019
FGFR3	DisGeNet	Adenocarcinoma of lung (disorder)	C0152013	2261	P22607	fibroblast growth factor receptor 3	Kinase	49	0.391	0.846	1.6432e-05	0.65		1	0	1	2013	2018
MAP2K1	DisGeNet	Adenocarcinoma of lung (disorder)	C0152013	5604	Q02750	mitogen-activated protein kinase kinase 1	Kinase	30	0.439	0.846	0.89669	0.65		0.857	1	6	2008	2019
CTNNB1	DisGeNet	Adenocarcinoma of lung (disorder)	C0152013	1499	P35222	catenin beta 1		130	0.303	0.885	0.99999	0.5		1	0	10	2001	2019
ERBB2	DisGeNet	Adenocarcinoma of lung (disorder)	C0152013	2064	P04626	erb-b2 receptor tyrosine kinase 2	Kinase	83	0.328	0.923	0.0059892	0.5		0.987	0	6	1989	2020
PIK3CA	DisGeNet	Adenocarcinoma of lung (disorder)	C0152013	5290	P42336	phosphatidylinositol-4,5-bisphosphate 3-kinase catalytic subunit alpha	Kinase	98	0.292	0.923	1	0.5		0.979	1	19	2010	2020
MYC	DisGeNet	Adenocarcinoma of lung (disorder)	C0152013	4609	P01106	MYC proto-oncogene, bHLH transcription factor	Transcription factor	91	0.344	0.923	0.99801	0.5		1	2	3	2008	2018
TP63	DisGeNet	Adenocarcinoma of lung (disorder)	C0152013	8626	Q9H3D4	tumor protein p63	Transcription factor	56	0.362	0.769	0.99728	0.5		0.929	1	5	2010	2017
HRAS	DisGeNet	Adenocarcinoma of lung (disorder)	C0152013	3265	P01112	HRas proto-oncogene, GTPase	Enzyme modulator	120	0.378	0.885	0.079774	0.5		0.923	1	9	1990	2016
CLPTM1L	DisGeNet	Adenocarcinoma of lung (disorder)	C0152013	81037	Q96KA5	CLPTM1 like	Enzyme	16	0.551	0.654	4.3885e-05	0.46		1	1	3	2009	2019
FGFR2	DisGeNet	Adenocarcinoma of lung (disorder)	C0152013	2263	P21802	fibroblast growth factor receptor 2	Kinase	93	0.38	0.808	0.99731	0.44		0.833	0	5	2008	2019
RAF1	DisGeNet	Adenocarcinoma of lung (disorder)	C0152013	5894	P04049	Raf-1 proto-oncogene, serine/threonine kinase	Kinase	48	0.418	0.885	0.85295	0.43		1	0	1	2014	2016
NRAS	DisGeNet	Adenocarcinoma of lung (disorder)	C0152013	4893	P01111	NRAS proto-oncogene, GTPase	Enzyme modulator	67	0.39	0.808	0.49009	0.42		1	0	2	2010	2016
BAP1	DisGeNet	Adenocarcinoma of lung (disorder)	C0152013	8314	Q92560	BRCA1 associated protein 1	Enzyme	108	0.454	0.731	0.99443	0.42		0.667	1	0	2015	2017
SOS1	DisGeNet	Adenocarcinoma of lung (disorder)	C0152013	6654	Q07889	SOS Ras/Rac guanine nucleotide exchange factor 1	Enzyme modulator	14	0.485	0.808	1	0.41		1	1	1	2016	2019
APC	DisGeNet	Adenocarcinoma of lung (disorder)	C0152013	324	P25054	APC regulator of WNT signaling pathway		95	0.373	0.962	1	0.41		1	0	1	2008	2018
ARAF	DisGeNet	Adenocarcinoma of lung (disorder)	C0152013	369	P10398	A-Raf proto-oncogene, serine/threonine kinase	Kinase	7	0.619	0.654	0.96322	0.41		1	0	2	2014	2016
AHR	DisGeNet	Adenocarcinoma of lung (disorder)	C0152013	196	P35869	aryl hydrocarbon receptor	Transcription factor	99	0.41	0.923	0.99999	0.4		1	1	0	1999	2018
KEAP1	DisGeNet	Adenocarcinoma of lung (disorder)	C0152013	9817	Q14145	kelch like ECH associated protein 1		29	0.475	0.808	0.00038766	0.4		1	0	0	2015	2020
ATM	DisGeNet	Adenocarcinoma of lung (disorder)	C0152013	472	Q13315	ATM serine/threonine kinase	Kinase	72	0.374	0.885	5.5884e-47	0.4		0.9	0	3	2009	2019
ERCC1	DisGeNet	Adenocarcinoma of lung (disorder)	C0152013	2067	P07992	ERCC excision repair 1, endonuclease non-catalytic subunit	Enzyme	42	0.445	0.846	1.5933e-07	0.4		1	1	0	2009	2019
TYMS	DisGeNet	Adenocarcinoma of lung (disorder)	C0152013	7298	P04818	thymidylate synthetase	Enzyme	67	0.425	0.846	0.72247	0.4		0.882	1	0	2006	2018
EPHA5	DisGeNet	Adenocarcinoma of lung (disorder)	C0152013	2044	P54756	EPH receptor A5	Kinase	3	0.626	0.615	7.2877e-05	0.4		1	0	2	2005	2005
EML4	DisGeNet	Adenocarcinoma of lung (disorder)	C0152013	27436	Q9HC35	EMAP like 4		10	0.569	0.577	0.00048242	0.4		0.98	2	0	2009	2019
TTF1	DisGeNet	Adenocarcinoma of lung (disorder)	C0152013	7270	Q15361	transcription termination factor 1		1	0.537	0.5	6.2102e-13	0.4		1	1	0	2009	2020
AKT1	DisGeNet	Adenocarcinoma of lung (disorder)	C0152013	207	P31749	AKT serine/threonine kinase 1	Kinase	109	0.311	0.962	0.9759	0.4		1	0	0	2008	2020
OGG1	DisGeNet	Adenocarcinoma of lung (disorder)	C0152013	4968	O15527	8-oxoguanine DNA glycosylase		45	0.453	0.808	3.9314e-12	0.38		1	1	0	1999	2019
MAPK14	DisGeNet	Adenocarcinoma of lung (disorder)	C0152013	1432	Q16539	mitogen-activated protein kinase 14	Kinase	24	0.379	0.923	0.37466	0.38		1	0	0	2011	2019
SFN	DisGeNet	Adenocarcinoma of lung (disorder)	C0152013	2810	P31947	stratifin	Chaperone	10	0.561	0.769	0.36544	0.38		1	1	0	2010	2019
SOX2	DisGeNet	Adenocarcinoma of lung (disorder)	C0152013	6657	P48431	SRY-box transcription factor 2	Transcription factor	40	0.405	0.808	0.70662	0.37		1	1	0	2011	2019
KDR	DisGeNet	Adenocarcinoma of lung (disorder)	C0152013	3791	P35968	kinase insert domain receptor	Kinase	53	0.378	0.885	0.99982	0.36		1	0	0	2001	2019
XRCC5	DisGeNet	Adenocarcinoma of lung (disorder)	C0152013	7520	P13010	X-ray repair cross complementing 5	Enzyme	3	0.554	0.808	0.99999	0.36		1	1	0	2007	2017
APEX1	DisGeNet	Adenocarcinoma of lung (disorder)	C0152013	328	P27695	apurinic/apyrimidinic endodeoxyribonuclease 1		38	0.458	0.846	1.9191e-07	0.35		1	1	0	2011	2018
ENO1	DisGeNet	Adenocarcinoma of lung (disorder)	C0152013	2023	P06733	enolase 1	Enzyme	57	0.481	0.885	1.914e-05	0.35		1	2	0	2010	2019
FOXO3	DisGeNet	Adenocarcinoma of lung (disorder)	C0152013	2309	O43524	forkhead box O3		10	0.431	0.808	0.98806	0.35		1	1	0	2010	2017
SFTPC	DisGeNet	Adenocarcinoma of lung (disorder)	C0152013	6440	P11686	surfactant protein C		15	0.556	0.692	0.00075276	0.34		0.8	1	0	2006	2019
WNK1	DisGeNet	Adenocarcinoma of lung (disorder)	C0152013	65125	Q9H4A3	WNK lysine deficient protein kinase 1	Kinase	14	0.416	0.846	1	0.34		1	0	0	2015	2019
FGFR4	DisGeNet	Adenocarcinoma of lung (disorder)	C0152013	2264	P22455	fibroblast growth factor receptor 4	Kinase	6	0.49	0.769	7.1917e-13	0.34		1	0	0	2005	2013
LATS2	DisGeNet	Adenocarcinoma of lung (disorder)	C0152013	26524	Q9NRM7	large tumor suppressor kinase 2	Kinase	15	0.554	0.654	0.98807	0.33		1	0	0	2014	2019
RPSA	DisGeNet	Adenocarcinoma of lung (disorder)	C0152013	3921	P08865	ribosomal protein SA	Nucleic acid binding	3	0.485	0.769	0.93037	0.33		1	1	0	2014	2017
ANXA1	DisGeNet	Adenocarcinoma of lung (disorder)	C0152013	301	P04083	annexin A1		23	0.442	0.885	1.2009e-07	0.33		1	1	0	1998	2018
AQP4	DisGeNet	Adenocarcinoma of lung (disorder)	C0152013	361	P55087	aquaporin 4	Ion channel	15	0.456	0.885	0.0022919	0.33		1	1	0	2011	2020
CDKN2B	DisGeNet	Adenocarcinoma of lung (disorder)	C0152013	1030	P42772	cyclin dependent kinase inhibitor 2B		13	0.417	0.769	0.0073369	0.33		1	0	1	2004	2014
HSPB1	DisGeNet	Adenocarcinoma of lung (disorder)	C0152013	3315	P04792	heat shock protein family B (small) member 1		47	0.436	0.808	2.7797e-07	0.33		1	1	0	2010	2019
RPL36A	DisGeNet	Adenocarcinoma of lung (disorder)	C0152013	6173	P83881	ribosomal protein L36a	Nucleic acid binding	1	0.656	0.385	0.42737	0.33		1	1	0	2015	2018
SOD2	DisGeNet	Adenocarcinoma of lung (disorder)	C0152013	6648	P04179	superoxide dismutase 2	Enzyme	285	0.379	0.923	0.15499	0.33		1	1	0	2009	2017
CREBBP	DisGeNet	Adenocarcinoma of lung (disorder)	C0152013	1387	Q92793	CREB binding protein		31	0.428	0.808	1	0.33		1	1	0	2016	2018
SHMT1	DisGeNet	Adenocarcinoma of lung (disorder)	C0152013	6470	P34896	serine hydroxymethyltransferase 1	Enzyme	21	0.566	0.654	1.275e-14	0.33		1	1	0	2016	2019
MLH1	DisGeNet	Adenocarcinoma of lung (disorder)	C0152013	4292	P40692	mutL homolog 1	Nucleic acid binding	31	0.399	0.808	3.41e-05	0.33		1	0	0	2011	2015
NCL	DisGeNet	Adenocarcinoma of lung (disorder)	C0152013	4691	P19338	nucleolin	Nucleic acid binding	2	0.509	0.808	0.99992	0.32		1	1	0	2012	2016
XPC	DisGeNet	Adenocarcinoma of lung (disorder)	C0152013	7508	Q01831	XPC complex subunit, DNA damage recognition and repair factor	Nucleic acid binding	22	0.504	0.808	3.6866e-11	0.32		1	2	0	2005	2016
CYP2A13	DisGeNet	Adenocarcinoma of lung (disorder)	C0152013	1553	Q16696	cytochrome P450 family 2 subfamily A member 13		3	0.695	0.462	8.6461e-07	0.32		1	1	0	2003	2013
ANXA5	DisGeNet	Adenocarcinoma of lung (disorder)	C0152013	308	P08758	annexin A5		16	0.458	0.769	3.7978e-15	0.32		1	1	0	2010	2018
LDHA	DisGeNet	Adenocarcinoma of lung (disorder)	C0152013	3939	P00338	lactate dehydrogenase A	Enzyme	15	0.507	0.808	0.069173	0.32		1	1	0	2016	2019
EPHA3	DisGeNet	Adenocarcinoma of lung (disorder)	C0152013	2042	P29320	EPH receptor A3	Kinase	11	0.497	0.692	1.1953e-05	0.32		1	0	0	2012	2015
TNFSF10	DisGeNet	Adenocarcinoma of lung (disorder)	C0152013	8743	P50591	TNF superfamily member 10	Signaling	49	0.413	0.885	0.13495	0.32		1	1	0	2007	2014
TNK2	DisGeNet	Adenocarcinoma of lung (disorder)	C0152013	10188	Q07912	tyrosine kinase non receptor 2	Kinase	11	0.623	0.538	8.22e-12	0.32		1	0	0	2014	2017
APOBEC3B	DisGeNet	Adenocarcinoma of lung (disorder)	C0152013	9582	Q9UH17	apolipoprotein B mRNA editing enzyme catalytic subunit 3B	Enzyme	21	0.547	0.731	5.2144e-16	0.32		1	1	0	2013	2015
NTRK2	DisGeNet	Adenocarcinoma of lung (disorder)	C0152013	4915	Q16620	neurotrophic receptor tyrosine kinase 2	Kinase	58	0.479	0.808	1	0.32		1	0	0	2011	2019
GAPDH	DisGeNet	Adenocarcinoma of lung (disorder)	C0152013	2597	P04406	glyceraldehyde-3-phosphate dehydrogenase	Enzyme	22	0.447	0.808	0.11388	0.32		1	1	0	2004	2019
TOP2A	DisGeNet	Adenocarcinoma of lung (disorder)	C0152013	7153	P11388	DNA topoisomerase II alpha		24	0.497	0.731	0.99086	0.32		1	1	0	2010	2017
RASA1	DisGeNet	Adenocarcinoma of lung (disorder)	C0152013	5921	P20936	RAS p21 protein activator 1	Enzyme modulator	32	0.481	0.885	1	0.32		1	1	0	2013	2016
ATR	DisGeNet	Adenocarcinoma of lung (disorder)	C0152013	545	Q13535	ATR serine/threonine kinase	Kinase	30	0.456	0.923	3.5177e-09	0.32		1	0	0	2017	2019
MS4A1	DisGeNet	Adenocarcinoma of lung (disorder)	C0152013	931	P11836	membrane spanning 4-domains A1	Receptor	10	0.411	0.846	5.0781e-05	0.31		1	1	0	2012	2019
RFC4	DisGeNet	Adenocarcinoma of lung (disorder)	C0152013	5984	P35249	replication factor C subunit 4	Enzyme	2	0.743	0.192	4.4992e-07	0.31		1	1	0	2016	2018
KPNA2	DisGeNet	Adenocarcinoma of lung (disorder)	C0152013	3838	P52292	karyopherin subunit alpha 2	Transporter	1	0.588	0.654	0.54133	0.31		1	1	0	2015	2016
KLF5	DisGeNet	Adenocarcinoma of lung (disorder)	C0152013	688	Q13887	Kruppel like factor 5	Nucleic acid binding	13	0.534	0.769	0.8181	0.31		1	1	0	2016	2018
ARG1	DisGeNet	Adenocarcinoma of lung (disorder)	C0152013	383	P05089	arginase 1	Enzyme	20	0.476	0.846	0.00035944	0.31		1	1	0	2016	2019
RRM2	DisGeNet	Adenocarcinoma of lung (disorder)	C0152013	6241	P31350	ribonucleotide reductase regulatory subunit M2	Enzyme	6	0.555	0.769	0.2964	0.31		1	1	0	2008	2016
KCNJ4	DisGeNet	Adenocarcinoma of lung (disorder)	C0152013	3761	P48050	potassium inwardly rectifying channel subfamily J member 4	Ion channel	3	0.805	0.385	0.9649	0.31		1	1	0	2019	2019
JUNB	DisGeNet	Adenocarcinoma of lung (disorder)	C0152013	3726	P17275	JunB proto-oncogene, AP-1 transcription factor subunit	Transcription factor	20	0.467	0.769	0.86299	0.31		1	1	0	2005	2014
NTRK3	DisGeNet	Adenocarcinoma of lung (disorder)	C0152013	4916	Q16288	neurotrophic receptor tyrosine kinase 3	Kinase	27	0.522	0.692	0.9983	0.31		1	0	1	2016	2016
TK1	DisGeNet	Adenocarcinoma of lung (disorder)	C0152013	7083	P04183	thymidine kinase 1	Kinase	8	0.592	0.538	0.13731	0.31		1	1	0	2016	2019
DDR2	DisGeNet	Adenocarcinoma of lung (disorder)	C0152013	4921	Q16832	discoidin domain receptor tyrosine kinase 2	Kinase	6	0.541	0.769	0.5503	0.31		1	1	0	2015	2015
NAA10	DisGeNet	Adenocarcinoma of lung (disorder)	C0152013	8260	P41227	N-alpha-acetyltransferase 10, NatA catalytic subunit	Enzyme	3	0.535	0.692	0.76179	0.31		1	1	0	2005	2016
TTN	DisGeNet	Adenocarcinoma of lung (disorder)	C0152013	7273	Q8WZ42	titin	Kinase	41	0.47	0.885	2.5582e-96	0.31		1	0	0	2019	2019
ULK1	DisGeNet	Adenocarcinoma of lung (disorder)	C0152013	8408	O75385	unc-51 like autophagy activating kinase 1	Kinase	2	0.564	0.769	0.99318	0.31		1	0	0	2017	2017
GOLM1	DisGeNet	Adenocarcinoma of lung (disorder)	C0152013	51280	Q8NBJ4	golgi membrane protein 1		1	0.56	0.692	9.6171e-09	0.31		1	1	0	2016	2018
CMTR2	DisGeNet	Adenocarcinoma of lung (disorder)	C0152013	55783	Q8IYT2	cap methyltransferase 2		4	0.722	0.462	5.3475e-10	0.31		1	1	0	2016	2016
TPI1	DisGeNet	Adenocarcinoma of lung (disorder)	C0152013	7167	P60174	triosephosphate isomerase 1	Enzyme	32	0.517	0.846	0.030193	0.31		1	1	0	2002	2016
LMNA	DisGeNet	Adenocarcinoma of lung (disorder)	C0152013	4000	P02545	lamin A/C		46	0.384	0.885	0.9994	0.31		1	1	0	2010	2017
PRKDC	DisGeNet	Adenocarcinoma of lung (disorder)	C0152013	5591	P78527	protein kinase, DNA-activated, catalytic subunit	Kinase	23	0.54	0.808	1	0.31		1	0	1	2015	2015
MNX1-AS1	DisGeNet	Adenocarcinoma of lung (disorder)	C0152013	645249		MNX1 antisense RNA 1 (head to head)		7	0.615	0.346		0.31		1	1	0	2017	2018
HNRNPA1	DisGeNet	Adenocarcinoma of lung (disorder)	C0152013	3178	P09651	heterogeneous nuclear ribonucleoprotein A1		13	0.529	0.885	0.99911	0.31		1	1	0	2016	2016
ERN1	DisGeNet	Adenocarcinoma of lung (disorder)	C0152013	2081	O75460	endoplasmic reticulum to nucleus signaling 1	Kinase	16	0.513	0.808	0.99027	0.31		1	0	1	2017	2017
PSAT1	DisGeNet	Adenocarcinoma of lung (disorder)	C0152013	29968	Q9Y617	phosphoserine aminotransferase 1		7	0.478	0.846	1.0621e-08	0.31		1	1	0	2016	2019
PRKD2	DisGeNet	Adenocarcinoma of lung (disorder)	C0152013	25865	Q9BZL6	protein kinase D2	Kinase	5	0.666	0.538	0.99995	0.31		1	0	0	2019	2019
EP300	DisGeNet	Adenocarcinoma of lung (disorder)	C0152013	2033	Q09472	E1A binding protein p300		40	0.459	0.846	1	0.31		1	1	0	2016	2017
HELLS	DisGeNet	Adenocarcinoma of lung (disorder)	C0152013	3070	Q9NRZ9	helicase, lymphoid specific		6	0.603	0.731	0.99979	0.31		1	1	0	2015	2016
ARHGAP35	DisGeNet	Adenocarcinoma of lung (disorder)	C0152013	2909	Q9NRY4	Rho GTPase activating protein 35		1	0.751	0.269	1	0.31		1	1	0	2016	2018
EPHA8	DisGeNet	Adenocarcinoma of lung (disorder)	C0152013	2046	P29322	EPH receptor A8	Kinase	5	0.686	0.346	1.834e-10	0.31		1	0	0	2013	2013
FASN	DisGeNet	Adenocarcinoma of lung (disorder)	C0152013	2194	P49327	fatty acid synthase	Enzyme	42	0.474	0.846	1	0.31		1	1	0	2016	2017
ERP29	DisGeNet	Adenocarcinoma of lung (disorder)	C0152013	10961	P30040	endoplasmic reticulum protein 29	Transporter	5	0.716	0.308	0.75108	0.31		1	1	0	2010	2019
FLT1	DisGeNet	Adenocarcinoma of lung (disorder)	C0152013	2321	P17948	fms related receptor tyrosine kinase 1	Kinase	39	0.419	0.846	0.99983	0.31		1	0	0	2011	2011
FASTK	DisGeNet	Adenocarcinoma of lung (disorder)	C0152013	10922	Q14296	Fas activated serine/threonine kinase	Kinase	1	0.617	0.615	0.0047199	0.31		1	0	1	2016	2016
TRPM6	DisGeNet	Adenocarcinoma of lung (disorder)	C0152013	140803	Q9BX84	transient receptor potential cation channel subfamily M member 6	Kinase	3	0.656	0.538	2.719e-10	0.3			0	1
TAF1L	DisGeNet	Adenocarcinoma of lung (disorder)	C0152013	138474	Q8IZX4	TATA-box binding protein associated factor 1 like	Epigenetic regulator	5	0.839	0.154	0.96182	0.3			0	0
VAV1	DisGeNet	Adenocarcinoma of lung (disorder)	C0152013	7409	P15498	vav guanine nucleotide exchange factor 1		9	0.556	0.769	0.99993	0.3		1	1	0	2016	2016
UCK2	DisGeNet	Adenocarcinoma of lung (disorder)	C0152013	7371	Q9BZX2	uridine-cytidine kinase 2	Kinase	3	0.663	0.462	0.72131	0.3		1	1	0	2016	2016
EIF2B1	DisGeNet	Adenocarcinoma of lung (disorder)	C0152013	1967	Q14232	eukaryotic translation initiation factor 2B subunit alpha		3	0.663	0.538	7.615e-05	0.3		1	1	0	2016	2016
AHCY	DisGeNet	Adenocarcinoma of lung (disorder)	C0152013	191	P23526	adenosylhomocysteinase	Enzyme	16	0.582	0.692	0.035922	0.3		1	1	0	2016	2016
CSNK1E	DisGeNet	Adenocarcinoma of lung (disorder)	C0152013	1454	P49674	casein kinase 1 epsilon		3	0.619	0.615	0.99926	0.3			0	0
TF	DisGeNet	Adenocarcinoma of lung (disorder)	C0152013	7018	P02787	transferrin	Enzyme	47	0.527	0.846	4.1001e-08	0.3		1	1	0	2010	2010
AURKC	DisGeNet	Adenocarcinoma of lung (disorder)	C0152013	6795	Q9UQB9	aurora kinase C	Kinase	6	0.736	0.308	0.077907	0.3			0	0
MRPS5	DisGeNet	Adenocarcinoma of lung (disorder)	C0152013	64969	P82675	mitochondrial ribosomal protein S5	Nucleic acid binding	1	0.839	0.077	0.00036306	0.3		1	1	0	2016	2016
CCT5	DisGeNet	Adenocarcinoma of lung (disorder)	C0152013	22948	P48643	chaperonin containing TCP1 subunit 5	Chaperone	15	0.663	0.462	0.99928	0.3		1	1	0	2016	2016
SLC15A2	DisGeNet	Adenocarcinoma of lung (disorder)	C0152013	6565	Q16348	solute carrier family 15 member 2	Transporter	2	0.805	0.308	5.4803e-20	0.3		1	1	0	2016	2016
SLC19A1	DisGeNet	Adenocarcinoma of lung (disorder)	C0152013	6573	P41440	solute carrier family 19 member 1	Transporter	28	0.523	0.692	6.4655e-06	0.3		1	1	0	2016	2016
SMARCC1	DisGeNet	Adenocarcinoma of lung (disorder)	C0152013	6599	Q92922	SWI/SNF related, matrix associated, actin dependent regulator of chromatin subfamily c member 1	Enzyme	10	0.674	0.423	1	0.3		1	1	0	2016	2016
ALDOA	DisGeNet	Adenocarcinoma of lung (disorder)	C0152013	226	P04075	aldolase, fructose-bisphosphate A		12	0.631	0.615	0.0013228	0.3		1	1	0	2010	2010
SNRPG	DisGeNet	Adenocarcinoma of lung (disorder)	C0152013	6637	P62308	small nuclear ribonucleoprotein polypeptide G	Nucleic acid binding	1	0.89	0.115	0.80443	0.3		1	1	0	2016	2016
ACSL4	DisGeNet	Adenocarcinoma of lung (disorder)	C0152013	2182	O60488	acyl-CoA synthetase long chain family member 4	Enzyme	19	0.561	0.769	0.98103	0.3		1	1	0	2016	2016
ALB	DisGeNet	Adenocarcinoma of lung (disorder)	C0152013	213	P02768	albumin	Transporter	123	0.317	0.962	0.64329	0.3		1	1	0	2010	2010
SRM	DisGeNet	Adenocarcinoma of lung (disorder)	C0152013	6723	P19623	spermidine synthase	Enzyme	1	0.666	0.577	0.23479	0.3		1	1	0	2016	2016
FBL	DisGeNet	Adenocarcinoma of lung (disorder)	C0152013	2091	P22087	fibrillarin	Enzyme	7	0.572	0.654	0.99319	0.3		1	1	0	2016	2016
PAK5	DisGeNet	Adenocarcinoma of lung (disorder)	C0152013	57144	Q9P286	p21 (RAC1) activated kinase 5	Kinase	5	0.631	0.462	0.99977	0.3			0	0
NUDT21	DisGeNet	Adenocarcinoma of lung (disorder)	C0152013	11051	O43809	nudix hydrolase 21	Nucleic acid binding	1	0.682	0.231	0.98576	0.3		1	1	0	2016	2016
IPO4	DisGeNet	Adenocarcinoma of lung (disorder)	C0152013	79711	Q8TEX9	importin 4	Transporter	1	0.861	0.154	1.0269e-18	0.3		1	1	0	2016	2016
CSRP3	DisGeNet	Adenocarcinoma of lung (disorder)	C0152013	8048	P50461	cysteine and glycine rich protein 3	Cellular structure	15	0.572	0.731	0.00015859	0.3		1	1	0	2016	2016
PABPC4	DisGeNet	Adenocarcinoma of lung (disorder)	C0152013	8761	Q13310	poly(A) binding protein cytoplasmic 4		1	0.729	0.346	0.99905	0.3		1	1	0	2016	2016
SUCLG2	DisGeNet	Adenocarcinoma of lung (disorder)	C0152013	8801	Q96I99	succinate-CoA ligase GDP-forming subunit beta	Enzyme	6	0.78	0.308	5.7163e-14	0.3		1	1	0	2016	2016
EIF2B4	DisGeNet	Adenocarcinoma of lung (disorder)	C0152013	8890	Q9UI10	eukaryotic translation initiation factor 2B subunit delta		3	0.659	0.538	0.96117	0.3		1	1	0	2014	2014
EIF2B5	DisGeNet	Adenocarcinoma of lung (disorder)	C0152013	8893	Q13144	eukaryotic translation initiation factor 2B subunit epsilon		7	0.615	0.769	0.064171	0.3		1	1	0	2014	2014
LATS1	DisGeNet	Adenocarcinoma of lung (disorder)	C0152013	9113	O95835	large tumor suppressor kinase 1	Kinase	21	0.563	0.731	0.99987	0.3			0	1
SNORD22	DisGeNet	Adenocarcinoma of lung (disorder)	C0152013	9304		small nucleolar RNA, C/D box 22		1	0.89	0.115		0.3		1	1	0	2016	2016
NPM3	DisGeNet	Adenocarcinoma of lung (disorder)	C0152013	10360	O75607	nucleophosmin/nucleoplasmin 3	Chaperone	1	0.861	0.192	0.069498	0.3		1	1	0	2016	2016
SFXN1	DisGeNet	Adenocarcinoma of lung (disorder)	C0152013	94081	Q9H9B4	sideroflexin 1	Transporter	3	0.597	0.731	0.00097212	0.3		1	1	0	2016	2016
SLC4A7	DisGeNet	Adenocarcinoma of lung (disorder)	C0152013	9497	Q9Y6M7	solute carrier family 4 member 7	Transporter	1	0.716	0.423	0.73616	0.3		1	1	0	2016	2016
RCL1	DisGeNet	Adenocarcinoma of lung (disorder)	C0152013	10171	Q9Y2P8	RNA terminal phosphate cyclase like 1	Enzyme	1	0.792	0.192	0.059378	0.3		1	1	0	2016	2016
AATK	DisGeNet	Adenocarcinoma of lung (disorder)	C0152013	9625	Q6ZMQ8	apoptosis associated tyrosine kinase	Kinase	2	0.792	0.154	0.20634	0.3			0	0
TOMM40	DisGeNet	Adenocarcinoma of lung (disorder)	C0152013	10452	O96008	translocase of outer mitochondrial membrane 40	Transporter	12	0.59	0.538	0.99218	0.3		1	1	0	2016	2016
TNK1	DisGeNet	Adenocarcinoma of lung (disorder)	C0152013	8711	Q13470	tyrosine kinase non receptor 1	Kinase	1	0.769	0.269	2.6405e-08	0.3			0	0
SLC4A4	DisGeNet	Adenocarcinoma of lung (disorder)	C0152013	8671	Q9Y6R1	solute carrier family 4 member 4	Transporter	14	0.644	0.692	0.99722	0.3		1	1	0	2016	2016
ANP32A	DisGeNet	Adenocarcinoma of lung (disorder)	C0152013	8125	P39687	acidic nuclear phosphoprotein 32 family member A	Enzyme modulator	3	0.674	0.577	0.98961	0.3		1	1	0	2016	2016
CAMK4	DisGeNet	Adenocarcinoma of lung (disorder)	C0152013	814	Q16566	calcium/calmodulin dependent protein kinase IV	Kinase	5	0.621	0.654	0.50957	0.3			0	0
CAPG	DisGeNet	Adenocarcinoma of lung (disorder)	C0152013	822	P40121	capping actin protein, gelsolin like	Cellular structure	12	0.548	0.731	9.357e-14	0.3		1	1	0	2010	2010
PLK2	DisGeNet	Adenocarcinoma of lung (disorder)	C0152013	10769	Q9NYY3	polo like kinase 2	Kinase	17	0.575	0.808	0.9999	0.3			0	0
H2BC4	DisGeNet	Adenocarcinoma of lung (disorder)	C0152013	8347	P58876;P62807	H2B clustered histone 4	Nucleic acid binding	6	0.76	0.269	0.0038196	0.3		1	1	0	2016	2016
GRWD1	DisGeNet	Adenocarcinoma of lung (disorder)	C0152013	83743	Q9BQ67	glutamate rich WD repeat containing 1		1	0.931	0.077	0.00039721	0.3		1	1	0	2016	2016
NOP56	DisGeNet	Adenocarcinoma of lung (disorder)	C0152013	10528	O00567	NOP56 ribonucleoprotein	Nucleic acid binding	13	0.663	0.538	0.62098	0.3		1	1	0	2016	2016
DOT1L	DisGeNet	Adenocarcinoma of lung (disorder)	C0152013	84444	Q8TEK3	DOT1 like histone lysine methyltransferase	Epigenetic regulator	1	0.599	0.692	1	0.3		1	1	0	2016	2016
MYO18B	DisGeNet	Adenocarcinoma of lung (disorder)	C0152013	84700	Q8IUG5	myosin XVIIIB		10	0.628	0.615	1.0329e-31	0.3			0	1
PSKH2	DisGeNet	Adenocarcinoma of lung (disorder)	C0152013	85481	Q96QS6	protein serine kinase H2	Kinase	1	0.89	0.077	7.2081e-09	0.3			0	1
ATP5PD	DisGeNet	Adenocarcinoma of lung (disorder)	C0152013	10476	O75947	ATP synthase peripheral stalk subunit d	Transporter	2	0.78	0.346	0.00045999	0.3		1	1	0	2010	2010
SLK	DisGeNet	Adenocarcinoma of lung (disorder)	C0152013	9748	Q9H2G2	STE20 like kinase	Kinase	12	0.729	0.385	0.37441	0.3			0	0
IRAK2	DisGeNet	Adenocarcinoma of lung (disorder)	C0152013	3656	O43187	interleukin 1 receptor associated kinase 2	Kinase	1	0.722	0.385	2.6055e-19	0.3			0	0
MSH6	DisGeNet	Adenocarcinoma of lung (disorder)	C0152013	2956	P52701	mutS homolog 6	Nucleic acid binding	29	0.462	0.731	3.6705e-05	0.3		1	1	0	2011	2011
RPL10A	DisGeNet	Adenocarcinoma of lung (disorder)	C0152013	4736	P62906	ribosomal protein L10a	Nucleic acid binding	1	0.861	0.192	0.85357	0.3		1	1	0	2016	2016
NEK1	DisGeNet	Adenocarcinoma of lung (disorder)	C0152013	4750	Q96PY6	NIMA related kinase 1	Kinase	14	0.575	0.769	1.9084e-25	0.3			0	0
NPM1	DisGeNet	Adenocarcinoma of lung (disorder)	C0152013	4869	P06748	nucleophosmin 1	Chaperone	17	0.464	0.846	0.99816	0.3		1	1	0	2016	2016
RANGRF	DisGeNet	Adenocarcinoma of lung (disorder)	C0152013	29098	Q9HD47	RAN guanine nucleotide release factor		2	0.751	0.231	2.4357e-05	0.3		1	1	0	2016	2016
BZW2	DisGeNet	Adenocarcinoma of lung (disorder)	C0152013	28969	Q9Y6E2	basic leucine zipper and W2 domains 2	Enzyme	1	0.78	0.231	0.1048	0.3		1	1	0	2016	2016
KSR2	DisGeNet	Adenocarcinoma of lung (disorder)	C0152013	283455	Q6VAB6	kinase suppressor of ras 2	Kinase	4	0.743	0.231	1	0.3			0	0
GNG11	DisGeNet	Adenocarcinoma of lung (disorder)	C0152013	2791	P61952	G protein subunit gamma 11	Enzyme modulator	6	0.76	0.231	0.54709	0.3		1	1	0	2014	2014
PCBD1	DisGeNet	Adenocarcinoma of lung (disorder)	C0152013	5092	P61457	pterin-4 alpha-carbinolamine dehydratase 1	Enzyme	2	0.623	0.769	0.00033216	0.3		1	1	0	2016	2016
POLR1D	DisGeNet	Adenocarcinoma of lung (disorder)	C0152013	51082	P0DPB5;P0DPB6	RNA polymerase I and III subunit D	Enzyme	14	0.603	0.692	0.36357	0.3		1	1	0	2016	2016
STK39	DisGeNet	Adenocarcinoma of lung (disorder)	C0152013	27347	Q9UEW8	serine/threonine kinase 39	Kinase	3	0.67	0.5	0.99916	0.3		1	1	0	2016	2016
FKBP11	DisGeNet	Adenocarcinoma of lung (disorder)	C0152013	51303	Q9NYL4	FKBP prolyl isomerase 11		1	0.805	0.231	6.4642e-07	0.3		1	1	0	2016	2016
GUCY2F	DisGeNet	Adenocarcinoma of lung (disorder)	C0152013	2986	P51841	guanylate cyclase 2F, retinal	Kinase	4	0.821	0.231	1.0552e-13	0.3			0	0
HSD17B10	DisGeNet	Adenocarcinoma of lung (disorder)	C0152013	3028	Q99714	hydroxysteroid 17-beta dehydrogenase 10	Enzyme	3	0.656	0.538	0.93604	0.3		1	1	0	2010	2010
IRAK1	DisGeNet	Adenocarcinoma of lung (disorder)	C0152013	3654	P51617	interleukin 1 receptor associated kinase 1	Kinase	19	0.506	0.808	0.98774	0.3			0	0
EIF3E	DisGeNet	Adenocarcinoma of lung (disorder)	C0152013	3646	P60228	eukaryotic translation initiation factor 3 subunit E	Nucleic acid binding	1	0.633	0.423	0.05196	0.3		1	1	0	2016	2016
INSRR	DisGeNet	Adenocarcinoma of lung (disorder)	C0152013	3645	P14616	insulin receptor related receptor	Kinase	3	0.508	0.808	5.3976e-24	0.3			0	0
IMPDH2	DisGeNet	Adenocarcinoma of lung (disorder)	C0152013	3615	P12268	inosine monophosphate dehydrogenase 2	Enzyme	1	0.659	0.5	4.3635e-06	0.3		1	1	0	2016	2016
APOA1	DisGeNet	Adenocarcinoma of lung (disorder)	C0152013	335	P02647	apolipoprotein A1		59	0.429	0.885	0.00054909	0.3		1	1	0	2010	2010
IPO5	DisGeNet	Adenocarcinoma of lung (disorder)	C0152013	3843	O00410	importin 5	Enzyme modulator	2	0.805	0.231	1	0.3		1	1	0	2016	2016
MAP3K15	DisGeNet	Adenocarcinoma of lung (disorder)	C0152013	389840	Q6ZN16	mitogen-activated protein kinase kinase kinase 15		4	0.792	0.231	2.9348e-32	0.3			0	0
HMGB2	DisGeNet	Adenocarcinoma of lung (disorder)	C0152013	3148	P26583	high mobility group box 2	Nucleic acid binding	5	0.615	0.615	0.95087	0.3		1	2	0	2014	2016
HK2	DisGeNet	Adenocarcinoma of lung (disorder)	C0152013	3099	P52789	hexokinase 2	Kinase	3	0.515	0.769	0.0045893	0.3		1	1	0	2016	2016
HK1	DisGeNet	Adenocarcinoma of lung (disorder)	C0152013	3098	P19367	hexokinase 1	Kinase	18	0.542	0.731	0.91459	0.3		1	1	0	2016	2016
LMNB1	DisGeNet	Adenocarcinoma of lung (disorder)	C0152013	4001	P20700	lamin B1		9	0.564	0.731	0.55481	0.3		1	1	0	2016	2016
MOS	DisGeNet	Adenocarcinoma of lung (disorder)	C0152013	4342	P00540	MOS proto-oncogene, serine/threonine kinase	Kinase	1	0.617	0.5	0.58928	0.3			0	0
TAOK3	DisGeNet	Adenocarcinoma of lung (disorder)	C0152013	51347	Q9H2K8	TAO kinase 3	Kinase	2	0.792	0.269	0.99975	0.3			0	0
TRIM33	DisGeNet	Adenocarcinoma of lung (disorder)	C0152013	51592	Q9UPN9	tripartite motif containing 33		3	0.626	0.577	1	0.3			0	0
SGK2	DisGeNet	Adenocarcinoma of lung (disorder)	C0152013	10110	Q9HBY8	serum/glucocorticoid regulated kinase 2	Kinase	2	0.78	0.192	2.1934e-12	0.3			0	0
XRCC6	DisGeNet	Adenocarcinoma of lung (disorder)	C0152013	2547	P12956	X-ray repair cross complementing 6	Enzyme	1	0.552	0.769	0.99904	0.3		1	1	0	2016	2016
ALOX12B	DisGeNet	Adenocarcinoma of lung (disorder)	C0152013	242	O75342	arachidonate 12-lipoxygenase, 12R type	Enzyme	30	0.603	0.577	0.00075626	0.3		1	1	0	2018	2018
RPL27A	DisGeNet	Adenocarcinoma of lung (disorder)	C0152013	6157	P46776	ribosomal protein L27a	Nucleic acid binding	8	0.89	0.115	0.91072	0.3		1	1	0	2016	2016
ALOX5	DisGeNet	Adenocarcinoma of lung (disorder)	C0152013	240	P09917	arachidonate 5-lipoxygenase	Enzyme	64	0.447	0.885	1.2059e-06	0.3		1	1	0	2018	2018
MRPL12	DisGeNet	Adenocarcinoma of lung (disorder)	C0152013	6182	P52815	mitochondrial ribosomal protein L12	Nucleic acid binding	1	0.931	0.115	0.0032204	0.3		1	1	0	2016	2016
RRM1	DisGeNet	Adenocarcinoma of lung (disorder)	C0152013	6240	P23921	ribonucleotide reductase catalytic subunit M1	Enzyme	14	0.552	0.692	1	0.3		1	1	0	2016	2016
PIGN	DisGeNet	Adenocarcinoma of lung (disorder)	C0152013	23556	O95427	phosphatidylinositol glycan anchor biosynthesis class N	Extracellular structure	3	0.558	0.615	2.29e-21	0.3		1	1	0	2016	2016
SATB1	DisGeNet	Adenocarcinoma of lung (disorder)	C0152013	6304	Q01826	SATB homeobox 1	Transcription factor	1	0.525	0.769	0.99051	0.3		1	1	0	2016	2016
SRR	DisGeNet	Adenocarcinoma of lung (disorder)	C0152013	63826	Q9GZT4	serine racemase	Enzyme	3	0.617	0.692	0.0057964	0.3		1	1	0	2016	2016
RPL13A	DisGeNet	Adenocarcinoma of lung (disorder)	C0152013	23521	P40429	ribosomal protein L13a	Nucleic acid binding	1	0.769	0.231	0.83336	0.3		1	1	0	2016	2016
RRS1	DisGeNet	Adenocarcinoma of lung (disorder)	C0152013	23212	Q15050	ribosome biogenesis regulator 1 homolog	Nucleic acid binding	1	0.656	0.5	0.17712	0.3		1	1	0	2016	2016
GART	DisGeNet	Adenocarcinoma of lung (disorder)	C0152013	2618	P22102	phosphoribosylglycinamide formyltransferase, phosphoribosylglycinamide synthetase, phosphoribosylaminoimidazole synthetase	Enzyme	2	0.631	0.615	0.00027711	0.3		1	1	0	2016	2016
ALDH18A1	DisGeNet	Adenocarcinoma of lung (disorder)	C0152013	5832	P54886	aldehyde dehydrogenase 18 family member A1	Enzyme	6	0.551	0.769	0.00081212	0.3		1	1	0	2016	2016
NOP58	DisGeNet	Adenocarcinoma of lung (disorder)	C0152013	51602	Q9Y2X3	NOP58 ribonucleoprotein	Nucleic acid binding	1	0.931	0.077	0.003652	0.3		1	1	0	2016	2016
RPS6KA6	DisGeNet	Adenocarcinoma of lung (disorder)	C0152013	27330	Q9UK32	ribosomal protein S6 kinase A6	Kinase	2	0.686	0.385	0.9865	0.3			0	0
GAR1	DisGeNet	Adenocarcinoma of lung (disorder)	C0152013	54433	Q9NY12	GAR1 ribonucleoprotein	Nucleic acid binding	4	0.839	0.192	0.10049	0.3		1	1	0	2016	2016
EIF2AK1	DisGeNet	Adenocarcinoma of lung (disorder)	C0152013	27102	Q9BQI3	eukaryotic translation initiation factor 2 alpha kinase 1	Kinase	15	0.633	0.577	7.0148e-07	0.3			0	1
PPP3CA	DisGeNet	Adenocarcinoma of lung (disorder)	C0152013	5530	Q08209	protein phosphatase 3 catalytic subunit alpha		11	0.568	0.769	0.99988	0.3		1	1	0	2016	2016
STRBP	DisGeNet	Adenocarcinoma of lung (disorder)	C0152013	55342	Q96SI9	spermatid perinuclear RNA binding protein	Nucleic acid binding	2	0.839	0.269	0.99958	0.3		1	1	0	2016	2016
SCYL2	DisGeNet	Adenocarcinoma of lung (disorder)	C0152013	55681	Q6P3W7	SCY1 like pseudokinase 2	Kinase	1	1	0.038	0.077114	0.3			0	0
MSH3	DisGeNet	Adenocarcinoma of lung (disorder)	C0152013	4437	P20585	mutS homolog 3	Nucleic acid binding	17	0.474	0.769	7.4413e-31	0.3		1	1	0	2011	2011
RPS6KC1	DisGeNet	Adenocarcinoma of lung (disorder)	C0152013	26750	Q96S38	ribosomal protein S6 kinase C1	Kinase	3	0.821	0.231	0.001257	0.3			0	0
TIMM10	DisGeNet	Adenocarcinoma of lung (disorder)	C0152013	26519	P62072	translocase of inner mitochondrial membrane 10		2	0.89	0.077	0.0014821	0.3		1	1	0	2016	2016
EIF2AK2	DisGeNet	Adenocarcinoma of lung (disorder)	C0152013	5610	P19525	eukaryotic translation initiation factor 2 alpha kinase 2	Kinase	11	0.538	0.769	0.017643	0.3			0	0
PPAN	DisGeNet	Adenocarcinoma of lung (disorder)	C0152013	56342	Q9NQ55	peter pan homolog		1	0.729	0.577	1.7244e-12	0.3		1	1	0	2016	2016
GNPNAT1	DisGeNet	Adenocarcinoma of lung (disorder)	C0152013	64841	Q96EK6	glucosamine-phosphate N-acetyltransferase 1		1	0.89	0.115	0.012367	0.3		1	1	0	2016	2016
TP53	MutPanning
KRAS	MutPanning
KEAP1	MutPanning
EGFR	MutPanning
STK11	MutPanning
BRAF	MutPanning
U2AF1	MutPanning
RBM10	MutPanning
ZNF479	MutPanning
SETD2	MutPanning
NF1	MutPanning
POLR2A	MutPanning
SMARCA4	MutPanning
ATM	MutPanning
CLIP1	MutPanning
PIK3CA	MutPanning
CDKN2A	MutPanning
RB1	MutPanning
ZNF430	MutPanning
MGA	MutPanning
CTNNB1	MutPanning
ARID1A	MutPanning
DOT1L	MutPanning
HRNR	MutPanning
ARID2	MutPanning
ATF7IP	MutPanning
RPL5	MutPanning
MET	MutPanning

## Sheet: THCA (C0549473)
Gene	Source	Disease	Disease_id	Gene_id	UniProt	Gene_Full_Name	Protein_Class	N_diseases_g	DSI_g	DPI_g	pLI	Score_gda	EL_gda	EI_gda	N_PMIDs	N_SNPs_gda	First_Ref	Last_Ref
RET	DisGeNet	Thyroid carcinoma	C0549473	5979	P07949	ret proto-oncogene	Kinase	48	0.392	0.885	1	0.8		0.994	1	2	1991	2019
BRAF	DisGeNet	Thyroid carcinoma	C0549473	673	P15056	B-Raf proto-oncogene, serine/threonine kinase	Kinase	115	0.319	0.846	0.99995	0.6		0.99	6	0	2003	2019
TP53	DisGeNet	Thyroid carcinoma	C0549473	7157	P04637	tumor protein p53	Transcription factor	232	0.236	0.962	0.53235	0.6		0.955	1	0	1991	2019
TSHR	DisGeNet	Thyroid carcinoma	C0549473	7253	P16473	thyroid stimulating hormone receptor	G-protein coupled receptor	40	0.486	0.808	3.0447e-15	0.6		0.93	2	0	1992	2018
KRAS	DisGeNet	Thyroid carcinoma	C0549473	3845	P01116	KRAS proto-oncogene, GTPase	Enzyme modulator	164	0.32	0.923	0.00078803	0.59		1	1	0	1988	2016
HRAS	DisGeNet	Thyroid carcinoma	C0549473	3265	P01112	HRas proto-oncogene, GTPase	Enzyme modulator	120	0.378	0.885	0.079774	0.56		1	1	0	1988	2018
PTEN	DisGeNet	Thyroid carcinoma	C0549473	5728	P60484	phosphatase and tensin homolog	Enzyme	182	0.305	0.923	0.25651	0.5	strong	0.976	0	0	1997	2019
DICER1	DisGeNet	Thyroid carcinoma	C0549473	23405	Q9UPY3	dicer 1, ribonuclease III	Enzyme	25	0.446	0.846	1	0.45		1	0	0	2016	2019
PRKAR1A	DisGeNet	Thyroid carcinoma	C0549473	5573	P10644	protein kinase cAMP-dependent type I regulatory subunit alpha		36	0.401	0.846	0.99985	0.45		1	0	0	2002	2019
CXCL8	DisGeNet	Thyroid carcinoma	C0549473	3576	P10145	C-X-C motif chemokine ligand 8	Signaling	109	0.31	0.962	0.00027377	0.4		0.909	1	0	2014	2019
PPARG	DisGeNet	Thyroid carcinoma	C0549473	5468	P37231	peroxisome proliferator activated receptor gamma	Nuclear receptor	110	0.358	0.885	0.029194	0.4		1	1	0	2000	2018
SLC5A5	DisGeNet	Thyroid carcinoma	C0549473	6528	Q92911	solute carrier family 5 member 5	Transporter	27	0.499	0.769	0.0029492	0.4		0.976	2	0	1997	2020
TERT	DisGeNet	Thyroid carcinoma	C0549473	7015	O14746	telomerase reverse transcriptase	Enzyme	72	0.374	0.846	0.99046	0.4		1	1	1	2002	2020
PIK3CA	DisGeNet	Thyroid carcinoma	C0549473	5290	P42336	phosphatidylinositol-4,5-bisphosphate 3-kinase catalytic subunit alpha	Kinase	98	0.292	0.923	1	0.4		0.977	0	0	2005	2019
CCND1	DisGeNet	Thyroid carcinoma	C0549473	595	P24385	cyclin D1	Enzyme modulator	96	0.344	0.923	0.89057	0.38		1	1	0	1998	2019
MTOR	DisGeNet	Thyroid carcinoma	C0549473	2475	P42345	mechanistic target of rapamycin kinase	Kinase	68	0.343	0.885	1	0.38		1	0	0	2009	2018
HIF1A	DisGeNet	Thyroid carcinoma	C0549473	3091	Q16665	hypoxia inducible factor 1 subunit alpha	Transcription factor	89	0.327	0.923	0.9777	0.37		1	1	0	2003	2019
NCOA4	DisGeNet	Thyroid carcinoma	C0549473	8031	Q13772	nuclear receptor coactivator 4	Transcription factor	4	0.619	0.577	2.2037e-06	0.37		1	1	0	1996	2015
PTGS2	DisGeNet	Thyroid carcinoma	C0549473	5743	P35354	prostaglandin-endoperoxide synthase 2	Enzyme	239	0.314	0.962	0.99597	0.36		1	1	0	2002	2019
TNF	DisGeNet	Thyroid carcinoma	C0549473	7124	P01375	tumor necrosis factor	Signaling	340	0.231	0.962	0.8033	0.36		1	1	0	2003	2016
IL6	DisGeNet	Thyroid carcinoma	C0549473	3569	P05231	interleukin 6		270	0.248	0.962	0.31536	0.35		0.833	1	0	2009	2019
NRAS	DisGeNet	Thyroid carcinoma	C0549473	4893	P01111	NRAS proto-oncogene, GTPase	Enzyme modulator	67	0.39	0.808	0.49009	0.35		1	0	0	2010	2017
TPM3	DisGeNet	Thyroid carcinoma	C0549473	7170	P06753	tropomyosin 3	Cellular structure	39	0.49	0.808	0.0066522	0.34		1	1	0	2000	2019
RAP1GAP	DisGeNet	Thyroid carcinoma	C0549473	5909	P47736	RAP1 GTPase activating protein	Enzyme modulator	9	0.626	0.5	0.84376	0.34		0.75	1	0	2010	2012
CDKN1B	DisGeNet	Thyroid carcinoma	C0549473	1027	P46527	cyclin dependent kinase inhibitor 1B		54	0.409	0.769	0.62376	0.33	strong	1	1	0	2000	2010
CCL2	DisGeNet	Thyroid carcinoma	C0549473	6347	P13500	C-C motif chemokine ligand 2	Signaling	151	0.321	0.962	0.60786	0.33		1	1	0	2013	2019
ENPP2	DisGeNet	Thyroid carcinoma	C0549473	5168	Q13822	ectonucleotide pyrophosphatase/phosphodiesterase 2	Enzyme	7	0.582	0.769	0.0027913	0.32		1	1	0	2004	2015
TSC2	DisGeNet	Thyroid carcinoma	C0549473	7249	P49815	TSC complex subunit 2	Enzyme modulator	72	0.439	0.808	1	0.32		1	0	0	2015	2017
CDH1	DisGeNet	Thyroid carcinoma	C0549473	999	P12830	cadherin 1		73	0.401	0.808	0.14631	0.32		1	0	1	2007	2016
IL1B	DisGeNet	Thyroid carcinoma	C0549473	3553	P01584	interleukin 1 beta		231	0.276	0.962	0.13005	0.32		1	1	0	1992	2019
RXRA	DisGeNet	Thyroid carcinoma	C0549473	6256	P19793	retinoid X receptor alpha	Nuclear receptor	14	0.543	0.769	0.99852	0.31		1	1	0	2013	2014
CSF2	DisGeNet	Thyroid carcinoma	C0549473	1437	P04141	colony stimulating factor 2	Signaling	103	0.33	0.962	0.83468	0.31		1	1	0	2005	2015
PRDM2	DisGeNet	Thyroid carcinoma	C0549473	7799	Q13029	PR/SET domain 2		8	0.545	0.769	0.99996	0.31		1	1	0	2006	2006
CXCL10	DisGeNet	Thyroid carcinoma	C0549473	3627	P02778	C-X-C motif chemokine ligand 10	Signaling	33	0.378	0.885	0.36865	0.31		1	1	0	2015	2019
TCF7L1	DisGeNet	Thyroid carcinoma	C0549473	83439	Q9HCS4	transcription factor 7 like 1		5	0.666	0.462	0.36022	0.3		1	1	0	2014	2014
PTGES2	DisGeNet	Thyroid carcinoma	C0549473	80142	Q9H7Z7	prostaglandin E synthase 2	Enzyme	3	0.711	0.423	2.361e-09	0.3		1	1	0	2012	2012
PDGFA	DisGeNet	Thyroid carcinoma	C0549473	5154	P04085	platelet derived growth factor subunit A	Signaling	27	0.533	0.731	0.80842	0.3		1	1	0	2015	2015
TPR	DisGeNet	Thyroid carcinoma	C0549473	7175	P12270	translocated promoter region, nuclear basket protein		4	0.647	0.654	1	0.3		1	1	0	2014	2014
EPO	DisGeNet	Thyroid carcinoma	C0549473	2056	P01588	erythropoietin		90	0.381	0.885	0.01125	0.3		1	1	0	2006	2006
EPOR	DisGeNet	Thyroid carcinoma	C0549473	2057	P19235	erythropoietin receptor	Receptor	17	0.526	0.692	0.0101	0.3		1	1	0	2006	2006
IFNA2	DisGeNet	Thyroid carcinoma	C0549473	3440	P01563	interferon alpha 2		170	0.442	0.885		0.3		1	1	0	2008	2008
HPGD	DisGeNet	Thyroid carcinoma	C0549473	3248	P15428	15-hydroxyprostaglandin dehydrogenase		13	0.516	0.731	1.4357e-05	0.3		1	1	0	2001	2001
BRD4	DisGeNet	Thyroid carcinoma	C0549473	23476	O60885	bromodomain containing 4	Epigenetic regulator	42	0.446	0.885	1	0.3		1	1	0	2016	2016
MSH6	DisGeNet	Thyroid carcinoma	C0549473	2956	P52701	mutS homolog 6	Nucleic acid binding	29	0.462	0.731	3.6705e-05	0.3		1	1	0	2018	2018
BRAF	MutPanning
NRAS	MutPanning
HRAS	MutPanning
NUP93	MutPanning
KMT2C	MutPanning
JMJD1C	MutPanning
TP53	MutPanning
SHROOM3	MutPanning
CHEK2	MutPanning
BDP1	MutPanning
ARID1B	MutPanning
PPM1D	MutPanning
KMT2A	MutPanning
PTEN	MutPanning
DNMT3A	MutPanning
TCF7L1	MutPanning
EIF1AX	MutPanning

## Sheet: Schizophrenia (C0036341)
Disease	Disease_id	Gene	Source	Gene_id	UniProt	Gene_Full_Name	Protein_Class	N_diseases_g	DSI_g	DPI_g	pLI	Score_gda	EL_gda	EI_gda	N_PMIDs	N_SNPs_gda	First_Ref	Last_Ref
Schizophrenia	C0036341	AKT1	DisGeNet	207	P31749	AKT serine/threonine kinase 1	Kinase	109	0.311	0.962	0.9759	0.9	limited	0.865	5	0	2001	2019
Schizophrenia	C0036341	MAGI2	DisGeNet	9863	Q86UL8	membrane associated guanylate kinase, WW and PDZ domain containing 2		20	0.579	0.654	0.99943	0.85		1	3	2	2008	2018
Schizophrenia	C0036341	TCF4	DisGeNet	6925	P15884	transcription factor 4	Transcription factor	47	0.464	0.846	0.99981	0.7		1	4	9	1999	2019
Schizophrenia	C0036341	CSMD1	DisGeNet	64478	Q96PZ7	CUB and Sushi multiple domains 1		18	0.61	0.5	1	0.7		1	5	8	2011	2020
Schizophrenia	C0036341	SHANK3	DisGeNet	85358	Q9BYB0	SH3 and multiple ankyrin repeat domains 3		19	0.55	0.731	1	0.7		1	0	1	2010	2019
Schizophrenia	C0036341	NOS1	DisGeNet	4842	P29475	nitric oxide synthase 1		89	0.408	0.885	1	0.7		0.964	1	2	1995	2019
Schizophrenia	C0036341	NRXN1	DisGeNet	9378	P58400;Q9ULB1	neurexin 1		20	0.581	0.692	0.99964	0.7		0.932	3	1	2008	2019
Schizophrenia	C0036341	SRR	DisGeNet	63826	Q9GZT4	serine racemase	Enzyme	3	0.617	0.692	0.0057964	0.7		0.75	4	1	2005	2019
Schizophrenia	C0036341	RELN	DisGeNet	5649	P78509	reelin		34	0.515	0.731	1	0.7		0.909	4	1	1998	2020
Schizophrenia	C0036341	HTR2A	DisGeNet	3356	P28223	5-hydroxytryptamine receptor 2A	G-protein coupled receptor	60	0.473	0.846	0.51124	0.7		0.895	2	0	1992	2019
Schizophrenia	C0036341	GRIN2B	DisGeNet	2904	Q13224	glutamate ionotropic receptor NMDA type subunit 2B	Ion channel	28	0.51	0.692	1	0.7		0.972	1	1	2000	2020
Schizophrenia	C0036341	CHRNA7	DisGeNet	1139	P36544;Q494W8	cholinergic receptor nicotinic alpha 7 subunit	Ion channel	68	0.532	0.654	0.00041549	0.7		0.75	4	0	1998	2019
Schizophrenia	C0036341	RTN4R	DisGeNet	65078	Q9BZR6	reticulon 4 receptor		1	0.595	0.692	0.95882	0.67		0.857	3	7	2004	2017
Schizophrenia	C0036341	SP4	DisGeNet	6671	Q02446	Sp4 transcription factor	Nucleic acid binding	5	0.711	0.423	0.99288	0.66		1	1	2	2005	2019
Schizophrenia	C0036341	SETD1A	DisGeNet	9739	O15047	SET domain containing 1A, histone lysine methyltransferase		4	0.619	0.615	1	0.65	moderate	1	2	5	2014	2019
Schizophrenia	C0036341	SYNGAP1	DisGeNet	8831	Q96PV0	synaptic Ras GTPase activating protein 1	Enzyme modulator	13	0.584	0.577	1	0.63		1	1	2	2009	2019
Schizophrenia	C0036341	PPP3R1	DisGeNet	5534	P63098	protein phosphatase 3 regulatory subunit B, alpha		3	0.682	0.538	0.41481	0.63		1	1	1	2003	2018
Schizophrenia	C0036341	MDK	DisGeNet	4192	P21741	midkine	Signaling	16	0.494	0.808	0.23005	0.62		1	1	1	2004	2019
Schizophrenia	C0036341	NRG3	DisGeNet	10718	P56975	neuregulin 3	Signaling	2	0.67	0.615	0.10947	0.6		0.786	1	0	2008	2020
Schizophrenia	C0036341	NR4A2	DisGeNet	4929	P43354	nuclear receptor subfamily 4 group A member 2	Nuclear receptor	25	0.529	0.846	0.99959	0.6		0.8	5	0	1999	2020
Schizophrenia	C0036341	GSK3B	DisGeNet	2932	P49841	glycogen synthase kinase 3 beta	Kinase	51	0.43	0.846	0.95571	0.6		0.88	2	0	2003	2020
Schizophrenia	C0036341	GRM5	DisGeNet	2915	P41594	glutamate metabotropic receptor 5	G-protein coupled receptor	50	0.525	0.846	0.99872	0.6		1	3	0	2001	2020
Schizophrenia	C0036341	APOE	DisGeNet	348	P02649	apolipoprotein E		115	0.338	0.962	0.0018685	0.6		0.78	1	0	1995	2019
Schizophrenia	C0036341	CNR1	DisGeNet	1268	P21554	cannabinoid receptor 1	G-protein coupled receptor	115	0.446	0.808	0.50652	0.6		0.951	1	0	2000	2019
Schizophrenia	C0036341	ZDHHC8	DisGeNet	29801	Q9ULC8	zinc finger DHHC-type palmitoyltransferase 8		1	0.769	0.346	0.85288	0.6		0.2	5	0	2004	2017
Schizophrenia	C0036341	SLC6A3	DisGeNet	6531	Q01959	solute carrier family 6 member 3	Transporter	58	0.453	0.885	0.99758	0.6		0.964	1	0	1993	2020
Schizophrenia	C0036341	PPP1R1B	DisGeNet	84152	Q9UD71	protein phosphatase 1 regulatory inhibitor subunit 1B	Enzyme modulator	14	0.617	0.5	0.24098	0.6		1	5	0	2006	2019
Schizophrenia	C0036341	DTNBP1	DisGeNet	84062	Q96EV8	dystrobrevin binding protein 1		15	0.588	0.615	6.8375e-06	0.6		0.948	1	0	2002	2019
Schizophrenia	C0036341	KMO	DisGeNet	8564	O15229	kynurenine 3-monooxygenase		6	0.674	0.615	4.7825e-05	0.6		0.8	5	0	2006	2018
Schizophrenia	C0036341	DISC1	DisGeNet	27185	Q9NRI5	DISC1 scaffold protein		34	0.548	0.769	1.6756e-06	0.6		0.947	2	0	2001	2020
Schizophrenia	C0036341	CPLX2	DisGeNet	10814	Q6PUV4	complexin 2		11	0.736	0.231	0.52601	0.58		1	2	0	1998	2015
Schizophrenia	C0036341	MBP	DisGeNet	4155	P02686	myelin basic protein		7	0.51	0.885	0.28446	0.58		0.75	4	0	2006	2019
Schizophrenia	C0036341	BACE1	DisGeNet	23621	P56817	beta-secretase 1	Enzyme	8	0.559	0.769	0.87888	0.58		0.5	2	0	2005	2019
Schizophrenia	C0036341	MAP6	DisGeNet	4135	Q96JE9	microtubule associated protein 6		5	0.578	0.769	0.39507	0.57		1	4	0	2002	2018
Schizophrenia	C0036341	TAAR1	DisGeNet	134864	Q96RJ0	trace amine associated receptor 1	G-protein coupled receptor	1	0.682	0.423	0.00039183	0.57		1	1	0	2007	2020
Schizophrenia	C0036341	PTGS2	DisGeNet	5743	P35354	prostaglandin-endoperoxide synthase 2	Enzyme	239	0.314	0.962	0.99597	0.55		0.5	4	0	2004	2012
Schizophrenia	C0036341	LRRTM1	DisGeNet	347730	Q86UE6	leucine rich repeat transmembrane neuronal 1		1	0.931	0.038	0.5945	0.54		1	2	0	2007	2014
Schizophrenia	C0036341	SLC6A1	DisGeNet	6529	P30531	solute carrier family 6 member 1	Transporter	44	0.592	0.538	0.99993	0.54		1	1	0	2001	2015
Schizophrenia	C0036341	PLCB1	DisGeNet	23236	Q9NQ66	phospholipase C beta 1	Enzyme	19	0.595	0.654	0.98337	0.54		1	1	0	2008	2019
Schizophrenia	C0036341	NLGN2	DisGeNet	57555	Q8NFZ4	neuroligin 2		1	0.722	0.269	0.99974	0.54		1	1	0	2011	2019
Schizophrenia	C0036341	MAP2K7	DisGeNet	5609	O14733	mitogen-activated protein kinase kinase 7	Kinase	20	0.419	0.808	0.99552	0.54		1	1	0	2012	2020
Schizophrenia	C0036341	MTOR	DisGeNet	2475	P42345	mechanistic target of rapamycin kinase	Kinase	68	0.343	0.885	1	0.53		1	1	0	2011	2019
Schizophrenia	C0036341	ZIC2	DisGeNet	7546	O95409	Zic family member 2	Transcription factor	18	0.556	0.769	0.97362	0.52		1	1	0	2011	2018
Schizophrenia	C0036341	AVPR1A	DisGeNet	552	P37288	arginine vasopressin receptor 1A	G-protein coupled receptor	4	0.663	0.5	6.8987e-07	0.52		0.5	2	0	2007	2017
Schizophrenia	C0036341	GNAS	DisGeNet	2778	O95467;P63092;P84996;Q5JWF2	GNAS complex locus	Enzyme modulator	67	0.42	0.885	0.68076	0.51		1	1	0	2006	2006
Schizophrenia	C0036341	BECN1	DisGeNet	8678	Q14457	beclin 1	Enzyme modulator	14	0.432	0.846	0.93717	0.51		1	1	0	2015	2015
Schizophrenia	C0036341	TBX1	DisGeNet	6899	O43435	T-box transcription factor 1	Transcription factor	20	0.433	0.808	0.83661	0.5		1	5	1	1997	2017
Schizophrenia	C0036341	HLA-DRB1	DisGeNet	3123	P01911	major histocompatibility complex, class II, DR beta 1	Immune response	68	0.333	0.923	0.0010997	0.5		0.923	1	7	1996	2017
Schizophrenia	C0036341	BRD1	DisGeNet	23774	O95696	bromodomain containing 1		3	0.644	0.654	0.99949	0.5		0.8	5	1	2006	2019
Schizophrenia	C0036341	ABCB1	DisGeNet	5243	P08183	ATP binding cassette subfamily B member 1	Transporter	84	0.344	0.885	1.2564e-05	0.5		0.75	4	1	2006	2019
Schizophrenia	C0036341	NOTCH4	DisGeNet	4855	Q99466	notch receptor 4		12	0.534	0.731	2.0544e-23	0.5		0.75	4	4	2000	2019
Schizophrenia	C0036341	NCAM1	DisGeNet	4684	P13591	neural cell adhesion molecule 1		15	0.415	0.885	0.99999	0.5		1	3	1	1997	2019
Schizophrenia	C0036341	MTHFR	DisGeNet	4524	P42898	methylenetetrahydrofolate reductase		192	0.337	0.885	3.2068e-10	0.5		0.859	3	1	1997	2019
Schizophrenia	C0036341	PRODH	DisGeNet	5625	O43272	proline dehydrogenase 1	Enzyme	9	0.612	0.692	5.3577e-12	0.5		0.955	1	0	2004	2018
Schizophrenia	C0036341	SLC1A1	DisGeNet	6505	P43005	solute carrier family 1 member 1	Transporter	53	0.561	0.654	8.6876e-06	0.5		1	0	2	2001	2018
Schizophrenia	C0036341	COMT	DisGeNet	1312	P21964	catechol-O-methyltransferase	Enzyme	82	0.4	0.923	1.1377e-06	0.5		0.887	4	0	1984	2020
Schizophrenia	C0036341	DRD3	DisGeNet	1814	P35462	dopamine receptor D3	G-protein coupled receptor	67	0.529	0.692	0.0023694	0.5		0.841	1	0	1992	2020
Schizophrenia	C0036341	PDE4B	DisGeNet	5142	Q07343	phosphodiesterase 4B		25	0.566	0.731	0.4746	0.5		0.957	2	2	2005	2019
Schizophrenia	C0036341	NRGN	DisGeNet	4900	Q92686	neurogranin		3	0.608	0.615	0.4819	0.5		0.967	1	2	2008	2019
Schizophrenia	C0036341	ANK3	DisGeNet	288	Q12955	ankyrin 3		25	0.578	0.654	1	0.5		1	3	3	2009	2018
Schizophrenia	C0036341	FEZ1	DisGeNet	9638	Q99689	fasciculation and elongation protein zeta 1		2	0.666	0.5	0.75002	0.5		0.667	3	2	2004	2017
Schizophrenia	C0036341	SRGAP3	DisGeNet	9901	O43295	SLIT-ROBO Rho GTPase activating protein 3	Enzyme modulator	10	0.711	0.346	0.9997	0.5		1	1	0	2012	2012
Schizophrenia	C0036341	CHI3L1	DisGeNet	1116	P36222	chitinase 3 like 1		11	0.419	0.885	1.1133e-05	0.5		0.9	0	0	2003	2019
Schizophrenia	C0036341	CACNA1C	DisGeNet	775	Q13936	calcium voltage-gated channel subunit alpha1 C	Ion channel	43	0.51	0.846	1	0.5		1	4	10	2009	2019
Schizophrenia	C0036341	FOXP2	DisGeNet	93986	O15409	forkhead box P2		25	0.545	0.808	0.99994	0.5		0.8	5	1	2005	2019
Schizophrenia	C0036341	DAOA	DisGeNet	267012	P59103	D-amino acid oxidase activator		8	0.678	0.346	0.00014043	0.5		0.965	0	0	2002	2018
Schizophrenia	C0036341	DISC2	DisGeNet	27184		disrupted in schizophrenia 2		3	0.716	0.192		0.5		1	0	0	2001	2010
Schizophrenia	C0036341	NRG1	DisGeNet	3084	Q02297	neuregulin 1	Signaling	50	0.464	0.885	0.99665	0.5		0.948	7	2	2002	2020
Schizophrenia	C0036341	GRM3	DisGeNet	2913	Q14832	glutamate metabotropic receptor 3	G-protein coupled receptor	10	0.606	0.538	0.78458	0.5		0.885	1	1	2002	2019
Schizophrenia	C0036341	ZNF804A	DisGeNet	91752	Q7Z570	zinc finger protein 804A		20	0.647	0.654	0.0055255	0.5		0.961	1	7	2008	2019
Schizophrenia	C0036341	GRIA1	DisGeNet	2890	P42261	glutamate ionotropic receptor AMPA type subunit 1	Ion channel	28	0.57	0.577	0.99869	0.5		1	2	2	1995	2019
Schizophrenia	C0036341	NOS1AP	DisGeNet	9722	O75052	nitric oxide synthase 1 adaptor protein	Signaling	2	0.608	0.423	0.61424	0.5		1	2	1	2005	2018
Schizophrenia	C0036341	SYN2	DisGeNet	6854	Q92777	synapsin II	Cellular structure	34	0.653	0.577		0.49		0.889	0	0	2000	2019
Schizophrenia	C0036341	MED12	DisGeNet	9968	Q93074	mediator complex subunit 12	Transcription factor	31	0.476	0.769	1	0.49		0.8	5	0	2000	2010
Schizophrenia	C0036341	CHRNA5	DisGeNet	1138	P30532	cholinergic receptor nicotinic alpha 5 subunit	Ion channel	53	0.593	0.577	2.1488e-06	0.48		1	2	1	2011	2019
Schizophrenia	C0036341	HLA-DQB1	DisGeNet	3119	P01920	major histocompatibility complex, class II, DQ beta 1	Immune response	38	0.407	0.885	0.0089259	0.48		0.5	2	5	1993	2019
Schizophrenia	C0036341	VRK2	DisGeNet	7444	Q86Y07	VRK serine/threonine kinase 2	Kinase	1	0.722	0.269	1.5681e-11	0.48		1	2	6	2009	2019
Schizophrenia	C0036341	NDE1	DisGeNet	54820	Q9NXR1	nudE neurodevelopment protein 1		11	0.608	0.462	0.0066921	0.47		1	4	1	2007	2019
Schizophrenia	C0036341	HLA-A	DisGeNet	3105	P04439	major histocompatibility complex, class I, A		25	0.37	0.846	0.0013299	0.47		0.5	4	8	2002	2019
Schizophrenia	C0036341	GABBR1	DisGeNet	2550	Q9UBS5	gamma-aminobutyric acid type B receptor subunit 1	G-protein coupled receptor	10	0.587	0.769	0.99991	0.46		1	2	1	2002	2017
Schizophrenia	C0036341	ARVCF	DisGeNet	421	O00192	ARVCF delta catenin family member	Cellular structure	9	0.54	0.769	5.0422e-11	0.46		1	4	0	2005	2019
Schizophrenia	C0036341	MIR137HG	DisGeNet	400765		MIR137 host gene		1	0.839	0.038		0.46		0.5	2	6	2011	2019
Schizophrenia	C0036341	TCF7L2	DisGeNet	6934	Q9NQB0	transcription factor 7 like 2		29	0.485	0.846	0.99537	0.46		1	4	1	2009	2019
Schizophrenia	C0036341	DLG2	DisGeNet	1740	Q15700	discs large MAGUK scaffold protein 2	Receptor	6	0.67	0.577	0.70796	0.46		0.75	4	1	2003	2019
Schizophrenia	C0036341	CNNM2	DisGeNet	54805	Q9H8M5	cyclin and CBS domain divalent metal cation transport mediator 2		36	0.641	0.346	0.99521	0.45		1	2	3	2011	2019
Schizophrenia	C0036341	FYN	DisGeNet	2534	P06241	FYN proto-oncogene, Src family tyrosine kinase	Kinase	17	0.556	0.731	0.99406	0.45		0.5	2	1	2000	2019
Schizophrenia	C0036341	YWHAE	DisGeNet	7531	P62258	tyrosine 3-monooxygenase/tryptophan 5-monooxygenase activation protein epsilon	Chaperone	8	0.53	0.692	0.98479	0.45		0.5	4	1	2008	2019
Schizophrenia	C0036341	TSPAN18	DisGeNet	90139	Q96SJ8	tetraspanin 18		1	0.792	0.231	0.082002	0.45		1	1	3	2011	2016
Schizophrenia	C0036341	MAD1L1	DisGeNet	8379	Q9Y6D9	mitotic arrest deficient 1 like 1		13	0.57	0.731	6.8444e-16	0.44		1	1	10	2011	2020
Schizophrenia	C0036341	TSNARE1	DisGeNet	203062	Q96NA8	t-SNARE domain containing 1	Transporter	1	0.861	0.077	9.6275e-07	0.44		1	1	6	2013	2019
Schizophrenia	C0036341	PBRM1	DisGeNet	55193	Q86U86	polybromo 1	Epigenetic regulator	20	0.566	0.615	1	0.44		1	1	1	2011	2020
Schizophrenia	C0036341	NTRK3	DisGeNet	4916	Q16288	neurotrophic receptor tyrosine kinase 3	Kinase	27	0.522	0.692	0.9983	0.44		1	3	2	1998	2015
Schizophrenia	C0036341	ITIH3	DisGeNet	3699	Q06033	inter-alpha-trypsin inhibitor heavy chain 3	Enzyme modulator	3	0.769	0.231	1.4628e-13	0.44		1	1	3	2011	2019
Schizophrenia	C0036341	MSRA	DisGeNet	4482	Q9UJ68	methionine sulfoxide reductase A	Enzyme	11	0.608	0.615	1.5332e-15	0.43		1	2	3	2009	2019
Schizophrenia	C0036341	ATP2A2	DisGeNet	488	P16615	ATPase sarcoplasmic/endoplasmic reticulum Ca2+ transporting 2	Transporter	34	0.529	0.808	0.99945	0.43		1	1	1	2012	2019
Schizophrenia	C0036341	PGBD1	DisGeNet	84547	Q96JS3	piggyBac transposable element derived 1		1	0.821	0.269	4.7252e-10	0.43		0.8	1	2	2011	2014
Schizophrenia	C0036341	OPCML	DisGeNet	4978	Q14982	opioid binding protein/cell adhesion molecule like		5	0.606	0.654	0.22804	0.43		1	1	1	2012	2019
Schizophrenia	C0036341	DCC	DisGeNet	1630	P43146	DCC netrin 1 receptor		21	0.471	0.808	0.99448	0.43		1	1	2	2012	2019
Schizophrenia	C0036341	BCL9	DisGeNet	607	O00512	BCL9 transcription coactivator		7	0.595	0.615	0.49607	0.43		1	2	1	2011	2015
Schizophrenia	C0036341	NKAPL	DisGeNet	222698	Q5M9Q1	NFKB activating protein like		1	0.89	0.231	9.2219e-05	0.43		1	1	1	2011	2015
Schizophrenia	C0036341	DDR1	DisGeNet	780	Q08345	discoidin domain receptor tyrosine kinase 1	Kinase	13	0.497	0.808	4.6331e-06	0.43		1	1	1	2007	2019
Schizophrenia	C0036341	UFD1	DisGeNet	7353	Q92890	ubiquitin recognition factor in ER associated degradation 1		9	0.537	0.769	0.99638	0.43		1	2	0	2001	2013
Schizophrenia	C0036341	CACNB2	DisGeNet	783	Q08289	calcium voltage-gated channel auxiliary subunit beta 2	Ion channel	13	0.659	0.538	2.6719e-06	0.43		1	1	5	2013	2019
Schizophrenia	C0036341	TNXB	DisGeNet	7148	P22105	tenascin XB		7	0.572	0.731	0.018547	0.43		0.667	3	2	2004	2019
Schizophrenia	C0036341	HLA-B	DisGeNet	3106	P01889	major histocompatibility complex, class I, B		42	0.379	0.885	3.8642e-05	0.43		1	2	9	2006	2019
Schizophrenia	C0036341	ESR2	DisGeNet	2100	Q92731	estrogen receptor 2	Nuclear receptor	73	0.4	0.923	4.4516e-08	0.43		0.667	3	1	2001	2019
Schizophrenia	C0036341	BCL11A	DisGeNet	53335	Q9H165	BAF chromatin remodeling complex subunit BCL11A	Transcription factor	25	0.541	0.769	0.96998	0.42		1	1	1	2015	2019
Schizophrenia	C0036341	PDE4D	DisGeNet	5144	Q08499	phosphodiesterase 4D		13	0.519	0.846	0.9998	0.42		1	1	1	2009	2019
Schizophrenia	C0036341	CHRNA3	DisGeNet	1136	P32297	cholinergic receptor nicotinic alpha 3 subunit	Ion channel	39	0.588	0.692	1.4197e-07	0.42		1	1	7	2010	2019
Schizophrenia	C0036341	ABCA13	DisGeNet	154664	Q86UQ4	ATP binding cassette subfamily A member 13	Transporter	5	0.722	0.308	8.7753e-114	0.42		1	1	1	2009	2017
Schizophrenia	C0036341	TNIK	DisGeNet	23043	Q9UKE5	TRAF2 and NCK interacting kinase	Kinase	13	0.612	0.615	1	0.42		1	1	1	2011	2019
Schizophrenia	C0036341	NLGN1	DisGeNet	22871	Q8N2Q7	neuroligin 1		4	0.705	0.385	0.85276	0.42		1	1	1	2011	2015
Schizophrenia	C0036341	DOCK4	DisGeNet	9732	Q8N1I0	dedicator of cytokinesis 4		2	0.666	0.423	0.82562	0.42		1	2	1	2012	2015
Schizophrenia	C0036341	ITIH1	DisGeNet	3697	P19827	inter-alpha-trypsin inhibitor heavy chain 1	Enzyme modulator	10	0.691	0.462	2.0755e-31	0.42		1	1	1	2011	2019
Schizophrenia	C0036341	FGFR1	DisGeNet	2260	P11362	fibroblast growth factor receptor 1	Kinase	87	0.362	0.885	0.99984	0.42		1	1	1	2006	2017
Schizophrenia	C0036341	RAI1	DisGeNet	10743	Q7Z5J4	retinoic acid induced 1	Transcription factor	27	0.545	0.731	1	0.42		1	1	1	2003	2018
Schizophrenia	C0036341	GPM6A	DisGeNet	2823	P51674	glycoprotein M6A	Cellular structure	2	0.729	0.423	0.98962	0.42		1	1	4	2008	2019
Schizophrenia	C0036341	ALDH1A2	DisGeNet	8854	O94788	aldehyde dehydrogenase 1 family member A2	Enzyme	17	0.578	0.692	0.36331	0.42		1	1	1	2009	2020
Schizophrenia	C0036341	AMBRA1	DisGeNet	55626	Q9C0C7	autophagy and beclin 1 regulator 1		1	0.729	0.308	1	0.42		1	1	6	2012	2019
Schizophrenia	C0036341	ZKSCAN4	DisGeNet	387032	Q969J2	zinc finger with KRAB and SCAN domains 4		1	0.839	0.269	0.00014184	0.42		1	1	3	2011	2019
Schizophrenia	C0036341	TENM4	DisGeNet	26011	Q6N022	teneurin transmembrane protein 4		8	0.65	0.462	1	0.42		1	1	1	2013	2018
Schizophrenia	C0036341	CACNA1B	DisGeNet	774	Q00975	calcium voltage-gated channel subunit alpha1 B	Ion channel	8	0.65	0.577	0.99998	0.42		1	2	1	2010	2017
Schizophrenia	C0036341	TMEM245	DisGeNet	23731	Q9H330	transmembrane protein 245		1	0.839	0.192	3.6257e-06	0.41		1	1	1	2013	2013
Schizophrenia	C0036341	GJA8	DisGeNet	2703	P48165	gap junction protein alpha 8	Cell-cell junction	14	0.587	0.577	0.002205	0.41		1	1	0	2007	2007
Schizophrenia	C0036341	PSD3	DisGeNet	23362	Q9NYI0	pleckstrin and Sec7 domain containing 3		8	0.691	0.423	0.0094778	0.41		1	1	2	2011	2019
Schizophrenia	C0036341	PCDH17	DisGeNet	27253	O14917	protocadherin 17		1	0.633	0.577	0.64056	0.41		1	1	1	2007	2019
Schizophrenia	C0036341	DPYD	DisGeNet	1806	Q12882	dihydropyrimidine dehydrogenase	Enzyme	45	0.493	0.846	3.3686e-22	0.41		1	2	7	2011	2019
Schizophrenia	C0036341	RTKN2	DisGeNet	219790	Q8IZC4	rhotekin 2		1	0.722	0.385	5.4633e-15	0.41		1	1	1	2014	2015
Schizophrenia	C0036341	PLAA	DisGeNet	9373	Q9Y263	phospholipase A2 activating protein	Enzyme modulator	4	0.597	0.692	0.46873	0.41		1	1	1	2010	2011
Schizophrenia	C0036341	SOX5	DisGeNet	6660	P35711	SRY-box transcription factor 5		9	0.545	0.769	0.99995	0.41		1	1	1	2014	2015
Schizophrenia	C0036341	MEGF10	DisGeNet	84466	Q96KG7	multiple EGF like domains 10	Extracellular structure	8	0.682	0.462	0.3904	0.41		1	1	1	2008	2018
Schizophrenia	C0036341	HHAT	DisGeNet	55733	Q5VTY9	hedgehog acyltransferase	Enzyme	4	0.608	0.577	3.246e-08	0.41		1	1	1	2013	2013
Schizophrenia	C0036341	SDCCAG8	DisGeNet	10806	Q86SQ7	serologically defined colon cancer antigen 8		12	0.619	0.577	1.1809e-11	0.41		1	1	7	2011	2019
Schizophrenia	C0036341	ZSCAN31	DisGeNet	64288	Q96LW9	zinc finger and SCAN domain containing 31		3	0.76	0.346	3.647e-08	0.41		1	1	2	2014	2015
Schizophrenia	C0036341	CEACAM21	DisGeNet	90273	Q3KPI0	CEA cell adhesion molecule 21		1	0.89	0.192	1.2439e-12	0.41		1	1	1	2012	2012
Schizophrenia	C0036341	CTNNA2	DisGeNet	1496	P26232	catenin alpha 2	Cellular structure	11	0.663	0.5	0.42501	0.41		1	1	1	2008	2018
Schizophrenia	C0036341	EML5	DisGeNet	161436	Q05BV3	EMAP like 5		1	0.821	0.231	5.7122e-07	0.41		1	1	1	2009	2011
Schizophrenia	C0036341	APOL2	DisGeNet	23780	Q9BQE5	apolipoprotein L2	Transporter	11	0.722	0.308	0.0073139	0.41		1	0	0	2013	2013
Schizophrenia	C0036341	CDC25C	DisGeNet	995	P30307	cell division cycle 25C	Enzyme	2	0.576	0.769	4.1014e-13	0.41		1	1	1	2011	2019
Schizophrenia	C0036341	ADAMTSL3	DisGeNet	57188	P82987	ADAMTS like 3	Enzyme	2	0.729	0.346	1.3662e-19	0.41		1	1	2	2009	2019
Schizophrenia	C0036341	PLCL2	DisGeNet	23228	Q9UPR0	phospholipase C like 2	Enzyme	1	0.743	0.308	0.99999	0.4		1	1	1	2011	2019
Schizophrenia	C0036341	HTR2C	DisGeNet	3358	P28335	5-hydroxytryptamine receptor 2C	G-protein coupled receptor	28	0.555	0.692	0.037023	0.4		1	4	0	1995	2019
Schizophrenia	C0036341	CHRNA4	DisGeNet	1137	P43681	cholinergic receptor nicotinic alpha 4 subunit	Ion channel	61	0.492	0.808	8.5474e-05	0.4		1	4	0	2001	2019
Schizophrenia	C0036341	SYN3	DisGeNet	8224	O14994	synapsin III	Cellular structure	3	0.686	0.462	0.0018871	0.4		0.5	4	0	2000	2009
Schizophrenia	C0036341	SST	DisGeNet	6750	P61278	somatostatin	Signaling	56	0.399	0.885	0.34128	0.4		1	5	0	2008	2020
Schizophrenia	C0036341	FMR1	DisGeNet	2332	Q06787	FMRP translational regulator 1	Nucleic acid binding	29	0.473	0.769	0.64718	0.4		1	2	0	1995	2019
Schizophrenia	C0036341	HTR1A	DisGeNet	3350	P08908	5-hydroxytryptamine receptor 1A	G-protein coupled receptor	93	0.522	0.846	0.19956	0.4		1	1	0	1991	2019
Schizophrenia	C0036341	ADCYAP1	DisGeNet	116	P18509	adenylate cyclase activating polypeptide 1	Signaling	46	0.51	0.846	0.52424	0.4		0.75	4	0	2001	2019
Schizophrenia	C0036341	HTR6	DisGeNet	3362	P50406	5-hydroxytryptamine receptor 6	G-protein coupled receptor	13	0.626	0.5	0.00018524	0.4		0.824	1	0	1999	2018
Schizophrenia	C0036341	SLC6A4	DisGeNet	6532	P31645	solute carrier family 6 member 4	Transporter	75	0.429	0.808	0.24602	0.4		0.854	1	0	1998	2020
Schizophrenia	C0036341	TPH2	DisGeNet	121278	Q8IWU9	tryptophan hydroxylase 2		25	0.546	0.654	2.5364e-07	0.4		0.5	2	0	2005	2018
Schizophrenia	C0036341	IL10	DisGeNet	3586	P22301	interleukin 10		95	0.281	0.923	0.0058874	0.4		1	4	0	2002	2020
Schizophrenia	C0036341	IL6	DisGeNet	3569	P05231	interleukin 6		270	0.248	0.962	0.31536	0.4		0.95	1	0	1994	2020
Schizophrenia	C0036341	SLC6A9	DisGeNet	6536	P48067	solute carrier family 6 member 9	Transporter	7	0.641	0.5	2.1702e-05	0.4		0.5	4	0	2006	2019
Schizophrenia	C0036341	IL4	DisGeNet	3565	P05112	interleukin 4		63	0.332	0.962	0.0047372	0.4		0.4	5	0	2003	2020
Schizophrenia	C0036341	IL2	DisGeNet	3558	P60568	interleukin 2		75	0.336	0.885	0.47968	0.4		1	3	0	1995	2019
Schizophrenia	C0036341	IL1B	DisGeNet	3553	P01584	interleukin 1 beta		231	0.276	0.962	0.13005	0.4		0.9	1	0	1997	2020
Schizophrenia	C0036341	SLC18A2	DisGeNet	6571	Q05940	solute carrier family 18 member A2	Transporter	21	0.554	0.769	0.075523	0.4		1	3	0	1995	2018
Schizophrenia	C0036341	SOD2	DisGeNet	6648	P04179	superoxide dismutase 2	Enzyme	285	0.379	0.923	0.15499	0.4		0.25	4	0	2003	2015
Schizophrenia	C0036341	IFNG	DisGeNet	3458	P01579	interferon gamma		167	0.288	0.962	0.47156	0.4		1	3	0	1997	2019
Schizophrenia	C0036341	TNF	DisGeNet	7124	P01375	tumor necrosis factor	Signaling	340	0.231	0.962	0.8033	0.4		0.906	1	0	1997	2020
Schizophrenia	C0036341	MIR137	DisGeNet	406928		microRNA 137		6	0.513	0.846		0.4		0.954	1	1	2011	2020
Schizophrenia	C0036341	TPH1	DisGeNet	7166	P17752	tryptophan hydroxylase 1		13	0.553	0.731	3.1872e-07	0.4		1	1	0	2000	2017
Schizophrenia	C0036341	PLA2G6	DisGeNet	8398	O60733	phospholipase A2 group VI	Enzyme modulator	8	0.476	0.846	2.4837e-10	0.4		1	1	0	2003	2019
Schizophrenia	C0036341	DAOA-AS1	DisGeNet	282706		DAOA antisense RNA 1		4	0.729	0.154		0.4		1	4	0	2004	2014
Schizophrenia	C0036341	GABRB2	DisGeNet	2561	P47870	gamma-aminobutyric acid type A receptor subunit beta2	Ion channel	11	0.619	0.5	0.84876	0.4		0.955	1	0	2004	2019
Schizophrenia	C0036341	CCK	DisGeNet	885	P06307	cholecystokinin		53	0.453	0.846	3.3034e-05	0.4		1	2	0	1995	2016
Schizophrenia	C0036341	GLUL	DisGeNet	2752	P15104	glutamate-ammonia ligase	Enzyme	22	0.513	0.731	0.9957	0.4		0.5	4	0	2002	2020
Schizophrenia	C0036341	GAD1	DisGeNet	2571	Q99259	glutamate decarboxylase 1	Enzyme	22	0.486	0.885	0.046164	0.4		0.956	4	0	2000	2019
Schizophrenia	C0036341	CHRFAM7A	DisGeNet	89832	P36544;Q494W8	CHRNA7 (exons 5-10) and FAM7A (exons A-E) fusion		2	0.659	0.385	0.00023228	0.4		1	1	0	1998	2018
Schizophrenia	C0036341	GDNF	DisGeNet	2668	P39905	glial cell derived neurotrophic factor	Signaling	85	0.434	0.885	0.2035	0.4		0.5	4	0	2001	2019
Schizophrenia	C0036341	OLIG2	DisGeNet	10215	Q13516	oligodendrocyte transcription factor 2	Enzyme	3	0.56	0.577	0.094592	0.4		0.6	5	0	2006	2020
Schizophrenia	C0036341	HOMER1	DisGeNet	9456	Q86YM7	homer scaffold protein 1		35	0.636	0.538	0.9992	0.4		1	4	0	2003	2018
Schizophrenia	C0036341	GRIN2A	DisGeNet	2903	Q12879	glutamate ionotropic receptor NMDA type subunit 2A	Ion channel	39	0.522	0.808	0.99998	0.4		0.6	5	3	2003	2020
Schizophrenia	C0036341	NDEL1	DisGeNet	81565	Q9GZM8	nudE neurodevelopment protein 1 like 1		8	0.666	0.462	0.98351	0.4		0.75	4	0	2007	2019
Schizophrenia	C0036341	CHRM1	DisGeNet	1128	P11229	cholinergic receptor muscarinic 1	G-protein coupled receptor	39	0.653	0.577	0.99059	0.4		0.5	4	0	2002	2019
Schizophrenia	C0036341	PLA2G4A	DisGeNet	5321	P47712	phospholipase A2 group IVA	Enzyme	22	0.496	0.846	5.9817e-05	0.4		0.8	5	0	1996	2019
Schizophrenia	C0036341	KLF12	DisGeNet	11278	Q9Y4X4	Kruppel like factor 12	Nucleic acid binding	11	0.647	0.654	0.98067	0.4		1	1	1	2011	2015
Schizophrenia	C0036341	GRM7	DisGeNet	2917	Q14831	glutamate metabotropic receptor 7	G-protein coupled receptor	20	0.628	0.538	0.99896	0.4		1	4	0	2000	2019
Schizophrenia	C0036341	FZD3	DisGeNet	7976	Q9NPG1	frizzled class receptor 3	G-protein coupled receptor	2	0.659	0.577	0.00043561	0.4		0.4	5	0	2003	2016
Schizophrenia	C0036341	APOL4	DisGeNet	80832	Q9BPW4	apolipoprotein L4	Transporter	1	0.839	0.231	0.0010662	0.4			0	0
Schizophrenia	C0036341	GRM2	DisGeNet	2912	Q14416	glutamate metabotropic receptor 2	G-protein coupled receptor	12	0.582	0.577	0.12019	0.4		0.893	1	0	1995	2019
Schizophrenia	C0036341	ST8SIA2	DisGeNet	8128	Q92186	ST8 alpha-N-acetyl-neuraminide alpha-2,8-sialyltransferase 2		3	0.674	0.538	0.058099	0.4		0.8	5	0	2006	2020
Schizophrenia	C0036341	NR3C1	DisGeNet	2908	P04150	nuclear receptor subfamily 3 group C member 1	Nuclear receptor	43	0.393	0.885	0.96958	0.4		0.929	2	0	2000	2019
Schizophrenia	C0036341	ANKK1	DisGeNet	255239	Q8NFD2	ankyrin repeat and kinase domain containing 1	Kinase	12	0.604	0.462	7.4008e-12	0.4		1	2	0	2007	2018
Schizophrenia	C0036341	CNTNAP2	DisGeNet	26047	Q9UHC6	contactin associated protein 2		30	0.53	0.846	2.8673e-09	0.4		1	1	0	2008	2019
Schizophrenia	C0036341	ACE	DisGeNet	1636	P12821	angiotensin I converting enzyme	Enzyme	101	0.328	0.923	1.0344e-37	0.4		1	4	0	2001	2019
Schizophrenia	C0036341	EGR3	DisGeNet	1960	Q06889	early growth response 3	Nucleic acid binding	11	0.599	0.731	0.95288	0.4		0.5	2	0	2007	2018
Schizophrenia	C0036341	ADRA1A	DisGeNet	148	P35348	adrenoceptor alpha 1A	G-protein coupled receptor	17	0.462	0.846	3.3722e-07	0.4		1	1	0	2000	2019
Schizophrenia	C0036341	NPY	DisGeNet	4852	P01303	neuropeptide Y	Signaling	109	0.447	0.846	0.14294	0.4		1	2	0	2003	2017
Schizophrenia	C0036341	PRL	DisGeNet	5617	P01236	prolactin	Signaling	97	0.406	0.885	2.9015e-07	0.4		1	1	0	2002	2020
Schizophrenia	C0036341	PSD	DisGeNet	5662	A5PKW4	pleckstrin and Sec7 domain containing		1	0.626	0.654	0.90358	0.4		1	1	0	2005	2019
Schizophrenia	C0036341	MARK2	DisGeNet	2011	Q7KZI7	microtubule affinity regulating kinase 2	Kinase	4	0.555	0.692	0.99999	0.4		1	2	1	2007	2015
Schizophrenia	C0036341	SLC17A7	DisGeNet	57030	Q9P2U7	solute carrier family 17 member 7	Transporter	40	0.636	0.308	0.99988	0.4		0.25	4	0	2004	2019
Schizophrenia	C0036341	RTN4	DisGeNet	57142	Q9NQC3	reticulon 4		3	0.621	0.692	0.45318	0.4		0.917	1	0	2002	2018
Schizophrenia	C0036341	MMP9	DisGeNet	4318	P14780	matrix metallopeptidase 9	Enzyme	138	0.305	0.923	1.8869e-17	0.4		1	2	0	2009	2019
Schizophrenia	C0036341	PVALB	DisGeNet	5816	P20472	parvalbumin	Calcium-binding protein	43	0.547	0.692	0.086602	0.4		0.985	1	0	2003	2020
Schizophrenia	C0036341	NTF3	DisGeNet	4908	P20783	neurotrophin 3	Signaling	38	0.519	0.808	0.93201	0.4		0.778	1	0	1994	2019
Schizophrenia	C0036341	PPP3CC	DisGeNet	5533	P48454	protein phosphatase 3 catalytic subunit gamma		8	0.769	0.192	0.26374	0.4		1	4	0	2003	2018
Schizophrenia	C0036341	DRD4	DisGeNet	1815	P21917	dopamine receptor D4	G-protein coupled receptor	33	0.517	0.577	9.3362e-09	0.4		0.709	1	0	1993	2019
Schizophrenia	C0036341	PLA2G1B	DisGeNet	5319	P04054	phospholipase A2 group IB	Enzyme	4	0.468	0.846	1.0057e-10	0.4		1	3	0	1997	2019
Schizophrenia	C0036341	PIP4K2A	DisGeNet	5305	P48426	phosphatidylinositol-5-phosphate 4-kinase type 2 alpha	Kinase	5	0.647	0.423	0.14155	0.4		0.75	4	0	2005	2014
Schizophrenia	C0036341	DLG4	DisGeNet	1742	P78352	discs large MAGUK scaffold protein 4	Receptor	14	0.595	0.654	0.99954	0.4		0.333	3	0	2000	2019
Schizophrenia	C0036341	DAO	DisGeNet	1610	P14920	D-amino acid oxidase		9	0.636	0.615	6.2271e-22	0.4		0.92	1	0	2002	2019
Schizophrenia	C0036341	AHI1	DisGeNet	54806	Q8N157	Abelson helper integration site 1		18	0.513	0.846	1.0773e-25	0.4		1	1	0	2006	2018
Schizophrenia	C0036341	DNMT1	DisGeNet	1786	P26358	DNA methyltransferase 1	Epigenetic regulator	57	0.406	0.885	1	0.4		1	4	0	2004	2019
Schizophrenia	C0036341	CYP2D6	DisGeNet	1565	P10635	cytochrome P450 family 2 subfamily D member 6		93	0.437	0.885	1.0793e-25	0.4		0.4	5	0	1994	2019
Schizophrenia	C0036341	CYP1A2	DisGeNet	1544	P05177	cytochrome P450 family 1 subfamily A member 2	Enzyme	52	0.494	0.923	2.4795e-10	0.4		1	1	0	2000	2018
Schizophrenia	C0036341	DRD1	DisGeNet	1812	P21728	dopamine receptor D1	G-protein coupled receptor	52	0.529	0.808	0.9555	0.4		0.964	1	0	1995	2017
Schizophrenia	C0036341	DRD2	DisGeNet	1813	P14416	dopamine receptor D2	G-protein coupled receptor	133	0.436	0.846	0.74709	0.4		0.914	4	0	1991	2020
Schizophrenia	C0036341	VPS35	DisGeNet	55737	Q96QK1	VPS35 retromer complex component	Transporter	3	0.656	0.5	0.96921	0.4		1	1	0	2011	2011
Schizophrenia	C0036341	KCNN3	DisGeNet	3782	Q9UGI6	potassium calcium-activated channel subfamily N member 3	Ion channel	10	0.621	0.615	0.97227	0.4		0.667	3	0	1998	2011
Schizophrenia	C0036341	NPAS3	DisGeNet	64067	Q8IXF0	neuronal PAS domain protein 3	Transcription factor	6	0.729	0.269	0.99974	0.4		1	4	0	2003	2015
Schizophrenia	C0036341	S100B	DisGeNet	6285	P04271	S100 calcium binding protein B	Calcium-binding protein	44	0.383	0.923	0.04387	0.4		1	3	0	2005	2020
Schizophrenia	C0036341	F2	DisGeNet	2147	P00734	coagulation factor II, thrombin	Enzyme	61	0.415	0.885	0.0011118	0.4		1	1	1	2015	2017
Schizophrenia	C0036341	CCL2	DisGeNet	6347	P13500	C-C motif chemokine ligand 2	Signaling	151	0.321	0.962	0.60786	0.4		1	1	0	2004	2019
Schizophrenia	C0036341	MAOB	DisGeNet	4129	P27338	monoamine oxidase B		35	0.533	0.808	0.99903	0.4		0.889	1	0	1996	2019
Schizophrenia	C0036341	MAOA	DisGeNet	4128	P21397	monoamine oxidase A		48	0.465	0.769	0.99928	0.4		1	2	0	1996	2019
Schizophrenia	C0036341	MAG	DisGeNet	4099	P20916	myelin associated glycoprotein	Receptor	4	0.579	0.692	0.49228	0.4		0.4	5	0	2004	2011
Schizophrenia	C0036341	CNP	DisGeNet	1267	P09543	2',3'-cyclic nucleotide 3' phosphodiesterase	Enzyme	4	0.604	0.692	0.98405	0.4		0.4	5	0	2006	2018
Schizophrenia	C0036341	LEP	DisGeNet	3952	P41159	leptin		114	0.349	0.846	0.46491	0.4		1	2	0	2005	2019
Schizophrenia	C0036341	SLC1A2	DisGeNet	6506	P43004	solute carrier family 1 member 2	Transporter	24	0.511	0.731	0.71036	0.4		1	4	0	1998	2019
Schizophrenia	C0036341	ESR1	DisGeNet	2099	P03372	estrogen receptor 1	Nuclear receptor	113	0.324	0.962	0.9992	0.4		1	5	0	2001	2019
Schizophrenia	C0036341	BDNF	DisGeNet	627	P23560	brain derived neurotrophic factor	Signaling	119	0.345	0.923	0.65626	0.4		0.932	4	0	1998	2020
Schizophrenia	C0036341	ERBB4	DisGeNet	2066	Q15303	erb-b2 receptor tyrosine kinase 4	Kinase	20	0.455	0.846	0.99912	0.4		1	4	0	2002	2020
Schizophrenia	C0036341	CRP	DisGeNet	1401	P02741	C-reactive protein		80	0.299	0.962	0.0036969	0.4		0.667	3	0	2007	2020
Schizophrenia	C0036341	C9orf72	DisGeNet	203228	Q96LT7	C9orf72-SMCR8 complex subunit		18	0.496	0.769	1.0647e-06	0.4		0.5	2	0	2013	2019
Schizophrenia	C0036341	CLDN5	DisGeNet	7122	O00501	claudin 5	Cell-cell junction	2	0.559	0.769	0.89512	0.39		1	2	0	2004	2019
Schizophrenia	C0036341	DLG1	DisGeNet	1739	Q12959	discs large MAGUK scaffold protein 1	Receptor	4	0.647	0.654	0.99393	0.39		0.9	3	0	2002	2018
Schizophrenia	C0036341	CCKAR	DisGeNet	886	P32238	cholecystokinin A receptor	G-protein coupled receptor	11	0.615	0.5	0.0040329	0.39		0.8	5	0	1999	2017
Schizophrenia	C0036341	GNAO1	DisGeNet	2775	P09471	G protein subunit alpha o1	Enzyme modulator	17	0.523	0.808	0.98963	0.39		0.5	2	0	1993	2018
Schizophrenia	C0036341	OXTR	DisGeNet	5021	P30559	oxytocin receptor	G-protein coupled receptor	10	0.541	0.769	0.00071066	0.39		1	1	0	2010	2020
Schizophrenia	C0036341	HPGDS	DisGeNet	27306	O60760	hematopoietic prostaglandin D synthase		11	0.388	0.923	1.8063e-06	0.39		1	4	0	2003	2019
Schizophrenia	C0036341	ACTB	DisGeNet	60	P60709	actin beta	Cellular structure	48	0.325	0.923	0.98564	0.39		1	1	0	2010	2020
Schizophrenia	C0036341	CNTF	DisGeNet	1270	P26441	ciliary neurotrophic factor		8	0.561	0.615	2.3384e-05	0.39		0.25	4	0	1996	2008
Schizophrenia	C0036341	VIPR2	DisGeNet	7434	P41587	vasoactive intestinal peptide receptor 2	G-protein coupled receptor	2	0.619	0.692	4.718e-11	0.39		0.889	1	0	2011	2018
Schizophrenia	C0036341	GFAP	DisGeNet	2670	P14136	glial fibrillary acidic protein		39	0.421	0.885	1.4601e-06	0.39		1	2	0	2005	2017
Schizophrenia	C0036341	NDUFV2	DisGeNet	4729	P19404	NADH:ubiquinone oxidoreductase core subunit V2		20	0.61	0.5	0.005576	0.39		1	1	0	2006	2018
Schizophrenia	C0036341	TP53	DisGeNet	7157	P04637	tumor protein p53	Transcription factor	232	0.236	0.962	0.53235	0.39		1	1	0	2001	2019
Schizophrenia	C0036341	MLC1	DisGeNet	23209	Q15049	modulator of VRAC current 1	Ion channel	12	0.585	0.769	3.2425e-08	0.39		0.5	4	0	2002	2015
Schizophrenia	C0036341	GSTM1	DisGeNet	2944	P09488	glutathione S-transferase mu 1		61	0.38	0.923	0.0020641	0.39		0.75	4	0	2001	2016
Schizophrenia	C0036341	ERBB3	DisGeNet	2065	P21860	erb-b2 receptor tyrosine kinase 3	Kinase	42	0.448	0.808	1.7003e-15	0.39		0.333	3	0	2004	2017
Schizophrenia	C0036341	PIK3CA	DisGeNet	5290	P42336	phosphatidylinositol-4,5-bisphosphate 3-kinase catalytic subunit alpha	Kinase	98	0.292	0.923	1	0.38		1	1	0	2010	2019
Schizophrenia	C0036341	HLA-C	DisGeNet	3107	P10321	major histocompatibility complex, class I, C		20	0.415	0.846	1.5695e-06	0.38		1	2	1	1993	2018
Schizophrenia	C0036341	HTR3A	DisGeNet	3359	P46098	5-hydroxytryptamine receptor 3A	Ion channel	13	0.608	0.538	1.7499e-10	0.38		0.5	2	0	2001	2013
Schizophrenia	C0036341	GSTT1	DisGeNet	2952	P30711	glutathione S-transferase theta 1		52	0.393	0.923	0.00014834	0.38		1	5	0	2007	2015
Schizophrenia	C0036341	HSPA1A	DisGeNet	3303	P0DMV8;P0DMV9	heat shock protein family A (Hsp70) member 1A		20	0.486	0.769	0.030228	0.38		0.8	5	0	2005	2018
Schizophrenia	C0036341	IL3	DisGeNet	3562	P08700	interleukin 3		9	0.489	0.731	2.5874e-09	0.38		1	5	0	2007	2018
Schizophrenia	C0036341	TLR4	DisGeNet	7099	O00206	toll like receptor 4		80	0.321	0.962	4.6131e-09	0.38		1	1	0	2013	2020
Schizophrenia	C0036341	AVP	DisGeNet	551	P01185	arginine vasopressin	Signaling	78	0.437	0.846	0.074413	0.38		1	1	0	1987	2018
Schizophrenia	C0036341	NTRK2	DisGeNet	4915	Q16620	neurotrophic receptor tyrosine kinase 2	Kinase	58	0.479	0.808	1	0.38		0.5	2	0	2003	2016
Schizophrenia	C0036341	SOX10	DisGeNet	6663	P56693	SRY-box transcription factor 10		12	0.461	0.808	0.99166	0.38		1	5	0	2005	2014
Schizophrenia	C0036341	PCM1	DisGeNet	5108	Q15154	pericentriolar material 1		2	0.644	0.615	3.7067e-16	0.38		0.75	1	0	2006	2019
Schizophrenia	C0036341	CYFIP1	DisGeNet	23191	Q7L576	cytoplasmic FMR1 interacting protein 1	Enzyme modulator	1	0.674	0.538	0.96816	0.38		1	1	0	2013	2019
Schizophrenia	C0036341	PDLIM5	DisGeNet	10611	Q96HC4	PDZ and LIM domain 5	Cellular structure	11	0.525	0.808	0.0016769	0.38		0.75	4	0	2004	2019
Schizophrenia	C0036341	GAD2	DisGeNet	2572	Q05329	glutamate decarboxylase 2	Enzyme	40	0.529	0.731	0.75083	0.38		0.9	2	0	2004	2017
Schizophrenia	C0036341	PIK3CB	DisGeNet	5291	P42338	phosphatidylinositol-4,5-bisphosphate 3-kinase catalytic subunit beta	Kinase	11	0.322	0.885	0.99964	0.37		1	1	0	2011	2019
Schizophrenia	C0036341	NTNG1	DisGeNet	22854	Q9Y2I2	netrin G1	Enzyme modulator	8	0.65	0.423	0.9167	0.37		1	1	0	2004	2014
Schizophrenia	C0036341	MOG	DisGeNet	4340	Q16653	myelin oligodendrocyte glycoprotein	Enzyme modulator	11	0.546	0.731	0.13748	0.37		0.333	3	0	2005	2018
Schizophrenia	C0036341	SYP	DisGeNet	6855	P08247	synaptophysin	Transporter	19	0.481	0.808	0.91549	0.37		0.875	1	0	1995	2019
Schizophrenia	C0036341	KCNH2	DisGeNet	3757	Q12809	potassium voltage-gated channel subfamily H member 2	Ion channel	25	0.522	0.731	0.99593	0.37		1	4	0	2009	2020
Schizophrenia	C0036341	ARC	DisGeNet	23237	Q7LC44	activity regulated cytoskeleton associated protein		14	0.573	0.769	0.59433	0.37		1	1	0	2012	2019
Schizophrenia	C0036341	SLC12A5	DisGeNet	57468	Q9H2X9	solute carrier family 12 member 5	Transporter	55	0.57	0.654	1	0.37		0.667	3	0	2011	2019
Schizophrenia	C0036341	GABRB3	DisGeNet	2562	P28472	gamma-aminobutyric acid type A receptor subunit beta3	Ion channel	37	0.546	0.615	0.95138	0.37		1	2	0	2005	2019
Schizophrenia	C0036341	HTR7	DisGeNet	3363	P34969	5-hydroxytryptamine receptor 7	G-protein coupled receptor	39	0.592	0.5	0.045409	0.37		0.5	1	0	1996	2017
Schizophrenia	C0036341	PAH	DisGeNet	5053	P00439	phenylalanine hydroxylase		15	0.516	0.769	6.4046e-23	0.37		1	2	0	1993	2018
Schizophrenia	C0036341	QKI	DisGeNet	9444	Q96PU8	QKI, KH domain containing RNA binding	Nucleic acid binding	9	0.617	0.5	0.75121	0.37		0.8	5	0	2006	2014
Schizophrenia	C0036341	GRIK3	DisGeNet	2899	Q13003	glutamate ionotropic receptor kainate type subunit 3	Ion channel	8	0.674	0.538	0.99998	0.37		0.6	5	0	2002	2010
Schizophrenia	C0036341	ERVW-1	DisGeNet	30816	Q9UQF0	endogenous retrovirus group W member 1, envelope		2	0.505	0.692		0.37		1	2	0	2008	2019
Schizophrenia	C0036341	NTS	DisGeNet	4922	P30990	neurotensin		17	0.517	0.769	3.8527e-05	0.37		1	4	0	1999	2019
Schizophrenia	C0036341	PLXNA2	DisGeNet	5362	O75051	plexin A2		2	0.447	0.808	1.0768e-06	0.37		1	1	0	2006	2018
Schizophrenia	C0036341	CLOCK	DisGeNet	9575	O15516	clock circadian regulator		12	0.463	0.885	0.99957	0.37		1	1	0	2001	2014
Schizophrenia	C0036341	HINT1	DisGeNet	3094	P49773	histidine triad nucleotide binding protein 1	Enzyme	8	0.619	0.577	0.0018235	0.37		1	2	0	2004	2017
Schizophrenia	C0036341	CREB1	DisGeNet	1385	P16220	cAMP responsive element binding protein 1		21	0.463	0.885	0.99673	0.37		0.667	3	0	1999	2019
Schizophrenia	C0036341	HTR1F	DisGeNet	3355	P30939	5-hydroxytryptamine receptor 1F	G-protein coupled receptor	1	0.716	0.192	0.0046656	0.37		0.5	2	0	1996	2004
Schizophrenia	C0036341	SLC18A1	DisGeNet	6570	P54219	solute carrier family 18 member A1	Transporter	4	0.647	0.462	2.8012e-21	0.37		1	1	0	2006	2019
Schizophrenia	C0036341	CMYA5	DisGeNet	202333	Q8N3K9	cardiomyopathy associated 5		3	0.711	0.423	1.3454e-54	0.37		1	3	0	2011	2019
Schizophrenia	C0036341	SLC12A2	DisGeNet	6558	P55011	solute carrier family 12 member 2	Transporter	25	0.552	0.808	0.96153	0.37		0.75	4	0	2011	2019
Schizophrenia	C0036341	ADORA2A	DisGeNet	135	P29274	adenosine A2a receptor	G-protein coupled receptor	101	0.526	0.769	0.5971	0.37		0.75	4	0	1996	2019
Schizophrenia	C0036341	SLC1A3	DisGeNet	6507	P43003	solute carrier family 1 member 3	Transporter	12	0.573	0.577	0.98914	0.37		1	4	0	2002	2016
Schizophrenia	C0036341	NTRK1	DisGeNet	4914	P04629	neurotrophic receptor tyrosine kinase 1	Kinase	39	0.422	0.808	1.9568e-06	0.36		1	1	0	1998	2019
Schizophrenia	C0036341	GRIA2	DisGeNet	2891	P42262	glutamate ionotropic receptor AMPA type subunit 2	Ion channel	24	0.573	0.692	0.99916	0.36		0.5	2	0	1995	2020
Schizophrenia	C0036341	CAMKK2	DisGeNet	10645	Q96RR4	calcium/calmodulin dependent protein kinase kinase 2	Kinase	6	0.617	0.654	0.091625	0.36		1	1	0	2014	2018
Schizophrenia	C0036341	HTR5A	DisGeNet	3361	P47898	5-hydroxytryptamine receptor 5A	G-protein coupled receptor	7	0.716	0.231	0.0062906	0.36		1	4	0	2000	2016
Schizophrenia	C0036341	GRID1	DisGeNet	2894	Q9ULK0	glutamate ionotropic receptor delta type subunit 1	Ion channel	6	0.743	0.385	0.99931	0.36		1	5	0	2005	2018
Schizophrenia	C0036341	GRIK1	DisGeNet	2897	P39086	glutamate ionotropic receptor kainate type subunit 1	Ion channel	33	0.641	0.462	1.1948e-09	0.36		0.5	2	0	1994	2012
Schizophrenia	C0036341	GSTP1	DisGeNet	2950	P09211	glutathione S-transferase pi 1		103	0.383	0.923	0.014155	0.36		0.5	2	0	2003	2017
Schizophrenia	C0036341	SIGMAR1	DisGeNet	10280	Q99720	sigma non-opioid intracellular receptor 1		60	0.544	0.808	0.1678	0.36		0.5	4	0	2000	2017
Schizophrenia	C0036341	NUFIP2	DisGeNet	57532	Q7Z417	nuclear FMR1 interacting protein 2		1	0.641	0.577	0.99891	0.36		1	1	0	2013	2018
Schizophrenia	C0036341	GRM8	DisGeNet	2918	O00222	glutamate metabotropic receptor 8	G-protein coupled receptor	12	0.636	0.577	4.5334e-07	0.36		0.333	3	0	2001	2018
Schizophrenia	C0036341	GRM1	DisGeNet	2911	Q13255	glutamate metabotropic receptor 1	G-protein coupled receptor	39	0.528	0.808	0.14279	0.36		1	2	0	2005	2019
Schizophrenia	C0036341	PCNT	DisGeNet	5116	O95613	pericentrin		14	0.564	0.808	4.0172e-58	0.36		0.5	2	0	2008	2019
Schizophrenia	C0036341	ADNP	DisGeNet	23394	Q9H2P0	activity dependent neuroprotector homeobox		6	0.561	0.808	1	0.36		1	1	0	2011	2019
Schizophrenia	C0036341	CTNNB1	DisGeNet	1499	P35222	catenin beta 1		130	0.303	0.885	0.99999	0.36		1	2	0	2010	2019
Schizophrenia	C0036341	PICK1	DisGeNet	9463	Q9NRD5	protein interacting with PRKCA 1	Enzyme modulator	8	0.682	0.538	0.0081806	0.36		0.75	4	0	2004	2017
Schizophrenia	C0036341	HDAC1	DisGeNet	3065	Q13547	histone deacetylase 1	Epigenetic regulator	14	0.46	0.846	0.61427	0.36		1	2	0	2008	2017
Schizophrenia	C0036341	FABP7	DisGeNet	2173	O15540	fatty acid binding protein 7		8	0.584	0.577	0.00078595	0.36		1	1	0	2007	2019
Schizophrenia	C0036341	HDAC3	DisGeNet	8841	O15379	histone deacetylase 3	Epigenetic regulator	2	0.511	0.731	0.56737	0.36		1	4	0	2008	2018
Schizophrenia	C0036341	PIP4K2C	DisGeNet	79837	Q8TBX8	phosphatidylinositol-5-phosphate 4-kinase type 2 gamma	Kinase	2	0.78	0.346	0.0018314	0.36		1	2	0	2005	2014
Schizophrenia	C0036341	HDAC2	DisGeNet	3066	Q92769	histone deacetylase 2	Epigenetic regulator	21	0.476	0.846	0.99997	0.36		1	1	0	2012	2019
Schizophrenia	C0036341	DLG3	DisGeNet	1741	Q92796	discs large MAGUK scaffold protein 3		10	0.544	0.615	0.99999	0.36		0.4	5	0	2003	2008
Schizophrenia	C0036341	HSPA1B	DisGeNet	3304	P0DMV8;P0DMV9	heat shock protein family A (Hsp70) member 1B		19	0.474	0.808	0.0053464	0.36		0.667	3	0	2005	2020
Schizophrenia	C0036341	OPRM1	DisGeNet	4988	P35372	opioid receptor mu 1	G-protein coupled receptor	109	0.457	0.808	7.8882e-11	0.36		1	3	0	2003	2019
Schizophrenia	C0036341	CHRM4	DisGeNet	1132	P08173	cholinergic receptor muscarinic 4	G-protein coupled receptor	27	0.821	0.231	0.97439	0.36		1	2	0	2002	2019
Schizophrenia	C0036341	XBP1	DisGeNet	7494	P17861	X-box binding protein 1		15	0.477	0.846	0.032014	0.36		0.333	3	0	2004	2008
Schizophrenia	C0036341	BAG1	DisGeNet	573	Q99933	BAG cochaperone 1		11	0.538	0.769	6.5264e-06	0.36		1	1	0	2002	2013
Schizophrenia	C0036341	SREBF1	DisGeNet	6720	P36956	sterol regulatory element binding transcription factor 1		14	0.518	0.808	0.014708	0.36		1	1	0	2010	2018
Schizophrenia	C0036341	CHL1	DisGeNet	10752	O00533	cell adhesion molecule L1 like		8	0.603	0.654	8.889e-12	0.36		1	2	0	2002	2017
Schizophrenia	C0036341	IL18	DisGeNet	3606	Q14116	interleukin 18		48	0.365	0.923	0.030717	0.36		0.5	2	0	2008	2018
Schizophrenia	C0036341	PDE4A	DisGeNet	5141	P27815	phosphodiesterase 4A		6	0.523	0.846	0.98167	0.35		1	2	0	2007	2018
Schizophrenia	C0036341	SYNGR1	DisGeNet	9145	O43759	synaptogyrin 1	Transporter	7	0.736	0.346	0.45121	0.35		1	5	0	2004	2009
Schizophrenia	C0036341	PIK3C3	DisGeNet	5289	Q8NEB9	phosphatidylinositol 3-kinase catalytic subunit type 3	Kinase	2	0.647	0.615	8.4165e-11	0.35		1	3	0	2004	2009
Schizophrenia	C0036341	HMOX1	DisGeNet	3162	P09601	heme oxygenase 1		137	0.381	0.923	0.0096817	0.35		1	1	0	2012	2020
Schizophrenia	C0036341	FXYD6	DisGeNet	53826	Q9H0Q3	FXYD domain containing ion transport regulator 6	Ion channel	5	0.78	0.192	0.61886	0.35		0.4	5	0	2007	2011
Schizophrenia	C0036341	HTR4	DisGeNet	3360	Q13639	5-hydroxytryptamine receptor 4	G-protein coupled receptor	17	0.61	0.615	0.024701	0.35		0.25	4	0	2002	2013
Schizophrenia	C0036341	PON1	DisGeNet	5444	P27169	paraoxonase 1		112	0.409	0.885	9.8142e-11	0.35		0.5	2	0	2002	2019
Schizophrenia	C0036341	PLP1	DisGeNet	5354	P60201	proteolipid protein 1	Cellular structure	13	0.543	0.769	0.92845	0.35		0.75	4	0	2004	2010
Schizophrenia	C0036341	HTR3B	DisGeNet	9177	O95264	5-hydroxytryptamine receptor 3B	Ion channel	16	0.678	0.423	2.4797e-07	0.35		1	1	0	2004	2017
Schizophrenia	C0036341	GNB1L	DisGeNet	54584	Q9BYB4	G protein subunit beta 1 like		5	0.743	0.346	4.7419e-05	0.35		1	4	0	2008	2012
Schizophrenia	C0036341	PPARA	DisGeNet	5465	Q07869	peroxisome proliferator activated receptor alpha	Nuclear receptor	67	0.432	0.885	0.030182	0.35		0.667	3	0	2002	2019
Schizophrenia	C0036341	HP	DisGeNet	3240	P00738	haptoglobin	Enzyme	62	0.412	0.885	1.736e-05	0.35		1	1	0	1985	2020
Schizophrenia	C0036341	AGA	DisGeNet	175	P20933	aspartylglucosaminidase	Enzyme	3	0.57	0.808	4.2802e-06	0.35		1	1	0	2006	2019
Schizophrenia	C0036341	NTNG2	DisGeNet	84628	Q96CW9	netrin G2	Enzyme modulator	11	0.7	0.423	0.99866	0.35		1	1	0	2005	2011
Schizophrenia	C0036341	SLC17A6	DisGeNet	57084	Q9P2U8	solute carrier family 17 member 6	Transporter	16	0.678	0.5	0.16199	0.35		1	3	0	2008	2019
Schizophrenia	C0036341	LTA	DisGeNet	4049	P01374	lymphotoxin alpha	Signaling	16	0.434	0.885	0.19685	0.35		1	1	0	2003	2017
Schizophrenia	C0036341	CSF2	DisGeNet	1437	P04141	colony stimulating factor 2	Signaling	103	0.33	0.962	0.83468	0.35		1	1	0	2007	2019
Schizophrenia	C0036341	NEFL	DisGeNet	4747	P07196	neurofilament light		9	0.488	0.769		0.35		0.5	2	0	2004	2009
Schizophrenia	C0036341	GAP43	DisGeNet	2596	P17677	growth associated protein 43		20	0.564	0.731	0.021461	0.35		1	4	0	1998	2012
Schizophrenia	C0036341	CPLX1	DisGeNet	10815	O14810	complexin 1		15	0.576	0.654	0.82499	0.35		0.833	1	0	1998	2017
Schizophrenia	C0036341	SULT4A1	DisGeNet	25830	Q9BR01	sulfotransferase family 4A member 1		2	0.7	0.346	0.96563	0.35		0.75	4	0	2005	2014
Schizophrenia	C0036341	MIR346	DisGeNet	442911		microRNA 346		8	0.631	0.615		0.35		1	3	0	2009	2017
Schizophrenia	C0036341	DGCR2	DisGeNet	9993	P98153	DiGeorge syndrome critical region gene 2		4	0.623	0.731	5.1573e-06	0.35		0.8	1	0	2006	2019
Schizophrenia	C0036341	MET	DisGeNet	4233	P08581	MET proto-oncogene, receptor tyrosine kinase	Kinase	90	0.38	0.846	0.96998	0.35		1	1	0	2005	2018
Schizophrenia	C0036341	NCAN	DisGeNet	1463	O14594	neurocan	Extracellular structure	7	0.67	0.5	0.068	0.35		1	3	0	2011	2015
Schizophrenia	C0036341	CACNG2	DisGeNet	10369	Q9Y698	calcium voltage-gated channel auxiliary subunit gamma 2	Ion channel	2	0.729	0.385	0.92315	0.35		0.667	3	0	2006	2013
Schizophrenia	C0036341	SELENBP1	DisGeNet	8991	Q13228	selenium binding protein 1	Immune response	29	0.493	0.846	3.2268e-16	0.35		1	2	0	2005	2018
Schizophrenia	C0036341	CDC42	DisGeNet	998	P60953	cell division cycle 42	Enzyme modulator	17	0.458	0.846	0.78728	0.35		1	4	0	2006	2017
Schizophrenia	C0036341	APOD	DisGeNet	347	P05090	apolipoprotein D		17	0.584	0.577	0.00054449	0.35		0.667	3	0	2002	2006
Schizophrenia	C0036341	SLC6A2	DisGeNet	6530	P23975	solute carrier family 6 member 2	Transporter	41	0.49	0.846	0.081524	0.35		0.5	2	0	2002	2018
Schizophrenia	C0036341	UHMK1	DisGeNet	127933	Q8TAS1	U2AF homology motif kinase 1	Kinase	1	0.674	0.462	0.83404	0.35		0.5	4	0	2007	2011
Schizophrenia	C0036341	GABRA1	DisGeNet	2554	P14867	gamma-aminobutyric acid type A receptor subunit alpha1	Ion channel	35	0.563	0.577	0.91489	0.35		0.5	4	0	2005	2017
Schizophrenia	C0036341	GRIK4	DisGeNet	2900	Q16099	glutamate ionotropic receptor kainate type subunit 4	Ion channel	7	0.678	0.423	0.11126	0.35		0.5	4	0	2006	2018
Schizophrenia	C0036341	GRIK2	DisGeNet	2898	Q13002	glutamate ionotropic receptor kainate type subunit 2	Ion channel	41	0.561	0.769	0.99841	0.35		0.667	1	0	1996	2017
Schizophrenia	C0036341	SMARCA2	DisGeNet	6595	P51531	SWI/SNF related, matrix associated, actin dependent regulator of chromatin, subfamily a, member 2	Epigenetic regulator	6	0.527	0.769	1	0.35		0.75	4	0	2006	2018
Schizophrenia	C0036341	GRIA4	DisGeNet	2893	P48058	glutamate ionotropic receptor AMPA type subunit 4	Ion channel	13	0.631	0.615	0.01831	0.35		0.25	4	0	2003	2012
Schizophrenia	C0036341	SP1	DisGeNet	6667	P08047	Sp1 transcription factor	Nucleic acid binding	11	0.493	0.769	0.99997	0.35		1	3	0	2007	2019
Schizophrenia	C0036341	MIR30E	DisGeNet	407034		microRNA 30e		9	0.576	0.769		0.34		1	1	0	2010	2015
Schizophrenia	C0036341	HSPA1L	DisGeNet	3305	P34931	heat shock protein family A (Hsp70) member 1 like		5	0.603	0.654	1.057e-06	0.34		0.5	4	0	2005	2018
Schizophrenia	C0036341	IPO5	DisGeNet	3843	O00410	importin 5	Enzyme modulator	2	0.805	0.231	1	0.34		1	4	0	2004	2011
Schizophrenia	C0036341	TET1	DisGeNet	80312	Q8NFU7	tet methylcytosine dioxygenase 1		4	0.523	0.808	1	0.34		1	1	0	2013	2018
Schizophrenia	C0036341	ACSL6	DisGeNet	23305	Q9UKU0	acyl-CoA synthetase long chain family member 6	Enzyme	6	0.686	0.5	0.0032201	0.34		0.667	3	0	2006	2011
Schizophrenia	C0036341	ASTN2	DisGeNet	23245	O75129	astrotactin 2		9	0.666	0.462	0.99971	0.34		1	2	0	2008	2018
Schizophrenia	C0036341	EGR2	DisGeNet	1959	P11161	early growth response 2	Nucleic acid binding	14	0.547	0.769	0.50292	0.34		0.333	3	0	2010	2015
Schizophrenia	C0036341	IL6R	DisGeNet	3570	P08887	interleukin 6 receptor	Signaling	21	0.471	0.846	3.1681e-05	0.34		1	1	0	1994	2017
Schizophrenia	C0036341	MYT1L	DisGeNet	23040	Q9UL68	myelin transcription factor 1 like	Transcription factor	11	0.659	0.462	1	0.34		1	3	0	2011	2012
Schizophrenia	C0036341	DNM1	DisGeNet	1759	Q05193	dynamin 1	Enzyme modulator	12	0.595	0.692	0.99917	0.34		1	1	0	2009	2018
Schizophrenia	C0036341	NRN1	DisGeNet	51299	Q9NPD7	neuritin 1		1	0.736	0.385	0.8602	0.34		1	1	0	2010	2017
Schizophrenia	C0036341	SIRPB1	DisGeNet	10326	O00241;Q5TFQ8	signal regulatory protein beta 1	Signaling	1	0.839	0.231	2.3107e-12	0.34		1	2	0	2009	2014
Schizophrenia	C0036341	KIF17	DisGeNet	57576	Q9P2E2	kinesin family member 17	Cellular structure	1	0.792	0.346	3.7556e-18	0.34		1	2	0	2010	2020
Schizophrenia	C0036341	ADRA2A	DisGeNet	150	P08913	adrenoceptor alpha 2A	G-protein coupled receptor	19	0.578	0.615	0.00081816	0.34		0.5	4	0	2007	2014
Schizophrenia	C0036341	CTLA4	DisGeNet	1493	P16410	cytotoxic T-lymphocyte associated protein 4		37	0.369	0.923	0.94085	0.34		1	3	0	2002	2015
Schizophrenia	C0036341	TGFB1	DisGeNet	7040	P01137	transforming growth factor beta 1	Signaling	179	0.287	0.962	0.03685	0.34		1	1	0	2013	2019
Schizophrenia	C0036341	TF	DisGeNet	7018	P02787	transferrin	Enzyme	47	0.527	0.846	4.1001e-08	0.34		0.333	3	0	2007	2012
Schizophrenia	C0036341	GRIN2D	DisGeNet	2906	O15399	glutamate ionotropic receptor NMDA type subunit 2D	Ion channel	5	0.65	0.538	0.99996	0.34		1	1	0	2005	2019
Schizophrenia	C0036341	GRIN2C	DisGeNet	2905	Q14957	glutamate ionotropic receptor NMDA type subunit 2C	Ion channel	1	0.792	0.269	2.3053e-07	0.34		0.75	4	0	2003	2014
Schizophrenia	C0036341	GRIN3A	DisGeNet	116443	Q8TCU5	glutamate ionotropic receptor NMDA type subunit 3A	Ion channel	3	0.743	0.423	0.45327	0.34		1	3	0	2004	2015
Schizophrenia	C0036341	MAPK1	DisGeNet	5594	P28482	mitogen-activated protein kinase 1	Kinase	69	0.33	0.923	0.99698	0.34		1	1	0	2004	2018
Schizophrenia	C0036341	TNFRSF1A	DisGeNet	7132	P19438	TNF receptor superfamily member 1A		41	0.409	0.923	0.9949	0.34		1	1	0	2010	2018
Schizophrenia	C0036341	PTPN5	DisGeNet	84867	P54829	protein tyrosine phosphatase non-receptor type 5		2	0.666	0.538	0.0014228	0.34		1	2	0	2012	2018
Schizophrenia	C0036341	MAPK3	DisGeNet	5595	P27361	mitogen-activated protein kinase 3	Kinase	69	0.379	0.885	0.036884	0.34		1	2	0	2008	2017
Schizophrenia	C0036341	SREBF2	DisGeNet	6721	Q12772	sterol regulatory element binding transcription factor 2		16	0.566	0.577	0.20734	0.34		1	1	0	2010	2018
Schizophrenia	C0036341	GABRG2	DisGeNet	2566	P18507	gamma-aminobutyric acid type A receptor subunit gamma2	Ion channel	25	0.548	0.654	0.73852	0.34		0.5	4	0	2005	2014
Schizophrenia	C0036341	CSF2RA	DisGeNet	1438	P15509	colony stimulating factor 2 receptor subunit alpha	Signaling	5	0.67	0.615	2.3956e-10	0.34		1	2	0	2007	2010
Schizophrenia	C0036341	MCHR1	DisGeNet	2847	Q99705	melanin concentrating hormone receptor 1	G-protein coupled receptor	5	0.65	0.5	4.7359e-05	0.34		1	3	0	2006	2020
Schizophrenia	C0036341	PTPRZ1	DisGeNet	5803	P23471	protein tyrosine phosphatase receptor type Z1	Enzyme	5	0.623	0.615	0.98997	0.34		0.667	3	0	2008	2017
Schizophrenia	C0036341	ADCYAP1R1	DisGeNet	117	P41586	ADCYAP receptor type I	G-protein coupled receptor	2	0.561	0.769	7.2275e-10	0.34		1	1	0	2007	2017
Schizophrenia	C0036341	PDE7B	DisGeNet	27115	Q9NP56	phosphodiesterase 7B		1	0.691	0.423	0.54578	0.34		1	3	0	2010	2016
Schizophrenia	C0036341	CHGB	DisGeNet	1114	P05060	chromogranin B		2	0.599	0.654	2.3622e-07	0.34		1	3	0	2002	2017
Schizophrenia	C0036341	NCS1	DisGeNet	23413	P62166	neuronal calcium sensor 1		3	0.656	0.615	0.66434	0.34		1	2	0	2003	2019
Schizophrenia	C0036341	CNR2	DisGeNet	1269	P34972	cannabinoid receptor 2	G-protein coupled receptor	39	0.509	0.846	6.5369e-06	0.34		0.75	4	0	2010	2017
Schizophrenia	C0036341	PSEN2	DisGeNet	5664	P49810	presenilin 2	Enzyme	16	0.55	0.654	0.00053736	0.34		1	3	0	2004	2013
Schizophrenia	C0036341	PINK1	DisGeNet	65018	Q9BXM7	PTEN induced kinase 1	Kinase	18	0.516	0.769	1.8749e-10	0.34		0.667	3	0	2007	2015
Schizophrenia	C0036341	TYR	DisGeNet	7299	P14679	tyrosinase	Enzyme	19	0.473	0.808	4.9861e-32	0.34		1	1	0	1991	2001
Schizophrenia	C0036341	DLGAP1	DisGeNet	9229	O14490	DLG associated protein 1	Receptor	2	0.691	0.385	0.99875	0.34		0.333	3	0	2003	2018
Schizophrenia	C0036341	HK1	DisGeNet	3098	P19367	hexokinase 1	Kinase	18	0.542	0.731	0.91459	0.34		1	1	0	2009	2019
Schizophrenia	C0036341	CYP3A4	DisGeNet	1576	P08684	cytochrome P450 family 3 subfamily A member 4	Enzyme	17	0.462	0.885	5.7979e-11	0.34		1	1	0	2009	2016
Schizophrenia	C0036341	NDST3	DisGeNet	9348	O95803	N-deacetylase and N-sulfotransferase 3		3	0.805	0.192	1.0699e-05	0.34		1	2	0	2013	2018
Schizophrenia	C0036341	CCR5	DisGeNet	1234	P51681	C-C motif chemokine receptor 5 (gene/pseudogene)	G-protein coupled receptor	14	0.398	0.885	4.3094e-10	0.33		1	1	0	2006	2016
Schizophrenia	C0036341	PPP1R9B	DisGeNet	84687	Q96SB3	protein phosphatase 1 regulatory subunit 9B		2	0.678	0.423	0.99975	0.33		1	2	0	2004	2009
Schizophrenia	C0036341	MYO9B	DisGeNet	4650	Q13459	myosin IXB		4	0.644	0.615	1	0.33		0.333	3	0	2008	2015
Schizophrenia	C0036341	RARA	DisGeNet	5914	P10276	retinoic acid receptor alpha	Nuclear receptor	21	0.47	0.846	0.96305	0.33		0.667	3	0	2005	2013
Schizophrenia	C0036341	MAPK14	DisGeNet	1432	Q16539	mitogen-activated protein kinase 14	Kinase	24	0.379	0.923	0.37466	0.33		1	1	0	2008	2017
Schizophrenia	C0036341	CCND1	DisGeNet	595	P24385	cyclin D1	Enzyme modulator	96	0.344	0.923	0.89057	0.33		1	1	0	1999	2016
Schizophrenia	C0036341	RHD	DisGeNet	6007	Q02161	Rh blood group D antigen		5	0.612	0.654	2.8534e-05	0.33		1	3	0	2002	2008
Schizophrenia	C0036341	SLC1A6	DisGeNet	6511	P48664	solute carrier family 1 member 6	Transporter	4	0.78	0.154	0.76237	0.33		1	1	0	2002	2007
Schizophrenia	C0036341	SLC6A12	DisGeNet	6539	P48065	solute carrier family 6 member 12	Transporter	2	0.716	0.5	1.2837e-08	0.33		1	3	0	2011	2014
[truncated: 487 more rows]

[truncated: 1 more sheets: Oogenesis (GO0048477)]
