# Supplementary material for: ExIR enables prioritizing driver and biomarker genes from omics data in a reference free manner
Source: iScience. 2026 Jun 8;29(6):116303. doi: 10.1016/j.isci.2026.116303 (PMC13264208; doi:10.1016/j.isci.2026.116303)
Supplement: Table S7. DESeq2 differential expression analysis between wild-type and sgsh zebrafish brain [file mmc7.xlsx]

## Sheet: Young
GeneID	Length	WT_young-Expression	sgsh_young-Expression	log2FoldChange(sgsh_young/WT_young)	Padj	Up/Down-Regulation	Pvalue	Symbol	Cellular Component	Molecular Function	Biological Process	Kegg Orthology	Nr Description	Desc
562810	2228	159.406	2082.28	3.70739	4.72e-77	Up	1.45e-81	pmelb	GO:0016021//integral component of membrane	NA	GO:0032438//melanosome organization	K17304//melanocyte protein PMEL	NP_001029090.2//melanocyte protein Pmel 17 precursor [Danio rerio];XP_005162435.1//melanocyte protein Pmel 17 isoform X1 [Danio rerio]	Danio rerio premelanosome protein b (pmelb), mRNA;PREDICTED: Danio rerio premelanosome protein b (pmelb), transcript variant X1, mRNA
394198	1706	2379.19	625.949	-1.92635	2.85e-50	Down	1.75e-54	fosab	GO:0005667//transcription factor complex	GO:0003677//DNA binding;GO:0003700//DNA binding transcription factor activity	GO:0006357//regulation of transcription from RNA polymerase II promoter;GO:0033555//multicellular organismal response to stress	K04379//proto-oncogene protein c-fos	NP_991132.1//proto-oncogene c-Fos [Danio rerio]	Danio rerio v-fos FBJ murine osteosarcoma viral oncogene homolog Ab (fosab), mRNA
795099	1980	2776.68	778.691	-1.83424	8.24e-42	Down	7.62e-46	egr4	NA	GO:0003676//nucleic acid binding	NA	K09228//KRAB domain-containing zinc finger protein	XP_022186746.1//LOW QUALITY PROTEIN: zinc finger protein Xfin-like [Nilaparvata lugens]	Danio rerio early growth response 4 (egr4), mRNA
724016	4768	12545.6	4679.49	-1.42275	1.44e-38	Down	1.78e-42	npas4a	GO:0005634//nucleus;GO:0098794//postsynapse	GO:0000981//RNA polymerase II transcription factor activity, sequence-specific DNA binding;GO:0000978//RNA polymerase II proximal promoter sequence-specific DNA binding;GO:0046983//protein dimerization activity	GO:0035176//social behavior;GO:0030154//cell differentiation;GO:1904862//inhibitory synapse assembly;GO:0060080//inhibitory postsynaptic potential;GO:0006351//transcription, DNA-templated;GO:0007612//learning;GO:0001568//blood vessel development;GO:0045893//positive regulation of transcription, DNA-templated;GO:0007616//long-term memory;GO:0030900//forebrain development;GO:0045944//positive regul…	K10955//mucin-2	NP_001038786.1//neuronal PAS domain-containing protein 4A [Danio rerio]	Danio rerio neuronal PAS domain protein 4a (npas4a), mRNA
30079	2087	2686.56	957.856	-1.48788	6.09e-38	Down	9.38e-42	btg2	NA	NA	GO:0008285//negative regulation of cell proliferation	K14443//protein Tob/BTG	NP_570997.1//protein BTG2 [Danio rerio]	Danio rerio B-cell translocation gene 2 (btg2), mRNA
336038	1708	3080.31	1539.57	-1.00055	7.01e-35	Down	1.29e-38	junbb	NA	GO:0003677//DNA binding;GO:0003700//DNA binding transcription factor activity	GO:0006357//regulation of transcription from RNA polymerase II promoter;GO:0001945//lymph vessel development;GO:0051726//regulation of cell cycle;GO:0031101//fin regeneration	K09028//transcription factor jun-B	NP_997915.1//JunB proto-oncogene, AP-1 transcription factor subunit b [Danio rerio]	Danio rerio JunB proto-oncogene, AP-1 transcription factor subunit b (junbb), mRNA
BGI_novel_G001612	3376	9901.49	4542.59	-1.12413	2.85e-32	Down	6.15e-36	NA	NA	NA	NA	K09228//KRAB domain-containing zinc finger protein;K09203//early growth response protein 1	XP_016426389.1//PREDICTED: early growth response protein 1 [Sinocyclocheilus rhinocerous]	NA
321239	2685	31.4518	309.262	3.29761	2.89e-28	Up	7.11e-32	pmela	NA	NA	NA	K17304//melanocyte protein PMEL	AAI63448.1//Silva protein [Danio rerio];XP_021335225.1//melanocyte protein PMEL isoform X2 [Danio rerio];XP_021335224.1//melanocyte protein PMEL isoform X1 [Danio rerio]	PREDICTED: Danio rerio premelanosome protein a (pmela), transcript variant X1, mRNA;PREDICTED: Danio rerio premelanosome protein a (pmela), transcript variant X2, mRNA;Danio rerio premelanosome protein a (pmela), mRNA
553465	5129	2579.41	1533.34	-0.750359	8.87e-25	*	2.46e-28	sik1	GO:0005634//nucleus;GO:0005737//cytoplasm	GO:0004674//protein serine/threonine kinase activity;GO:0005524//ATP binding	GO:0006468//protein phosphorylation;GO:0035556//intracellular signal transduction;GO:0032870//cellular response to hormone stimulus	K19008//serine/threonine-protein kinase SIK1 [EC:2.7.11.1]	NP_001119855.1//serine/threonine-protein kinase SIK1 [Danio rerio];XP_005167506.1//serine/threonine-protein kinase SIK1 isoform X1 [Danio rerio];XP_005167507.1//serine/threonine-protein kinase SIK1 isoform X2 [Danio rerio]	PREDICTED: Danio rerio salt-inducible kinase 1 (sik1), transcript variant X1, mRNA;PREDICTED: Danio rerio salt-inducible kinase 1 (sik1), transcript variant X2, mRNA;Danio rerio salt-inducible kinase 1 (sik1), mRNA
797711	4197	2082.22	1015.31	-1.03621	7.51e-23	Down	2.31e-26	NA	NA	NA	NA	K09228//KRAB domain-containing zinc finger protein	XP_001338177.4//zinc finger protein ZFP69-like [Danio rerio]	PREDICTED: Danio rerio zinc finger protein ZFP69-like (LOC797711), mRNA
BGI_novel_G002867	4857	4.02853	96.5023	4.58224	1.06e-22	Up	3.59e-26	NA	GO:0005634//nucleus	GO:0000989//transcription factor activity, transcription factor binding;GO:0030274//LIM domain binding	GO:0006357//regulation of transcription from RNA polymerase II promoter	K15617//LIM domain-binding protein 1	XP_016102761.1//PREDICTED: LIM domain-binding protein 2-like isoform X2 [Sinocyclocheilus grahami]	NA
100537012	4185	1694.09	4818.58	1.5081	4.85e-21	Up	1.79e-24	baiap2b	NA	NA	NA	K05627//BAI1-associated protein 2	XP_009305127.1//brain-specific angiogenesis inhibitor 1-associated protein 2 isoform X9 [Danio rerio];XP_009305121.1//brain-specific angiogenesis inhibitor 1-associated protein 2 isoform X1 [Danio rerio];XP_003199686.2//brain-specific angiogenesis inhibitor 1-associated protein 2 isoform X6 [Danio rerio];XP_009305124.1//brain-specific angiogenesis inhibitor 1-associated protein 2 isoform X7 [Dani…	PREDICTED: Danio rerio BAI1-associated protein 2b (baiap2b), transcript variant X6, mRNA;PREDICTED: Danio rerio BAI1-associated protein 2b (baiap2b), transcript variant X28, mRNA;PREDICTED: Danio rerio BAI1-associated protein 2b (baiap2b), transcript variant X8, mRNA;PREDICTED: Danio rerio BAI1-associated protein 2b (baiap2b), transcript variant X25, mRNA;PREDICTED: Danio rerio BAI1-associated pr…
30498	1536	3283.75	1371.1	-1.26001	2.01e-20	Down	8.03e-24	egr1	GO:0005634//nucleus;GO:0005737//cytoplasm	GO:0046872//metal ion binding;GO:0003677//DNA binding;GO:0008270//zinc ion binding;GO:0043565//sequence-specific DNA binding;GO:1990841//promoter-specific chromatin binding;GO:0010385//double-stranded methylated DNA binding;GO:0044729//hemi-methylated DNA-binding	GO:0043010//camera-type eye development;GO:0006355//regulation of transcription, DNA-templated;GO:0045944//positive regulation of transcription from RNA polymerase II promoter;GO:0048703//embryonic viscerocranium morphogenesis;GO:0006351//transcription, DNA-templated;GO:0060059//embryonic retina morphogenesis in camera-type eye	K09203//early growth response protein 1	NP_571323.1//early growth response protein 1 [Danio rerio]	Danio rerio early growth response 1 (egr1), mRNA
550244	756	8.08194	176.974	4.45269	1.58e-19	Up	6.83e-23	snrpd2	GO:0005685//U1 snRNP;GO:0005686//U2 snRNP;GO:0030532//small nuclear ribonucleoprotein complex;GO:0005682//U5 snRNP;GO:0071011//precatalytic spliceosome;GO:0019013//viral nucleocapsid;GO:0046540//U4/U6 x U5 tri-snRNP complex;GO:0071013//catalytic step 2 spliceosome	NA	GO:0008380//RNA splicing;GO:0000387//spliceosomal snRNP assembly	K11096//small nuclear ribonucleoprotein D2	KPP66225.1//small nuclear ribonucleoprotein Sm D2-like [Scleropages formosus]	Danio rerio small nuclear ribonucleoprotein D2 polypeptide (snrpd2), mRNA
431720	2950	1194.76	370.968	-1.68735	8.25e-18	Down	3.81e-21	nr4a1	GO:0005634//nucleus	GO:0003707//steroid hormone receptor activity;GO:0008270//zinc ion binding;GO:0043565//sequence-specific DNA binding;GO:0004879//nuclear receptor activity	GO:0006351//transcription, DNA-templated	K04465//nuclear receptor subfamily 4 group A member 1	NP_001002173.1//nuclear receptor subfamily 4 group A member 1 [Danio rerio]	Danio rerio nuclear receptor subfamily 4, group A, member 1 (nr4a1), mRNA;PREDICTED: Danio rerio nuclear receptor subfamily 4, group A, member 1 (nr4a1), transcript variant X1, misc_RNA
101883702	10903	1003.93	2050.09	1.03002	2.44e-17	Up	1.2e-20	tet1	NA	GO:0003677//DNA binding;GO:0008270//zinc ion binding	NA	K13097//methylcytosine dioxygenase [EC:1.14.11.-]	XP_005156766.1//methylcytosine dioxygenase TET1 isoform X1 [Danio rerio];XP_009305542.1//methylcytosine dioxygenase TET1 isoform X2 [Danio rerio]	PREDICTED: Danio rerio tet methylcytosine dioxygenase 1 (tet1), transcript variant X2, mRNA;PREDICTED: Danio rerio tet methylcytosine dioxygenase 1 (tet1), transcript variant X1, mRNA
334334	3076	832.168	1623.71	0.964348	2.89e-16	*	1.51e-19	ivns1abpb	GO:0005634//nucleus;GO:0015629//actin cytoskeleton;GO:0005737//cytoplasm	NA	NA	K15046//influenza virus NS1A-binding protein	NP_958891.1//influenza virus NS1A-binding protein homolog B [Danio rerio];XP_021334732.1//influenza virus NS1A-binding protein homolog B isoform X1 [Danio rerio]	PREDICTED: Danio rerio influenza virus NS1A binding protein b (ivns1abpb), transcript variant X1, mRNA;Danio rerio influenza virus NS1A binding protein b (ivns1abpb), mRNA
BGI_novel_G004615	8200	656.652	1188.38	0.855794	8.2e-16	*	4.54e-19	NA	NA	NA	NA	K05768//gelsolin	XP_018925787.1//PREDICTED: gelsolin-like [Cyprinus carpio]	NA
555906	7097	2281.22	4067.16	0.834218	1.52e-15	*	8.91e-19	ppargc1b	NA	NA	NA	K17962//peroxisome proliferator-activated receptor gamma coactivator 1-beta	XP_009289336.1//peroxisome proliferator-activated receptor gamma coactivator 1-beta [Danio rerio]	PREDICTED: Danio rerio peroxisome proliferator-activated receptor gamma, coactivator 1 beta (ppargc1b), mRNA
558947	6140	1955.13	2781.75	0.508727	3.82e-15	*	2.35e-18	rad54l2	NA	GO:0005524//ATP binding	NA	K10876//RAD54-like protein 2 [EC:3.6.4.12]	XP_005174062.1//helicase ARIP4 isoform X1 [Danio rerio]	PREDICTED: Danio rerio RAD54-like 2 (S. cerevisiae) (rad54l2), transcript variant X2, mRNA;PREDICTED: Danio rerio RAD54-like 2 (S. cerevisiae) (rad54l2), transcript variant X3, mRNA;PREDICTED: Danio rerio RAD54-like 2 (S. cerevisiae) (rad54l2), transcript variant X1, mRNA
437022	2005	57.908	252.059	2.12192	1.15e-14	Up	7.59e-18	tyrp1b	GO:0016021//integral component of membrane	GO:0046872//metal ion binding;GO:0016491//oxidoreductase activity	GO:0043473//pigmentation;GO:0003406//retinal pigment epithelium development;GO:0097066//response to thyroid hormone;GO:0030318//melanocyte differentiation;GO:0032438//melanosome organization	K00506//tyrosinase-related protein 1 [EC:1.14.18.-]	NP_001002749.1//5,6-dihydroxyindole-2-carboxylic acid oxidase precursor [Danio rerio]	Danio rerio tyrosinase-related protein 1b (tyrp1b), mRNA
368241	1649	1130.99	505.98	-1.16043	1.15e-14	Down	7.8e-18	egr2a	GO:0005634//nucleus	GO:0046872//metal ion binding;GO:0003677//DNA binding	GO:0006355//regulation of transcription, DNA-templated;GO:0006351//transcription, DNA-templated	K09228//KRAB domain-containing zinc finger protein;K12496//early growth response protein 2	AAH58293.1//Egr2a protein, partial [Danio rerio];NP_001315333.1//early growth response 2a isoform 1 [Danio rerio]	Danio rerio early growth response 2a (egr2a), transcript variant isoform 2, mRNA;Danio rerio early growth response 2a (egr2a), transcript variant 1, mRNA;PREDICTED: Danio rerio early growth response 2a (egr2a), transcript variant X1, mRNA
BGI_novel_G004680	2828	1548.45	757.776	-1.03098	6.32e-14	Down	4.48e-17	NA	NA	NA	NA	K10477//BTB/POZ domain-containing protein 1/2	XP_021325025.1//BTB/POZ domain-containing protein 2 isoform X1 [Danio rerio]	NA
100535167	560	175.967	30.4142	-2.53249	3.69e-13	Down	2.73e-16	NA	NA	NA	NA	NA	NA	PREDICTED: Danio rerio uncharacterized LOC100535167 (LOC100535167), ncRNA
564859	4651	1373.37	2530.06	0.881453	5.77e-13	*	4.45e-16	stk40	NA	NA	NA	K16312//serine/threonine-protein kinase 40 [EC:2.7.11.1]	XP_021322631.1//serine/threonine-protein kinase 40 isoform X1 [Danio rerio]	PREDICTED: Danio rerio serine/threonine kinase 40 (stk40), transcript variant X2, mRNA;PREDICTED: Danio rerio serine/threonine kinase 40 (stk40), transcript variant X1, mRNA;PREDICTED: Danio rerio serine/threonine kinase 40 (stk40), transcript variant X3, mRNA
BGI_novel_G004673	912	988.998	535.479	-0.885137	4.87e-12	*	3.9e-15	NA	GO:0005743//mitochondrial inner membrane;GO:0044284//mitochondrial crista junction;GO:0061617//MICOS complex	NA	GO:0042407//cristae formation	NA	NP_001038338.1//MICOS complex subunit MIC13 [Danio rerio]	NA
BGI_novel_G004054	5759	54.1368	4.57271	-3.56549	5.04e-12	Down	4.19e-15	NA	NA	NA	GO:0006355//regulation of transcription, DNA-templated	K18626//trichohyalin	XP_005156709.1//cell division cycle and apoptosis regulator protein 1 isoform X2 [Danio rerio]	NA
100331484	1140	565.523	262.47	-1.10743	1.09e-11	Down	9.42e-15	NA	NA	NA	NA	NA	NP_001338634.1//immediate early response 2 [Danio rerio]	Danio rerio immediate early response 2b (ier2b), mRNA
767805	5807	1312.04	2756.68	1.07112	1.24e-11	Up	1.11e-14	klf13	NA	GO:0003676//nucleic acid binding	NA	K09228//KRAB domain-containing zinc finger protein;K09208//krueppel-like factor 9/13/14/16	NP_001070240.1//Krueppel-like factor 13 [Danio rerio]	Danio rerio Kruppel-like factor 13 (klf13), mRNA
BGI_novel_G004056	6516	66.7054	5.91431	-3.49552	3.89e-11	Down	3.6e-14	NA	NA	NA	GO:0006355//regulation of transcription, DNA-templated	K18626//trichohyalin	XP_005156709.1//cell division cycle and apoptosis regulator protein 1 isoform X2 [Danio rerio]	NA
561939	3459	1143.12	2107.48	0.882541	4.07e-11	*	3.88e-14	slc25a23a	GO:0005743//mitochondrial inner membrane;GO:0016021//integral component of membrane	GO:0005347//ATP transmembrane transporter activity;GO:0015217//ADP transmembrane transporter activity;GO:0005509//calcium ion binding	GO:0055085//transmembrane transport;GO:0006839//mitochondrial transport	K14684//solute carrier family 25 (mitochondrial phosphate transporter), member 23/24/25/41	XP_690428.1//calcium-binding mitochondrial carrier protein SCaMC-3-like isoform X5 [Danio rerio];XP_016417086.1//PREDICTED: calcium-binding mitochondrial carrier protein SCaMC-3-like isoform X3 [Sinocyclocheilus rhinocerous];XP_005160240.1//calcium-binding mitochondrial carrier protein SCaMC-3-like isoform X4 [Danio rerio]	PREDICTED: Danio rerio solute carrier family 25 (mitochondrial carrier; phosphate carrier), member 23a (slc25a23a), transcript variant X6, mRNA;PREDICTED: Danio rerio solute carrier family 25 (mitochondrial carrier; phosphate carrier), member 23a (slc25a23a), transcript variant X3, mRNA;PREDICTED: Danio rerio solute carrier family 25 (mitochondrial carrier; phosphate carrier), member 23a (slc25a2…
569227	5430	1493.24	2057.21	0.462242	4.58e-11	*	4.51e-14	slc25a25b	GO:0005743//mitochondrial inner membrane;GO:0016021//integral component of membrane	GO:0005509//calcium ion binding	GO:0055085//transmembrane transport	K14684//solute carrier family 25 (mitochondrial phosphate transporter), member 23/24/25/41	XP_013998584.1//PREDICTED: calcium-binding mitochondrial carrier protein SCaMC-2-B isoform X4 [Salmo salar];XP_019121012.1//PREDICTED: calcium-binding mitochondrial carrier protein SCaMC-2 isoform X4 [Larimichthys crocea];XP_006640825.1//PREDICTED: calcium-binding mitochondrial carrier protein SCaMC-2 isoform X7 [Lepisosteus oculatus];XP_016310447.1//PREDICTED: calcium-binding mitochondrial carri…	PREDICTED: Danio rerio solute carrier family 25 (mitochondrial carrier; phosphate carrier), member 25b (slc25a25b), transcript variant X3, mRNA;Danio rerio solute carrier family 25 (mitochondrial carrier; phosphate carrier), member 25b (slc25a25b), mRNA;PREDICTED: Danio rerio solute carrier family 25 (mitochondrial carrier; phosphate carrier), member 25b (slc25a25b), transcript variant X1, mRNA;P…
407086	1453	1075.3	486.745	-1.1435	4.73e-11	Down	4.8e-14	junba	NA	GO:0003677//DNA binding;GO:0003700//DNA binding transcription factor activity	GO:0006357//regulation of transcription from RNA polymerase II promoter;GO:0001945//lymph vessel development;GO:0060047//heart contraction;GO:0051726//regulation of cell cycle	K09028//transcription factor jun-B	NP_998721.2//transcription factor jun-B [Danio rerio]	PREDICTED: Danio rerio jun B proto-oncogene a (junba), transcript variant X1, mRNA;Danio rerio JunB proto-oncogene, AP-1 transcription factor subunit a (junba), mRNA
368367	2279	100.159	302.538	1.59482	3.2e-10	Up	3.35e-13	hsd20b2	GO:0005783//endoplasmic reticulum;GO:0016021//integral component of membrane	GO:0047044//androstan-3-alpha,17-beta-diol dehydrogenase activity	GO:0033555//multicellular organismal response to stress	K10251//17beta-estradiol 17-dehydrogenase / very-long-chain 3-oxoacyl-CoA reductase [EC:1.1.1.62 1.1.1.330]	AAI16487.1//Si:ch211-284e13.2 protein, partial [Danio rerio]	PREDICTED: Danio rerio hydroxysteroid (20-beta) dehydrogenase 2 (hsd20b2), mRNA
641576	1614	8854.65	5218.92	-0.762683	3.98e-10	*	4.28e-13	zgc:122979	NA	GO:0051082//unfolded protein binding	GO:0006457//protein folding	K09511//DnaJ homolog subfamily B member 5	NP_001032663.2//DnaJ (Hsp40) homolog, subfamily B, member 5-like [Danio rerio]	Danio rerio zgc:122979 (zgc:122979), mRNA
402875	3472	128.882	15.1577	-3.08793	4.17e-10	Down	4.63e-13	dzip1	NA	GO:0003676//nucleic acid binding	NA	K16470//zinc finger protein DZIP1	NP_001001501.2//zinc finger protein Dzip1 isoform 2 [Danio rerio];XP_005165761.1//zinc finger protein Dzip1 isoform X1 [Danio rerio];NP_001299827.1//zinc finger protein Dzip1 isoform 1 [Danio rerio];XP_005165763.1//zinc finger protein Dzip1 isoform X2 [Danio rerio]	PREDICTED: Danio rerio DAZ interacting zinc finger protein 1 (dzip1), transcript variant X3, mRNA;PREDICTED: Danio rerio DAZ interacting zinc finger protein 1 (dzip1), transcript variant X1, mRNA;Danio rerio DAZ interacting zinc finger protein 1 (dzip1), transcript variant 2, mRNA;PREDICTED: Danio rerio DAZ interacting zinc finger protein 1 (dzip1), transcript variant X2, mRNA;Danio rerio DAZ int…
406614	2142	2242.69	1590.02	-0.496181	4.84e-10	*	5.52e-13	irf2bp2b	GO:0005634//nucleus	GO:0046872//metal ion binding	GO:0006355//regulation of transcription, DNA-templated;GO:0006351//transcription, DNA-templated	K21772//transcriptional activator protein Pur-alpha;K11412//NAD-dependent deacetylase sirtuin 2 [EC:3.5.1.-];K11318//ataxin-7;K21914//BTB/POZ domain-containing protein KCTD2/5/17	NP_999917.1//interferon regulatory factor 2-binding protein 2-B [Danio rerio]	Danio rerio interferon regulatory factor 2 binding protein 2b (irf2bp2b), mRNA
557912	6533	1123.73	1690.78	0.589386	5.04e-10	*	5.9e-13	ssh2b	NA	GO:0008138//protein tyrosine/serine/threonine phosphatase activity;GO:0004725//protein tyrosine phosphatase activity	NA	K05766//protein phosphatase slingshot [EC:3.1.3.16 3.1.3.48]	NP_001128575.1//protein phosphatase Slingshot homolog 2 [Danio rerio];XP_009293927.1//protein phosphatase Slingshot homolog 2 isoform X2 [Danio rerio];XP_009293925.1//protein phosphatase Slingshot homolog 2 isoform X1 [Danio rerio]	Danio rerio slingshot protein phosphatase 2b (ssh2b), mRNA;PREDICTED: Danio rerio slingshot protein phosphatase 2b (ssh2b), transcript variant X1, mRNA;PREDICTED: Danio rerio slingshot protein phosphatase 2b (ssh2b), transcript variant X2, mRNA;PREDICTED: Danio rerio slingshot protein phosphatase 2b (ssh2b), transcript variant X3, mRNA
619255	1776	4021.74	5456.38	0.440124	7.84e-10	*	9.42e-13	zgc:114181	NA	GO:0008237//metallopeptidase activity;GO:0016805//dipeptidase activity	NA	K08660//cytosolic nonspecific dipeptidase [EC:3.4.13.18];K05604//beta-Ala-His dipeptidase [EC:3.4.13.20]	XP_021322423.1//uncharacterized protein LOC619255 isoform X1 [Danio rerio]	PREDICTED: Danio rerio zgc:114181 (zgc:114181), transcript variant X1, mRNA;Danio rerio zgc:114181 (zgc:114181), mRNA
30216	680	9030.15	4628.45	-0.964221	1.17e-09	*	1.44e-12	ba1	GO:0005833//hemoglobin complex	GO:0020037//heme binding;GO:0005506//iron ion binding;GO:0005344//oxygen carrier activity;GO:0019825//oxygen binding	GO:0015671//oxygen transport;GO:0030097//hemopoiesis;GO:0001666//response to hypoxia	K13825//hemoglobin subunit epsilon	NP_571095.1//hemoglobin subunit beta-1 [Danio rerio]	Danio rerio ba1 globin (ba1), mRNA
555178	1798	2606.97	4219.82	0.694809	1.9e-09	*	2.4e-12	ifrd1	NA	NA	NA	K13855//solute carrier family 4 (anion exchanger), member 2	XP_016370326.1//PREDICTED: interferon-related developmental regulator 1 isoform X2 [Sinocyclocheilus rhinocerous]	Danio rerio interferon-related developmental regulator 1 (ifrd1), mRNA
BGI_novel_G002628	8075	4448.65	8323.24	0.903778	4.97e-09	*	6.43e-12	NA	NA	NA	NA	NA
327635	5638	402.941	655.94	0.702997	5.09e-09	*	6.75e-12	gnsb	GO:0005764//lysosome	GO:0046872//metal ion binding;GO:0008449//N-acetylglucosamine-6-sulfatase activity	GO:0030203//glycosaminoglycan metabolic process	K01137//N-acetylglucosamine-6-sulfatase [EC:3.1.6.14]	NP_956135.2//glucosamine (N-acetyl)-6-sulfatase b precursor [Danio rerio]	Danio rerio glucosamine (N-acetyl)-6-sulfatase (Sanfilippo disease IIID), b (gnsb), mRNA;PREDICTED: Danio rerio glucosamine (N-acetyl)-6-sulfatase (Sanfilippo disease IIID), b (gnsb), transcript variant X1, mRNA
562242	3553	435.023	783.069	0.848048	5.37e-09	*	7.28e-12	rps6kb1a	NA	GO:0004674//protein serine/threonine kinase activity;GO:0005524//ATP binding	GO:0007165//signal transduction	K04688//ribosomal protein S6 kinase beta [EC:2.7.11.1]	XP_690726.4//ribosomal protein S6 kinase beta-1 [Danio rerio]	PREDICTED: Danio rerio ribosomal protein S6 kinase b, polypeptide 1a (rps6kb1a), transcript variant X1, mRNA;PREDICTED: Danio rerio ribosomal protein S6 kinase b, polypeptide 1a (rps6kb1a), transcript variant X2, mRNA
570019	3392	562.81	975.898	0.794082	5.41e-09	*	7.53e-12	si:ch211-247j9.1	NA	NA	GO:0007165//signal transduction	K20642//Rho GTPase-activating protein 22/24/25	XP_698540.4//rho GTPase-activating protein 24-like isoform X4 [Danio rerio];XP_005161458.1//rho GTPase-activating protein 24-like isoform X1 [Danio rerio];XP_005161460.1//rho GTPase-activating protein 24-like isoform X3 [Danio rerio];XP_017208468.1//rho GTPase-activating protein 24-like isoform X2 [Danio rerio]	PREDICTED: Danio rerio si:ch211-247j9.1 (si:ch211-247j9.1), transcript variant X1, mRNA;PREDICTED: Danio rerio si:ch211-247j9.1 (si:ch211-247j9.1), transcript variant X2, mRNA;PREDICTED: Danio rerio si:ch211-247j9.1 (si:ch211-247j9.1), transcript variant X4, mRNA;PREDICTED: Danio rerio si:ch211-247j9.1 (si:ch211-247j9.1), transcript variant X3, mRNA
BGI_novel_G005382	3927	4.24523	39.2528	3.20888	5.41e-09	Up	7.66e-12	NA	NA	NA	NA	K01313//coagulation factor II (thrombin) [EC:3.4.21.5];K08592//sentrin-specific protease 1 [EC:3.4.22.68]	XP_005161833.1//target of Nesh-SH3 isoform X1 [Danio rerio]	NA
114417	2435	49816.5	42423.2	-0.231768	6.39e-09	*	9.25e-12	mpz	GO:0005887//integral component of plasma membrane;GO:0043209//myelin sheath	NA	NA	K06770//myelin protein zero	XP_017213076.1//myelin protein P0 isoform X1 [Danio rerio];XP_017213080.1//myelin protein P0 isoform X2 [Danio rerio];NP_919342.1//myelin protein P0 precursor [Danio rerio];XP_017213083.1//myelin protein P0 isoform X3 [Danio rerio]	PREDICTED: Danio rerio myelin protein zero (mpz), transcript variant X3, mRNA;PREDICTED: Danio rerio myelin protein zero (mpz), transcript variant X2, mRNA;Danio rerio myelin protein zero (mpz), mRNA;PREDICTED: Danio rerio myelin protein zero (mpz), transcript variant X1, mRNA
550549	1834	1278.72	1794.65	0.488999	6.99e-09	*	1.03e-11	eif4e1c	GO:0005737//cytoplasm	GO:0003743//translation initiation factor activity	NA	K03259//translation initiation factor 4E	XP_005156696.1//eukaryotic translation initiation factor 4E family member 1c isoform X1 [Danio rerio];NP_001017851.2//eukaryotic translation initiation factor 4E family member 1c [Danio rerio]	PREDICTED: Danio rerio eukaryotic translation initiation factor 4E family member 1c (eif4e1c), transcript variant X1, mRNA;Danio rerio eukaryotic translation initiation factor 4E family member 1c (eif4e1c), mRNA;PREDICTED: Danio rerio eukaryotic translation initiation factor 4E family member 1c (eif4e1c), transcript variant X2, mRNA
BGI_novel_G000585	2640	156.6	403.683	1.36614	9.58e-09	Up	1.44e-11	NA	GO:0005783//endoplasmic reticulum;GO:0016021//integral component of membrane	GO:0047044//androstan-3-alpha,17-beta-diol dehydrogenase activity	GO:0033555//multicellular organismal response to stress	K10251//17beta-estradiol 17-dehydrogenase / very-long-chain 3-oxoacyl-CoA reductase [EC:1.1.1.62 1.1.1.330]	AAI16487.1//Si:ch211-284e13.2 protein, partial [Danio rerio]	NA
321330	2257	320.56	571.818	0.834959	1.3e-08	*	2e-11	rhpn2	NA	NA	NA	K18040//tyrosine-protein phosphatase non-receptor type 23 [EC:3.1.3.48]	XP_016409093.1//PREDICTED: rhophilin-2 [Sinocyclocheilus rhinocerous]	Danio rerio rhophilin, Rho GTPase binding protein 2 (rhpn2), mRNA;PREDICTED: Danio rerio rhophilin, Rho GTPase binding protein 2 (rhpn2), transcript variant X1, mRNA
BGI_novel_G005377	6689	675.695	1343.59	0.991646	1.52e-08	*	2.39e-11	NA	NA	NA	NA	NA	XP_016522894.1//PREDICTED: uncharacterized protein LOC107835138 [Poecilia formosa]	NA
58113	1157	4960.47	3870.15	-0.358089	1.53e-08	*	2.45e-11	cd74a	GO:0009986//cell surface;GO:0005622//intracellular;GO:0016021//integral component of membrane	GO:0042289//MHC class II protein binding	GO:0006886//intracellular protein transport;GO:0002286//T cell activation involved in immune response;GO:0048839//inner ear development;GO:0048884//neuromast development;GO:0002468//dendritic cell antigen processing and presentation	K06505//CD74 antigen	NP_571665.1//CD74 molecule, major histocompatibility complex, class II invariant chain a [Danio rerio]	Danio rerio CD74 molecule, major histocompatibility complex, class II invariant chain a (cd74a), mRNA
393376	3175	1882.65	3253.88	0.789399	1.59e-08	*	2.59e-11	hif1al	GO:0005737//cytoplasm;GO:1990907//beta-catenin-TCF complex	GO:0000976//transcription regulatory region sequence-specific DNA binding;GO:0003700//DNA binding transcription factor activity;GO:0046983//protein dimerization activity;GO:0008013//beta-catenin binding	GO:0051402//neuron apoptotic process;GO:0001654//eye development;GO:0014823//response to activity;GO:0006355//regulation of transcription, DNA-templated;GO:0006351//transcription, DNA-templated;GO:0001666//response to hypoxia	K09095//hypoxia-inducible factor 2 alpha;K08268//hypoxia-inducible factor 1 alpha	XP_021337033.1//hypoxia-inducible factor 3-alpha isoform X3 [Danio rerio];XP_005157629.2//hypoxia-inducible factor 3-alpha isoform X2 [Danio rerio];AAQ94179.1//Hif3a [Danio rerio];XP_005157628.2//hypoxia-inducible factor 3-alpha isoform X1 [Danio rerio]	PREDICTED: Danio rerio hypoxia-inducible factor 1, alpha subunit, like (hif1al), transcript variant X2, mRNA;Danio rerio hypoxia inducible factor 1 subunit alpha, like (hif1al), mRNA;PREDICTED: Danio rerio hypoxia-inducible factor 1, alpha subunit, like (hif1al), transcript variant X3, mRNA;PREDICTED: Danio rerio hypoxia-inducible factor 1, alpha subunit, like (hif1al), transcript variant X1, mRNA
368234	1739	31790.4	26085.7	-0.285331	1.82e-08	*	3.02e-11	plp1b	GO:0016021//integral component of membrane	NA	NA	K17271//myelin proteolipid protein	XP_005165181.1//proteolipid protein 1b isoform X3 [Danio rerio];NP_001005586.1//proteolipid protein 1b [Danio rerio];XP_005165180.1//proteolipid protein 1b isoform X2 [Danio rerio];XP_005165179.1//proteolipid protein 1b isoform X1 [Danio rerio]	PREDICTED: Danio rerio proteolipid protein 1b (plp1b), transcript variant X3, mRNA;Danio rerio proteolipid protein 1b (plp1b), mRNA;PREDICTED: Danio rerio proteolipid protein 1b (plp1b), transcript variant X2, mRNA;PREDICTED: Danio rerio proteolipid protein 1b (plp1b), transcript variant X1, mRNA
100534657	3266	1398.42	852.798	-0.71352	1.97e-08	*	3.33e-11	npas4b	GO:0005634//nucleus;GO:0098794//postsynapse	GO:0000981//RNA polymerase II transcription factor activity, sequence-specific DNA binding;GO:0000978//RNA polymerase II proximal promoter sequence-specific DNA binding;GO:0046983//protein dimerization activity	GO:0035176//social behavior;GO:0030154//cell differentiation;GO:1904862//inhibitory synapse assembly;GO:0060080//inhibitory postsynaptic potential;GO:0006351//transcription, DNA-templated;GO:0007612//learning;GO:0001568//blood vessel development;GO:0045893//positive regulation of transcription, DNA-templated;GO:0007616//long-term memory;GO:0045944//positive regulation of transcription from RNA po…	K14795//ribosomal RNA-processing protein 36;K09100//single-minded	XP_009293710.2//neuronal PAS domain-containing protein 4B [Danio rerio]	PREDICTED: Danio rerio neuronal PAS domain protein 4b (npas4b), mRNA
BGI_novel_G004683	6652	677.384	318.645	-1.08803	2.17e-08	Down	3.74e-11	NA	GO:0005634//nucleus	GO:0003677//DNA binding	NA	K10477//BTB/POZ domain-containing protein 1/2	XP_014025258.1//PREDICTED: SWI/SNF-related matrix-associated actin-dependent regulator of chromatin subfamily E member 1-related-like isoform X4 [Salmo salar]	NA
BGI_novel_G000343	778	4383.81	2329.62	-0.912088	2.42e-08	*	4.24e-11	NA	GO:0005833//hemoglobin complex	GO:0020037//heme binding;GO:0005506//iron ion binding;GO:0005344//oxygen carrier activity;GO:0019825//oxygen binding	NA	K13826//hemoglobin subunit zeta	Q90487.3//RecName: Full=Hemoglobin subunit alpha; AltName: Full=Alpha-globin aa1; AltName: Full=Hemoglobin alpha chain	NA
140616	3231	895.731	582.002	-0.622042	2.87e-08	*	5.13e-11	sox10	GO:0005634//nucleus	GO:0003677//DNA binding	GO:0048752//semicircular canal morphogenesis;GO:0021772//olfactory bulb development;GO:0014037//Schwann cell differentiation;GO:0048066//developmental pigmentation;GO:0050931//pigment cell differentiation;GO:0048840//otolith development;GO:0048839//inner ear development;GO:0071600//otic vesicle morphogenesis;GO:0022011//myelination in peripheral nervous system;GO:0014044//Schwann cell development…	K09270//transcription factor SOX7/8/10/18 (SOX group E/F)	NP_571950.1//transcription factor SOX-10 [Danio rerio]	Danio rerio SRY (sex determining region Y)-box 10 (sox10), mRNA
321453	1524	2567.3	3742.16	0.543621	4.1e-08	*	7.45e-11	ctsla	NA	GO:0008234//cysteine-type peptidase activity	NA	K01365//cathepsin L [EC:3.4.22.15]	XP_005165325.1//cathepsin L1 isoform X1 [Danio rerio]	Danio rerio cathepsin La (ctsla), mRNA;PREDICTED: Danio rerio cathepsin La (ctsla), transcript variant X1, mRNA;PREDICTED: Danio rerio cathepsin La (ctsla), transcript variant X2, mRNA
450085	4633	483.277	205.9	-1.2309	5.23e-08	Down	9.66e-11	golph3	GO:0005829//cytosol;GO:0031985//Golgi cisterna;GO:0005802//trans-Golgi network;GO:0000139//Golgi membrane	GO:0070273//phosphatidylinositol-4-phosphate binding	GO:0048194//Golgi vesicle budding;GO:0043001//Golgi to plasma membrane protein transport;GO:0006890//retrograde vesicle-mediated transport, Golgi to ER;GO:0007030//Golgi organization	K15620//golgi phosphoprotein 3	XP_005165358.1//Golgi phosphoprotein 3 isoform X1 [Danio rerio];NP_001006105.1//Golgi phosphoprotein 3 [Danio rerio]	PREDICTED: Danio rerio golgi phosphoprotein 3 (golph3), transcript variant X1, mRNA;Danio rerio golgi phosphoprotein 3 (golph3), mRNA
553255	4910	5290.66	6970.12	0.397736	6.32e-08	*	1.19e-10	ssfa2	NA	NA	NA	NA	XP_017213332.1//sperm-specific antigen 2 [Danio rerio]	PREDICTED: Danio rerio sperm specific antigen 2 (ssfa2), transcript variant X2, mRNA;PREDICTED: Danio rerio sperm specific antigen 2 (ssfa2), transcript variant X1, mRNA
403086	4635	3001.61	3939.43	0.392251	6.87e-08	*	1.32e-10	gpt2l	NA	GO:0004021//L-alanine:2-oxoglutarate aminotransferase activity;GO:0030170//pyridoxal phosphate binding	GO:0042853//L-alanine catabolic process;GO:0009058//biosynthetic process;GO:0042851//L-alanine metabolic process;GO:0006103//2-oxoglutarate metabolic process	K00814//alanine transaminase [EC:2.6.1.2]	XP_017213488.1//alanine aminotransferase 2-like isoform X1 [Danio rerio];AAH61955.1//Gpt2l protein, partial [Danio rerio]	PREDICTED: Danio rerio glutamic pyruvate transaminase (alanine aminotransferase) 2, like (gpt2l), transcript variant X1, mRNA;Danio rerio glutamic pyruvate transaminase (alanine aminotransferase) 2, like (gpt2l), mRNA
406782	4437	759.965	1142.58	0.588288	6.87e-08	*	1.33e-10	mapk4	GO:0005634//nucleus;GO:0005622//intracellular;GO:0005737//cytoplasm	GO:0005524//ATP binding;GO:0004707//MAP kinase activity	GO:0010468//regulation of gene expression;GO:0071310//cellular response to organic substance	K06855//mitogen-activated protein kinase 4/6 [EC:2.7.11.24]	NP_998638.1//mitogen-activated protein kinase 4 [Danio rerio];XP_005167209.1//mitogen-activated protein kinase 4 isoform X1 [Danio rerio]	Danio rerio mitogen-activated protein kinase 4 (mapk4), mRNA;PREDICTED: Danio rerio mitogen-activated protein kinase 4 (mapk4), transcript variant X1, mRNA
327417	5961	1368.94	2214.88	0.694173	7.33e-08	*	1.44e-10	hsd17b12a	GO:0016021//integral component of membrane;GO:0005789//endoplasmic reticulum membrane	GO:0102341//3-oxo-lignoceroyl-CoA reductase activity;GO:0004303//estradiol 17-beta-dehydrogenase activity;GO:0102342//3-oxo-cerotoyl-CoA reductase activity;GO:0102340//3-oxo-behenoyl-CoA reductase activity;GO:0102339//3-oxo-arachidoyl-CoA reductase activity	GO:0006633//fatty acid biosynthetic process;GO:0006703//estrogen biosynthetic process	K10251//17beta-estradiol 17-dehydrogenase / very-long-chain 3-oxoacyl-CoA reductase [EC:1.1.1.62 1.1.1.330]	NP_957175.1//very-long-chain 3-oxoacyl-CoA reductase-A [Danio rerio]	Danio rerio hydroxysteroid (17-beta) dehydrogenase 12a (hsd17b12a), mRNA
563912	6532	53.0038	437.465	3.045	8.14e-08	Up	1.63e-10	usp54a	NA	GO:0036459//thiol-dependent ubiquitinyl hydrolase activity	GO:0016579//protein deubiquitination	K11839//ubiquitin carboxyl-terminal hydrolase 8 [EC:3.4.19.12];K06641//serine/threonine-protein kinase Chk2 [EC:2.7.11.1];K06763//contactin 5;K05410//TANK-binding kinase 1 [EC:2.7.11.10];K14206//solute carrier family 15 (oligopeptide transporter), member 1	NP_001314804.1//inactive ubiquitin carboxyl-terminal hydrolase 54 isoform 2 [Danio rerio];XP_021336287.1//inactive ubiquitin carboxyl-terminal hydrolase 54 isoform X2 [Danio rerio];XP_021336288.1//inactive ubiquitin carboxyl-terminal hydrolase 54 isoform X3 [Danio rerio];NP_001188495.1//inactive ubiquitin carboxyl-terminal hydrolase 54 isoform 1 [Danio rerio]	Danio rerio ubiquitin specific peptidase 54a (usp54a), transcript variant 1, mRNA;PREDICTED: Danio rerio ubiquitin specific peptidase 54a (usp54a), transcript variant X1, mRNA;PREDICTED: Danio rerio ubiquitin specific peptidase 54a (usp54a), transcript variant X4, mRNA;PREDICTED: Danio rerio ubiquitin specific peptidase 54a (usp54a), transcript variant X3, mRNA;PREDICTED: Danio rerio ubiquitin sp…
797137	1209	481.386	180.535	-1.41492	8.25e-08	Down	1.68e-10	ier2a	NA	NA	NA	NA	NP_001136055.2//immediate early response gene 2 protein [Danio rerio]	Danio rerio immediate early response 2a (ier2a), mRNA
30314	1536	4297.89	5793.53	0.430813	1.09e-07	*	2.25e-10	apoeb	GO:0034363//intermediate-density lipoprotein particle;GO:0072562//blood microparticle;GO:0034364//high-density lipoprotein particle;GO:0042627//chylomicron	GO:0060228//phosphatidylcholine-sterol O-acyltransferase activator activity;GO:0001540//amyloid-beta binding;GO:0015485//cholesterol binding;GO:0070326//very-low-density lipoprotein particle receptor binding;GO:0017127//cholesterol transporter activity;GO:0050750//low-density lipoprotein particle receptor binding;GO:0005543//phospholipid binding	GO:0019433//triglyceride catabolic process;GO:0051000//positive regulation of nitric-oxide synthase activity;GO:0033344//cholesterol efflux;GO:0034372//very-low-density lipoprotein particle remodeling;GO:0031102//neuron projection regeneration;GO:0042632//cholesterol homeostasis;GO:1900221//regulation of amyloid-beta clearance;GO:0032374//regulation of cholesterol transport;GO:0043524//negative r…	K04524//apolipoprotein E	NP_571173.1//apolipoprotein Eb precursor [Danio rerio]	PREDICTED: Danio rerio apolipoprotein Eb (apoeb), transcript variant X1, mRNA;Danio rerio apolipoprotein Eb (apoeb), mRNA
BGI_novel_G004929	4872	372.101	157.831	-1.23731	1.11e-07	Down	2.33e-10	NA	GO:0005634//nucleus	GO:0046872//metal ion binding;GO:0032454//histone demethylase activity (H3-K9 specific);GO:0071558//histone demethylase activity (H3-K27 specific)	GO:0030901//midbrain development;GO:0033169//histone H3-K9 demethylation;GO:0071557//histone H3-K27 demethylation	K11445//lysine-specific demethylase 7A [EC:1.14.11.-]	XP_005174379.1//lysine-specific demethylase 7B isoform X1 [Danio rerio]	NA
560416	4828	603.576	1322.45	1.13161	1.45e-07	Up	3.08e-10	erf	GO:0005634//nucleus	GO:0000981//RNA polymerase II transcription factor activity, sequence-specific DNA binding;GO:0003714//transcription corepressor activity;GO:0043565//sequence-specific DNA binding;GO:0003700//DNA binding transcription factor activity	GO:0000122//negative regulation of transcription from RNA polymerase II promoter;GO:0006357//regulation of transcription from RNA polymerase II promoter;GO:0030154//cell differentiation	K09434//ETS domain-containing transcription factor ERF	XP_005159421.1//ets2 repressor factor isoform X1 [Danio rerio];NP_001038392.1//Ets2 repressor factor [Danio rerio]	PREDICTED: Danio rerio Ets2 repressor factor (erf), transcript variant X1, mRNA;Danio rerio Ets2 repressor factor (erf), mRNA
553686	2080	721.569	1159.13	0.683832	1.78e-07	*	3.84e-10	tefb	NA	GO:0003700//DNA binding transcription factor activity	GO:0071482//cellular response to light stimulus	K09058//thyrotrophic embryonic factor	NP_001018497.1//thyrotrophic embryonic factor b [Danio rerio]	Danio rerio thyrotrophic embryonic factor b (tefb), mRNA
559502	11782	1004.05	1602.12	0.674145	2.41e-07	*	5.26e-10	mrc1b	GO:0016021//integral component of membrane	NA	NA	K06560//mannose receptor, C type	NP_001297773.1//macrophage mannose receptor 1 precursor [Danio rerio]	Danio rerio mannose receptor, C type 1b (mrc1b), mRNA
799194	4913	71.0873	175.983	1.30777	2.6e-07	Up	5.76e-10	NA	GO:0005887//integral component of plasma membrane	NA	GO:0007166//cell surface receptor signaling pathway	K17351//tetraspanin-10	XP_021327045.1//tetraspanin-10 isoform X1 [Danio rerio];XP_001339579.2//tetraspanin-10 isoform X1 [Danio rerio];XP_021327046.1//tetraspanin-10 isoform X2 [Danio rerio];XP_009297570.1//tetraspanin-10 isoform X2 [Danio rerio]	PREDICTED: Danio rerio tetraspanin-10 (LOC799194), transcript variant X3, mRNA;PREDICTED: Danio rerio tetraspanin-10 (LOC799194), transcript variant X1, mRNA;PREDICTED: Danio rerio tetraspanin-10 (LOC799194), transcript variant X4, mRNA;PREDICTED: Danio rerio tetraspanin-10 (LOC799194), transcript variant X2, mRNA
555584	5772	229.531	719.619	1.64855	3.66e-07	Up	8.23e-10	prr5a	GO:0031932//TORC2 complex	NA	GO:0038203//TORC2 signaling	K20411//proline-rich protein 5	NP_001191393.1//proline-rich protein 5 [Danio rerio]	PREDICTED: Danio rerio proline rich 5a (renal) (prr5a), transcript variant X1, mRNA;Danio rerio proline rich 5a (renal) (prr5a), mRNA
504174	617	3564.73	1914.41	-0.896897	4.32e-07	*	9.85e-10	ba1l	GO:0005833//hemoglobin complex	GO:0020037//heme binding;GO:0005506//iron ion binding;GO:0005344//oxygen carrier activity;GO:0019825//oxygen binding	GO:0015671//oxygen transport;GO:0030097//hemopoiesis;GO:0001666//response to hypoxia	K13825//hemoglobin subunit epsilon	NP_571095.1//hemoglobin subunit beta-1 [Danio rerio]	Danio rerio ba1 globin, like (ba1l), mRNA
393939	2540	366.35	207.917	-0.817212	4.52e-07	*	1.04e-09	atf3	GO:0005634//nucleus	GO:0003677//DNA binding;GO:0003700//DNA binding transcription factor activity	GO:0006357//regulation of transcription from RNA polymerase II promoter;GO:0009615//response to virus	K09032//activating transcription factor 3	XP_021324057.1//cyclic AMP-dependent transcription factor ATF-3 isoform X1 [Danio rerio];NP_957258.1//cyclic AMP-dependent transcription factor ATF-3 [Danio rerio]	PREDICTED: Danio rerio activating transcription factor 3 (atf3), transcript variant X1, mRNA;Danio rerio activating transcription factor 3 (atf3), mRNA
378868	5248	2576.15	4220.44	0.712176	5.07e-07	*	1.19e-09	si:ch211-232b12.5	GO:0005634//nucleus	GO:0003677//DNA binding	NA	NA	XP_002663833.3//uncharacterized protein si:ch211-232b12.5 [Danio rerio]	PREDICTED: Danio rerio si:ch211-232b12.5 (si:ch211-232b12.5), transcript variant X1, mRNA;PREDICTED: Danio rerio si:ch211-232b12.5 (si:ch211-232b12.5), transcript variant X2, mRNA
BGI_novel_G005235	4489	1365.94	897.145	-0.606485	5.19e-07	*	1.23e-09	NA	GO:0016021//integral component of membrane	NA	NA	NA	XP_009305454.1//uncharacterized protein KIAA1109 homolog isoform X7 [Danio rerio]	NA
100038802	3045	158.873	296.774	0.901492	5.51e-07	*	1.32e-09	slco2a1	GO:0016021//integral component of membrane	GO:0005215//transporter activity	NA	K14345//solute carrier organic anion transporter family, member 2A	NP_001083051.1//solute carrier organic anion transporter family member 2A1 [Danio rerio];XP_016089623.1//PREDICTED: solute carrier organic anion transporter family member 2A1-like isoform X2 [Sinocyclocheilus grahami]	Danio rerio solute carrier organic anion transporter family, member 2A1 (slco2a1), mRNA
566947	5112	6503.24	7824.37	0.266815	6.7e-07	*	1.63e-09	ddx3a	GO:0005730//nucleolus;GO:0036464//cytoplasmic ribonucleoprotein granule	GO:0004004//ATP-dependent RNA helicase activity;GO:0005524//ATP binding;GO:0003676//nucleic acid binding	GO:0006413//translational initiation;GO:0010468//regulation of gene expression;GO:0007059//chromosome segregation;GO:0010501//RNA secondary structure unwinding	K11594//ATP-dependent RNA helicase DDX3X [EC:3.6.4.13]	NP_001119895.1//ATP-dependent RNA helicase DDX3X [Danio rerio];XP_021334411.1//ATP-dependent RNA helicase DDX3X isoform X13 [Danio rerio];XP_021334406.1//ATP-dependent RNA helicase DDX3X isoform X6 [Danio rerio];XP_017213195.1//ATP-dependent RNA helicase DDX3X isoform X12 [Danio rerio];XP_021334404.1//ATP-dependent RNA helicase DDX3X isoform X4 [Danio rerio];XP_021334401.1//ATP-dependent RNA heli…	PREDICTED: Danio rerio DEAD (Asp-Glu-Ala-Asp) box helicase 3a (ddx3a), transcript variant X8, mRNA;PREDICTED: Danio rerio DEAD (Asp-Glu-Ala-Asp) box helicase 3a (ddx3a), transcript variant X3, mRNA;PREDICTED: Danio rerio DEAD (Asp-Glu-Ala-Asp) box helicase 3a (ddx3a), transcript variant X14, mRNA;PREDICTED: Danio rerio DEAD (Asp-Glu-Ala-Asp) box helicase 3a (ddx3a), transcript variant X13, mRNA;P…
565379	3072	566.805	922.37	0.702493	6.7e-07	*	1.66e-09	phkg1a	GO:0005964//phosphorylase kinase complex	GO:0005524//ATP binding;GO:0004689//phosphorylase kinase activity;GO:0005516//calmodulin binding	GO:0018107//peptidyl-threonine phosphorylation;GO:0005977//glycogen metabolic process;GO:0005978//glycogen biosynthetic process;GO:0018105//peptidyl-serine phosphorylation;GO:0001525//angiogenesis;GO:0035556//intracellular signal transduction	K00871//phosphorylase kinase gamma subunit [EC:2.7.11.19]	NP_001071080.1//phosphorylase kinase gamma subunit 1 [Danio rerio];XP_021337117.1//phosphorylase kinase gamma subunit 1 isoform X1 [Danio rerio]	Danio rerio phosphorylase kinase, gamma 1a (muscle) (phkg1a), mRNA;PREDICTED: Danio rerio phosphorylase kinase, gamma 1a (muscle) (phkg1a), transcript variant X1, mRNA
BGI_novel_G001683	4006	544.816	873.344	0.680782	6.7e-07	*	1.67e-09	NA	GO:0005964//phosphorylase kinase complex	GO:0005524//ATP binding;GO:0004689//phosphorylase kinase activity;GO:0005516//calmodulin binding	GO:0018107//peptidyl-threonine phosphorylation;GO:0005977//glycogen metabolic process;GO:0005978//glycogen biosynthetic process;GO:0018105//peptidyl-serine phosphorylation;GO:0001525//angiogenesis;GO:0035556//intracellular signal transduction	K00871//phosphorylase kinase gamma subunit [EC:2.7.11.19]	NP_001071080.1//phosphorylase kinase gamma subunit 1 [Danio rerio]	NA
561851	7696	334.619	46.2933	-2.85365	8.94e-07	Down	2.26e-09	ypel2b	NA	NA	NA	NA	XP_016304544.1//PREDICTED: protein yippee-like 2 isoform X1 [Sinocyclocheilus anshuiensis]	PREDICTED: Danio rerio yippee-like 2b (ypel2b), mRNA
554836	3006	494.094	808.221	0.709964	1.33e-06	*	3.41e-09	cry1ab	NA	NA	NA	K02295//cryptochrome	CAK05311.1//cryptochrome 1b [Danio rerio]	Danio rerio cryptochrome circadian clock 1ab (cry1ab), mRNA
562861	3992	643.355	924.408	0.522915	1.54e-06	*	3.98e-09	plekhg5a	NA	GO:0005089//Rho guanyl-nucleotide exchange factor activity	GO:0007369//gastrulation;GO:0001525//angiogenesis;GO:0035023//regulation of Rho protein signal transduction;GO:0043534//blood vessel endothelial cell migration	K19464//pleckstrin homology domain-containing family G member 5	XP_001923813.2//pleckstrin homology domain-containing family G member 5 isoform X5 [Danio rerio];XP_009304321.1//pleckstrin homology domain-containing family G member 5 isoform X3 [Danio rerio];XP_021335512.1//pleckstrin homology domain-containing family G member 5 isoform X2 [Danio rerio];XP_009304320.1//pleckstrin homology domain-containing family G member 5 isoform X1 [Danio rerio];XP_02132816…	PREDICTED: Danio rerio pleckstrin homology domain containing, family G (with RhoGef domain) member 5a (plekhg5a), transcript variant X3, mRNA;PREDICTED: Danio rerio pleckstrin homology domain containing, family G (with RhoGef domain) member 5a (plekhg5a), transcript variant X5, mRNA;PREDICTED: Danio rerio pleckstrin homology domain containing, family G (with RhoGef domain) member 5a (plekhg5a), t…
436726	1334	280.949	498.915	0.828488	1.7e-06	*	4.48e-09	zgc:92335	NA	NA	GO:0009235//cobalamin metabolic process	NA	NP_001002453.1//methylmalonic aciduria (cobalamin deficiency) cblD type, with homocystinuria [Danio rerio]	Danio rerio zgc:92335 (zgc:92335), mRNA;PREDICTED: Danio rerio zgc:92335 (zgc:92335), transcript variant X1, mRNA
567919	5026	2422.84	3312.77	0.451336	1.7e-06	*	4.49e-09	sik2b	GO:0005634//nucleus;GO:0005737//cytoplasm	GO:0004674//protein serine/threonine kinase activity;GO:0005524//ATP binding	GO:0006468//protein phosphorylation;GO:0035556//intracellular signal transduction;GO:0032870//cellular response to hormone stimulus	K16311//serine/threonine-protein kinase SIK2 [EC:2.7.11.1]	XP_696325.5//serine/threonine-protein kinase SIK2 [Danio rerio]	PREDICTED: Danio rerio salt-inducible kinase 2b (sik2b), mRNA
100537290	9676	1305.72	2019.97	0.629495	1.86e-06	*	5.03e-09	rhobtb1	GO:0005622//intracellular	GO:0005525//GTP binding;GO:0003924//GTPase activity	GO:0007264//small GTPase mediated signal transduction	K07868//Rho-related BTB domain-containing protein 1/2	XP_003199615.1//rho-related BTB domain-containing protein 1 [Danio rerio]	PREDICTED: Danio rerio Rho-related BTB domain containing 1 (rhobtb1), transcript variant X1, mRNA;PREDICTED: Danio rerio Rho-related BTB domain containing 1 (rhobtb1), transcript variant X2, mRNA
335916	1940	1554.17	1203.86	-0.368475	1.86e-06	*	5.03e-09	jun	GO:0005667//transcription factor complex;GO:0000790//nuclear chromatin	GO:0000981//RNA polymerase II transcription factor activity, sequence-specific DNA binding;GO:0000978//RNA polymerase II proximal promoter sequence-specific DNA binding;GO:0003713//transcription coactivator activity;GO:0008134//transcription factor binding	GO:0010941//regulation of cell death;GO:0034097//response to cytokine;GO:0042127//regulation of cell proliferation;GO:0032496//response to lipopolysaccharide;GO:0007420//brain development;GO:0000122//negative regulation of transcription from RNA polymerase II promoter;GO:0045597//positive regulation of cell differentiation;GO:0042493//response to drug;GO:0009612//response to mechanical stimulus;G…	K04448//transcription factor AP-1	NP_956281.1//transcription factor AP-1 [Danio rerio]	Danio rerio Jun proto-oncogene, AP-1 transcription factor subunit (jun), mRNA
103909982	2383	2686.27	1932.03	-0.475487	1.95e-06	*	5.33e-09	NA	NA	NA	GO:0003171//atrioventricular valve development	K16865//programmed cell death protein 4	XP_005161848.1//programmed cell death protein 4 isoform X1 [Danio rerio];XP_009296633.1//programmed cell death protein 4-like [Danio rerio]	PREDICTED: Danio rerio programmed cell death protein 4-like (LOC103909982), mRNA
767742	3553	79.9749	208.086	1.37956	2.09e-06	Up	5.78e-09	f13a1a.1	NA	GO:0003810//protein-glutamine gamma-glutamyltransferase activity	GO:0018149//peptide cross-linking;GO:0072378//blood coagulation, fibrin clot formation	K03917//coagulation factor XIII A1 polypeptide [EC:2.3.2.13]	NP_001070179.1//uncharacterized protein LOC767742 [Danio rerio]	PREDICTED: Danio rerio coagulation factor XIII, A1 polypeptide a, tandem duplicate 1 (f13a1a.1), mRNA
751667	5618	2186.07	2863.3	0.389337	2.21e-06	*	6.18e-09	ccdc85ca	NA	NA	GO:0007275//multicellular organism development	K13864//solute carrier family 7 (cationic amino acid transporter), member 2;K16758//coiled-coil domain-containing protein 85B	XP_005158733.1//coiled-coil domain-containing protein 85C-A isoform X1 [Danio rerio];NP_001038849.1//coiled-coil domain-containing protein 85C-A [Danio rerio]	PREDICTED: Danio rerio coiled-coil domain containing 85C, a (ccdc85ca), transcript variant X1, mRNA;Danio rerio coiled-coil domain containing 85C, a (ccdc85ca), mRNA
BGI_novel_G004914	8476	2966.61	3759.42	0.341694	2.24e-06	*	6.33e-09	NA	NA	NA	NA	K13780//solute carrier family 7 (L-type amino acid transporter), member 5	XP_016296581.1//PREDICTED: large neutral amino acids transporter small subunit 1-like [Sinocyclocheilus anshuiensis]	NA
565190	3532	3113.91	4022.74	0.369449	2.44e-06	*	6.99e-09	si:ch211-253h3.1	GO:0016020//membrane;GO:0005622//intracellular	GO:0005089//Rho guanyl-nucleotide exchange factor activity;GO:0005096//GTPase activator activity	GO:0007165//signal transduction;GO:0043547//positive regulation of GTPase activity;GO:0035023//regulation of Rho protein signal transduction;GO:0035556//intracellular signal transduction	K20629//active breakpoint cluster region-related protein	XP_016341817.1//PREDICTED: active breakpoint cluster region-related protein-like [Sinocyclocheilus anshuiensis];XP_005172079.3//active breakpoint cluster region-related protein isoform X1 [Danio rerio];XP_017211863.2//active breakpoint cluster region-related protein isoform X4 [Danio rerio];XP_005168686.1//active breakpoint cluster region-related protein isoform X5 [Danio rerio];XP_019362404.1//P…	PREDICTED: Danio rerio si:ch211-253h3.1 (si:ch211-253h3.1), transcript variant X1, mRNA;PREDICTED: Danio rerio si:ch211-253h3.1 (si:ch211-253h3.1), transcript variant X5, mRNA;PREDICTED: Danio rerio si:ch211-253h3.1 (si:ch211-253h3.1), transcript variant X3, mRNA;Danio rerio ABR, RhoGEF and GTPase activating protein (abr), mRNA;PREDICTED: Danio rerio si:ch211-253h3.1 (si:ch211-253h3.1), transcrip…
323528	4853	2911.97	3594.65	0.303858	2.44e-06	*	7.06e-09	dennd5b	GO:0016020//membrane;GO:0016021//integral component of membrane	GO:0017112//Rab guanyl-nucleotide exchange factor activity;GO:0005262//calcium channel activity	GO:0050982//detection of mechanical stimulus	K20164//DENN domain-containing protein 5	XP_005164769.1//DENN domain-containing protein 5B isoform X2 [Danio rerio];NP_997809.1//DENN domain-containing protein 5B [Danio rerio];XP_005164768.1//DENN domain-containing protein 5B isoform X1 [Danio rerio];XP_009298527.1//DENN domain-containing protein 5B isoform X4 [Danio rerio];XP_016304409.1//PREDICTED: DENN domain-containing protein 5B isoform X2 [Sinocyclocheilus anshuiensis];XP_0213306…	PREDICTED: Danio rerio DENN/MADD domain containing 5B (dennd5b), transcript variant X4, mRNA;PREDICTED: Danio rerio DENN/MADD domain containing 5B (dennd5b), transcript variant X2, mRNA;PREDICTED: Danio rerio DENN/MADD domain containing 5B (dennd5b), transcript variant X3, mRNA;PREDICTED: Danio rerio DENN/MADD domain containing 5B (dennd5b), transcript variant X1, mRNA;Danio rerio DENN/MADD domai…
565335	2177	223.041	390.122	0.806618	2.89e-06	*	8.46e-09	slc25a15b	GO:0005743//mitochondrial inner membrane;GO:0016021//integral component of membrane	GO:0000064//L-ornithine transmembrane transporter activity	GO:0006810//transport;GO:0006839//mitochondrial transport;GO:0000066//mitochondrial ornithine transport	K15101//solute carrier family 25 (mitochondrial ornithine transporter) member 2/15	NP_001121816.1//uncharacterized protein LOC565335 [Danio rerio];XP_005165234.1//uncharacterized protein LOC565335 isoform X1 [Danio rerio]	PREDICTED: Danio rerio solute carrier family 25 (mitochondrial carrier; ornithine transporter) member 15b (slc25a15b), transcript variant X1, mRNA;Danio rerio solute carrier family 25 (mitochondrial carrier; ornithine transporter) member 15b (slc25a15b), mRNA
437000	2414	1169.31	1793.17	0.61685	2.9e-06	*	8.56e-09	rnf144ab	GO:0000151//ubiquitin ligase complex;GO:0005794//Golgi apparatus;GO:0016021//integral component of membrane	GO:0061630//ubiquitin protein ligase activity;GO:0046872//metal ion binding;GO:0004842//ubiquitin-protein transferase activity;GO:0031624//ubiquitin conjugating enzyme binding	GO:0042787//protein ubiquitination involved in ubiquitin-dependent protein catabolic process;GO:0032436//positive regulation of proteasomal ubiquitin-dependent protein catabolic process;GO:0000209//protein polyubiquitination	K11975//E3 ubiquitin-protein ligase RNF144 [EC:2.3.2.27]	XP_005160733.1//probable E3 ubiquitin-protein ligase RNF144A-B isoform X1 [Danio rerio];NP_001002727.1//probable E3 ubiquitin-protein ligase RNF144A-B [Danio rerio]	PREDICTED: Danio rerio ring finger protein 144ab (rnf144ab), transcript variant X1, mRNA;Danio rerio ring finger protein 144ab (rnf144ab), mRNA
BGI_novel_G000466	3808	680.719	1123.85	0.723318	3.13e-06	*	9.35e-09	NA	NA	NA	NA	NA
560780	1202	990.838	1676.8	0.758986	3.37e-06	*	1.02e-08	si:dkey-238o13.4	NA	NA	NA	NA	NP_001093469.1//uncharacterized protein LOC560780 [Danio rerio]	Danio rerio si:dkey-238o13.4 (si:dkey-238o13.4), mRNA
555290	7470	940.562	1356.35	0.528137	3.44e-06	*	1.05e-08	myo10l3	NA	NA	NA	K12559//myosin X	XP_017213253.1//unconventional myosin-X isoform X3 [Danio rerio];XP_016420590.1//PREDICTED: unconventional myosin-X-like isoform X2 [Sinocyclocheilus rhinocerous];XP_018557889.1//PREDICTED: LOW QUALITY PROTEIN: unconventional myosin-X-like [Lates calcarifer];XP_016424440.1//PREDICTED: unconventional myosin-X-like isoform X2 [Sinocyclocheilus rhinocerous]	PREDICTED: Danio rerio myosin X-like 3 (myo10l3), transcript variant X3, mRNA;PREDICTED: Danio rerio myosin X-like 3 (myo10l3), transcript variant X1, mRNA;PREDICTED: Danio rerio myosin X-like 3 (myo10l3), transcript variant X2, mRNA
796322	2123	1478.42	1866.15	0.336009	3.96e-06	*	1.22e-08	slc3a2a	GO:0016021//integral component of membrane	GO:0003824//catalytic activity	GO:0005975//carbohydrate metabolic process;GO:0060142//regulation of syncytium formation by plasma membrane fusion	K06519//solute carrier family 3, member 2	NP_571676.2//solute carrier family 3 (amino acid transporter heavy chain), member 2a [Danio rerio]	Danio rerio solute carrier family 3 (amino acid transporter heavy chain), member 2a (slc3a2a), mRNA
406812	1681	374.345	601.477	0.684143	5.33e-06	*	1.67e-08	bzw1b	NA	NA	GO:0006355//regulation of transcription, DNA-templated;GO:0006351//transcription, DNA-templated	K03260//translation initiation factor 4G;K03240//translation initiation factor eIF-2B subunit epsilon	NP_998257.1//basic leucine zipper and W2 domain-containing protein 1-B [Danio rerio]	PREDICTED: Danio rerio basic leucine zipper and W2 domains 1b (bzw1b), transcript variant X1, mRNA;Danio rerio basic leucine zipper and W2 domains 1b (bzw1b), mRNA
566261	7218	2893.95	3715.41	0.360479	5.33e-06	*	1.67e-08	c4	GO:0005615//extracellular space	GO:0004866//endopeptidase inhibitor activity	NA	K03989//complement component 4	XP_021322139.1//complement C4-B isoform X2 [Danio rerio];XP_005157429.1//complement C4-B isoform X1 [Danio rerio]	PREDICTED: Danio rerio complement component 4 (c4), transcript variant X1, mRNA;PREDICTED: Danio rerio complement component 4 (c4), transcript variant X2, mRNA
436920	3280	1700.01	1082.28	-0.651475	5.52e-06	*	1.75e-08	egr3	NA	GO:0003676//nucleic acid binding	NA	K09228//KRAB domain-containing zinc finger protein	XP_012685861.1//PREDICTED: early growth response protein 3 isoform X1 [Clupea harengus]	Danio rerio early growth response 3 (egr3), mRNA
564077	6202	2486.53	3055.19	0.297125	5.89e-06	*	1.89e-08	scarb2b	GO:0016021//integral component of membrane;GO:0005764//lysosome	GO:0004872//receptor activity	NA	K12384//lysosome membrane protein 2	XP_021458869.1//lysosome membrane protein 2-like [Oncorhynchus mykiss]	PREDICTED: Danio rerio scavenger receptor class B, member 2b (scarb2b), mRNA
335866	2177	3763.51	3145.64	-0.258727	7.35e-06	*	2.38e-08	irf2bp2a	GO:0005634//nucleus	GO:0046872//metal ion binding	GO:0006355//regulation of transcription, DNA-templated;GO:0006351//transcription, DNA-templated	K11318//ataxin-7;K21914//BTB/POZ domain-containing protein KCTD2/5/17	NP_956275.1//interferon regulatory factor 2-binding protein 2-A [Danio rerio]	Danio rerio interferon regulatory factor 2 binding protein 2a (irf2bp2a), mRNA
100003721	10417	1236.59	1998.12	0.692281	7.43e-06	*	2.42e-08	fam208b	NA	NA	NA	K21873//protein TASOR	XP_009302060.1//protein FAM208B isoform X1 [Danio rerio];XP_009302061.1//protein FAM208B isoform X2 [Danio rerio];XP_005166791.1//protein FAM208B isoform X3 [Danio rerio]	PREDICTED: Danio rerio family with sequence similarity 208, member B (fam208b), transcript variant X3, mRNA;PREDICTED: Danio rerio family with sequence similarity 208, member B (fam208b), transcript variant X2, mRNA;PREDICTED: Danio rerio family with sequence similarity 208, member B (fam208b), transcript variant X1, mRNA
564619	1301	2058.79	2536.59	0.301089	7.48e-06	*	2.46e-08	gstr	NA	GO:0004364//glutathione transferase activity	NA	K00799//glutathione S-transferase [EC:2.5.1.18]	NP_001038525.1//glutathione S-transferase rho [Danio rerio]	Danio rerio glutathione S-transferase rho (gstr), mRNA
378728	3513	1268.32	2005.46	0.661013	7.97e-06	*	2.65e-08	siah2l	GO:0005634//nucleus	GO:0008270//zinc ion binding	GO:0006511//ubiquitin-dependent protein catabolic process;GO:0007275//multicellular organism development;GO:0016567//protein ubiquitination	K08742//E3 ubiquitin-protein ligase SIAH2 [EC:2.3.2.27]	XP_005170318.1//E3 ubiquitin-protein ligase Siah2 isoform X1 [Danio rerio];NP_956721.2//E3 ubiquitin-protein ligase Siah2 [Danio rerio];XP_018935535.1//PREDICTED: E3 ubiquitin-protein ligase Siah2-like [Cyprinus carpio]	PREDICTED: Danio rerio seven in absentia homolog 2 (Drosophila)-like (siah2l), transcript variant X1, mRNA;Danio rerio seven in absentia homolog 2 (Drosophila)-like (siah2l), mRNA
568265	6276	5165.32	6169.82	0.25637	8.12e-06	*	2.73e-08	atp2a2b	NA	NA	NA	K05853//Ca2+ transporting ATPase, sarcoplasmic/endoplasmic reticulum [EC:3.6.3.8]	XP_017580587.1//PREDICTED: sarcoplasmic/endoplasmic reticulum calcium ATPase 2 isoform X1 [Pygocentrus nattereri];KTG46027.1//hypothetical protein cypCar_00027973 [Cyprinus carpio]	PREDICTED: Danio rerio ATPase, Ca++ transporting, cardiac muscle, slow twitch 2b (atp2a2b), transcript variant X1, mRNA;Danio rerio ATPase sarcoplasmic/endoplasmic reticulum Ca2+ transporting 2b (atp2a2b), mRNA
445070	1866	2673.81	2141.81	-0.320066	8.12e-06	*	2.75e-08	cldnk	GO:0016021//integral component of membrane;GO:0005923//bicellular tight junction;GO:0005886//plasma membrane	GO:0005198//structural molecule activity	NA	K06087//claudin	NP_001003464.1//claudin k [Danio rerio]	PREDICTED: Danio rerio claudin k (cldnk), transcript variant X1, mRNA;Danio rerio claudin k (cldnk), mRNA
393221	5136	897.389	1492.22	0.733659	8.27e-06	*	2.83e-08	slc43a2a	GO:0016021//integral component of membrane	GO:0015179//L-amino acid transmembrane transporter activity	NA	K08229//MFS transporter, LAT3 family, solute carrier family 43, member 2	NP_956545.1//large neutral amino acids transporter small subunit 4 [Danio rerio];XP_016084801.1//PREDICTED: large neutral amino acids transporter small subunit 4-like isoform X2 [Sinocyclocheilus grahami];XP_016084799.1//PREDICTED: large neutral amino acids transporter small subunit 4-like isoform X1 [Sinocyclocheilus grahami]	Danio rerio solute carrier family 43 (amino acid system L transporter), member 2a (slc43a2a), mRNA
767674	7366	1432.05	1924.19	0.426174	8.29e-06	*	2.86e-08	fam102ab	NA	NA	NA	K03250//translation initiation factor 3 subunit E	NP_001070081.1//protein FAM102A [Danio rerio];XP_009299825.1//protein FAM102A isoform X1 [Danio rerio];XP_009299827.1//protein FAM102A isoform X3 [Danio rerio];XP_009299826.1//protein FAM102A isoform X2 [Danio rerio]	PREDICTED: Danio rerio family with sequence similarity 102, member Ab (fam102ab), transcript variant X3, mRNA;Danio rerio family with sequence similarity 102, member Ab (fam102ab), mRNA;PREDICTED: Danio rerio family with sequence similarity 102, member Ab (fam102ab), transcript variant X2, mRNA;PREDICTED: Danio rerio family with sequence similarity 102, member Ab (fam102ab), transcript variant X1…
336770	2419	2053.65	2805.23	0.44993	8.79e-06	*	3.06e-08	abcf2a	NA	GO:0005524//ATP binding;GO:0016887//ATPase activity	NA	K06185//ATP-binding cassette, subfamily F, member 2	NP_958472.2//ATP-binding cassette sub-family F member 2 [Danio rerio]	Danio rerio ATP-binding cassette, sub-family F (GCN20), member 2a (abcf2a), mRNA
110438214	1954	137.234	256.658	0.903211	9.02e-06	*	3.17e-08	NA	GO:0005869//dynactin complex;GO:0005868//cytoplasmic dynein complex;GO:0016021//integral component of membrane	NA	GO:0007097//nuclear migration	K04608//metabotropic glutamate receptor 6/7/8;K21958//extracellular serine/threonine protein kinase FAM20C [EC:2.7.11.1];K17303//melanoma antigen recognized by T-cells 1	XP_021324616.1//melanoma antigen recognized by T-cells 1 [Danio rerio];XP_003392429.1//hypothetical protein, unlikely [Leishmania infantum JPCM5]	PREDICTED: Danio rerio melan-A (mlana), mRNA
108449885	4317	247.482	104.907	-1.23821	9.14e-06	Down	3.24e-08	npas4l	GO:0005634//nucleus	GO:0003677//DNA binding;GO:0003700//DNA binding transcription factor activity;GO:0046983//protein dimerization activity	GO:0060215//primitive hemopoiesis;GO:0002244//hematopoietic progenitor cell differentiation;GO:0060218//hematopoietic stem cell differentiation;GO:0006355//regulation of transcription, DNA-templated;GO:0007507//heart development;GO:0051892//negative regulation of cardioblast differentiation;GO:0030099//myeloid cell differentiation;GO:0006351//transcription, DNA-templated;GO:0001568//blood vessel …	K01326//pancreatic elastase I [EC:3.4.21.36];K11292//transcription elongation factor SPT6	NP_001316841.1//neuronal PAS domain-containing protein 4-like [Danio rerio]	Danio rerio neuronal PAS domain protein 4 like (npas4l), mRNA
110439915	4609	365.252	543.499	0.573386	9.79e-06	*	3.5e-08	NA	NA	NA	NA	K09228//KRAB domain-containing zinc finger protein;K16467//centlein;K13210//far upstream element-binding protein;K10279//F-box and leucine-rich repeat protein 13	XP_017212567.1//uncharacterized protein LOC108190699 [Danio rerio]	PREDICTED: Danio rerio uncharacterized LOC110439915 (LOC110439915), ncRNA
406757	4340	6803.02	8016.3	0.23676	1.03e-05	*	3.71e-08	canx	GO:0005783//endoplasmic reticulum;GO:0016021//integral component of membrane	GO:0051082//unfolded protein binding;GO:0005509//calcium ion binding	GO:0006457//protein folding;GO:0048916//posterior lateral line development	K08054//calnexin	XP_009306088.1//calnexin isoform X1 [Danio rerio];XP_018971465.1//PREDICTED: calnexin-like [Cyprinus carpio]	PREDICTED: Danio rerio calnexin (canx), transcript variant X1, mRNA;Danio rerio calnexin (canx), mRNA
562048	9314	5770.69	7968.17	0.465504	1.04e-05	*	3.78e-08	hivep2a	GO:0005634//nucleus	GO:0043565//sequence-specific DNA binding;GO:0044212//transcription regulatory region DNA binding;GO:0003700//DNA binding transcription factor activity	GO:0007165//signal transduction;GO:0006355//regulation of transcription, DNA-templated;GO:0007275//multicellular organism development;GO:0006366//transcription from RNA polymerase II promoter	K09239//human immunodeficiency virus type I enhancer-binding protein	NP_001025335.1//transcription factor HIVEP2 [Danio rerio];XP_005160787.1//transcription factor HIVEP2 isoform X1 [Danio rerio]	PREDICTED: Danio rerio human immunodeficiency virus type I enhancer binding protein 2a (hivep2a), transcript variant X3, mRNA;PREDICTED: Danio rerio human immunodeficiency virus type I enhancer binding protein 2a (hivep2a), transcript variant X4, mRNA;PREDICTED: Danio rerio human immunodeficiency virus type I enhancer binding protein 2a (hivep2a), transcript variant X2, mRNA;PREDICTED: Danio reri…
550431	4687	9123.99	7794.53	-0.227204	1.14e-05	*	4.17e-08	cldn19	GO:0016021//integral component of membrane;GO:0005923//bicellular tight junction;GO:0005886//plasma membrane	GO:0005198//structural molecule activity	NA	K06087//claudin	XP_017213715.1//claudin-19 isoform X1 [Danio rerio];XP_017213716.1//claudin-19 isoform X2 [Danio rerio];NP_001017736.1//claudin-19 [Danio rerio]	Danio rerio claudin 19 (cldn19), mRNA;PREDICTED: Danio rerio claudin 19 (cldn19), transcript variant X1, mRNA;PREDICTED: Danio rerio claudin 19 (cldn19), transcript variant X2, mRNA
553212	5134	1265.12	1743.75	0.462926	1.16e-05	*	4.3e-08	st8sia6	GO:0005794//Golgi apparatus;GO:0016021//integral component of membrane	GO:0003828//alpha-N-acetylneuraminate alpha-2,8-sialyltransferase activity	GO:0006486//protein glycosylation;GO:0071699//olfactory placode morphogenesis;GO:0021628//olfactory nerve formation	K06615//alpha-N-acetyl-neuraminate alpha-2,8-sialyltransferase (sialyltransferase 8F) [EC:2.4.99.-]	XP_683398.2//alpha-2,8-sialyltransferase 8F [Danio rerio]	PREDICTED: Danio rerio ST8 alpha-N-acetyl-neuraminide alpha-2,8-sialyltransferase 6 (st8sia6), mRNA
557421	10030	4073.69	5361.49	0.396296	1.45e-05	*	5.41e-08	cbarpb	GO:0016021//integral component of membrane	NA	NA	NA	XP_685582.5//voltage-dependent calcium channel beta subunit-associated regulatory protein isoform X1 [Danio rerio];XP_009294617.1//voltage-dependent calcium channel beta subunit-associated regulatory protein isoform X2 [Danio rerio]	PREDICTED: Danio rerio calcium channel, voltage-dependent, beta subunit associated regulatory protein b (cbarpb), transcript variant X3, mRNA;PREDICTED: Danio rerio calcium channel, voltage-dependent, beta subunit associated regulatory protein b (cbarpb), transcript variant X2, mRNA;PREDICTED: Danio rerio calcium channel, voltage-dependent, beta subunit associated regulatory protein b (cbarpb), t…
100126123	2345	374.103	158.446	-1.23944	1.76e-05	Down	6.6e-08	hsp70.1	GO:0005634//nucleus;GO:0005737//cytoplasm	GO:0005524//ATP binding	NA	K03283//heat shock 70kDa protein 1/2/6/8	XP_003198158.1//heat shock 70 kDa protein isoform X1 [Danio rerio];AAI71454.1//LOC560210 protein [Danio rerio]	PREDICTED: Danio rerio heat shock cognate 70-kd protein, tandem duplicate 1 (hsp70.1), transcript variant X2, mRNA;PREDICTED: Danio rerio heat shock cognate 70-kd protein, tandem duplicate 1 (hsp70.1), transcript variant X1, mRNA
406311	2782	866.98	1832.95	1.0801	1.76e-05	Up	6.67e-08	pik3r3a	GO:0005942//phosphatidylinositol 3-kinase complex	GO:0035014//phosphatidylinositol 3-kinase regulator activity	NA	K02649//phosphoinositide-3-kinase regulatory subunit alpha/beta/delta	NP_998203.2//phosphoinositide-3-kinase, regulatory subunit 3a (gamma) [Danio rerio]	Danio rerio phosphoinositide-3-kinase, regulatory subunit 3a (gamma) (pik3r3a), transcript variant 2, mRNA;Danio rerio phosphoinositide-3-kinase, regulatory subunit 3a (gamma) (pik3r3a), transcript variant 1, mRNA
386634	2668	3861.52	6143.31	0.669846	1.8e-05	*	6.87e-08	eif4a1a	NA	GO:0003743//translation initiation factor activity;GO:0005524//ATP binding	NA	K03257//translation initiation factor 4A	NP_938180.1//eukaryotic translation initiation factor 4A, isoform 1A [Danio rerio]	Danio rerio eukaryotic translation initiation factor 4A1A (eif4a1a), mRNA
796164	1140	434.24	256.024	-0.762217	1.84e-05	*	7.07e-08	gpr186	GO:0016021//integral component of membrane	GO:0004930//G-protein coupled receptor activity	NA	K04315//G protein-coupled receptor 12	NP_001076384.1//G-protein coupled receptor 3 [Danio rerio]	Danio rerio G protein-coupled receptor 186 (gpr186), mRNA
792824	1697	617.157	988.001	0.678875	1.95e-05	*	7.55e-08	pgp	GO:0005829//cytosol	GO:0004721//phosphoprotein phosphatase activity	NA	K19269//phosphoglycolate phosphatase [EC:3.1.3.18 3.1.3.48]	NP_997891.2//glycerol-3-phosphate phosphatase [Danio rerio]	Danio rerio phosphoglycolate phosphatase (pgp), mRNA
557524	2328	814.009	1564.01	0.942137	2.24e-05	*	8.78e-08	unm_sa1261	GO:0005737//cytoplasm	GO:0004674//protein serine/threonine kinase activity;GO:0005524//ATP binding	GO:0018107//peptidyl-threonine phosphorylation;GO:0018105//peptidyl-serine phosphorylation	K08858//serine/threonine-protein kinase SBK [EC:2.7.11.1]	XP_684216.2//serine/threonine-protein kinase SBK1-like [Danio rerio]	PREDICTED: Danio rerio un-named sa1261 (unm_sa1261), mRNA
100329702	5695	2108.69	2981.9	0.499881	2.38e-05	*	9.38e-08	ulk2	NA	GO:0004674//protein serine/threonine kinase activity;GO:0005524//ATP binding	GO:0048675//axon extension;GO:0016358//dendrite development;GO:0140059//dendrite arborization;GO:0021986//habenula development;GO:0048814//regulation of dendrite morphogenesis	K08269//serine/threonine-protein kinase ULK2 [EC:2.7.11.1]	XP_002664661.3//serine/threonine-protein kinase ULK2 [Danio rerio]	PREDICTED: Danio rerio unc-51 like autophagy activating kinase 2 (ulk2), mRNA
324413	2777	4844.84	3686.24	-0.394296	2.39e-05	*	9.5e-08	bhlhe40	GO:0005634//nucleus	GO:0003677//DNA binding;GO:0046983//protein dimerization activity	GO:0045892//negative regulation of transcription, DNA-templated;GO:0006355//regulation of transcription, DNA-templated;GO:0045475//locomotor rhythm;GO:0006351//transcription, DNA-templated;GO:0032922//circadian regulation of gene expression	K03729//class B basic helix-loop-helix protein 2	NP_997844.2//class E basic helix-loop-helix protein 40 [Danio rerio];AAH66738.1//Bhlhe40 protein [Danio rerio]	Danio rerio basic helix-loop-helix family, member e40 (bhlhe40), mRNA
564048	5848	354.318	623.88	0.816225	2.46e-05	*	9.84e-08	plekhm1	NA	NA	NA	K19330//run domain Beclin-1 interacting and cysteine-rich containing protein	NP_001314781.1//pleckstrin homology domain-containing family M member 1 isoform 2 [Danio rerio];NP_001314780.1//pleckstrin homology domain-containing family M member 1 isoform 1 [Danio rerio]	Danio rerio pleckstrin homology domain containing, family M (with RUN domain) member 1 (plekhm1), transcript variant isoform 1, mRNA;Danio rerio pleckstrin homology domain containing, family M (with RUN domain) member 1 (plekhm1), transcript variant isoform 2, mRNA;PREDICTED: Danio rerio pleckstrin homology domain containing, family M (with RUN domain) member 1 (plekhm1), transcript variant X1, m…
393724	1732	165.961	320.394	0.949004	2.75e-05	*	1.11e-07	rpe65a	NA	NA	NA	K11158//retinoid isomerohydrolase [EC:3.1.1.64]	XP_016363772.1//PREDICTED: retinoid isomerohydrolase isoform X1 [Sinocyclocheilus rhinocerous]	Danio rerio retinal pigment epithelium-specific protein 65a (rpe65a), mRNA
768128	1837	392.231	602.141	0.618396	2.81e-05	*	1.14e-07	cst14b.1	GO:0005622//intracellular	GO:0004869//cysteine-type endopeptidase inhibitor activity	NA	K13907//cystatin-A/B	XP_009299425.1//uncharacterized protein LOC768128 isoform X1 [Danio rerio];NP_001070742.1//uncharacterized protein LOC768128 [Danio rerio]	PREDICTED: Danio rerio cystatin 14b, tandem duplicate 1 (cst14b.1), transcript variant X1, mRNA;Danio rerio cystatin 14b, tandem duplicate 1 (cst14b.1), mRNA
100002536	2793	858.25	1135.49	0.403841	3.08e-05	*	1.26e-07	si:dkey-190g6.2	GO:0005739//mitochondrion	GO:0048039//ubiquinone binding	GO:0006744//ubiquinone biosynthetic process;GO:0045333//cellular respiration	K18588//coenzyme Q-binding protein COQ10	XP_009295305.1//coenzyme Q-binding protein COQ10 homolog A, mitochondrial [Danio rerio]	PREDICTED: Danio rerio si:dkey-190g6.2 (si:dkey-190g6.2), mRNA
324723	2817	4231.86	3274.85	-0.369864	3.71e-05	*	1.53e-07	irf2bpl	NA	NA	NA	K21772//transcriptional activator protein Pur-alpha;K11412//NAD-dependent deacetylase sirtuin 2 [EC:3.5.1.-];K11318//ataxin-7;K21914//BTB/POZ domain-containing protein KCTD2/5/17	NP_997852.1//interferon regulatory factor 2-binding protein-like [Danio rerio]	Danio rerio interferon regulatory factor 2 binding protein-like (irf2bpl), mRNA
30431	5875	430.74	649.946	0.593503	3.99e-05	*	1.66e-07	srfa	GO:0005634//nucleus	GO:0000982//transcription factor activity, RNA polymerase II proximal promoter sequence-specific DNA binding;GO:0000987//proximal promoter sequence-specific DNA binding;GO:0046983//protein dimerization activity	GO:0045944//positive regulation of transcription from RNA polymerase II promoter;GO:0006351//transcription, DNA-templated	K04378//serum response factor	XP_005174111.1//serum response factor a isoform X1 [Danio rerio];NP_001103996.1//serum response factor a [Danio rerio]	PREDICTED: Danio rerio serum response factor a (srfa), transcript variant X1, mRNA;Danio rerio serum response factor a (srfa), mRNA
448949	8249	1310.76	1902.76	0.537685	4.05e-05	*	1.7e-07	cnot1	GO:0005634//nucleus;GO:0030014//CCR4-NOT complex;GO:0000932//P-body;GO:0030015//CCR4-NOT core complex	GO:0032947//protein complex scaffold activity;GO:0030331//estrogen receptor binding;GO:0042974//retinoic acid receptor binding	GO:0000288//nuclear-transcribed mRNA catabolic process, deadenylation-dependent decay;GO:0006351//transcription, DNA-templated;GO:0031047//gene silencing by RNA;GO:1900153//positive regulation of nuclear-transcribed mRNA catabolic process, deadenylation-dependent decay;GO:0000122//negative regulation of transcription from RNA polymerase II promoter;GO:0017148//negative regulation of translation;G…	K12604//CCR4-NOT transcription complex subunit 1	NP_001073420.1//CCR4-NOT transcription complex subunit 1 [Danio rerio]	Danio rerio CCR4-NOT transcription complex, subunit 1 (cnot1), mRNA
445051	1536	348.652	202.783	-0.781853	4.37e-05	*	1.85e-07	krt91	GO:0005882//intermediate filament	GO:0005198//structural molecule activity	NA	K07604//type I keratin, acidic	NP_001003445.1//keratin 91 [Danio rerio]	Danio rerio keratin 91 (krt91), mRNA
558079	2067	3293.31	2460.49	-0.420593	4.37e-05	*	1.86e-07	si:ch211-195b15.8	NA	GO:0008138//protein tyrosine/serine/threonine phosphatase activity;GO:0004725//protein tyrosine phosphatase activity	NA	K04459//dual specificity MAP kinase phosphatase [EC:3.1.3.16 3.1.3.48]	XP_686342.1//dual specificity protein phosphatase 16-like [Danio rerio]	PREDICTED: Danio rerio si:ch211-195b15.8 (si:ch211-195b15.8), mRNA
553572	1463	107.102	295.574	1.46454	4.4e-05	Up	1.89e-07	hmg20b	GO:0005634//nucleus	GO:0003677//DNA binding	NA	K10802//high mobility group protein B1;K17538//pseudopodium-enriched atypical kinase 1 [EC:2.7.10.2]	NP_001018387.1//SWI/SNF-related matrix-associated actin-dependent regulator of chromatin subfamily E member 1-related isoform 1 [Danio rerio];NP_001038693.1//SWI/SNF-related matrix-associated actin-dependent regulator of chromatin subfamily E member 1-related isoform 2 [Danio rerio]	Danio rerio high mobility group 20B (hmg20b), transcript variant 1, mRNA;Danio rerio high mobility group 20B (hmg20b), transcript variant 2, mRNA
BGI_novel_G005379	3875	34.8122	100.123	1.52411	4.4e-05	Up	1.9e-07	NA	NA	NA	NA	K01313//coagulation factor II (thrombin) [EC:3.4.21.5];K08592//sentrin-specific protease 1 [EC:3.4.22.68];K06766//neogenin	XP_009294712.1//target of Nesh-SH3 isoform X9 [Danio rerio]	NA
100333313	4246	1098	1422.93	0.373994	4.52e-05	*	1.96e-07	NA	NA	GO:0003777//microtubule motor activity	GO:0007018//microtubule-based movement	K16819//angiomotin;K13909//mucin-7	XP_013358009.1//hypothetical protein, conserved [Eimeria mitis]	PREDICTED: Danio rerio homeotic protein female sterile-like (LOC100333313), mRNA
792084	2831	196.567	338.309	0.783321	4.61e-05	*	2.01e-07	slco2b1	GO:0005887//integral component of plasma membrane;GO:0016021//integral component of membrane;GO:0005886//plasma membrane	GO:0015125//bile acid transmembrane transporter activity;GO:0005215//transporter activity;GO:0015347//sodium-independent organic anion transmembrane transporter activity	GO:0043252//sodium-independent organic anion transport;GO:0015721//bile acid and bile salt transport;GO:0006811//ion transport	K14352//solute carrier organic anion transporter family, member 2B	NP_001032767.2//solute carrier organic anion transporter family member 2B1 [Danio rerio]	PREDICTED: Danio rerio solute carrier organic anion transporter family, member 2B1 (slco2b1), transcript variant X1, mRNA;Danio rerio solute carrier organic anion transporter family, member 2B1 (slco2b1), mRNA
BGI_novel_G002149	2284	563.534	261.031	-1.11028	4.9e-05	Down	2.17e-07	NA	NA	NA	NA	NA
58042	3855	1367.92	1051.01	-0.380205	4.9e-05	*	2.17e-07	tbr1b	GO:0005634//nucleus	GO:0003677//DNA binding;GO:0003700//DNA binding transcription factor activity	GO:0006351//transcription, DNA-templated	K10174//T-box brain protein 1	NP_001108562.1//T-box brain protein 1 [Danio rerio]	Danio rerio T-box, brain, 1b (tbr1b), mRNA
BGI_novel_G003603	8817	7114.41	8190.41	0.203191	4.92e-05	*	2.2e-07	NA	GO:0016021//integral component of membrane;GO:0071011//precatalytic spliceosome	NA	NA	K14437//chromodomain-helicase-DNA-binding protein 7 [EC:3.6.4.12]	XP_013886154.1//PREDICTED: formin-like protein 2 isoform X2 [Austrofundulus limnaeus]	NA
562940	6168	769.885	1149.06	0.577743	7.01e-05	*	3.15e-07	plekho1b	NA	NA	GO:1901739//regulation of myoblast fusion	NA	NP_001313464.1//pleckstrin homology domain containing, family O member 1b [Danio rerio]	Danio rerio pleckstrin homology domain containing, family O member 1b (plekho1b), mRNA
571143	10833	5754.23	7173.08	0.317969	7.19e-05	*	3.27e-07	mmp24	GO:0031012//extracellular matrix;GO:0005887//integral component of plasma membrane	GO:0004222//metalloendopeptidase activity;GO:0008270//zinc ion binding	NA	K08002//matrix metalloproteinase-24 (membrane-inserted) [EC:3.4.24.-]	XP_016388135.1//PREDICTED: matrix metalloproteinase-24-like [Sinocyclocheilus rhinocerous];XP_699803.4//matrix metalloproteinase-24 [Danio rerio]	PREDICTED: Danio rerio matrix metallopeptidase 24 (mmp24), mRNA
BGI_novel_G004930	8309	2595.06	1809.33	-0.52031	7.19e-05	*	3.28e-07	NA	GO:0005634//nucleus;GO:0030014//CCR4-NOT complex;GO:0000932//P-body;GO:0030015//CCR4-NOT core complex	GO:0032947//protein complex scaffold activity;GO:0030331//estrogen receptor binding;GO:0042974//retinoic acid receptor binding	GO:0000288//nuclear-transcribed mRNA catabolic process, deadenylation-dependent decay;GO:0006351//transcription, DNA-templated;GO:0031047//gene silencing by RNA;GO:1900153//positive regulation of nuclear-transcribed mRNA catabolic process, deadenylation-dependent decay;GO:0000122//negative regulation of transcription from RNA polymerase II promoter;GO:0017148//negative regulation of translation;G…	K12604//CCR4-NOT transcription complex subunit 1	NP_001073420.1//CCR4-NOT transcription complex subunit 1 [Danio rerio]	NA
100333689	1390	9.64107	41.0981	2.09181	8.02e-05	Up	3.71e-07	si:dkey-23n7.10	NA	NA	NA	K10345//SPRY domain-containing SOCS box protein 3	XP_002662894.2//SPRY domain-containing SOCS box protein 3-like [Danio rerio]	PREDICTED: Danio rerio si:dkey-23n7.10 (si:dkey-23n7.10), mRNA
406645	1476	1835.27	2405.21	0.390171	8.02e-05	*	3.72e-07	ctsba	GO:0005615//extracellular space;GO:0005764//lysosome	GO:0004197//cysteine-type endopeptidase activity	GO:0009953//dorsal/ventral pattern formation;GO:0051603//proteolysis involved in cellular protein catabolic process;GO:0060026//convergent extension;GO:0050790//regulation of catalytic activity;GO:0031101//fin regeneration;GO:0090504//epiboly	K01363//cathepsin B [EC:3.4.22.1]	NP_998501.1//cathepsin B precursor [Danio rerio]	Danio rerio cathepsin Ba (ctsba), mRNA
368888	4333	681.911	1322.27	0.955364	8.02e-05	*	3.73e-07	sertad2b	NA	NA	NA	K03006//DNA-directed RNA polymerase II subunit RPB1 [EC:2.7.7.6];K09187//histone-lysine N-methyltransferase MLL2 [EC:2.1.1.43];K13814//t-SNARE domain-containing protein 1	XP_005156844.1//SERTA domain-containing protein 2 isoform X1 [Danio rerio];NP_997959.1//SERTA domain-containing protein 2 [Danio rerio]	PREDICTED: Danio rerio SERTA domain containing 2b (sertad2b), transcript variant X2, mRNA;PREDICTED: Danio rerio SERTA domain containing 2b (sertad2b), transcript variant X1, mRNA;Danio rerio SERTA domain containing 2b (sertad2b), mRNA
BGI_novel_G001054	4036	92.1278	217.105	1.23669	8.3e-05	Up	3.88e-07	NA	NA	NA	NA	K15195//AF4/FMR2 family member 3	XP_009302946.1//AF4/FMR2 family member 3 [Danio rerio]	NA
566886	5787	342.56	609.319	0.830841	8.35e-05	*	3.93e-07	epas1a	GO:0005634//nucleus;GO:0005667//transcription factor complex;GO:0005737//cytoplasm	GO:0003700//DNA binding transcription factor activity;GO:0046983//protein dimerization activity	GO:0006351//transcription, DNA-templated	K09095//hypoxia-inducible factor 2 alpha	XP_695262.6//endothelial PAS domain-containing protein 1 isoform X1 [Danio rerio];XP_005156354.1//endothelial PAS domain-containing protein 1 isoform X2 [Danio rerio];XP_009305016.1//endothelial PAS domain-containing protein 1 isoform X3 [Danio rerio]	PREDICTED: Danio rerio endothelial PAS domain protein 1a (epas1a), transcript variant X1, mRNA;PREDICTED: Danio rerio endothelial PAS domain protein 1a (epas1a), transcript variant X3, mRNA;PREDICTED: Danio rerio endothelial PAS domain protein 1a (epas1a), transcript variant X2, mRNA
791206	4785	342.061	526.6	0.622455	9.12e-05	*	4.33e-07	pdk3b	NA	NA	NA	K00898//pyruvate dehydrogenase kinase 2/3/4 [EC:2.7.11.2]	XP_016132477.1//PREDICTED: pyruvate dehydrogenase (acetyl-transferring) kinase isozyme 3, mitochondrial-like isoform X1 [Sinocyclocheilus grahami];NP_001074157.1//pyruvate dehydrogenase kinase, isozyme 3b [Danio rerio]	Danio rerio pyruvate dehydrogenase kinase, isozyme 3b (pdk3b), mRNA
103910871	4151	505.23	322.493	-0.647674	9.33e-05	*	4.45e-07	NA	NA	NA	NA	K06727//Fc receptor-like protein	XP_021331382.1//uncharacterized protein LOC103910871 [Danio rerio]	PREDICTED: Danio rerio uncharacterized LOC103910871 (LOC103910871), mRNA
100006328	3108	35.1056	98.1964	1.48397	0.000102	Up	4.91e-07	slc13a5b	GO:0016021//integral component of membrane	GO:0005215//transporter activity	GO:0055085//transmembrane transport;GO:0006814//sodium ion transport	K14445//solute carrier family 13 (sodium-dependent dicarboxylate transporter), member 2/3/5	XP_001345110.4//solute carrier family 13 member 5 [Danio rerio]	PREDICTED: Danio rerio solute carrier family 13 (sodium-dependent citrate transporter), member 5b (slc13a5b), mRNA
BGI_novel_G000381	6706	749.114	549.627	-0.446732	0.00011	*	5.35e-07	NA	NA	NA	NA	NA	AAH54940.1//Slc34a2b protein [Danio rerio]	NA
101883448	7299	1508.63	2209.55	0.550516	0.00011	*	5.35e-07	hivep3a	GO:0005634//nucleus	GO:0043565//sequence-specific DNA binding;GO:0044212//transcription regulatory region DNA binding;GO:0003700//DNA binding transcription factor activity	GO:0007165//signal transduction;GO:0007275//multicellular organism development;GO:0006366//transcription from RNA polymerase II promoter;GO:0045893//positive regulation of transcription, DNA-templated	K09239//human immunodeficiency virus type I enhancer-binding protein	XP_009292414.1//transcription factor HIVEP3 isoform X2 [Danio rerio];XP_005159605.1//transcription factor HIVEP3 isoform X1 [Danio rerio]	PREDICTED: Danio rerio human immunodeficiency virus type I enhancer binding protein 3a (hivep3a), transcript variant X4, misc_RNA;PREDICTED: Danio rerio human immunodeficiency virus type I enhancer binding protein 3a (hivep3a), transcript variant X2, mRNA;PREDICTED: Danio rerio human immunodeficiency virus type I enhancer binding protein 3a (hivep3a), transcript variant X3, mRNA;PREDICTED: Danio …
30296	4547	2472.66	3230.92	0.385881	0.000115	*	5.61e-07	foxo3b	GO:0005634//nucleus	GO:0043565//sequence-specific DNA binding;GO:0003700//DNA binding transcription factor activity	GO:0000122//negative regulation of transcription from RNA polymerase II promoter;GO:0090090//negative regulation of canonical Wnt signaling pathway;GO:0060215//primitive hemopoiesis;GO:0030178//negative regulation of Wnt signaling pathway;GO:0006351//transcription, DNA-templated;GO:0043009//chordate embryonic development;GO:0001666//response to hypoxia	K09408//forkhead box protein O3	NP_571160.1//forkhead box protein O3 [Danio rerio]	Danio rerio forkhead box O3b (foxo3b), mRNA
100000764	2284	154.321	300.016	0.959109	0.000117	*	5.77e-07	ackr3a	NA	NA	NA	K04304//C-X-C chemokine receptor type 7	XP_005167578.1//si:dkey-191g15.12 isoform X1 [Danio rerio]	PREDICTED: Danio rerio atypical chemokine receptor 3a (ackr3a), transcript variant X1, mRNA;Danio rerio atypical chemokine receptor 3a (ackr3a), mRNA
641326	832	43.9065	9.55188	-2.20058	0.000119	Down	5.9e-07	zgc:152791	GO:0016021//integral component of membrane	NA	NA	NA	NP_001007134.2//interferon stimulated gene 12 [Danio rerio]	Danio rerio zgc:152791 (zgc:152791), transcript variant 1, mRNA;Danio rerio zgc:152791 (zgc:152791), transcript variant 2, mRNA
BGI_novel_G002506	2029	89.503	27.7031	-1.69189	0.000119	Down	5.96e-07	NA	NA	NA	NA	NA	XP_005162796.1//DNA-directed RNA polymerases I and III subunit RPAC2 [Danio rerio]	NA
556186	2827	1069.84	1446.67	0.435337	0.000123	*	6.19e-07	nt5dc2	NA	NA	NA	K01081//5'-nucleotidase [EC:3.1.3.5]	KTG46525.1//hypothetical protein cypCar_00022889 [Cyprinus carpio]	Danio rerio 5'-nucleotidase domain containing 2 (nt5dc2), mRNA
446167	4788	436.389	674.942	0.62915	0.000136	*	6.88e-07	grb10a	NA	NA	GO:0007165//signal transduction	K20064//growth factor receptor-bound protein 10	XP_017207714.1//growth factor receptor-bound protein 10a isoform X1 [Danio rerio];XP_017207715.1//growth factor receptor-bound protein 10a isoform X2 [Danio rerio];NP_001004287.1//growth factor receptor-bound protein 10a [Danio rerio]	Danio rerio growth factor receptor-bound protein 10a (grb10a), mRNA;PREDICTED: Danio rerio growth factor receptor-bound protein 10a (grb10a), transcript variant X2, misc_RNA;PREDICTED: Danio rerio growth factor receptor-bound protein 10a (grb10a), transcript variant X1, mRNA;PREDICTED: Danio rerio growth factor receptor-bound protein 10a (grb10a), transcript variant X3, mRNA
555593	2461	885.477	1327.25	0.583917	0.000144	*	7.34e-07	si:ch211-80h18.1	NA	NA	NA	K11432//histone-lysine N-methyltransferase PRDM2 [EC:2.1.1.43];K19721//collagen, type V/XI/XXIV/XXVII, alpha;K22016//mucin-3/17	XP_021323744.1//uncharacterized protein LOC555593 isoform X3 [Danio rerio];XP_009292224.1//uncharacterized protein LOC555593 isoform X1 [Danio rerio];XP_021323745.1//uncharacterized protein LOC555593 isoform X5 [Danio rerio];NP_001121804.1//uncharacterized protein LOC555593 precursor [Danio rerio];XP_021323743.1//uncharacterized protein LOC555593 isoform X2 [Danio rerio];XP_005159387.1//uncharact…	PREDICTED: Danio rerio si:ch211-80h18.1 (si:ch211-80h18.1), transcript variant X1, mRNA;PREDICTED: Danio rerio si:ch211-80h18.1 (si:ch211-80h18.1), transcript variant X4, mRNA;PREDICTED: Danio rerio si:ch211-80h18.1 (si:ch211-80h18.1), transcript variant X2, mRNA;PREDICTED: Danio rerio si:ch211-80h18.1 (si:ch211-80h18.1), transcript variant X3, mRNA;Danio rerio si:ch211-80h18.1 (si:ch211-80h18.1)…
402806	868	2320.51	1863.18	-0.316675	0.000144	*	7.36e-07	pvalb6	NA	GO:0005509//calcium ion binding	NA	K02183//calmodulin;K05629//atrophin-1 interacting protein 1	NP_991136.1//parvalbumin 6 [Danio rerio]	Danio rerio parvalbumin 6 (pvalb6), mRNA;PREDICTED: Danio rerio parvalbumin 6 (pvalb6), transcript variant X1, mRNA
114436	1541	763.699	480.842	-0.667441	0.000158	*	8.11e-07	dusp5	NA	GO:0017017//MAP kinase tyrosine/serine/threonine phosphatase activity;GO:0004725//protein tyrosine phosphatase activity	GO:0001706//endoderm formation	K04459//dual specificity MAP kinase phosphatase [EC:3.1.3.16 3.1.3.48]	NP_997730.1//dual specificity protein phosphatase 5 [Danio rerio]	Danio rerio dual specificity phosphatase 5 (dusp5), mRNA
570565	3364	88.0305	185.541	1.07566	0.000158	Up	8.18e-07	slc22a31	GO:0016021//integral component of membrane	GO:0008514//organic anion transmembrane transporter activity	NA	K08213//MFS transporter, OCT family, solute carrier family 22 (organic cation transporter), member 17	XP_699154.4//putative solute carrier family 22 member 31 [Danio rerio]	PREDICTED: Danio rerio solute carrier family 22, member 31 (slc22a31), mRNA
572488	1347	211.258	348.712	0.723032	0.000161	*	8.39e-07	clec3ba	NA	NA	NA	K17520//C-type lectin domain family 3 member B	XP_021322479.1//tetranectin [Danio rerio]	PREDICTED: Danio rerio C-type lectin domain family 3, member Ba (clec3ba), mRNA
494104	4071	240.13	385.148	0.681596	0.000179	*	9.35e-07	zgc:101583	GO:0016021//integral component of membrane	GO:0015095//magnesium ion transmembrane transporter activity	NA	K19364//magnesium transporter NIPA1	NP_001008647.1//uncharacterized protein LOC494104 [Danio rerio];XP_021336683.1//uncharacterized protein LOC494104 isoform X1 [Danio rerio];XP_020308538.1//magnesium transporter NIPA2-like [Oncorhynchus kisutch]	Danio rerio zgc:101583 (zgc:101583), mRNA;PREDICTED: Danio rerio zgc:101583 (zgc:101583), transcript variant X1, mRNA
323613	2100	892.36	1155.86	0.373274	0.000186	*	9.78e-07	hexb	NA	GO:0102148//N-acetyl-beta-D-galactosaminidase activity;GO:0004563//beta-N-acetylhexosaminidase activity	GO:0001525//angiogenesis;GO:0005975//carbohydrate metabolic process	K12373//hexosaminidase [EC:3.2.1.52]	NP_001296792.1//beta-hexosaminidase subunit beta isoform 2 precursor [Danio rerio];XP_005171848.1//beta-hexosaminidase subunit beta isoform X3 [Danio rerio];XP_009299723.1//beta-hexosaminidase subunit beta isoform X2 [Danio rerio];NP_001108317.1//beta-hexosaminidase subunit beta isoform 1 precursor [Danio rerio];XP_009299722.1//beta-hexosaminidase subunit beta isoform X1 [Danio rerio]	Danio rerio hexosaminidase B (beta polypeptide) (hexb), transcript variant 2, mRNA;Danio rerio hexosaminidase B (beta polypeptide) (hexb), transcript variant 1, mRNA;PREDICTED: Danio rerio hexosaminidase B (beta polypeptide) (hexb), transcript variant X2, mRNA;PREDICTED: Danio rerio hexosaminidase B (beta polypeptide) (hexb), transcript variant X1, mRNA;PREDICTED: Danio rerio hexosaminidase B (be…
BGI_novel_G001012	5408	1225.99	1575.83	0.362165	0.000201	*	1.06e-06	NA	NA	NA	NA	NA
795588	3237	629.125	1152.77	0.873688	0.000201	*	1.07e-06	slc16a9a	GO:0016021//integral component of membrane	NA	GO:0055085//transmembrane transport	K08186//MFS transporter, MCP family, solute carrier family 16 (monocarboxylic acid transporters), member 9	NP_956704.1//solute carrier family 16, member 9a [Danio rerio];XP_021322917.1//solute carrier family 16, member 9a isoform X1 [Danio rerio]	Danio rerio solute carrier family 16, member 9a (slc16a9a), mRNA;PREDICTED: Danio rerio solute carrier family 16, member 9a (slc16a9a), transcript variant X1, mRNA
436673	1645	3037.87	3667.65	0.271792	0.000218	*	1.17e-06	gng13b	GO:0005834//heterotrimeric G-protein complex	GO:0004871//signal transducer activity	GO:0007186//G-protein coupled receptor signaling pathway	K04547//guanine nucleotide-binding protein G(I)/G(S)/G(O) subunit gamma-13	NP_001002400.1//guanine nucleotide-binding protein G(I)/G(S)/G(O) subunit gamma-13 [Danio rerio]	Danio rerio guanine nucleotide binding protein (G protein), gamma 13b (gng13b), mRNA
405812	4344	2132.97	2528.79	0.24558	0.000237	*	1.28e-06	cyb5b	NA	NA	NA	K17418//large subunit ribosomal protein L37;K10595//E3 ubiquitin-protein ligase HERC2 [EC:2.3.2.26];K20880//NIMA (never in mitosis gene a)-related kinase 11 [EC:2.7.11.1];K13194//double stranded RNA-specific editase B [EC:3.5.-.-];K09291//nucleoprotein TPR	XP_016090528.1//PREDICTED: cytochrome b5-like [Sinocyclocheilus grahami];KOC65942.1//Phosphatidylinositol 3,4,5-trisphosphate 3-phosphatase and dual-specificity protein phosphatase PTEN [Habropoda laboriosa]	Danio rerio cytochrome b5 type B (cyb5b), mRNA
558924	9626	2680.65	3521.18	0.393476	0.000248	*	1.35e-06	abca1a	NA	NA	NA	K05641//ATP-binding cassette, subfamily A (ABC1), member 1	XP_016113780.1//PREDICTED: ATP-binding cassette sub-family A member 1-like isoform X3 [Sinocyclocheilus grahami]	PREDICTED: Danio rerio ATP-binding cassette, sub-family A (ABC1), member 1A (abca1a), transcript variant X1, misc_RNA;Danio rerio ATP-binding cassette, sub-family A (ABC1), member 1A (abca1a), mRNA
406458	2853	37.5371	100.928	1.42694	0.000282	Up	1.54e-06	slc20a1a	GO:0005887//integral component of plasma membrane;GO:0016021//integral component of membrane	GO:0015319//sodium:inorganic phosphate symporter activity;GO:0005315//inorganic phosphate transmembrane transporter activity	GO:0006817//phosphate ion transport	K14640//solute carrier family 20 (sodium-dependent phosphate transporter)	XP_005167207.1//sodium-dependent phosphate transporter 1-A isoform X1 [Danio rerio];NP_998344.1//sodium-dependent phosphate transporter 1-A [Danio rerio]	Danio rerio solute carrier family 20, member 1a (slc20a1a), mRNA;PREDICTED: Danio rerio solute carrier family 20, member 1a (slc20a1a), transcript variant X1, mRNA
558211	8980	2791.83	3616.7	0.373465	0.000308	*	1.69e-06	dennd4a	NA	NA	NA	K20163//DENN domain-containing protein 4	XP_005159160.1//C-myc promoter-binding protein isoform X4 [Danio rerio];XP_005159159.1//C-myc promoter-binding protein isoform X3 [Danio rerio];XP_005159158.1//C-myc promoter-binding protein isoform X2 [Danio rerio];NP_001074458.1//C-myc promoter-binding protein [Danio rerio];XP_005159157.1//C-myc promoter-binding protein isoform X1 [Danio rerio]	PREDICTED: Danio rerio DENN/MADD domain containing 4A (dennd4a), transcript variant X1, mRNA;PREDICTED: Danio rerio DENN/MADD domain containing 4A (dennd4a), transcript variant X3, mRNA;Danio rerio DENN/MADD domain containing 4A (dennd4a), mRNA;PREDICTED: Danio rerio DENN/MADD domain containing 4A (dennd4a), transcript variant X4, mRNA;PREDICTED: Danio rerio DENN/MADD domain containing 4A (dennd4…
BGI_novel_G000770	2732	814.833	1075.5	0.400425	0.000349	*	1.92e-06	NA	NA	GO:0005096//GTPase activator activity	GO:0007186//G-protein coupled receptor signaling pathway;GO:0007626//locomotory behavior;GO:0031018//endocrine pancreas development;GO:0007409//axonogenesis	K16449//regulator of G-protein signaling	AAI54781.1//Rgs4 protein [Danio rerio]	NA
556206	2590	105.733	205.559	0.959123	0.000354	*	1.96e-06	slc43a3b	GO:0016021//integral component of membrane	NA	GO:0055085//transmembrane transport	K08230//MFS transporter, LAT3 family, solute carrier family 43, member 3	XP_009289277.1//solute carrier family 43 member 3 isoform X1 [Danio rerio];NP_001035011.1//solute carrier family 43 member 3 [Danio rerio]	Danio rerio solute carrier family 43, member 3b (slc43a3b), mRNA;PREDICTED: Danio rerio solute carrier family 43, member 3b (slc43a3b), transcript variant X1, mRNA
568698	8189	2973.98	3895.96	0.389584	0.000377	*	2.1e-06	gramd1ba	NA	NA	NA	K19951//TBC1 domain family member 8/9	XP_012400378.1//PREDICTED: GRAM domain-containing protein 1B isoform X1 [Sarcophilus harrisii];XP_009303893.1//GRAM domain-containing protein 1B-like isoform X4 [Danio rerio];XP_009303892.1//GRAM domain-containing protein 1B-like isoform X3 [Danio rerio];XP_021335128.1//GRAM domain-containing protein 1B-like isoform X2 [Danio rerio];XP_009303894.1//GRAM domain-containing protein 1B-like isoform X…	PREDICTED: Danio rerio GRAM domain containing 1Ba (gramd1ba), transcript variant X1, mRNA;PREDICTED: Danio rerio GRAM domain containing 1Ba (gramd1ba), transcript variant X2, mRNA;PREDICTED: Danio rerio GRAM domain containing 1Ba (gramd1ba), transcript variant X6, mRNA;PREDICTED: Danio rerio GRAM domain containing 1Ba (gramd1ba), transcript variant X5, mRNA;PREDICTED: Danio rerio GRAM domain cont…
497538	2436	566.254	785.346	0.471879	0.000391	*	2.19e-06	si:ch211-147k10.6	NA	NA	NA	NA	NA	Danio rerio si:ch211-147k10.6 (si:ch211-147k10.6), long non-coding RNA
555812	1550	183.179	369.163	1.011	0.000392	Up	2.21e-06	ucp2	GO:0016021//integral component of membrane;GO:0031966//mitochondrial membrane	NA	GO:0006839//mitochondrial transport	K15103//solute carrier family 25 (mitochondrial uncoupling protein), member 8/9	NP_571251.1//mitochondrial uncoupling protein 2 [Danio rerio]	PREDICTED: Danio rerio uncoupling protein 2 (ucp2), transcript variant X1, mRNA;Danio rerio uncoupling protein 2 (ucp2), mRNA
570867	1396	17.1373	81.9257	2.25717	0.000396	Up	2.24e-06	srgn	NA	NA	NA	K06849//proteoglycan peptide core protein	NP_001165083.1//serglycin precursor [Danio rerio]	Danio rerio serglycin (srgn), mRNA
30206	3962	1540.63	1142.8	-0.430948	0.000417	*	2.38e-06	tle3a	GO:0005634//nucleus	NA	GO:0006355//regulation of transcription, DNA-templated	K04497//groucho	KTF99206.1//hypothetical protein cypCar_00006445 [Cyprinus carpio];NP_571087.2//protein groucho-2 isoform 2 [Danio rerio];NP_001300623.1//protein groucho-2 isoform 1 [Danio rerio]	Danio rerio transducin-like enhancer of split 3a (tle3a), transcript variant 2, mRNA;PREDICTED: Danio rerio transducin-like enhancer of split 3a (tle3a), transcript variant X2, mRNA;Danio rerio transducin-like enhancer of split 3a (tle3a), transcript variant 1, mRNA;PREDICTED: Danio rerio transducin-like enhancer of split 3a (tle3a), transcript variant X3, mRNA;PREDICTED: Danio rerio transducin-l…
140421	6712	516.085	352.891	-0.548387	0.000434	*	2.49e-06	jag1a	GO:0016021//integral component of membrane	GO:0005509//calcium ion binding;GO:0005112//Notch binding	GO:0030878//thyroid gland development;GO:0060218//hematopoietic stem cell differentiation;GO:0007275//multicellular organism development;GO:0007219//Notch signaling pathway	K06052//jagged-1	XP_005168261.1//protein jagged-1a isoform X1 [Danio rerio];XP_005168262.1//protein jagged-1a isoform X2 [Danio rerio];NP_571936.1//protein jagged-1a precursor [Danio rerio]	PREDICTED: Danio rerio jagged 1a (jag1a), transcript variant X2, mRNA;Danio rerio jagged 1a (jag1a), mRNA;PREDICTED: Danio rerio jagged 1a (jag1a), transcript variant X1, mRNA;PREDICTED: Danio rerio jagged 1a (jag1a), transcript variant X3, misc_RNA
100537056	7280	5849	6601.71	0.17465	0.000458	*	2.64e-06	si:ch73-51i5.2	NA	NA	NA	K12473//low-density lipoprotein receptor	XP_021335898.1//protein FAM13C [Danio rerio]	PREDICTED: Danio rerio si:ch73-51i5.2 (si:ch73-51i5.2), mRNA
557375	4762	3942.26	5714.39	0.535578	0.000465	*	2.69e-06	csdc2b	GO:0005737//cytoplasm	GO:0003677//DNA binding;GO:0003730//mRNA 3'-UTR binding	GO:0006355//regulation of transcription, DNA-templated;GO:0043488//regulation of mRNA stability	K15441//tRNA-specific adenosine deaminase 2 [EC:3.5.4.-];K00503//dopamine beta-monooxygenase [EC:1.14.17.1]	AAI55634.1//LOC557375 protein, partial [Danio rerio]	PREDICTED: Danio rerio cold shock domain containing C2, RNA binding b (csdc2b), mRNA
368704	3170	464.052	682.634	0.556827	0.000467	*	2.73e-06	ctsc	NA	GO:0008234//cysteine-type peptidase activity	NA	K01275//cathepsin C [EC:3.4.14.1]	NP_999887.1//dipeptidyl peptidase 1 precursor [Danio rerio]	Danio rerio cathepsin C (ctsc), mRNA
58074	1884	14.1908	52.2241	1.87977	0.000467	Up	2.73e-06	dct	NA	NA	NA	K01827//dopachrome tautomerase [EC:5.3.3.12]	XP_016313558.1//PREDICTED: L-dopachrome tautomerase-like [Sinocyclocheilus anshuiensis]	Danio rerio dopachrome tautomerase (dct), mRNA
100149863	998	1152.59	666.648	-0.789881	0.000471	*	2.77e-06	NA	GO:0005634//nucleus	GO:0003677//DNA binding;GO:0003690//double-stranded DNA binding;GO:0046983//protein dimerization activity	GO:0009952//anterior/posterior pattern specification;GO:0048936//peripheral nervous system neuron axonogenesis;GO:0006355//regulation of transcription, DNA-templated;GO:0006351//transcription, DNA-templated;GO:0007219//Notch signaling pathway;GO:0001757//somite specification	K06055//hairy and enhancer of split 5	NP_001096598.1//hairy-related 4.1-like [Danio rerio]	Danio rerio hairy-related 4.1-like (LOC100149863), mRNA
100534782	2454	1018.95	1486.71	0.545047	0.000486	*	2.88e-06	si:ch211-284e13.6	NA	GO:0003676//nucleic acid binding	NA	NA	XP_003198692.2//uncharacterized protein si:ch211-284e13.6 isoform X1 [Danio rerio]	PREDICTED: Danio rerio si:ch211-284e13.6 (si:ch211-284e13.6), transcript variant X3, mRNA;PREDICTED: Danio rerio si:ch211-284e13.6 (si:ch211-284e13.6), transcript variant X1, mRNA;PREDICTED: Danio rerio si:ch211-284e13.6 (si:ch211-284e13.6), transcript variant X2, mRNA
569810	12269	3195.7	2509.84	-0.348539	0.000492	*	2.93e-06	smg1	GO:0005634//nucleus	GO:0004674//protein serine/threonine kinase activity;GO:0005524//ATP binding;GO:0016301//kinase activity	GO:0006281//DNA repair;GO:0000184//nuclear-transcribed mRNA catabolic process, nonsense-mediated decay	K08873//serine/threonine-protein kinase SMG1 [EC:2.7.11.1]	XP_009297729.1//serine/threonine-protein kinase SMG1 isoform X2 [Danio rerio];NP_001073513.2//serine/threonine-protein kinase SMG1 [Danio rerio];XP_009297728.1//serine/threonine-protein kinase SMG1 isoform X1 [Danio rerio]	PREDICTED: Danio rerio SMG1 phosphatidylinositol 3-kinase-related kinase (smg1), transcript variant X1, mRNA;Danio rerio SMG1 phosphatidylinositol 3-kinase-related kinase (smg1), mRNA;PREDICTED: Danio rerio SMG1 phosphatidylinositol 3-kinase-related kinase (smg1), transcript variant X2, mRNA
406361	2463	635.427	863.027	0.44168	0.000502	*	3e-06	dok1b	NA	GO:0005158//insulin receptor binding	NA	K14752//docking protein 1	NP_998253.1//docking protein 1 [Danio rerio]	Danio rerio docking protein 1b (dok1b), mRNA
386663	2714	909.624	1542.63	0.762048	0.000536	*	3.22e-06	pfkfb4b	NA	NA	NA	K19030//6-phosphofructo-2-kinase / fructose-2,6-biphosphatase 4 [EC:2.7.1.105 3.1.3.46]	XP_016418652.1//PREDICTED: 6-phosphofructo-2-kinase/fructose-2,6-bisphosphatase 4-like isoform X2 [Sinocyclocheilus rhinocerous];XP_016418651.1//PREDICTED: 6-phosphofructo-2-kinase/fructose-2,6-bisphosphatase 4-like isoform X1 [Sinocyclocheilus rhinocerous]	Danio rerio 6-phosphofructo-2-kinase/fructose-2,6-biphosphatase 4b (pfkfb4b), mRNA;PREDICTED: Danio rerio 6-phosphofructo-2-kinase/fructose-2,6-biphosphatase 4b (pfkfb4b), transcript variant X1, mRNA
559276	16566	2743.41	3941.36	0.522724	0.000539	*	3.25e-06	ahnak	NA	GO:0016491//oxidoreductase activity	NA	K10746//exonuclease 1 [EC:3.1.-.-]	XP_021336839.1//neuroblast differentiation-associated protein AHNAK isoform X7 [Danio rerio];XP_005173240.1//neuroblast differentiation-associated protein AHNAK isoform X3 [Danio rerio];XP_005173241.1//neuroblast differentiation-associated protein AHNAK isoform X4 [Danio rerio];XP_009289341.1//neuroblast differentiation-associated protein AHNAK isoform X2 [Danio rerio];XP_005173245.1//neuroblast …	PREDICTED: Danio rerio AHNAK nucleoprotein (ahnak), transcript variant X3, mRNA;PREDICTED: Danio rerio AHNAK nucleoprotein (ahnak), transcript variant X5, mRNA;PREDICTED: Danio rerio AHNAK nucleoprotein (ahnak), transcript variant X4, mRNA;PREDICTED: Danio rerio AHNAK nucleoprotein (ahnak), transcript variant X2, mRNA;PREDICTED: Danio rerio AHNAK nucleoprotein (ahnak), transcript variant X8, mRNA…
447810	2471	236.88	427.431	0.851537	0.000556	*	3.37e-06	nt5c2l1	NA	GO:0046872//metal ion binding;GO:0008253//5'-nucleotidase activity	GO:0071466//cellular response to xenobiotic stimulus	K01081//5'-nucleotidase [EC:3.1.3.5]	XP_021334836.1//5'-nucleotidase, cytosolic II, like 1 isoform X1 [Danio rerio];XP_021334837.1//5'-nucleotidase, cytosolic II, like 1 isoform X2 [Danio rerio];NP_001004549.1//5'-nucleotidase, cytosolic II, like 1 [Danio rerio]	PREDICTED: Danio rerio 5'-nucleotidase, cytosolic II, like 1 (nt5c2l1), transcript variant X1, mRNA;Danio rerio 5'-nucleotidase, cytosolic II, like 1 (nt5c2l1), mRNA;PREDICTED: Danio rerio 5'-nucleotidase, cytosolic II, like 1 (nt5c2l1), transcript variant X2, mRNA
BGI_novel_G001223	2811	119.262	58.0346	-1.03915	0.000562	Down	3.43e-06	NA	NA	NA	NA	K13118//protein DGCR14	NP_001082799.2//protein DGCR14 [Danio rerio]	NA
393547	1811	1294.4	1751.03	0.435922	0.000602	*	3.69e-06	glipr1b	NA	NA	NA	K20412//peptidase inhibitor 16;K19919//cysteine-rich secretory protein	NP_956869.1//GLIPR1-like protein 1 precursor [Danio rerio];XP_005159058.1//GLIPR1-like protein 1 isoform X1 [Danio rerio]	Danio rerio GLI pathogenesis-related 1b (glipr1b), mRNA;PREDICTED: Danio rerio GLI pathogenesis-related 1b (glipr1b), transcript variant X1, mRNA
100330353	3132	338.549	525.488	0.634292	0.000608	*	3.75e-06	pkp3b	GO:0005634//nucleus;GO:0030057//desmosome	NA	GO:0007155//cell adhesion	K12642//plakophilin 2;K18468//vacuolar protein sorting-associated protein 35	XP_002662884.1//plakophilin-3-like [Danio rerio]	PREDICTED: Danio rerio plakophilin 3b (pkp3b), mRNA
565819	8643	421.958	719.312	0.769516	0.000608	*	3.76e-06	NA	GO:0008023//transcription elongation factor complex	NA	GO:0006368//transcription elongation from RNA polymerase II promoter	K15183//RNA polymerase II elongation factor ELL	XP_694180.3//RNA polymerase II elongation factor ELL2 isoform X1 [Danio rerio]	PREDICTED: Danio rerio novel protein similar to elongation factor RNA polymerase II (ell) (LOC565819), transcript variant X1, mRNA;PREDICTED: Danio rerio novel protein similar to elongation factor RNA polymerase II (ell) (LOC565819), transcript variant X2, mRNA
553658	2435	105.133	206.842	0.976313	0.000636	*	3.95e-06	wbp1lb	GO:0016021//integral component of membrane	NA	NA	K22154//dapper	NP_001018467.1//WW domain binding protein 1-like b [Danio rerio];XP_021330568.1//WW domain binding protein 1-like b isoform X2 [Danio rerio];XP_005168447.1//WW domain binding protein 1-like b isoform X1 [Danio rerio]	Danio rerio WW domain binding protein 1-like b (wbp1lb), mRNA;PREDICTED: Danio rerio WW domain binding protein 1-like b (wbp1lb), transcript variant X2, mRNA;PREDICTED: Danio rerio WW domain binding protein 1-like b (wbp1lb), transcript variant X1, mRNA
BGI_novel_G001840	4009	974.469	1356.22	0.476906	0.00066	*	4.12e-06	NA	NA	NA	NA	NA
436637	4830	309.217	567.087	0.87495	0.000664	*	4.17e-06	mob2a	NA	NA	NA	K18668//ribonuclease ZC3H12 [EC:3.1.-.-];K06685//MOB kinase activator 1	XP_005170739.1//MOB kinase activator 2a isoform X1 [Danio rerio];XP_005170740.1//MOB kinase activator 2a isoform X3 [Danio rerio];XP_005170738.1//MOB kinase activator 2a isoform X2 [Danio rerio];XP_016413180.1//PREDICTED: MOB kinase activator 2-like isoform X1 [Sinocyclocheilus rhinocerous]	PREDICTED: Danio rerio MOB kinase activator 2a (mob2a), transcript variant X3, mRNA;Danio rerio MOB kinase activator 2a (mob2a), mRNA;PREDICTED: Danio rerio MOB kinase activator 2a (mob2a), transcript variant X1, mRNA;PREDICTED: Danio rerio MOB kinase activator 2a (mob2a), transcript variant X2, mRNA
100334378	2557	792.23	597.822	-0.406204	0.00067	*	4.23e-06	kcnf1b	NA	NA	NA	K04899//potassium voltage-gated channel subfamily F member 1	XP_005157014.1//potassium voltage-gated channel subfamily F member 1 [Danio rerio]	PREDICTED: Danio rerio potassium voltage-gated channel, subfamily F, member 1b (kcnf1b), mRNA
BGI_novel_G005196	7845	1116.69	310.189	-1.84801	0.000705	Down	4.48e-06	NA	NA	NA	NA	K20279//synaptojanin [EC:3.1.3.36]	XP_005155420.1//synaptojanin-1 isoform X9 [Danio rerio]	NA
321818	2070	404.806	569.88	0.493428	0.000705	*	4.49e-06	ctsa	NA	GO:0004185//serine-type carboxypeptidase activity	NA	K13289//cathepsin A (carboxypeptidase C) [EC:3.4.16.5]	NP_956844.1//lysosomal protective protein precursor [Danio rerio]	Danio rerio cathepsin A (ctsa), mRNA
84702	3561	19360.8	25467.5	0.395523	0.000711	*	4.56e-06	cp	GO:0005634//nucleus;GO:0005737//cytoplasm	GO:0004322//ferroxidase activity;GO:0005507//copper ion binding	GO:0006879//cellular iron ion homeostasis;GO:0006825//copper ion transport	K13624//ceruloplasmin [EC:1.16.3.1]	NP_571877.1//ceruloplasmin precursor [Danio rerio];AAH64000.1//Ceruloplasmin [Danio rerio]	Danio rerio ceruloplasmin (cp), mRNA
792828	1787	198.125	352.66	0.831868	0.000753	*	4.85e-06	pard6a	GO:0016324//apical plasma membrane	NA	GO:0001841//neural tube formation;GO:0007163//establishment or maintenance of cell polarity	K06093//partitioning defective protein 6	NP_001093521.2//partitioning defective 6 homolog alpha [Danio rerio]	Danio rerio par-6 family cell polarity regulator alpha (pard6a), mRNA
406460	1899	1283.24	1769.49	0.463545	0.000777	*	5.03e-06	ptp4a3	GO:0005634//nucleus;GO:0005737//cytoplasm	GO:0008138//protein tyrosine/serine/threonine phosphatase activity;GO:0004725//protein tyrosine phosphatase activity	GO:0043542//endothelial cell migration	K18041//protein tyrosine phosphatase type IVA [EC:3.1.3.48]	XP_016360290.1//PREDICTED: protein tyrosine phosphatase type IVA 3-like [Sinocyclocheilus anshuiensis];NP_998346.1//protein tyrosine phosphatase type IVA 3 [Danio rerio]	Danio rerio protein tyrosine phosphatase type IVA, member 3 (ptp4a3), mRNA;PREDICTED: Danio rerio protein tyrosine phosphatase type IVA, member 3 (ptp4a3), transcript variant X1, mRNA;PREDICTED: Danio rerio protein tyrosine phosphatase type IVA, member 3 (ptp4a3), transcript variant X2, mRNA
BGI_novel_G000928	6142	611.445	815.421	0.415323	0.000812	*	5.28e-06	NA	NA	NA	NA	NA
30236	2873	22422.6	26448.3	0.238227	0.000817	*	5.33e-06	cx43	GO:0005921//gap junction;GO:0005922//connexin complex;GO:0016021//integral component of membrane;GO:0014704//intercalated disc;GO:0005886//plasma membrane	GO:0005243//gap junction channel activity;GO:0022832//voltage-gated channel activity;GO:0055077//gap junction hemi-channel activity	GO:0060272//embryonic skeletal joint morphogenesis;GO:0033334//fin morphogenesis;GO:0030154//cell differentiation;GO:0060349//bone morphogenesis;GO:0007267//cell-cell signaling;GO:0007154//cell communication;GO:0035050//embryonic heart tube development;GO:0035143//caudal fin morphogenesis;GO:0031101//fin regeneration;GO:0098868//bone growth;GO:0008283//cell proliferation;GO:0035162//embryonic hem…	K07372//gap junction alpha-1 protein	NP_571113.1//gap junction alpha-1 protein [Danio rerio]	Danio rerio connexin 43 (cx43), mRNA
503884	1081	2047.92	2700.92	0.399295	0.000947	*	6.21e-06	fxyd1	GO:0016021//integral component of membrane	GO:0005216//ion channel activity	NA	K13361//FXYD domain-containing ion transport regulator 3	NP_001243141.1//phospholemman precursor [Danio rerio]	Danio rerio FXYD domain containing ion transport regulator 1 (phospholemman) (fxyd1), mRNA
352937	2219	2817.2	3841.16	0.447279	0.000983	*	6.48e-06	dio2	NA	GO:0004800//thyroxine 5'-deiodinase activity	GO:0000003//reproduction;GO:0042446//hormone biosynthetic process;GO:0048066//developmental pigmentation;GO:0009725//response to hormone;GO:0048589//developmental growth;GO:0061074//regulation of neural retina development;GO:0043009//chordate embryonic development	K17904//type II thyroxine 5'-deiodinase [EC:1.21.99.4]	NP_997954.3//type II iodothyronine deiodinase [Danio rerio]	Danio rerio iodothyronine deiodinase 2 (dio2), mRNA
369196	5009	2859.64	2387.59	-0.260278	0.000991	*	6.56e-06	tshz1	GO:0005634//nucleus	GO:0046872//metal ion binding;GO:0003677//DNA binding;GO:0003682//chromatin binding;GO:0001078//transcriptional repressor activity, RNA polymerase II proximal promoter sequence-specific DNA binding	GO:0010468//regulation of gene expression;GO:0006357//regulation of transcription from RNA polymerase II promoter;GO:0007275//multicellular organism development;GO:0006351//transcription, DNA-templated	K09236//teashirt	NP_001036211.1//teashirt homolog 1 precursor [Danio rerio];XP_009292476.1//teashirt homolog 1 isoform X1 [Danio rerio]	Danio rerio teashirt zinc finger homeobox 1 (tshz1), mRNA;PREDICTED: Danio rerio teashirt zinc finger homeobox 1 (tshz1), transcript variant X1, mRNA
373084	1270	1818.1	2345.35	0.367372	0.000991	*	6.59e-06	higd1a	GO:0016021//integral component of membrane	NA	NA	NA	NP_956394.1//HIG1 domain family member 1A [Danio rerio]	Danio rerio HIG1 hypoxia inducible domain family, member 1A (higd1a), mRNA
678610	3363	265.877	398.625	0.584274	0.000991	*	6.62e-06	map4k2	GO:0005737//cytoplasm	GO:0008349//MAP kinase kinase kinase kinase activity;GO:0005524//ATP binding	GO:0007346//regulation of mitotic cell cycle;GO:0031098//stress-activated protein kinase signaling cascade;GO:0042981//regulation of apoptotic process	K04414//mitogen-activated protein kinase kinase kinase kinase 2 [EC:2.7.11.1]	NP_001035448.1//mitogen-activated protein kinase kinase kinase kinase 2 [Danio rerio]	Danio rerio mitogen-activated protein kinase kinase kinase kinase 2 (map4k2), mRNA
30750	5501	119.76	211.266	0.818918	0.00104	*	7e-06	pparda	GO:0005634//nucleus;GO:0000785//chromatin	GO:0003707//steroid hormone receptor activity;GO:0008270//zinc ion binding;GO:0043565//sequence-specific DNA binding;GO:0004879//nuclear receptor activity	GO:0014032//neural crest cell development;GO:0014823//response to activity;GO:0006351//transcription, DNA-templated	K04504//peroxisome proliferator-activated receptor delta	XP_699900.6//peroxisome proliferator-activated receptor delta [Danio rerio]	PREDICTED: Danio rerio peroxisome proliferator-activated receptor delta a (pparda), mRNA
BGI_novel_G002451	2043	1227.31	639.847	-0.939706	0.00105	*	7.11e-06	NA	GO:0005737//cytoplasm	NA	NA	K14813//metalloprotease ARX1 [EC:3.-.-.-];K01265//methionyl aminopeptidase [EC:3.4.11.18]	NP_997806.1//proliferation-associated 2G4-like [Danio rerio]	NA
100002738	2978	1949.35	2419.89	0.311949	0.00106	*	7.17e-06	hhipl1	NA	NA	NA	K06231//hedgehog interacting protein;K15212//TATA box-binding protein-associated factor RNA polymerase I subunit A	AAI34905.1//LOC100002738 protein, partial [Danio rerio];XP_021322759.1//HHIP-like protein 1 isoform X1 [Danio rerio]	Danio rerio HHIP-like 1 (hhipl1), mRNA;PREDICTED: Danio rerio HHIP-like 1 (hhipl1), transcript variant X1, mRNA
564324	3908	3483.64	4229.15	0.279775	0.00106	*	7.21e-06	ccdc85b	NA	NA	GO:0001843//neural tube closure	K16758//coiled-coil domain-containing protein 85B	NP_001159626.1//coiled-coil domain-containing protein 85B [Danio rerio]	Danio rerio coiled-coil domain containing 85B (ccdc85b), mRNA
503940	14274	4724.41	3997.52	-0.241027	0.00108	*	7.36e-06	spen	GO:0005634//nucleus	GO:0003723//RNA binding;GO:0003676//nucleic acid binding	GO:0000398//mRNA splicing, via spliceosome	K15176//RNA polymerase-associated protein CTR9;K01025//sulfotransferase [EC:2.8.2.-];K18626//trichohyalin	XP_009295192.1//msx2-interacting protein isoform X2 [Danio rerio];XP_021329363.1//msx2-interacting protein isoform X1 [Danio rerio];XP_003201252.2//msx2-interacting protein isoform X1 [Danio rerio]	PREDICTED: Danio rerio spen family transcriptional repressor (spen), transcript variant X1, mRNA;PREDICTED: Danio rerio spen family transcriptional repressor (spen), transcript variant X2, mRNA
556762	4592	3082.2	3584.49	0.217804	0.0011	*	7.59e-06	add3a	GO:0005856//cytoskeleton	NA	GO:0061008//hepaticobiliary system development	K18622//adducin	NP_955957.1//gamma-adducin [Danio rerio];XP_017208639.1//gamma-adducin isoform X5 [Danio rerio];XP_005161861.1//gamma-adducin isoform X3 [Danio rerio];XP_005161864.1//gamma-adducin isoform X6 [Danio rerio];XP_017208638.1//gamma-adducin isoform X2 [Danio rerio];XP_017208635.1//gamma-adducin isoform X1 [Danio rerio];XP_005161862.1//gamma-adducin isoform X4 [Danio rerio]	PREDICTED: Danio rerio adducin 3 (gamma) a (add3a), transcript variant X4, mRNA;PREDICTED: Danio rerio adducin 3 (gamma) a (add3a), transcript variant X10, mRNA;PREDICTED: Danio rerio adducin 3 (gamma) a (add3a), transcript variant X8, mRNA;PREDICTED: Danio rerio adducin 3 (gamma) a (add3a), transcript variant X1, mRNA;PREDICTED: Danio rerio adducin 3 (gamma) a (add3a), transcript variant X7, mRN…
BGI_novel_G004750	1572	1285.01	1683.59	0.38976	0.00118	*	8.17e-06	NA	NA	NA	NA	NA
569734	2856	225.962	412.677	0.868935	0.00124	*	8.56e-06	ggt5a	NA	GO:0036374//glutathione hydrolase activity	GO:0006751//glutathione catabolic process	K18592//gamma-glutamyltranspeptidase / glutathione hydrolase / leukotriene-C4 hydrolase [EC:2.3.2.2 3.4.19.13 3.4.19.14]	XP_005167440.1//gamma-glutamyltransferase 5 isoform X1 [Danio rerio];NP_001116770.1//gamma-glutamyltransferase 5 [Danio rerio]	PREDICTED: Danio rerio gamma-glutamyltransferase 5a (ggt5a), transcript variant X1, mRNA;Danio rerio gamma-glutamyltransferase 5a (ggt5a), mRNA
100331330	820	45.6448	101.006	1.14592	0.00128	Up	8.92e-06	NA	NA	NA	NA	K06091//MAGUK p55 subfamily member 5;K10172//brachyury protein	KTF88547.1//hypothetical protein cypCar_00029613 [Cyprinus carpio];XP_017212633.1//leucine-rich repeat-containing protein 72-like [Danio rerio]	PREDICTED: Danio rerio leucine-rich repeat-containing protein 72-like (LOC100331330), mRNA
100334261	3923	2250.78	1880.14	-0.259589	0.00131	*	9.13e-06	slitrk3a	NA	NA	NA	K17256//insulin-like growth factor-binding protein complex acid labile subunit	XP_021323398.1//SLIT and NTRK-like protein 3 [Danio rerio]	PREDICTED: Danio rerio SLIT and NTRK-like family, member 3a (slitrk3a), transcript variant X2, mRNA;PREDICTED: Danio rerio SLIT and NTRK-like family, member 3a (slitrk3a), transcript variant X1, mRNA
BGI_novel_G005387	5552	36.2909	109.483	1.59303	0.00133	Up	9.31e-06	NA	NA	NA	NA	K01313//coagulation factor II (thrombin) [EC:3.4.21.5];K08592//sentrin-specific protease 1 [EC:3.4.22.68];K06766//neogenin	XP_005161834.1//target of Nesh-SH3 isoform X3 [Danio rerio]	NA
108179059	1949	1047.04	1346.24	0.362622	0.00133	*	9.36e-06	NA	GO:0033178//proton-transporting two-sector ATPase complex, catalytic domain	GO:0046961//proton-transporting ATPase activity, rotational mechanism	GO:0015991//ATP hydrolysis coupled proton transport	K02150//V-type H+-transporting ATPase subunit E	XP_017209668.1//V-type proton ATPase subunit E 1 [Danio rerio]	PREDICTED: Danio rerio V-type proton ATPase subunit E 1 (LOC108179059), mRNA
BGI_novel_G003417	1829	5454.72	7215.12	0.40352	0.00141	*	1e-05	NA	NA	NA	NA	K01915//glutamine synthetase [EC:6.3.1.2]	XP_020322300.1//glutamine synthetase [Oncorhynchus kisutch]	NA
30248	1626	1928.88	2361.08	0.291685	0.00148	*	1.05e-05	calr3a	GO:0005783//endoplasmic reticulum	GO:0051082//unfolded protein binding;GO:0005509//calcium ion binding	GO:0006457//protein folding	K08057//calreticulin	NP_571122.2//calreticulin precursor [Danio rerio]	Danio rerio calreticulin 3a (calr3a), mRNA
560799	6815	71.0329	169.917	1.25827	0.00148	Up	1.06e-05	rab44	NA	NA	NA	K17199//Ras and EF-hand domain-containing protein	XP_689291.6//uncharacterized protein rab44 [Danio rerio]	PREDICTED: Danio rerio RAB44, member RAS oncogene family (rab44), mRNA
794166	3114	53.6749	115.385	1.10414	0.0015	Up	1.08e-05	ccdc69	NA	NA	NA	K10352//myosin heavy chain;K16767//centrosomal protein CEP112;K16476//ninein	AAI52014.1//LOC794166 protein, partial [Danio rerio]	PREDICTED: Danio rerio coiled-coil domain containing 69 (ccdc69), mRNA
445212	3448	10664.9	12729.8	0.255344	0.00153	*	1.1e-05	fam49al	NA	NA	NA	NA	XP_006631289.1//PREDICTED: protein FAM49A-like isoform X1 [Lepisosteus oculatus];KTG02497.1//hypothetical protein cypCar_00002038 [Cyprinus carpio];XP_017549597.1//PREDICTED: protein FAM49A-like isoform X1 [Pygocentrus nattereri];XP_014034251.1//PREDICTED: protein FAM49A-like [Salmo salar]	Danio rerio family with sequence similarity 49, member A-like (fam49al), mRNA;PREDICTED: Danio rerio family with sequence similarity 49, member A-like (fam49al), transcript variant X2, mRNA;PREDICTED: Danio rerio family with sequence similarity 49, member A-like (fam49al), transcript variant X3, mRNA;PREDICTED: Danio rerio family with sequence similarity 49, member A-like (fam49al), transcript va…
BGI_novel_G002728	5352	31.9997	85.1749	1.41237	0.00156	Up	1.13e-05	NA	NA	NA	NA	K19029//6-phosphofructo-2-kinase / fructose-2,6-biphosphatase 2 [EC:2.7.1.105 3.1.3.46]	XP_016372329.1//PREDICTED: 6-phosphofructo-2-kinase/fructose-2,6-bisphosphatase 2-like [Sinocyclocheilus rhinocerous]	NA
360138	4557	2911.08	2323.15	-0.325472	0.00157	*	1.15e-05	pcdh10b	GO:0016021//integral component of membrane;GO:0005886//plasma membrane	GO:0005509//calcium ion binding	GO:0007156//homophilic cell adhesion via plasma membrane adhesion molecules	K16499//protocadherin delta 2	XP_009289371.1//protocadherin 10b isoform X1 [Danio rerio];XP_016329775.1//PREDICTED: protocadherin-10-like isoform X1 [Sinocyclocheilus anshuiensis]	Danio rerio protocadherin 10b (pcdh10b), mRNA;PREDICTED: Danio rerio protocadherin 10b (pcdh10b), transcript variant X1, mRNA
567930	3817	1813.19	2343.25	0.369979	0.00157	*	1.15e-05	ppp4r4	NA	NA	NA	K15426//serine/threonine-protein phosphatase 4 regulatory subunit 4	XP_021324311.1//serine/threonine-protein phosphatase 4 regulatory subunit 4 isoform X3 [Danio rerio];XP_696336.5//serine/threonine-protein phosphatase 4 regulatory subunit 4 isoform X2 [Danio rerio];XP_005160668.1//serine/threonine-protein phosphatase 4 regulatory subunit 4 isoform X1 [Danio rerio]	PREDICTED: Danio rerio protein phosphatase 4, regulatory subunit 4 (ppp4r4), transcript variant X1, mRNA;PREDICTED: Danio rerio protein phosphatase 4, regulatory subunit 4 (ppp4r4), transcript variant X3, mRNA;PREDICTED: Danio rerio protein phosphatase 4, regulatory subunit 4 (ppp4r4), transcript variant X2, mRNA
BGI_novel_G001919	4528	2211.25	2765.17	0.322505	0.00159	*	1.17e-05	NA	NA	NA	NA	NA	XP_001923404.1//protein FAM167B [Danio rerio]	NA
30190	2026	367.018	207.62	-0.821903	0.00161	*	1.19e-05	egr2b	GO:0005634//nucleus	GO:0046872//metal ion binding;GO:0003677//DNA binding	GO:0006355//regulation of transcription, DNA-templated;GO:0006351//transcription, DNA-templated	K09228//KRAB domain-containing zinc finger protein	Q05159.1//RecName: Full=Early growth response protein 2b; Short=EGR-2b; AltName: Full=Protein krx-20; AltName: Full=Zinc finger protein Krox-20	PREDICTED: Danio rerio early growth response 2b (egr2b), transcript variant X1, mRNA;Danio rerio early growth response 2b (egr2b), mRNA
334628	4528	987.897	704.88	-0.486982	0.00161	*	1.19e-05	boc	GO:0005887//integral component of plasma membrane	GO:0042802//identical protein binding	GO:0031290//retinal ganglion cell axon guidance;GO:0008589//regulation of smoothened signaling pathway;GO:0045663//positive regulation of myoblast differentiation;GO:0007224//smoothened signaling pathway;GO:0007411//axon guidance	K20020//brother of CDO	NP_001005393.1//brother of CDO precursor [Danio rerio]	Danio rerio BOC cell adhesion associated, oncogene regulated (boc), mRNA
246090	5217	1432.58	1793.75	0.324368	0.00164	*	1.22e-05	cygb1	GO:0005737//cytoplasm	GO:0020037//heme binding;GO:0005506//iron ion binding;GO:0098809//nitrite reductase activity;GO:0005344//oxygen carrier activity;GO:0019825//oxygen binding	GO:0046686//response to cadmium ion	K21894//cytoglobin	NP_694484.1//cytoglobin-1 [Danio rerio]	Danio rerio cytoglobin 1 (cygb1), mRNA
60642	1916	579.576	358.134	-0.694498	0.00165	*	1.23e-05	sox9b	GO:0005634//nucleus	GO:0000981//RNA polymerase II transcription factor activity, sequence-specific DNA binding;GO:0003677//DNA binding	GO:0060041//retina development in camera-type eye;GO:0043049//otic placode formation;GO:0051216//cartilage development;GO:0003309//type B pancreatic cell differentiation;GO:0030916//otic vesicle formation;GO:0003170//heart valve development;GO:0048839//inner ear development;GO:0060021//palate development;GO:0030318//melanocyte differentiation;GO:0031018//endocrine pancreas development;GO:0035118/…	K18435//transcription factor SOX9 (SOX group E)	NP_571719.1//SRY (sex determining region Y)-box 9b [Danio rerio]	Danio rerio SRY (sex determining region Y)-box 9b (sox9b), mRNA
BGI_novel_G005281	3914	118.025	244.673	1.05176	0.0017	Up	1.27e-05	NA	NA	GO:0003779//actin binding	GO:0043009//chordate embryonic development	K10314//F-box protein 39;K06115//spectrin beta	NP_997970.1//smoothelin-like protein 2 [Danio rerio]	NA
793418	2591	1674.15	2315.2	0.467708	0.00171	*	1.29e-05	apof	NA	NA	NA	K00731//glycoprotein-N-acetylgalactosamine 3-beta-galactosyltransferase [EC:2.4.1.122];K03155//timeless	XP_003198870.1//apolipoprotein F [Danio rerio]	PREDICTED: Danio rerio apolipoprotein F (apof), mRNA
100332241	2589	511.586	879.683	0.782006	0.00176	*	1.33e-05	tespa1	GO:0005737//cytoplasm	GO:0005102//receptor binding	GO:0010387//COP9 signalosome assembly;GO:0050862//positive regulation of T cell receptor signaling pathway	NA	XP_002662570.3//protein TESPA1 [Danio rerio]	PREDICTED: Danio rerio thymocyte expressed, positive selection associated 1 (tespa1), mRNA
393524	1552	175.462	53.3093	-1.7187	0.00177	Down	1.34e-05	zgc:65811	GO:0016021//integral component of membrane	NA	NA	K14713//solute carrier family 39 (zinc transporter), member 7;K06460//CD9 antigen;K06840//semaphorin 3	KTF77605.1//hypothetical protein cypCar_00047203, partial [Cyprinus carpio];NP_956846.1//uncharacterized protein LOC393524 [Danio rerio]	Danio rerio zgc:65811 (zgc:65811), mRNA
445057	2185	598.915	403.396	-0.570154	0.00177	*	1.35e-05	dusp2	NA	GO:0017017//MAP kinase tyrosine/serine/threonine phosphatase activity;GO:0004725//protein tyrosine phosphatase activity	GO:0001706//endoderm formation	K04459//dual specificity MAP kinase phosphatase [EC:3.1.3.16 3.1.3.48]	NP_001003451.1//dual specificity protein phosphatase 2 [Danio rerio]	Danio rerio dual specificity phosphatase 2 (dusp2), mRNA
393429	1783	98.6747	173.586	0.814898	0.00186	*	1.42e-05	tmem206	GO:0016021//integral component of membrane	NA	NA	NA	NP_001278691.1//transmembrane protein 206 [Danio rerio]	Danio rerio transmembrane protein 206 (tmem206), mRNA
557886	3388	2570.85	3416.91	0.410446	0.00186	*	1.43e-05	hlfb	GO:0005634//nucleus	GO:0003677//DNA binding;GO:0003700//DNA binding transcription factor activity	NA	K09057//hepatic leukemia factor	NP_001183988.1//hepatic leukemia factor [Danio rerio];XP_005156391.1//hepatic leukemia factor isoform X1 [Danio rerio]	Danio rerio hepatic leukemia factor b (hlfb), mRNA;PREDICTED: Danio rerio hepatic leukemia factor b (hlfb), transcript variant X1, mRNA
561174	2480	84.2795	159.061	0.916325	0.00198	*	1.53e-05	si:dkey-83m22.7	NA	NA	NA	K01294//carboxypeptidase E [EC:3.4.17.10];K10590//E3 ubiquitin-protein ligase TRIP12 [EC:2.3.2.26];K02962//small subunit ribosomal protein S17e;K17094//annexin A6	XP_005167838.1//uncharacterized protein si:dkey-83m22.7 isoform X1 [Danio rerio];XP_005167839.1//uncharacterized protein si:dkey-83m22.7 isoform X2 [Danio rerio]	PREDICTED: Danio rerio si:dkey-83m22.7 (si:dkey-83m22.7), transcript variant X2, mRNA;PREDICTED: Danio rerio si:dkey-83m22.7 (si:dkey-83m22.7), transcript variant X1, mRNA
100009657	7614	2004.72	2650.35	0.402781	0.00198	*	1.53e-05	rps6ka3b	GO:0005634//nucleus;GO:0005622//intracellular;GO:0005737//cytoplasm	GO:0000287//magnesium ion binding;GO:0004674//protein serine/threonine kinase activity;GO:0005524//ATP binding	GO:0035556//intracellular signal transduction	K04373//ribosomal protein S6 kinase alpha-1/2/3/6 [EC:2.7.11.1]	XP_021325768.1//ribosomal protein S6 kinase alpha-3 isoform X2 [Danio rerio];NP_001076495.2//ribosomal protein S6 kinase alpha-3 [Danio rerio];XP_009295651.1//ribosomal protein S6 kinase alpha-3 isoform X3 [Danio rerio];XP_009295647.1//ribosomal protein S6 kinase alpha-3 isoform X1 [Danio rerio]	PREDICTED: Danio rerio ribosomal protein S6 kinase, polypeptide 3b (rps6ka3b), transcript variant X1, mRNA;PREDICTED: Danio rerio ribosomal protein S6 kinase, polypeptide 3b (rps6ka3b), transcript variant X2, mRNA;PREDICTED: Danio rerio ribosomal protein S6 kinase, polypeptide 3b (rps6ka3b), transcript variant X3, mRNA;Danio rerio ribosomal protein S6 kinase, polypeptide 3b (rps6ka3b), mRNA
386590	2758	4182.52	5014.24	0.261658	0.00222	*	1.73e-05	hsp90b1	NA	GO:0005524//ATP binding;GO:0051082//unfolded protein binding	GO:0006457//protein folding;GO:0001666//response to hypoxia;GO:0035889//otolith tethering	K09487//heat shock protein 90kDa beta	NP_937853.1//endoplasmin precursor [Danio rerio]	Danio rerio heat shock protein 90, beta (grp94), member 1 (hsp90b1), mRNA
BGI_novel_G005188	1393	1648.18	2619.88	0.668626	0.00231	*	1.81e-05	NA	GO:0030529//intracellular ribonucleoprotein complex;GO:0019013//viral nucleocapsid	GO:0003723//RNA binding	NA	K13044//heterogeneous nuclear ribonucleoprotein A/B/D	NP_001315423.1//heterogeneous nuclear ribonucleoprotein D-like [Danio rerio]	NA
415170	6789	2642.78	3190.66	0.271797	0.00231	*	1.81e-05	slc12a2	GO:0016323//basolateral plasma membrane;GO:0016021//integral component of membrane	GO:0015377//cation:chloride symporter activity	GO:0042472//inner ear morphogenesis;GO:0043583//ear development;GO:0048798//swim bladder inflation	K10951//solute carrier family 12 (sodium/potassium/chloride transporter), member 2	NP_001157126.1//solute carrier family 12 member 2 isoform 2 [Danio rerio];NP_001002080.1//solute carrier family 12 member 2 isoform 1 [Danio rerio];XP_021334827.1//solute carrier family 12 member 2 isoform X1 [Danio rerio]	Danio rerio solute carrier family 12 (sodium/potassium/chloride transporter), member 2 (slc12a2), transcript variant 1, mRNA;PREDICTED: Danio rerio solute carrier family 12 (sodium/potassium/chloride transporter), member 2 (slc12a2), transcript variant X1, mRNA;Danio rerio solute carrier family 12 (sodium/potassium/chloride transporter), member 2 (slc12a2), transcript variant 2, mRNA
324863	6524	1153.68	1481.09	0.360423	0.00231	*	1.82e-05	fnip1	NA	NA	NA	K20400//folliculin-interacting protein 1	NP_001120937.2//folliculin-interacting protein 1 [Danio rerio];XP_005173974.2//folliculin-interacting protein 1 isoform X2 [Danio rerio];XP_005173973.2//folliculin-interacting protein 1 isoform X1 [Danio rerio]	PREDICTED: Danio rerio folliculin interacting protein 1 (fnip1), transcript variant X2, mRNA;PREDICTED: Danio rerio folliculin interacting protein 1 (fnip1), transcript variant X1, mRNA;Danio rerio folliculin interacting protein 1 (fnip1), mRNA
324818	1331	223.61	332.749	0.573449	0.00232	*	1.83e-05	ctsh	NA	NA	NA	K01366//cathepsin H [EC:3.4.22.16]	XP_018947620.1//PREDICTED: pro-cathepsin H-like [Cyprinus carpio]	Danio rerio cathepsin H (ctsh), mRNA
BGI_novel_G004091	9812	813.925	587.668	-0.469895	0.00233	*	1.84e-05	NA	NA	NA	NA	K10742//DNA replication ATP-dependent helicase Dna2 [EC:3.6.4.12];K12482//RUN and FYVE domain-containing protein 1	XP_018952618.1//PREDICTED: RUN and FYVE domain-containing protein 2-like isoform X1 [Cyprinus carpio]	NA
393493	4036	361.996	500.689	0.46794	0.00233	*	1.86e-05	gstt2	NA	NA	NA	K00799//glutathione S-transferase [EC:2.5.1.18]	NP_956815.1//glutathione S-transferase theta 2 [Danio rerio]	Danio rerio glutathione S-transferase theta 2 (gstt2), mRNA
436651	908	1084.35	1506.48	0.474347	0.00243	*	1.93e-05	zgc:92066	GO:0005623//cell;GO:0005737//cytoplasm	GO:0005506//iron ion binding;GO:0008199//ferric iron binding	GO:0006879//cellular iron ion homeostasis;GO:0006826//iron ion transport;GO:0006880//intracellular sequestering of iron ion	K00522//ferritin heavy chain [EC:1.16.3.2]	NP_001002378.1//ferritin heavy chain [Danio rerio];XP_001921731.1//ferritin, middle subunit-like [Danio rerio]	Danio rerio zgc:92066 (zgc:92066), mRNA
798710	9068	11116.4	13347.8	0.263914	0.0025	*	2e-05	zbtb4	GO:0005634//nucleus	GO:0043565//sequence-specific DNA binding;GO:0003700//DNA binding transcription factor activity	GO:0009952//anterior/posterior pattern specification;GO:0010468//regulation of gene expression;GO:0009953//dorsal/ventral pattern formation;GO:0006355//regulation of transcription, DNA-templated;GO:0060031//mediolateral intercalation;GO:0060030//dorsal convergence	K10510//zinc finger and BTB domain-containing protein 38	XP_001339146.2//zinc finger and BTB domain-containing protein 38 [Danio rerio]	PREDICTED: Danio rerio zinc finger and BTB domain containing 4 (zbtb4), mRNA
140633	5409	2261.26	3070.54	0.441367	0.00251	*	2.02e-05	per2	NA	GO:0003682//chromatin binding	GO:0043153//entrainment of circadian clock by photoperiod;GO:0009411//response to UV;GO:0009409//response to cold;GO:0016525//negative regulation of angiogenesis;GO:0009416//response to light stimulus;GO:0042542//response to hydrogen peroxide;GO:0009648//photoperiodism;GO:0045475//locomotor rhythm;GO:0042753//positive regulation of circadian rhythm	K02633//period circadian protein 2	XP_021334312.1//period circadian protein homolog 2 isoform X2 [Danio rerio];NP_878277.2//period circadian protein homolog 2 [Danio rerio];XP_021334311.1//period circadian protein homolog 2 isoform X1 [Danio rerio]	PREDICTED: Danio rerio period circadian clock 2 (per2), transcript variant X1, mRNA;PREDICTED: Danio rerio period circadian clock 2 (per2), transcript variant X3, mRNA;Danio rerio period circadian clock 2 (per2), mRNA;PREDICTED: Danio rerio period circadian clock 2 (per2), transcript variant X2, mRNA
406528	2181	2512.09	3533.23	0.492101	0.00251	*	2.02e-05	tdh	NA	GO:0003824//catalytic activity;GO:0050662//coenzyme binding	NA	K15789//threonine 3-dehydrogenase [EC:1.1.1.103]	NP_998410.1//L-threonine 3-dehydrogenase, mitochondrial [Danio rerio]	Danio rerio L-threonine dehydrogenase (tdh), mRNA;PREDICTED: Danio rerio L-threonine dehydrogenase (tdh), transcript variant X1, mRNA
393672	3889	5645.79	6480.54	0.198939	0.00251	*	2.03e-05	rims2a	NA	NA	NA	K15297//regulating synaptic membrane exocytosis protein 2	XP_016338942.1//PREDICTED: regulating synaptic membrane exocytosis protein 2 isoform X13 [Sinocyclocheilus anshuiensis];XP_021322687.1//regulating synaptic membrane exocytosis protein 2 isoform X4 [Danio rerio];XP_017207039.2//regulating synaptic membrane exocytosis protein 2 isoform X3 [Danio rerio];XP_016338858.1//PREDICTED: regulating synaptic membrane exocytosis protein 2 isoform X3 [Sinocycl…	PREDICTED: Danio rerio regulating synaptic membrane exocytosis 2a (rims2a), transcript variant X7, mRNA;PREDICTED: Danio rerio regulating synaptic membrane exocytosis 2a (rims2a), transcript variant X5, mRNA;PREDICTED: Danio rerio regulating synaptic membrane exocytosis 2a (rims2a), transcript variant X1, mRNA;PREDICTED: Danio rerio regulating synaptic membrane exocytosis 2a (rims2a), transcript …
BGI_novel_G003609	1989	57.8561	126.708	1.13096	0.00279	Up	2.27e-05	NA	NA	NA	NA	K13908//mucin-5B	XP_005167102.1//uncharacterized protein LOC564557 isoform X1 [Danio rerio]	NA
324004	3550	4013.2	3428.58	-0.227144	0.00282	*	2.3e-05	ctnnb2	GO:0016323//basolateral plasma membrane;GO:0070369//beta-catenin-TCF7L2 complex;GO:0030877//beta-catenin destruction complex;GO:0045177//apical part of cell;GO:0043296//apical junction complex;GO:0005912//adherens junction	GO:0003682//chromatin binding;GO:0045294//alpha-catenin binding;GO:0004871//signal transducer activity;GO:0097718//disordered domain specific binding;GO:0045296//cadherin binding	GO:0045453//bone resorption;GO:0034332//adherens junction organization;GO:0048513//animal organ development;GO:0034333//adherens junction assembly;GO:0001569//branching involved in blood vessel morphogenesis;GO:0009948//anterior/posterior axis specification	K02105//catenin beta 1	XP_008847656.1//PREDICTED: catenin beta-1 [Nannospalax galili]	Danio rerio catenin, beta 2 (ctnnb2), mRNA
494490	9844	2588.34	3115.34	0.267366	0.00285	*	2.33e-05	slc6a9	GO:0098794//postsynapse;GO:0005887//integral component of plasma membrane	GO:0005283//sodium:amino acid symporter activity;GO:0015187//glycine transmembrane transporter activity;GO:0005328//neurotransmitter:sodium symporter activity	GO:0007626//locomotory behavior;GO:0015816//glycine transport;GO:0060080//inhibitory postsynaptic potential;GO:0060092//regulation of synaptic transmission, glycinergic	K05038//solute carrier family 6 (neurotransmitter transporter, amino acid) member 5/7/9/14	XP_005163551.1//sodium- and chloride-dependent glycine transporter 1 isoform X1 [Danio rerio];NP_001025244.1//sodium- and chloride-dependent glycine transporter 1 [Danio rerio];XP_005163552.1//sodium- and chloride-dependent glycine transporter 1 isoform X2 [Danio rerio]	Danio rerio solute carrier family 6 (neurotransmitter transporter, glycine), member 9 (slc6a9), mRNA;PREDICTED: Danio rerio solute carrier family 6 (neurotransmitter transporter, glycine), member 9 (slc6a9), transcript variant X2, mRNA;PREDICTED: Danio rerio solute carrier family 6 (neurotransmitter transporter, glycine), member 9 (slc6a9), transcript variant X1, mRNA
324724	9762	90.4179	289.451	1.67864	0.00292	Up	2.4e-05	dicer1	GO:0070578//RISC-loading complex;GO:0005634//nucleus;GO:0035068//micro-ribonucleoprotein complex;GO:0016442//RISC complex;GO:0005737//cytoplasm	GO:0046872//metal ion binding;GO:0004525//ribonuclease III activity;GO:0070883//pre-miRNA binding;GO:0005524//ATP binding;GO:0004530//deoxyribonuclease I activity;GO:0004386//helicase activity	GO:0035196//production of miRNAs involved in gene silencing by miRNA;GO:0021591//ventricular system development;GO:0030422//production of siRNA involved in RNA interference;GO:0035279//mRNA cleavage involved in gene silencing by miRNA;GO:0035195//gene silencing by miRNA;GO:0030423//targeting of mRNA for destruction involved in RNA interference;GO:0006309//apoptotic DNA fragmentation;GO:0031054//p…	K11592//endoribonuclease Dicer [EC:3.1.26.-]	NP_001154925.1//endoribonuclease Dicer [Danio rerio]	PREDICTED: Danio rerio dicer 1, ribonuclease type III (dicer1), transcript variant X2, mRNA;Danio rerio dicer 1, ribonuclease type III (dicer1), mRNA;PREDICTED: Danio rerio dicer 1, ribonuclease type III (dicer1), transcript variant X5, mRNA;PREDICTED: Danio rerio dicer 1, ribonuclease type III (dicer1), transcript variant X1, mRNA;PREDICTED: Danio rerio dicer 1, ribonuclease type III (dicer1), t…
BGI_novel_G003018	4435	7.41688	29.1585	1.97503	0.00292	Up	2.41e-05	NA	NA	GO:0016853//isomerase activity;GO:0003854//3-beta-hydroxy-delta5-steroid dehydrogenase activity	GO:0006694//steroid biosynthetic process	K12408//cholest-5-ene-3beta,7alpha-diol 3beta-dehydrogenase [EC:1.1.1.181]	XP_009297793.1//3 beta-hydroxysteroid dehydrogenase type 7 isoform X1 [Danio rerio]	NA
101884949	6642	563.548	750.006	0.412364	0.00295	*	2.44e-05	NA	NA	NA	NA	K04318//G protein-coupled receptor 21	XP_005174488.1//probable G-protein coupled receptor 21 [Danio rerio]	PREDICTED: Danio rerio probable G-protein coupled receptor 21 (LOC101884949), mRNA
30077	854	8216.69	10662.1	0.375858	0.00313	*	2.61e-05	rbp4	NA	GO:0005215//transporter activity;GO:0005501//retinoid binding	GO:0001889//liver development;GO:0032526//response to retinoic acid	K18271//retinol-binding protein 4	NP_570995.1//retinol-binding protein 4 precursor [Danio rerio]	Danio rerio retinol binding protein 4, plasma (rbp4), mRNA;PREDICTED: Danio rerio retinol binding protein 4, plasma (rbp4), transcript variant X1, mRNA
BGI_novel_G002826	9522	5.62002	22.3144	1.98932	0.00313	Up	2.61e-05	NA	NA	NA	NA	K16506//protocadherin Fat 1/2/3	XP_017576851.1//PREDICTED: protocadherin Fat 1-like isoform X4 [Pygocentrus nattereri]	NA
100321249	5486	422.116	618.713	0.551631	0.00321	*	2.69e-05	slc23a2	GO:0016021//integral component of membrane	GO:0070890//sodium-dependent L-ascorbate transmembrane transporter activity	NA	K14611//solute carrier family 23 (nucleobase transporter), member 1/2	XP_005169157.1//solute carrier family 23 member 2 isoform X1 [Danio rerio]	PREDICTED: Danio rerio solute carrier family 23 (ascorbic acid transporter), member 2 (slc23a2), transcript variant X2, misc_RNA;PREDICTED: Danio rerio solute carrier family 23 (ascorbic acid transporter), member 2 (slc23a2), transcript variant X1, mRNA;PREDICTED: Danio rerio solute carrier family 23 (ascorbic acid transporter), member 2 (slc23a2), transcript variant X3, mRNA;PREDICTED: Danio rer…
503589	4498	369.876	515.456	0.478806	0.00323	*	2.71e-05	gna12a	GO:0005834//heterotrimeric G-protein complex;GO:0031526//brush border membrane	GO:0031683//G-protein beta/gamma-subunit complex binding;GO:0004871//signal transducer activity;GO:0005525//GTP binding;GO:0031752//D5 dopamine receptor binding;GO:0003924//GTPase activity	GO:0060973//cell migration involved in heart development;GO:0009826//unidimensional cell growth;GO:0001702//gastrulation with mouth forming second;GO:0055113//epiboly involved in gastrulation with mouth forming second;GO:0032956//regulation of actin cytoskeleton organization;GO:0007266//Rho protein signal transduction;GO:0014003//oligodendrocyte development;GO:2000048//negative regulation of cell…	K04346//guanine nucleotide-binding protein subunit alpha-12	NP_001013295.1//guanine nucleotide-binding protein subunit alpha-12 [Danio rerio]	Danio rerio guanine nucleotide binding protein (G protein) alpha 12a (gna12a), mRNA
497162	585	12159.7	6862.21	-0.825359	0.00329	*	2.77e-05	si:ch211-5k11.8	GO:0005833//hemoglobin complex	GO:0020037//heme binding;GO:0005506//iron ion binding;GO:0005344//oxygen carrier activity;GO:0019825//oxygen binding	NA	K13826//hemoglobin subunit zeta	NP_001028265.1//alpha globin-like [Danio rerio]	Danio rerio si:ch211-5k11.8 (si:ch211-5k11.8), mRNA
553359	6425	2634.69	3440.93	0.385164	0.00335	*	2.84e-05	acvr2aa	GO:0016021//integral component of membrane	GO:0046872//metal ion binding;GO:0005524//ATP binding;GO:0004702//signal transducer, downstream of receptor, with serine/threonine kinase activity;GO:0004675//transmembrane receptor protein serine/threonine kinase activity	GO:0001755//neural crest cell migration;GO:0051216//cartilage development;GO:0001501//skeletal system development;GO:0030902//hindbrain development	K04670//activin receptor type-2A [EC:2.7.11.30]	XP_005167618.1//activin receptor type-2A isoform X2 [Danio rerio];XP_021334337.1//activin receptor type-2A isoform X3 [Danio rerio];NP_001103748.2//activin receptor type-2A precursor [Danio rerio];XP_021334336.1//activin receptor type-2A isoform X1 [Danio rerio]	PREDICTED: Danio rerio activin A receptor, type IIAa (acvr2aa), transcript variant X3, mRNA;PREDICTED: Danio rerio activin A receptor, type IIAa (acvr2aa), transcript variant X2, mRNA;PREDICTED: Danio rerio activin A receptor, type IIAa (acvr2aa), transcript variant X1, mRNA;Danio rerio activin A receptor type 2Aa (acvr2aa), mRNA
100034499	2736	18.4514	4.67061	-1.98205	0.00337	Down	2.86e-05	b3gnt9	GO:0016021//integral component of membrane;GO:0000139//Golgi membrane	GO:0008378//galactosyltransferase activity	GO:0006486//protein glycosylation	K18705//beta-1,3-N-acetylglucosaminyltransferase 9 [EC:2.4.1.-]	XP_005159205.1//UDP-GlcNAc:betaGal beta-1,3-N-acetylglucosaminyltransferase 9 [Danio rerio]	PREDICTED: Danio rerio UDP-GlcNAc:betaGal beta-1,3-N-acetylglucosaminyltransferase 9 (b3gnt9), transcript variant X1, mRNA;PREDICTED: Danio rerio UDP-GlcNAc:betaGal beta-1,3-N-acetylglucosaminyltransferase 9 (b3gnt9), transcript variant X2, mRNA
553415	8877	4409.7	5575.83	0.338506	0.00362	*	3.09e-05	rhobtb2a	GO:0005622//intracellular	GO:0005525//GTP binding;GO:0003924//GTPase activity	GO:0007264//small GTPase mediated signal transduction	K07868//Rho-related BTB domain-containing protein 1/2	XP_005165369.1//rho-related BTB domain-containing protein 2 isoform X1 [Danio rerio]	PREDICTED: Danio rerio Rho-related BTB domain containing 2a (rhobtb2a), transcript variant X2, mRNA;PREDICTED: Danio rerio Rho-related BTB domain containing 2a (rhobtb2a), transcript variant X1, mRNA;Danio rerio Rho-related BTB domain containing 2a (rhobtb2a), mRNA
570830	2240	191.494	112.703	-0.764768	0.00371	*	3.18e-05	zgc:153073	GO:0016021//integral component of membrane	NA	NA	NA	NP_001071049.1//V-type immunoglobulin domain-containing suppressor of T-cell activation precursor [Danio rerio]	Danio rerio V-set immunoregulatory receptor (vsir), mRNA
110437713	2038	1003.11	1286.82	0.359327	0.00389	*	3.34e-05	NA	NA	NA	NA	K12800//NACHT, LRR and PYD domains-containing protein 3;K12006//tripartite motif-containing protein 16	XP_005161878.1//neoverrucotoxin subunit alpha-like [Danio rerio]	PREDICTED: Danio rerio neoverrucotoxin subunit alpha-like (LOC110437713), transcript variant X1, mRNA;PREDICTED: Danio rerio neoverrucotoxin subunit alpha-like (LOC110437713), transcript variant X2, misc_RNA
555589	1430	751.351	1196.74	0.67155	0.004	*	3.45e-05	hspb15	NA	NA	NA	K04455//heat shock protein beta-1	NP_001092202.1//heat shock protein, alpha-crystallin-related, b15 [Danio rerio]	Danio rerio heat shock protein, alpha-crystallin-related, b15 (hspb15), mRNA
BGI_novel_G002150	3238	1597.63	1936.12	0.277234	0.004	*	3.46e-05	NA	NA	NA	NA	NA
BGI_novel_G000929	8713	7428.81	8483.75	0.191571	0.00404	*	3.51e-05	NA	NA	NA	NA	K03250//translation initiation factor 3 subunit E	KFQ20716.1//hypothetical protein N332_03138, partial [Mesitornis unicolor]	NA
65225	2418	2740.41	3390.36	0.307047	0.00415	*	3.62e-05	ctsd	NA	NA	NA	K01379//cathepsin D [EC:3.4.23.5]	XP_016338650.1//PREDICTED: cathepsin D [Sinocyclocheilus anshuiensis]	Danio rerio cathepsin D (ctsd), mRNA
559728	6374	240.73	371.47	0.625833	0.00427	*	3.74e-05	kcnk2a	NA	NA	NA	K04913//potassium channel subfamily K member 2	XP_021323122.1//potassium channel subfamily K member 2 [Danio rerio];XP_016353972.1//PREDICTED: potassium channel subfamily K member 2-like [Sinocyclocheilus anshuiensis]	PREDICTED: Danio rerio potassium channel, subfamily K, member 2a (kcnk2a), mRNA
100535105	3896	4292.68	3667.6	-0.227043	0.00428	*	3.76e-05	NA	NA	NA	NA	K12655//OTU domain-containing protein 5 [EC:3.4.19.12];K16351//netrin-G2 ligand	XP_018922170.1//PREDICTED: leucine-rich repeat neuronal protein 3-like [Cyprinus carpio]	PREDICTED: Danio rerio leucine-rich repeat neuronal protein 3-like (LOC100535105), transcript variant X2, mRNA;PREDICTED: Danio rerio leucine-rich repeat neuronal protein 3-like (LOC100535105), transcript variant X1, mRNA
100003245	11972	26118.9	31692.2	0.279036	0.00428	*	3.77e-05	nat16	NA	GO:0016747//transferase activity, transferring acyl groups other than amino-acyl groups;GO:0008080//N-acetyltransferase activity	GO:0006473//protein acetylation	K14456//2-acylglycerol O-acyltransferase 3 [EC:2.3.1.20 2.3.1.22];K12473//low-density lipoprotein receptor	XP_001342856.1//probable N-acetyltransferase 16 [Danio rerio]	PREDICTED: Danio rerio N-acetyltransferase 16 (nat16), mRNA
378723	2120	422.68	271.083	-0.640833	0.00434	*	3.84e-05	sox2	GO:0005634//nucleus;GO:0005667//transcription factor complex;GO:0005737//cytoplasm	GO:0003682//chromatin binding;GO:0043565//sequence-specific DNA binding	GO:0051091//positive regulation of DNA binding transcription factor activity;GO:0008283//cell proliferation;GO:0021982//pineal gland development;GO:0060119//inner ear receptor cell development;GO:0031099//regeneration;GO:0006351//transcription, DNA-templated;GO:0048592//eye morphogenesis;GO:0031101//fin regeneration;GO:0021538//epithalamus development	K16796//transcription factor SOX2 (SOX group B)	NP_998283.1//transcription factor Sox-2 [Danio rerio]	Danio rerio SRY (sex determining region Y)-box 2 (sox2), mRNA
336346	3350	5790.79	4931.88	-0.231622	0.00434	*	3.85e-05	sox4a	GO:0005634//nucleus	GO:0003677//DNA binding	GO:0061386//closure of optic fissure;GO:0045879//negative regulation of smoothened signaling pathway	K09268//transcription factor SOX4/11/12 (SOX group C)	NP_998287.1//SRY (sex determining region Y)-box 4a [Danio rerio]	Danio rerio SRY (sex determining region Y)-box 4a (sox4a), mRNA
561624	1068	60.3724	126.506	1.06725	0.00449	Up	4e-05	snx22	NA	GO:0035091//phosphatidylinositol binding	NA	K17941//sorting nexin-22/24	NP_001038839.2//sorting nexin 22-like [Danio rerio]	Danio rerio sorting nexin 22 (snx22), mRNA
280650	3360	1248.28	1028.98	-0.278724	0.00457	*	4.08e-05	klf6a	NA	GO:0003682//chromatin binding;GO:0001158//enhancer sequence-specific DNA binding;GO:0001227//transcriptional repressor activity, RNA polymerase II transcription regulatory region sequence-specific DNA binding	GO:0031016//pancreas development;GO:0035265//organ growth;GO:0021634//optic nerve formation;GO:0001889//liver development;GO:0043249//erythrocyte maturation;GO:0048565//digestive tract development	K09228//KRAB domain-containing zinc finger protein	NP_958869.2//Krueppel-like factor 6 [Danio rerio]	Danio rerio Kruppel-like factor 6a (klf6a), mRNA
556215	8113	188.148	365.432	0.957738	0.00457	*	4.1e-05	cuzd1.1	NA	NA	NA	K08843//leucine-rich repeat kinase 1 [EC:2.7.11.1];K14401//cleavage and polyadenylation specificity factor subunit 1;K08816//vaccinia related kinase [EC:2.7.11.1];K04612//calcium-sensing receptor	XP_021323077.1//uncharacterized protein cuzd1.1 [Danio rerio]	PREDICTED: Danio rerio CUB and zona pellucida-like domains 1, tandem duplicate 1 (cuzd1.1), mRNA
570033	4370	2637.73	3215.18	0.285604	0.00463	*	4.16e-05	slco5a1a	NA	NA	NA	K14356//solute carrier organic anion transporter family, member 5A	NP_001340277.1//solute carrier organic anion transporter family member 5A1a precursor [Danio rerio]	PREDICTED: Danio rerio solute carrier organic anion transporter family member 5A1a (slco5a1a), mRNA
64612	8338	25517.5	28883.5	0.178757	0.00467	*	4.21e-05	atp1a1a.1	GO:0016021//integral component of membrane	GO:0005391//sodium:potassium-exchanging ATPase activity;GO:0046872//metal ion binding;GO:0005524//ATP binding	NA	K01539//sodium/potassium-transporting ATPase subunit alpha [EC:3.6.3.9]	XP_016380304.1//PREDICTED: sodium/potassium-transporting ATPase subunit alpha-1-like [Sinocyclocheilus rhinocerous]	Danio rerio ATPase Na+/K+ transporting subunit alpha 1a, tandem duplicate 1 (atp1a1a.1), mRNA
BGI_novel_G002448	3306	3.74973	14.3786	1.93907	0.00468	Up	4.24e-05	NA	GO:0005654//nucleoplasm;GO:0005730//nucleolus;GO:0030691//Noc2p-Noc3p complex;GO:0030690//Noc1p-Noc2p complex	GO:0042393//histone binding;GO:0003714//transcription corepressor activity;GO:0070491//repressing transcription factor binding	GO:0000122//negative regulation of transcription from RNA polymerase II promoter;GO:0042273//ribosomal large subunit biogenesis;GO:0035067//negative regulation of histone acetylation	K14833//nucleolar complex protein 2	NP_001003830.2//nucleolar complex protein 2 homolog [Danio rerio]	NA
BGI_novel_G000554	8809	39.2509	124.322	1.66328	0.00477	Up	4.34e-05	NA	NA	NA	NA	K17478//FK506-binding protein 15	XP_021332197.1//FK506-binding protein 15 isoform X2 [Danio rerio]	NA
798918	3242	4708.62	5276.28	0.164217	0.00478	*	4.35e-05	ahcyl1	NA	GO:0004013//adenosylhomocysteinase activity	GO:0009953//dorsal/ventral pattern formation;GO:0006730//one-carbon metabolic process	K01251//adenosylhomocysteinase [EC:3.3.1.1]	CAQ14845.1//S-adenosylhomocysteine hydrolase-like 1 [Danio rerio];CAQ14844.1//S-adenosylhomocysteine hydrolase-like 1, partial [Danio rerio]	Danio rerio adenosylhomocysteinase-like 1 (ahcyl1), mRNA;PREDICTED: Danio rerio adenosylhomocysteinase-like 1 (ahcyl1), transcript variant X1, mRNA
171465	2578	266.899	131.61	-1.02003	0.00511	Down	4.68e-05	phc2a	GO:0005634//nucleus;GO:0035102//PRC1 complex;GO:0031519//PcG protein complex	GO:0003677//DNA binding;GO:0008270//zinc ion binding	GO:0007275//multicellular organism development	K11457//polyhomeotic-like protein 2	NP_694490.2//polyhomeotic-like protein 2 isoform a [Danio rerio]	Danio rerio polyhomeotic homolog 2a (Drosophila) (phc2a), transcript variant 2, mRNA;Danio rerio polyhomeotic homolog 2a (Drosophila) (phc2a), transcript variant 1, mRNA;PREDICTED: Danio rerio polyhomeotic homolog 2a (Drosophila) (phc2a), transcript variant X1, mRNA
564994	3642	817.855	1248.61	0.610401	0.00513	*	4.71e-05	rbms1a	NA	GO:0003723//RNA binding	NA	K13208//ELAV like protein 2/3/4	XP_005155780.1//RNA-binding motif, single-stranded-interacting protein 1 isoform X2 [Danio rerio];XP_005155779.1//RNA-binding motif, single-stranded-interacting protein 1 isoform X1 [Danio rerio];XP_693395.3//RNA-binding motif, single-stranded-interacting protein 1 isoform X3 [Danio rerio]	PREDICTED: Danio rerio RNA binding motif, single stranded interacting protein 1a (rbms1a), transcript variant X2, mRNA;PREDICTED: Danio rerio RNA binding motif, single stranded interacting protein 1a (rbms1a), transcript variant X1, mRNA;PREDICTED: Danio rerio RNA binding motif, single stranded interacting protein 1a (rbms1a), transcript variant X3, mRNA
555218	3545	406.645	609.643	0.584196	0.00533	*	4.91e-05	oatx	NA	NA	NA	K08216//MFS transporter, OCT family, solute carrier family 22 (organic anion transporter), member 20	XP_016347641.1//PREDICTED: solute carrier family 22 member 6-A-like [Sinocyclocheilus anshuiensis];XP_016103147.1//PREDICTED: solute carrier family 22 member 6-A-like [Sinocyclocheilus grahami];AAH95733.1//Oatx protein, partial [Danio rerio]	PREDICTED: Danio rerio organic anion transporter X (oatx), mRNA
BGI_novel_G002253	3006	299.471	169.968	-0.817157	0.00533	*	4.92e-05	NA	GO:0005579//membrane attack complex	NA	GO:0006955//immune response	K03996//complement component 7	XP_005161294.1//complement component C7 [Danio rerio]	NA
58125	5161	2873.81	2348.3	-0.291344	0.00533	*	4.94e-05	dedd1	GO:0005730//nucleolus	GO:0003677//DNA binding	GO:0008625//extrinsic apoptotic signaling pathway via death domain receptors;GO:0042981//regulation of apoptotic process	NA	XP_021322422.1//DNA-binding death effector domain-containing protein 2 isoform X2 [Danio rerio];AAH75865.1//Dedd1 protein [Danio rerio];NP_571677.2//DNA-binding death effector domain-containing protein 2 [Danio rerio]	Danio rerio death effector domain-containing 1 (dedd1), mRNA;PREDICTED: Danio rerio death effector domain-containing 1 (dedd1), transcript variant X4, misc_RNA;PREDICTED: Danio rerio death effector domain-containing 1 (dedd1), transcript variant X2, misc_RNA;PREDICTED: Danio rerio death effector domain-containing 1 (dedd1), transcript variant X3, mRNA;PREDICTED: Danio rerio death effector domain-…
100007704	4559	2558.06	3072.67	0.264445	0.0054	*	5.02e-05	slc7a8a	NA	NA	NA	K13781//solute carrier family 7 (L-type amino acid transporter), member 8	XP_004574210.1//PREDICTED: large neutral amino acids transporter small subunit 2 [Maylandia zebra]	Danio rerio solute carrier family 7 (amino acid transporter light chain, L system), member 8a (slc7a8a), mRNA
359833	2289	437.88	584.41	0.416446	0.00543	*	5.08e-05	tfpia	GO:0005576//extracellular region	GO:0004867//serine-type endopeptidase inhibitor activity	GO:0007596//blood coagulation	K03909//tissue factor pathway inhibitor	AAH94984.1//Tfpia protein, partial [Danio rerio]	Danio rerio tissue factor pathway inhibitor a (tfpia), transcript variant 2, mRNA;Danio rerio tissue factor pathway inhibitor a (tfpia), transcript variant 1, mRNA
BGI_novel_G003174	3300	481.918	693.51	0.52513	0.00543	*	5.08e-05	NA	NA	NA	NA	K06252//tenascin	XP_017211522.1//tenascin isoform X3 [Danio rerio]	NA
BGI_novel_G004931	8746	1517.88	1156.82	-0.391897	0.00544	*	5.11e-05	NA	GO:0005634//nucleus;GO:0030014//CCR4-NOT complex;GO:0000932//P-body;GO:0030015//CCR4-NOT core complex	GO:0032947//protein complex scaffold activity;GO:0030331//estrogen receptor binding;GO:0042974//retinoic acid receptor binding	GO:0000288//nuclear-transcribed mRNA catabolic process, deadenylation-dependent decay;GO:0006351//transcription, DNA-templated;GO:0031047//gene silencing by RNA;GO:1900153//positive regulation of nuclear-transcribed mRNA catabolic process, deadenylation-dependent decay;GO:0000122//negative regulation of transcription from RNA polymerase II promoter;GO:0017148//negative regulation of translation;G…	K12604//CCR4-NOT transcription complex subunit 1	NP_001073420.1//CCR4-NOT transcription complex subunit 1 [Danio rerio]	NA
100538174	1047	1173.39	1774.38	0.596628	0.00554	*	5.22e-05	si:ch211-202e12.3	NA	NA	NA	NA	NA	PREDICTED: Danio rerio si:ch211-202e12.3 (si:ch211-202e12.3), transcript variant X4, ncRNA;PREDICTED: Danio rerio si:ch211-202e12.3 (si:ch211-202e12.3), transcript variant X5, ncRNA;PREDICTED: Danio rerio si:ch211-202e12.3 (si:ch211-202e12.3), transcript variant X2, ncRNA;PREDICTED: Danio rerio si:ch211-202e12.3 (si:ch211-202e12.3), transcript variant X1, ncRNA;PREDICTED: Danio rerio si:ch211-202…
100332911	8052	1785.72	2165.34	0.278091	0.00581	*	5.49e-05	gpam	GO:0005741//mitochondrial outer membrane;GO:0005886//plasma membrane	GO:0004366//glycerol-3-phosphate O-acyltransferase activity;GO:0102420//sn-1-glycerol-3-phosphate C16:0-DCA-CoA acyl transferase activity	GO:0016024//CDP-diacylglycerol biosynthetic process	K00629//glycerol-3-phosphate O-acyltransferase 1/2 [EC:2.3.1.15]	XP_009305069.1//glycerol-3-phosphate acyltransferase 1, mitochondrial [Danio rerio]	PREDICTED: Danio rerio glycerol-3-phosphate acyltransferase, mitochondrial (gpam), mRNA
334189	1717	2163.15	2538.63	0.230915	0.00581	*	5.51e-05	insig1	GO:0016021//integral component of membrane;GO:0005789//endoplasmic reticulum membrane	NA	GO:0008203//cholesterol metabolic process	NA	NP_956163.1//insulin-induced gene 1 protein [Danio rerio]	Danio rerio insulin induced gene 1 (insig1), mRNA
564123	5537	854.31	1079.79	0.337915	0.00583	*	5.55e-05	col18a1a	NA	NA	NA	K06823//collagen, type XVIII, alpha	XP_021334395.1//collagen type XVIII, alpha 1 isoform X1 [Danio rerio];XP_021334397.1//collagen type XVIII, alpha 1 isoform X3 [Danio rerio];KTG40030.1//hypothetical protein cypCar_00033460 [Cyprinus carpio]	PREDICTED: Danio rerio collagen type XVIII alpha 1 chain a (col18a1a), transcript variant X2, mRNA;Danio rerio collagen type XVIII alpha 1 chain a (col18a1a), mRNA;PREDICTED: Danio rerio collagen type XVIII alpha 1 chain a (col18a1a), transcript variant X3, mRNA;PREDICTED: Danio rerio collagen type XVIII alpha 1 chain a (col18a1a), transcript variant X1, mRNA
BGI_novel_G002601	11009	63.6142	137.309	1.11001	0.00583	Up	5.58e-05	NA	GO:0005874//microtubule	GO:0008017//microtubule binding	GO:0000226//microtubule cytoskeleton organization	K10429//microtubule-associated protein 1	XP_001338014.4//microtubule-associated protein 1B isoform X1 [Danio rerio]	NA
449707	6227	698.957	881.335	0.334487	0.00583	*	5.58e-05	mylk4b	NA	GO:0005524//ATP binding;GO:0004672//protein kinase activity	NA	K00907//myosin-light-chain kinase [EC:2.7.11.18]	XP_005160661.1//myosin light chain kinase family member 4 isoform X4 [Danio rerio];XP_021324306.1//myosin light chain kinase 2, skeletal/cardiac muscle isoform X1 [Danio rerio];XP_021324309.1//myosin light chain kinase family member 4 isoform X5 [Danio rerio];XP_021324308.1//myosin light chain kinase family member 4 isoform X3 [Danio rerio];XP_021324307.1//myosin light chain kinase family member …	PREDICTED: Danio rerio myosin light chain kinase family, member 4b (mylk4b), transcript variant X4, mRNA;PREDICTED: Danio rerio myosin light chain kinase family, member 4b (mylk4b), transcript variant X5, mRNA;PREDICTED: Danio rerio myosin light chain kinase family, member 4b (mylk4b), transcript variant X1, mRNA;PREDICTED: Danio rerio myosin light chain kinase family, member 4b (mylk4b), transcr…
561377	2340	387.298	544.572	0.491678	0.00616	*	5.92e-05	NA	NA	NA	NA	K09228//KRAB domain-containing zinc finger protein	XP_016407073.1//PREDICTED: zinc finger protein 12-like [Sinocyclocheilus rhinocerous]	PREDICTED: Danio rerio zinc finger protein 135-like (LOC561377), transcript variant X2, mRNA;PREDICTED: Danio rerio zinc finger protein 135-like (LOC561377), transcript variant X1, mRNA;PREDICTED: Danio rerio zinc finger protein 135-like (LOC561377), transcript variant X3, mRNA
BGI_novel_G000283	4564	3063.44	3674.19	0.262276	0.00622	*	5.99e-05	NA	NA	NA	NA	NA
30424	3876	5060.51	4361.88	-0.214335	0.00623	*	6.03e-05	nr2f2	GO:0005634//nucleus	GO:0003707//steroid hormone receptor activity;GO:0008270//zinc ion binding;GO:0043565//sequence-specific DNA binding;GO:0004879//nuclear receptor activity	GO:0060852//regulation of transcription involved in venous endothelial cell fate commitment;GO:0060838//lymphatic endothelial cell fate commitment;GO:0060841//venous blood vessel development;GO:0006351//transcription, DNA-templated;GO:0001946//lymphangiogenesis	K08548//COUP transcription factor 2	NP_571258.1//COUP transcription factor 2 [Danio rerio]	Danio rerio nuclear receptor subfamily 2, group F, member 2 (nr2f2), mRNA
BGI_novel_G004315	1652	103.076	46.3311	-1.15366	0.00623	Down	6.04e-05	NA	GO:0005634//nucleus;GO:0005737//cytoplasm	GO:0070530//K63-linked polyubiquitin modification-dependent protein binding;GO:0004843//thiol-dependent ubiquitin-specific protease activity;GO:0046872//metal ion binding;GO:0036459//thiol-dependent ubiquitinyl hydrolase activity	GO:0016477//cell migration;GO:0035523//protein K29-linked deubiquitination;GO:0071947//protein deubiquitination involved in ubiquitin-dependent protein catabolic process;GO:0007420//brain development;GO:0030177//positive regulation of Wnt signaling pathway;GO:0016055//Wnt signaling pathway;GO:0007010//cytoskeleton organization;GO:0022604//regulation of cell morphogenesis;GO:1990168//protein K33-l…	K11862//ubiquitin thioesterase ZRANB1 [EC:3.4.19.12]	NP_001071236.1//ubiquitin thioesterase zranb1-B [Danio rerio]	NA
386700	3201	3182.62	4448.55	0.483119	0.00629	*	6.12e-05	stm	GO:0005576//extracellular region	NA	GO:0043049//otic placode formation;GO:0009590//detection of gravity	K19607//X-linked retinitis pigmentosa GTPase regulator	NP_942112.2//protein starmaker precursor [Danio rerio];XP_005159384.1//protein starmaker isoform X2 [Danio rerio];XP_005159383.1//protein starmaker isoform X1 [Danio rerio]	PREDICTED: Danio rerio starmaker (stm), transcript variant X2, mRNA;PREDICTED: Danio rerio starmaker (stm), transcript variant X3, misc_RNA;PREDICTED: Danio rerio starmaker (stm), transcript variant X1, mRNA;Danio rerio starmaker (stm), mRNA
571871	10487	4455.02	3892.4	-0.194773	0.00638	*	6.23e-05	tnrc6a	NA	NA	NA	K18412//trinucleotide repeat-containing gene 6 protein	XP_016148857.1//PREDICTED: trinucleotide repeat-containing gene 6A protein-like [Sinocyclocheilus grahami]	Danio rerio trinucleotide repeat containing 6a (tnrc6a), non-coding RNA
30219	4803	2752.75	2282.05	-0.270543	0.00661	*	6.51e-05	efnb2a	GO:0016021//integral component of membrane;GO:0005886//plasma membrane	GO:0046875//ephrin receptor binding	GO:0009952//anterior/posterior pattern specification;GO:0007412//axon target recognition;GO:0021654//rhombomere boundary formation;GO:0048013//ephrin receptor signaling pathway;GO:0001568//blood vessel development;GO:0035475//angioblast cell migration involved in selective angioblast sprouting;GO:0008039//synaptic target recognition;GO:0007155//cell adhesion;GO:0002042//cell migration involved in…	K05463//ephrin-B	NP_571098.1//ephrin-B2a precursor [Danio rerio]	Danio rerio ephrin-B2a (efnb2a), mRNA
BGI_novel_G002824	5255	380.012	530.55	0.481443	0.00661	*	6.51e-05	NA	GO:0005764//lysosome	GO:0017040//ceramidase activity	GO:0048668//collateral sprouting;GO:0006629//lipid metabolic process	K12348//acid ceramidase [EC:3.5.1.23]	NP_956871.1//N-acylsphingosine amidohydrolase precursor [Danio rerio]	NA
100000517	8798	4537.51	6415.72	0.49971	0.00661	*	6.52e-05	hivep1	NA	NA	NA	K09239//human immunodeficiency virus type I enhancer-binding protein	XP_021323926.1//zinc finger protein 40 isoform X4 [Danio rerio];XP_021323924.1//zinc finger protein 40 isoform X2 [Danio rerio];XP_021323923.1//zinc finger protein 40 isoform X1 [Danio rerio]	PREDICTED: Danio rerio human immunodeficiency virus type I enhancer binding protein 1 (hivep1), transcript variant X3, mRNA;PREDICTED: Danio rerio human immunodeficiency virus type I enhancer binding protein 1 (hivep1), transcript variant X4, mRNA;PREDICTED: Danio rerio human immunodeficiency virus type I enhancer binding protein 1 (hivep1), transcript variant X2, mRNA;PREDICTED: Danio rerio huma…
BGI_novel_G000898	4391	603.731	1023.04	0.760892	0.00669	*	6.61e-05	NA	NA	NA	NA	NA
114415	1638	1266.9	1053.96	-0.26549	0.00677	*	6.71e-05	neurod6b	GO:0005634//nucleus	GO:0003677//DNA binding;GO:0046983//protein dimerization activity	GO:0007399//nervous system development;GO:0030154//cell differentiation;GO:0006355//regulation of transcription, DNA-templated;GO:0006351//transcription, DNA-templated	K09080//neurogenic differentiation factor 6	NP_001296772.1//neurogenic differentiation factor 6-B isoform 1 [Danio rerio]	Danio rerio neuronal differentiation 6b (neurod6b), transcript variant 1, mRNA;Danio rerio neuronal differentiation 6b (neurod6b), transcript variant 4, non-coding RNA;Danio rerio neuronal differentiation 6b (neurod6b), transcript variant 3, mRNA;Danio rerio neuronal differentiation 6b (neurod6b), transcript variant 2, mRNA
449771	4803	870.058	1396.91	0.683055	0.00691	*	6.88e-05	slc38a4	GO:0005887//integral component of plasma membrane	GO:0015171//amino acid transmembrane transporter activity	GO:0003333//amino acid transmembrane transport	K14991//solute carrier family 38 (sodium-coupled neutral amino acid transporter), member 4	NP_001005944.2//sodium-coupled neutral amino acid transporter 4 [Danio rerio]	PREDICTED: Danio rerio solute carrier family 38, member 4 (slc38a4), transcript variant X2, mRNA;PREDICTED: Danio rerio solute carrier family 38, member 4 (slc38a4), transcript variant X4, mRNA;PREDICTED: Danio rerio solute carrier family 38, member 4 (slc38a4), transcript variant X3, mRNA;Danio rerio solute carrier family 38, member 4 (slc38a4), mRNA;PREDICTED: Danio rerio solute carrier family …
100536902	3530	135.957	215.455	0.664235	0.00704	*	7.02e-05	lsp1	NA	NA	NA	K12327//caldesmon;K14957//lymphocyte-specific protein 1	XP_003201508.2//non-muscle caldesmon-like [Danio rerio]	PREDICTED: Danio rerio lymphocyte-specific protein 1 (lsp1), mRNA
386641	1589	267.309	583.712	1.12675	0.00726	Up	7.29e-05	fam107b	NA	NA	NA	K08405//G protein-coupled receptor 25	NP_001315120.1//protein FAM107B isoform 2 [Danio rerio]	Danio rerio family with sequence similarity 107, member B (fam107b), transcript variant 1, mRNA;Danio rerio family with sequence similarity 107, member B (fam107b), transcript variant 2, mRNA
BGI_novel_G005199	1861	270.593	125.22	-1.11166	0.00726	Down	7.29e-05	NA	NA	NA	NA	K12041//solute carrier family 9 (sodium/hydrogen exchanger), member 6/7	XP_018967176.1//PREDICTED: sodium/hydrogen exchanger 6-like [Cyprinus carpio]	NA
793825	1447	477.489	662.56	0.472583	0.00738	*	7.44e-05	igflr1	GO:0016021//integral component of membrane;GO:0005886//plasma membrane	NA	NA	K04722//tumor necrosis factor receptor superfamily member 10	XP_001333661.1//IGF-like family receptor 1 [Danio rerio]	PREDICTED: Danio rerio IGF-like family receptor 1 (igflr1), mRNA
569891	4008	1251.27	1590.93	0.346479	0.00739	*	7.47e-05	nsmfb	GO:0030425//dendrite;GO:0005856//cytoskeleton;GO:0031965//nuclear membrane;GO:0005938//cell cortex;GO:0030054//cell junction;GO:0016363//nuclear matrix;GO:0014069//postsynaptic density;GO:0045211//postsynaptic membrane	NA	GO:0045773//positive regulation of axon extension;GO:0048168//regulation of neuronal synaptic plasticity;GO:2001224//positive regulation of neuron migration	K07359//calcium/calmodulin-dependent protein kinase kinase 2 [EC:2.7.11.17]	XP_021331974.1//NMDA receptor synaptonuclear signaling and neuronal migration factor isoform X2 [Danio rerio];XP_021331976.1//NMDA receptor synaptonuclear signaling and neuronal migration factor isoform X4 [Danio rerio];XP_021331973.1//NMDA receptor synaptonuclear signaling and neuronal migration factor isoform X1 [Danio rerio];NP_001137373.1//NMDA receptor synaptonuclear signaling and neuronal m…	PREDICTED: Danio rerio NMDA receptor synaptonuclear signaling and neuronal migration factor b (nsmfb), transcript variant X1, mRNA;Danio rerio NMDA receptor synaptonuclear signaling and neuronal migration factor b (nsmfb), mRNA;PREDICTED: Danio rerio NMDA receptor synaptonuclear signaling and neuronal migration factor b (nsmfb), transcript variant X3, mRNA;PREDICTED: Danio rerio NMDA receptor syn…
767696	5800	4048.28	4858.98	0.263346	0.00742	*	7.54e-05	mbnl1	NA	GO:0046872//metal ion binding	NA	K14943//muscleblind	NP_001070102.1//muscleblind-like protein 1 isoform 1 [Danio rerio];ABX80001.1//muscleblind-like protein 1C [Danio rerio];NP_001093520.2//muscleblind-like protein 1 isoform 2 [Danio rerio];XP_018929993.1//PREDICTED: muscleblind-like protein 1 isoform X2 [Cyprinus carpio];ABQ86049.2//muscleblind-like protein 1 isoform B [Danio rerio];ABX80002.1//muscleblind-like protein 1D [Danio rerio]	Danio rerio muscleblind-like splicing regulator 1 (mbnl1), transcript variant 2, mRNA;Danio rerio muscleblind-like splicing regulator 1 (mbnl1), transcript variant 1, mRNA
568475	8596	2014.95	1531.54	-0.395756	0.00742	*	7.55e-05	nckap5l	NA	NA	NA	K18401//KAT8 regulatory NSL complex subunit 2	XP_005162269.1//nck-associated protein 5-like isoform X1 [Danio rerio];XP_021325639.1//nck-associated protein 5-like isoform X2 [Danio rerio]	PREDICTED: Danio rerio NCK-associated protein 5-like (nckap5l), transcript variant X2, mRNA;PREDICTED: Danio rerio NCK-associated protein 5-like (nckap5l), transcript variant X3, mRNA;PREDICTED: Danio rerio NCK-associated protein 5-like (nckap5l), transcript variant X1, mRNA
BGI_novel_G003744	450	3.23261	11.9526	1.88655	0.00742	Up	7.56e-05	NA	GO:0016021//integral component of membrane	NA	GO:0016192//vesicle-mediated transport	K08512//vesicle-associated membrane protein 8	NP_001280112.1//vesicle-associated membrane protein 8-like [Danio rerio]	NA
BGI_novel_G004273	3883	1017	1252.81	0.300856	0.00744	*	7.61e-05	NA	GO:0005634//nucleus	GO:0003707//steroid hormone receptor activity;GO:0008270//zinc ion binding;GO:0043565//sequence-specific DNA binding;GO:0003700//DNA binding transcription factor activity	GO:0006351//transcription, DNA-templated	K08524//retinoid X receptor alpha	KTF73963.1//hypothetical protein cypCar_00027241 [Cyprinus carpio]	NA
561445	2297	243.844	347.624	0.511571	0.00751	*	7.7e-05	slc5a5	GO:0016021//integral component of membrane	GO:0008507//sodium:iodide symporter activity	GO:0015705//iodide transport;GO:0006590//thyroid hormone generation	K14385//solute carrier family 5 (sodium/iodide cotransporter), member 5	NP_001082860.1//sodium/iodide cotransporter [Danio rerio]	Danio rerio solute carrier family 5 (sodium/iodide cotransporter), member 5 (slc5a5), mRNA;PREDICTED: Danio rerio solute carrier family 5 (sodium/iodide cotransporter), member 5 (slc5a5), transcript variant X2, mRNA;PREDICTED: Danio rerio solute carrier family 5 (sodium/iodide cotransporter), member 5 (slc5a5), transcript variant X1, mRNA
BGI_novel_G001315	7312	2068.42	1764.56	-0.229222	0.00756	*	7.78e-05	NA	NA	GO:0046872//metal ion binding	NA	K11350//bromodomain and PHD finger-containing protein 3	XP_005169382.1//bromodomain and PHD finger-containing protein 3 isoform X1 [Danio rerio]	NA
794946	1362	27.3721	62.7343	1.19655	0.00758	Up	7.82e-05	si:dkey-18p12.4	NA	NA	NA	K12015//tripartite motif-containing protein 39 [EC:2.3.2.27]	NP_001116179.1//uncharacterized protein LOC794946 [Danio rerio]	Danio rerio si:dkey-18p12.4 (si:dkey-18p12.4), mRNA
393215	2065	859.873	681.43	-0.335558	0.0076	*	7.87e-05	rbbp5	NA	NA	NA	K14961//COMPASS component SWD1	XP_005168325.1//retinoblastoma-binding protein 5 isoform X1 [Danio rerio];NP_956539.1//retinoblastoma-binding protein 5 [Danio rerio]	PREDICTED: Danio rerio retinoblastoma binding protein 5 (rbbp5), transcript variant X1, mRNA;Danio rerio retinoblastoma binding protein 5 (rbbp5), mRNA
553223	1605	50.6504	100.442	0.987719	0.00765	*	7.94e-05	hs1bp3	NA	GO:0035091//phosphatidylinositol binding	GO:0010507//negative regulation of autophagy	NA	AAH76062.1//LOC553223 protein, partial [Danio rerio]	Danio rerio HCLS1 binding protein 3 (hs1bp3), mRNA
BGI_novel_G001128	2575	3115.17	2304.6	-0.434797	0.00798	*	8.31e-05	NA	NA	NA	NA	NA	AAM34208.1//polyprotein [Danio rerio]	NA
569582	3294	2435.18	2075.28	-0.230725	0.00814	*	8.5e-05	mex3b	NA	GO:0003723//RNA binding	NA	K15686//RNA-binding protein MEX3 [EC:2.3.2.27]	NP_001074462.1//RNA-binding protein MEX3B [Danio rerio]	Danio rerio mex-3 RNA binding family member B (mex3b), mRNA
565830	3180	1954.24	2827.18	0.532752	0.00821	*	8.59e-05	mapk6	GO:0005634//nucleus;GO:0005737//cytoplasm	GO:0005524//ATP binding;GO:0004707//MAP kinase activity	GO:0010468//regulation of gene expression;GO:0071310//cellular response to organic substance	K06855//mitogen-activated protein kinase 4/6 [EC:2.7.11.24]	NP_001039017.1//mitogen-activated protein kinase 6 [Danio rerio]	Danio rerio mitogen-activated protein kinase 6 (mapk6), mRNA;PREDICTED: Danio rerio mitogen-activated protein kinase 6 (mapk6), transcript variant X2, mRNA;PREDICTED: Danio rerio mitogen-activated protein kinase 6 (mapk6), transcript variant X1, mRNA;PREDICTED: Danio rerio mitogen-activated protein kinase 6 (mapk6), transcript variant X3, mRNA
449947	2321	120.174	218.134	0.860087	0.00834	*	8.76e-05	slc16a12b	GO:0016021//integral component of membrane	NA	GO:0055085//transmembrane transport	K11810//MFS transporter, MCP family, solute carrier family 16 (monocarboxylic acid transporters), member 12	NP_001139286.1//monocarboxylate transporter 12-B [Danio rerio]	Danio rerio solute carrier family 16, member 12b (slc16a12b), mRNA
555920	7790	6239.56	7251.2	0.216774	0.00846	*	8.91e-05	pip4k2ab	NA	GO:0016307//phosphatidylinositol phosphate kinase activity;GO:0005524//ATP binding	NA	K00920//1-phosphatidylinositol-5-phosphate 4-kinase [EC:2.7.1.149]	XP_683672.2//phosphatidylinositol 5-phosphate 4-kinase type-2 alpha isoform X2 [Danio rerio];XP_005163424.1//phosphatidylinositol 5-phosphate 4-kinase type-2 alpha isoform X1 [Danio rerio]	PREDICTED: Danio rerio phosphatidylinositol-5-phosphate 4-kinase, type II, alpha b (pip4k2ab), transcript variant X1, mRNA;PREDICTED: Danio rerio phosphatidylinositol-5-phosphate 4-kinase, type II, alpha b (pip4k2ab), transcript variant X2, mRNA
407640	2125	397.351	544.801	0.455316	0.00847	*	8.95e-05	cryz	NA	GO:0008270//zinc ion binding;GO:0016491//oxidoreductase activity	NA	K00344//NADPH2:quinone reductase [EC:1.6.5.5]	XP_016379058.1//PREDICTED: LOW QUALITY PROTEIN: quinone oxidoreductase [Sinocyclocheilus rhinocerous];XP_017567744.1//PREDICTED: quinone oxidoreductase [Pygocentrus nattereri]	PREDICTED: Danio rerio crystallin, zeta (quinone reductase) (cryz), transcript variant X2, misc_RNA;PREDICTED: Danio rerio crystallin, zeta (quinone reductase) (cryz), transcript variant X1, mRNA;Danio rerio crystallin, zeta (quinone reductase) (cryz), mRNA
572147	5126	897.199	673.525	-0.413698	0.00847	*	8.98e-05	mn1a	NA	NA	NA	K14437//chromodomain-helicase-DNA-binding protein 7 [EC:3.6.4.12];K11841//ubiquitin carboxyl-terminal hydrolase 10 [EC:3.4.19.12]	XP_700922.5//transcriptional activator MN1 [Danio rerio]	PREDICTED: Danio rerio meningioma 1a (mn1a), mRNA
BGI_novel_G001633	1835	40.5941	105.637	1.37977	0.00863	Up	9.17e-05	NA	NA	NA	NA	NA	KFD72346.1//hypothetical protein M514_11606, partial [Trichuris suis]	NA
100333151	6144	5187.58	5944.36	0.196459	0.00863	*	9.2e-05	cpeb4b	NA	NA	NA	K02602//cytoplasmic polyadenylation element-binding protein	NP_001338642.1//cytoplasmic polyadenylation element-binding protein 4 [Danio rerio];XP_009293952.1//cytoplasmic polyadenylation element-binding protein 4 isoform X1 [Danio rerio]	Danio rerio cytoplasmic polyadenylation element binding protein 4b (cpeb4b), mRNA;PREDICTED: Danio rerio cytoplasmic polyadenylation element binding protein 4b (cpeb4b), transcript variant X1, mRNA
323529	2409	1631.97	2162.42	0.406035	0.00871	*	9.32e-05	hnrnpa0a	NA	NA	NA	K12894//heterogeneous nuclear ribonucleoprotein A0	AAH66672.1//Zgc:77366 [Danio rerio]	Danio rerio heterogeneous nuclear ribonucleoprotein A0a (hnrnpa0a), mRNA
359827	1484	863.939	637.891	-0.43762	0.00871	*	9.33e-05	ier5	NA	NA	NA	K04574//neurofilament heavy polypeptide	NP_001007198.1//immediate early response gene 5 protein [Danio rerio]	Danio rerio immediate early response 5 (ier5), mRNA
100333757	2383	403.14	544.278	0.433063	0.00905	*	9.72e-05	ggt5b	NA	GO:0036374//glutathione hydrolase activity	GO:0006751//glutathione catabolic process	K18592//gamma-glutamyltranspeptidase / glutathione hydrolase / leukotriene-C4 hydrolase [EC:2.3.2.2 3.4.19.13 3.4.19.14]	XP_002667883.3//gamma-glutamyltransferase 5 [Danio rerio]	PREDICTED: Danio rerio gamma-glutamyltransferase 5b (ggt5b), mRNA
BGI_novel_G000111	2106	1209.87	1432.47	0.243657	0.00928	*	0.0001	NA	GO:0005783//endoplasmic reticulum	GO:0008201//heparin binding;GO:0050750//low-density lipoprotein particle receptor binding	NA	K22290//alpha-2-macroglobulin receptor-associated protein	NP_958463.1//alpha-2-macroglobulin receptor-associated protein [Danio rerio]	NA
BGI_novel_G002086	5576	1387.54	1711.64	0.302848	0.00937	*	0.000101498	NA	GO:0016021//integral component of membrane	NA	NA	K22282//fatty acid hydroxylase domain-containing protein 2;K21958//extracellular serine/threonine protein kinase FAM20C [EC:2.7.11.1]	KFU94943.1//hypothetical protein M959_06980, partial [Chaetura pelagica]	NA
100001810	12127	1354.56	1695.6	0.323978	0.00937	*	0.000101612	magi2b	NA	NA	NA	K05629//atrophin-1 interacting protein 1	XP_021329533.1//membrane-associated guanylate kinase, WW and PDZ domain-containing protein 2 isoform X5 [Danio rerio];XP_016093106.1//PREDICTED: membrane-associated guanylate kinase, WW and PDZ domain-containing protein 2-like [Sinocyclocheilus grahami];XP_021329532.1//membrane-associated guanylate kinase, WW and PDZ domain-containing protein 2 isoform X4 [Danio rerio];XP_021329531.1//membrane-as…	PREDICTED: Danio rerio membrane associated guanylate kinase, WW and PDZ domain containing 2b (magi2b), transcript variant X2, mRNA;PREDICTED: Danio rerio membrane associated guanylate kinase, WW and PDZ domain containing 2b (magi2b), transcript variant X1, mRNA;PREDICTED: Danio rerio membrane associated guanylate kinase, WW and PDZ domain containing 2b (magi2b), transcript variant X5, mRNA;PREDIC…
565194	8097	456.927	616.566	0.432291	0.00959	*	0.000104241	stab2	GO:0016021//integral component of membrane	GO:0005509//calcium ion binding;GO:0005540//hyaluronic acid binding	GO:0007155//cell adhesion;GO:0060837//blood vessel endothelial cell differentiation;GO:0001568//blood vessel development;GO:1901492//positive regulation of lymphangiogenesis	K19013//stabilin-2	XP_017210540.1//stabilin-2 isoform X1 [Danio rerio];NP_001277107.1//stabilin-2 precursor [Danio rerio];XP_021330728.1//stabilin-2 isoform X2 [Danio rerio]	PREDICTED: Danio rerio stabilin 2 (stab2), transcript variant X2, mRNA;Danio rerio stabilin 2 (stab2), mRNA;PREDICTED: Danio rerio stabilin 2 (stab2), transcript variant X1, mRNA
BGI_novel_G000960	6872	14041.6	15926.8	0.181752	0.00967	*	0.000105666	NA	GO:0016021//integral component of membrane	GO:0004930//G-protein coupled receptor activity	NA	K04244//endothelin type b receptor-like protein 2	XP_696192.2//prosaposin receptor GPR37L1 [Danio rerio]	NA
BGI_novel_G003231	4844	1493.82	1804.96	0.272964	0.00967	*	0.000105756	NA	NA	NA	NA	NA
569113	3152	1267.6	1790.61	0.498347	0.0097	*	0.000106339	kctd3	NA	NA	GO:0051260//protein homooligomerization	K21915//BTB/POZ domain-containing protein KCTD3	XP_697568.4//BTB/POZ domain-containing protein KCTD3 [Danio rerio]	PREDICTED: Danio rerio potassium channel tetramerization domain containing 3 (kctd3), mRNA
BGI_novel_G003098	8341	2028.67	2355.52	0.215514	0.00975	*	0.000107156	NA	NA	NA	NA	K00027//malate dehydrogenase (oxaloacetate-decarboxylating) [EC:1.1.1.38]	XP_008277559.1//PREDICTED: NAD-dependent malic enzyme, mitochondrial [Stegastes partitus]	NA
678601	2500	30.5679	103.001	1.75257	0.00975	Up	0.000107708	hnrnph3	NA	GO:0003723//RNA binding	NA	K12898//heterogeneous nuclear ribonucleoprotein F/H	NP_001314853.1//heterogeneous nuclear ribonucleoprotein H3 isoform 1 [Danio rerio]	Danio rerio heterogeneous nuclear ribonucleoprotein H3 (2H9) (hnrnph3), transcript variant 2, mRNA;PREDICTED: Danio rerio heterogeneous nuclear ribonucleoprotein H3 (2H9) (hnrnph3), transcript variant X2, mRNA;PREDICTED: Danio rerio heterogeneous nuclear ribonucleoprotein H3 (2H9) (hnrnph3), transcript variant X1, mRNA;Danio rerio heterogeneous nuclear ribonucleoprotein H3 (2H9) (hnrnph3), transc…
557046	2315	50.495	106.864	1.08156	0.00975	Up	0.000107798	slc26a2	NA	NA	NA	K14701//solute carrier family 26 (sulfate anion transporter), member 2	XP_016117500.1//PREDICTED: sulfate transporter-like [Sinocyclocheilus grahami]	PREDICTED: Danio rerio solute carrier family 26 (anion exchanger), member 2 (slc26a2), transcript variant X1, mRNA;PREDICTED: Danio rerio solute carrier family 26 (anion exchanger), member 2 (slc26a2), transcript variant X2, mRNA
556439	5613	1495.83	1885.6	0.334077	0.00977	*	0.000108347	si:ch211-212g7.6	GO:0016021//integral component of membrane	NA	NA	K04716//sphingosine-1-phosphate phosphatase 1 [EC:3.1.3.-]	XP_684347.1//sphingosine-1-phosphate phosphatase 1 [Danio rerio]	PREDICTED: Danio rerio si:ch211-212g7.6 (si:ch211-212g7.6), mRNA
437021	1493	127.287	218.804	0.781552	0.00981	*	0.000109095	tspan36	GO:0005887//integral component of plasma membrane	NA	GO:0043473//pigmentation;GO:0007166//cell surface receptor signaling pathway	K17293//tetraspanin-3	NP_001002748.1//vertebrate transmembrane 4 superfamily-like [Danio rerio]	Danio rerio tetraspanin 36 (tspan36), mRNA
403118	640	119.132	48.0173	-1.31093	0.00984	Down	0.000109712	zgc:123068	GO:0016021//integral component of membrane	NA	NA	NA	NP_001007133.1//putative ISG12-1 protein [Danio rerio]	Danio rerio zgc:123068 (zgc:123068), mRNA
563849	1752	91.0036	46.9787	-0.953916	0.00996	*	0.000111389	sgsh	NA	GO:0008484//sulfuric ester hydrolase activity	GO:0008152//metabolic process	K01565//N-sulfoglucosamine sulfohydrolase [EC:3.10.1.1]	NP_001116740.1//N-sulphoglucosamine sulphohydrolase precursor [Danio rerio]	Danio rerio N-sulfoglucosamine sulfohydrolase (sulfamidase) (sgsh), mRNA
560140	1762	679.196	885.736	0.383049	0.00996	*	0.000111649	adipor2	GO:0016021//integral component of membrane;GO:0005886//plasma membrane	GO:0004872//receptor activity;GO:0042562//hormone binding	GO:0033211//adiponectin-activated signaling pathway	K07297//adiponectin receptor	NP_001020677.1//adiponectin receptor protein 2 [Danio rerio]	Danio rerio adiponectin receptor 2 (adipor2), mRNA;PREDICTED: Danio rerio adiponectin receptor 2 (adipor2), transcript variant X1, mRNA
564805	4971	186.267	303.797	0.705732	0.01	*	0.000112736	arhgap29a	GO:0005622//intracellular	GO:0046872//metal ion binding;GO:0005096//GTPase activator activity	GO:0035556//intracellular signal transduction	K20644//Rho GTPase-activating protein 29/45	XP_005162883.1//rho GTPase-activating protein 29 isoform X3 [Danio rerio];XP_021329483.1//rho GTPase-activating protein 29 isoform X5 [Danio rerio];XP_009295801.1//rho GTPase-activating protein 29 isoform X2 [Danio rerio];XP_693227.4//rho GTPase-activating protein 29 isoform X1 [Danio rerio]	PREDICTED: Danio rerio Rho GTPase activating protein 29a (arhgap29a), transcript variant X4, mRNA;PREDICTED: Danio rerio Rho GTPase activating protein 29a (arhgap29a), transcript variant X5, mRNA;PREDICTED: Danio rerio Rho GTPase activating protein 29a (arhgap29a), transcript variant X1, mRNA;PREDICTED: Danio rerio Rho GTPase activating protein 29a (arhgap29a), transcript variant X2, mRNA;PREDICT…
393378	2632	242.019	542.037	1.16327	0.01	Up	0.000113182	ergic2	GO:0005794//Golgi apparatus;GO:0016021//integral component of membrane;GO:0033116//endoplasmic reticulum-Golgi intermediate compartment membrane;GO:0005789//endoplasmic reticulum membrane	NA	GO:0016192//vesicle-mediated transport	K20366//endoplasmic reticulum-Golgi intermediate compartment protein 2	NP_956701.1//endoplasmic reticulum-Golgi intermediate compartment protein 2 [Danio rerio]	Danio rerio ERGIC and golgi 2 (ergic2), mRNA
567593	1918	233.603	350.931	0.587127	0.01	*	0.000113287	si:ch211-140b10.6	NA	NA	NA	NA	XP_005162796.1//DNA-directed RNA polymerases I and III subunit RPAC2 [Danio rerio]	PREDICTED: Danio rerio si:ch211-140b10.6 (si:ch211-140b10.6), mRNA
436945	2833	443.328	663.998	0.582803	0.0102	*	0.000115484	ap4m1	GO:0030131//clathrin adaptor complex	NA	GO:0006886//intracellular protein transport;GO:0016192//vesicle-mediated transport	K12402//AP-4 complex subunit mu-1	NP_001002672.1//AP-4 complex subunit mu-1 [Danio rerio];XP_021334831.1//AP-4 complex subunit mu-1 isoform X1 [Danio rerio]	Danio rerio adaptor related protein complex 4 subunit mu 1 (ap4m1), mRNA;PREDICTED: Danio rerio adaptor-related protein complex 4, mu 1 subunit (ap4m1), transcript variant X1, mRNA;PREDICTED: Danio rerio adaptor-related protein complex 4, mu 1 subunit (ap4m1), transcript variant X2, mRNA
567420	3028	1252.91	1537.01	0.294843	0.0103	*	0.000117358	slc7a10a	GO:0016021//integral component of membrane	GO:0015171//amino acid transmembrane transporter activity	NA	K13782//solute carrier family 7 (L-type amino acid transporter), member 10	XP_017561691.1//PREDICTED: asc-type amino acid transporter 1-like [Pygocentrus nattereri]	PREDICTED: Danio rerio solute carrier family 7 (neutral amino acid transporter light chain, asc system), member 10a (slc7a10a), mRNA
561440	4513	111.254	52.9304	-1.07169	0.0104	Down	0.000118329	ntn4	GO:0005576//extracellular region	NA	GO:0001944//vasculature development;GO:0048514//blood vessel morphogenesis	K06845//netrin 4	XP_009301345.1//netrin-4 isoform X1 [Danio rerio]	PREDICTED: Danio rerio netrin 4 (ntn4), transcript variant X1, mRNA;Danio rerio netrin 4 (ntn4), mRNA
BGI_novel_G004672	1577	96.742	47.6922	-1.02039	0.0104	Down	0.000118826	NA	GO:0005576//extracellular region	GO:0008083//growth factor activity;GO:0005104//fibroblast growth factor receptor binding	GO:0030901//midbrain development;GO:0021509//roof plate formation;GO:0030917//midbrain-hindbrain boundary development;GO:0033278//cell proliferation in midbrain;GO:0008543//fibroblast growth factor receptor signaling pathway	K04358//fibroblast growth factor	NP_001035184.1//fibroblast growth factor 22 precursor [Danio rerio]	NA
406658	2392	430.81	573.552	0.412875	0.0104	*	0.000119115	cnn2	GO:0005856//cytoskeleton	GO:0003779//actin binding;GO:0005516//calmodulin binding	GO:0031032//actomyosin structure organization;GO:0043535//regulation of blood vessel endothelial cell migration;GO:0043408//regulation of MAPK cascade	K07441//beta-1,4-N-acetylglucosaminyltransferase [EC:2.4.1.141];K20526//transgelin	NP_998514.1//calponin-2 [Danio rerio];XP_021335293.1//calponin-2 isoform X1 [Danio rerio]	PREDICTED: Danio rerio calponin 2 (cnn2), transcript variant X1, mRNA;Danio rerio calponin 2 (cnn2), mRNA
394028	2087	1301.08	1602.43	0.300552	0.0106	*	0.000121312	prkcsh	GO:0005783//endoplasmic reticulum	GO:0016301//kinase activity;GO:0005509//calcium ion binding	GO:0001889//liver development;GO:0048793//pronephros development;GO:0006491//N-glycan processing	K08288//protein kinase C substrate 80K-H	XP_005164280.1//glucosidase 2 subunit beta isoform X1 [Danio rerio]	PREDICTED: Danio rerio protein kinase C substrate 80K-H (prkcsh), transcript variant X1, mRNA;Danio rerio protein kinase C substrate 80K-H (prkcsh), mRNA
100535241	5559	122.455	228.789	0.901763	0.0106	*	0.000122172	thbs2a	NA	NA	NA	K04659//thrombospondin 2/3/4/5	XP_016297831.1//PREDICTED: thrombospondin-2-like isoform X1 [Sinocyclocheilus anshuiensis]	PREDICTED: Danio rerio thrombospondin 2a (thbs2a), mRNA
560358	4087	196.574	289.799	0.559975	0.0107	*	0.000123396	slc2a11a	GO:0016021//integral component of membrane	NA	GO:0008643//carbohydrate transport	K08148//MFS transporter, SP family, solute carrier family 2 (facilitated glucose transporter), member 11	XP_017574611.1//PREDICTED: solute carrier family 2, facilitated glucose transporter member 11-like [Pygocentrus nattereri]	PREDICTED: Danio rerio solute carrier family 2 (facilitated glucose transporter), member 11a (slc2a11a), transcript variant X2, mRNA;PREDICTED: Danio rerio solute carrier family 2 (facilitated glucose transporter), member 11a (slc2a11a), transcript variant X3, mRNA;PREDICTED: Danio rerio solute carrier family 2 (facilitated glucose transporter), member 11a (slc2a11a), transcript variant X1, mRNA
100003036	5254	1892.72	2266.23	0.259837	0.0108	*	0.00012478	rabl6b	NA	NA	NA	K10624//E3 ubiquitin-protein ligase RBBP6 [EC:2.3.2.27];K05853//Ca2+ transporting ATPase, sarcoplasmic/endoplasmic reticulum [EC:3.6.3.8];K14619//transcobalamin-2	XP_005172002.1//rab-like protein 6 isoform X1 [Danio rerio];XP_021332153.1//rab-like protein 6 isoform X2 [Danio rerio]	PREDICTED: Danio rerio RAB, member RAS oncogene family-like 6b (rabl6b), transcript variant X1, mRNA;PREDICTED: Danio rerio RAB, member RAS oncogene family-like 6b (rabl6b), transcript variant X2, mRNA;PREDICTED: Danio rerio RAB, member RAS oncogene family-like 6b (rabl6b), transcript variant X3, mRNA
568080	1939	194.612	395.592	1.02341	0.0109	Up	0.000126225	stk35	NA	GO:0004674//protein serine/threonine kinase activity;GO:0005524//ATP binding	NA	K08859//serine/threonine kinase 35 [EC:2.7.11.1]	NP_001071084.1//serine/threonine kinase 35 [Danio rerio]	Danio rerio serine/threonine kinase 35 (stk35), mRNA
561416	4437	1366.89	1904.99	0.478887	0.0109	*	0.000126969	pfkpb	GO:0005737//cytoplasm	GO:0046872//metal ion binding;GO:0003872//6-phosphofructokinase activity;GO:0005524//ATP binding	GO:0006002//fructose 6-phosphate metabolic process	K00850//6-phosphofructokinase 1 [EC:2.7.1.11]	XP_016394013.1//PREDICTED: ATP-dependent 6-phosphofructokinase, platelet type-like isoform X6 [Sinocyclocheilus rhinocerous];XP_016110798.1//PREDICTED: ATP-dependent 6-phosphofructokinase, platelet type isoform X4 [Sinocyclocheilus grahami];XP_021323733.1//ATP-dependent 6-phosphofructokinase, platelet type isoform X2 [Danio rerio];XP_016394011.1//PREDICTED: ATP-dependent 6-phosphofructokinase, pl…	PREDICTED: Danio rerio phosphofructokinase, platelet b (pfkpb), transcript variant X5, mRNA;PREDICTED: Danio rerio phosphofructokinase, platelet b (pfkpb), transcript variant X12, mRNA;PREDICTED: Danio rerio phosphofructokinase, platelet b (pfkpb), transcript variant X6, mRNA;PREDICTED: Danio rerio phosphofructokinase, platelet b (pfkpb), transcript variant X11, mRNA;PREDICTED: Danio rerio phosph…
368890	5077	3564.45	3064.41	-0.218073	0.0109	*	0.00012714	auts2a	NA	NA	NA	K11661//helicase SRCAP [EC:3.6.4.-];K12495//IQ motif and SEC7 domain-containing protein;K08023//latent transforming growth factor beta binding protein 2/3/4;K05626//atrophin-1 (dentatorubral-pallidoluysian atrophy protein);K13165//splicing factor, arginine/serine-rich 12;K05628//arginine-glutamic acid dipeptide repeats protein;K19926//zona pellucida sperm-binding protein 1	XP_017213547.1//autism susceptibility gene 2 protein isoform X4 [Danio rerio];XP_021329878.1//autism susceptibility gene 2 protein isoform X11, partial [Danio rerio];XP_017213546.1//autism susceptibility gene 2 protein isoform X3 [Danio rerio];XP_017213548.1//autism susceptibility gene 2 protein isoform X6 [Danio rerio];XP_009303611.1//autism susceptibility gene 2 protein isoform X1 [Danio rerio]…	PREDICTED: Danio rerio autism susceptibility candidate 2a (auts2a), transcript variant X9, mRNA;PREDICTED: Danio rerio autism susceptibility candidate 2a (auts2a), transcript variant X3, mRNA;PREDICTED: Danio rerio autism susceptibility candidate 2a (auts2a), transcript variant X2, mRNA;PREDICTED: Danio rerio autism susceptibility candidate 2a (auts2a), transcript variant X1, mRNA;PREDICTED: Dani…
386856	6288	422.155	291.478	-0.534388	0.0109	*	0.000127991	pdgfra	GO:0016021//integral component of membrane;GO:0005886//plasma membrane	GO:0005524//ATP binding;GO:0005018//platelet-derived growth factor alpha-receptor activity	GO:0048701//embryonic cranial skeleton morphogenesis;GO:0003261//cardiac muscle progenitor cell migration to the midline involved in heart field formation;GO:0048702//embryonic neurocranium morphogenesis;GO:0060021//palate development;GO:0006935//chemotaxis;GO:0061300//cerebellum vasculature development	K04363//platelet-derived growth factor receptor alpha [EC:2.7.10.1]	NP_571534.1//platelet-derived growth factor receptor alpha [Danio rerio];XP_016380938.1//PREDICTED: platelet-derived growth factor receptor alpha [Sinocyclocheilus rhinocerous]	Danio rerio platelet-derived growth factor receptor, alpha polypeptide (pdgfra), mRNA
550481	4098	186.331	293.015	0.653109	0.011	*	0.000128554	rhoub	GO:0016020//membrane;GO:0005622//intracellular	GO:0005525//GTP binding;GO:0003924//GTPase activity	GO:0007264//small GTPase mediated signal transduction	K07865//Ras homolog gene family, member U	NP_001017784.2//ras homolog family member Ub [Danio rerio]	Danio rerio ras homolog family member Ub (rhoub), mRNA
30767	5081	1138.92	1416.88	0.315052	0.011	*	0.00012959	stat3	GO:0005634//nucleus;GO:0005737//cytoplasm	GO:0003677//DNA binding;GO:0004871//signal transducer activity;GO:0003700//DNA binding transcription factor activity	GO:0060252//positive regulation of glial cell proliferation;GO:0035677//posterior lateral line neuromast hair cell development;GO:0007259//JAK-STAT cascade;GO:0042127//regulation of cell proliferation;GO:0060042//retina morphogenesis in camera-type eye;GO:0001837//epithelial to mesenchymal transition;GO:0042074//cell migration involved in gastrulation;GO:0008045//motor neuron axon guidance;GO:000…	K04692//signal transducer and activator of transcription 3	XP_005163850.2//signal transducer and activator of transcription 3 isoform X1 [Danio rerio];XP_021325022.1//signal transducer and activator of transcription 3 isoform X5 [Danio rerio];XP_005163852.2//signal transducer and activator of transcription 3 isoform X3 [Danio rerio];XP_005163851.2//signal transducer and activator of transcription 3 isoform X2 [Danio rerio]	PREDICTED: Danio rerio signal transducer and activator of transcription 3 (acute-phase response factor) (stat3), transcript variant X2, mRNA;PREDICTED: Danio rerio signal transducer and activator of transcription 3 (acute-phase response factor) (stat3), transcript variant X4, mRNA;PREDICTED: Danio rerio signal transducer and activator of transcription 3 (acute-phase response factor) (stat3), tran…
559570	4696	1027.61	1404.74	0.451003	0.0111	*	0.000130732	mnta	NA	GO:0046983//protein dimerization activity	NA	K09115//MAX-binding protein	XP_009290027.1//max-binding protein MNT isoform X1 [Danio rerio]	PREDICTED: Danio rerio MAX network transcriptional repressor a (mnta), transcript variant X2, mRNA;PREDICTED: Danio rerio MAX network transcriptional repressor a (mnta), transcript variant X1, mRNA
559945	11313	1595.78	1986.39	0.315891	0.0113	*	0.000133162	dot1l	GO:0005634//nucleus;GO:0000781//chromosome, telomeric region	GO:0031151//histone methyltransferase activity (H3-K79 specific)	GO:0060070//canonical Wnt signaling pathway;GO:0006281//DNA repair;GO:0000077//DNA damage checkpoint;GO:2000677//regulation of transcription regulatory region DNA binding;GO:0006348//chromatin silencing at telomere;GO:0060729//intestinal epithelial structure maintenance	K11427//histone-lysine N-methyltransferase, H3 lysine-79 specific [EC:2.1.1.43]	XP_009294626.1//histone-lysine N-methyltransferase, H3 lysine-79 specific isoform X2 [Danio rerio];XP_009294627.1//histone-lysine N-methyltransferase, H3 lysine-79 specific isoform X3 [Danio rerio];XP_005170591.1//histone-lysine N-methyltransferase, H3 lysine-79 specific isoform X1 [Danio rerio]	PREDICTED: Danio rerio DOT1-like histone H3K79 methyltransferase (dot1l), transcript variant X1, mRNA;PREDICTED: Danio rerio DOT1-like histone H3K79 methyltransferase (dot1l), transcript variant X3, mRNA;PREDICTED: Danio rerio DOT1-like histone H3K79 methyltransferase (dot1l), transcript variant X2, mRNA
564537	1176	14.019	48.4308	1.78854	0.0117	Up	0.000138403	shdb	NA	GO:0005070//SH3/SH2 adaptor activity	GO:0007165//signal transduction	K06619//abelson tyrosine-protein kinase 1 [EC:2.7.10.2];K03914//coagulation factor II (thrombin) receptor	NP_001038542.1//SH2 domain-containing adapter protein D [Danio rerio];XP_009294545.1//SH2 domain-containing adapter protein D isoform X1 [Danio rerio]	PREDICTED: Danio rerio Src homology 2 domain containing transforming protein D, b (shdb), transcript variant X1, mRNA;Danio rerio Src homology 2 domain containing transforming protein D, b (shdb), mRNA;PREDICTED: Danio rerio Src homology 2 domain containing transforming protein D, b (shdb), transcript variant X2, mRNA;PREDICTED: Danio rerio Src homology 2 domain containing transforming protein D,…
386709	2234	1361.72	1618.66	0.249374	0.0117	*	0.000139279	dnajb11	NA	GO:0051082//unfolded protein binding	GO:0006457//protein folding	K09517//DnaJ homolog subfamily B member 11	XP_007227819.1//PREDICTED: dnaJ homolog subfamily B member 11 [Astyanax mexicanus];NP_942116.1//dnaJ homolog subfamily B member 11 precursor [Danio rerio];XP_005167735.1//dnaJ homolog subfamily B member 11 isoform X1 [Danio rerio];XP_021334301.1//dnaJ homolog subfamily B member 11 isoform X2 [Danio rerio]	PREDICTED: Danio rerio DnaJ (Hsp40) homolog, subfamily B, member 11 (dnajb11), transcript variant X1, mRNA;Danio rerio DnaJ (Hsp40) homolog, subfamily B, member 11 (dnajb11), mRNA;PREDICTED: Danio rerio DnaJ (Hsp40) homolog, subfamily B, member 11 (dnajb11), transcript variant X2, mRNA
565909	3231	310.623	508.91	0.712248	0.0117	*	0.00013971	erfl3	GO:0005634//nucleus;GO:0016021//integral component of membrane	GO:0000981//RNA polymerase II transcription factor activity, sequence-specific DNA binding;GO:0003714//transcription corepressor activity;GO:0004674//protein serine/threonine kinase activity;GO:0043565//sequence-specific DNA binding	GO:0000122//negative regulation of transcription from RNA polymerase II promoter;GO:0006357//regulation of transcription from RNA polymerase II promoter;GO:0030154//cell differentiation	K22282//fatty acid hydroxylase domain-containing protein 2;K21958//extracellular serine/threonine protein kinase FAM20C [EC:2.7.11.1];K09434//ETS domain-containing transcription factor ERF	XP_694263.4//ETS domain-containing transcription factor ERF [Danio rerio];CDQ58212.1//unnamed protein product [Oncorhynchus mykiss]	PREDICTED: Danio rerio Ets2 repressor factor like 3 (erfl3), mRNA
BGI_novel_G004065	3608	2520.91	1855.77	-0.441927	0.0117	*	0.000140181	NA	NA	GO:0003676//nucleic acid binding	NA	K09228//KRAB domain-containing zinc finger protein	XP_021331105.1//zinc finger protein 721-like [Danio rerio]	NA
30736	3386	4264.15	4796.1	0.169604	0.0118	*	0.000141819	elavl1	GO:0030529//intracellular ribonucleoprotein complex;GO:0019013//viral nucleocapsid	GO:0003723//RNA binding	GO:0045766//positive regulation of angiogenesis	K13088//ELAV-like protein 1	XP_005171324.1//ELAV-like protein 1 isoform X1 [Danio rerio]	PREDICTED: Danio rerio ELAV like RNA binding protein 1 (elavl1), transcript variant X1, mRNA;PREDICTED: Danio rerio ELAV like RNA binding protein 1 (elavl1), transcript variant X3, mRNA;PREDICTED: Danio rerio ELAV like RNA binding protein 1 (elavl1), transcript variant X4, mRNA;Danio rerio ELAV like RNA binding protein 1a (elavl1a), mRNA;PREDICTED: Danio rerio ELAV like RNA binding protein 1 (ela…
564054	3476	778.819	1351.67	0.795378	0.0118	*	0.000141859	usp2b	NA	GO:0036459//thiol-dependent ubiquitinyl hydrolase activity	GO:0006511//ubiquitin-dependent protein catabolic process;GO:0016579//protein deubiquitination	K11833//ubiquitin carboxyl-terminal hydrolase 2 [EC:3.4.19.12]	XP_009300197.1//ubiquitin carboxyl-terminal hydrolase 2 isoform X1 [Danio rerio];XP_009300198.1//ubiquitin carboxyl-terminal hydrolase 2 isoform X2 [Danio rerio]	PREDICTED: Danio rerio ubiquitin specific peptidase 2b (usp2b), transcript variant X1, mRNA;PREDICTED: Danio rerio ubiquitin specific peptidase 2b (usp2b), transcript variant X2, mRNA
403133	3566	52.182	108.964	1.06223	0.012	Up	0.000144631	tlr18	GO:0016021//integral component of membrane	NA	GO:0007165//signal transduction	K10159//toll-like receptor 2	NP_001082819.1//toll-like receptor 18 precursor [Danio rerio]	PREDICTED: Danio rerio toll-like receptor 18 (tlr18), transcript variant X1, mRNA;PREDICTED: Danio rerio toll-like receptor 18 (tlr18), transcript variant X2, mRNA;Danio rerio toll-like receptor 18 (tlr18), mRNA
550429	4017	417.102	549.841	0.398615	0.0121	*	0.000145639	steap4	NA	NA	NA	K19876//metalloreductase STEAP4 [EC:1.16.1.-]	KTF76084.1//hypothetical protein cypCar_00042005 [Cyprinus carpio]	PREDICTED: Danio rerio STEAP family member 4 (steap4), mRNA
504038	5437	974.047	1174.45	0.26992	0.0121	*	0.00014611	si:ch73-138n13.1	NA	NA	NA	K12875//apoptotic chromatin condensation inducer in the nucleus;K18626//trichohyalin	XP_002663245.3//uncharacterized protein KIAA1671 [Danio rerio]	PREDICTED: Danio rerio si:ch73-138n13.1 (si:ch73-138n13.1), mRNA
558580	5328	119.555	271.609	1.18386	0.0122	Up	0.000148455	mfge8b	NA	GO:0005509//calcium ion binding	NA	K17253//lactadherin	NP_001074459.1//milk fat globule-EGF factor 8 protein b precursor [Danio rerio];XP_005163073.1//milk fat globule-EGF factor 8 protein b isoform X1 [Danio rerio]	PREDICTED: Danio rerio milk fat globule-EGF factor 8 protein b (mfge8b), transcript variant X1, mRNA;Danio rerio milk fat globule-EGF factor 8 protein b (mfge8b), mRNA
114432	1490	2456.98	2129.69	-0.206243	0.0122	*	0.00014892	btg1	NA	NA	GO:0008285//negative regulation of cell proliferation	K14443//protein Tob/BTG	NP_956314.1//protein BTG1 [Danio rerio]	Danio rerio B-cell translocation gene 1, anti-proliferative (btg1), mRNA
BGI_novel_G000432	4791	908.467	1315.02	0.533575	0.0122	*	0.000149213	NA	NA	NA	NA	K16467//centlein;K13210//far upstream element-binding protein;K10279//F-box and leucine-rich repeat protein 13;K05769//Rho guanine nucleotide exchange factor 4/29	XP_021333650.1//uncharacterized protein LOC108190717 [Danio rerio]	NA
554230	5360	176.768	302.672	0.775898	0.0124	*	0.000151202	kdr	GO:0005634//nucleus;GO:0005783//endoplasmic reticulum;GO:0016021//integral component of membrane;GO:0030054//cell junction;GO:0005886//plasma membrane;GO:0005769//early endosome	GO:0005524//ATP binding;GO:0019838//growth factor binding;GO:0005021//vascular endothelial growth factor-activated receptor activity	GO:0030154//cell differentiation;GO:0001525//angiogenesis;GO:0048010//vascular endothelial growth factor receptor signaling pathway;GO:0035924//cellular response to vascular endothelial growth factor stimulus;GO:0001568//blood vessel development	K05098//kinase insert domain protein receptor [EC:2.7.10.1]	NP_001019824.2//vascular endothelial growth factor receptor 2 precursor [Danio rerio]	Danio rerio kinase insert domain receptor (a type III receptor tyrosine kinase) (kdr), mRNA
445816	1311	360.735	529.626	0.554035	0.0124	*	0.000151767	mstna	GO:0005615//extracellular space	GO:0008083//growth factor activity;GO:0005125//cytokine activity;GO:0005160//transforming growth factor beta receptor binding	GO:0060395//SMAD protein signal transduction;GO:0010862//positive regulation of pathway-restricted SMAD protein phosphorylation;GO:0043408//regulation of MAPK cascade;GO:0042981//regulation of apoptotic process;GO:0048468//cell development	K05497//growth differentiation factor 8/11	NP_001004122.1//myostatin a precursor [Danio rerio]	Danio rerio myostatin a (mstna), mRNA
436769	2278	2527.3	2991.23	0.243144	0.0124	*	0.000152182	homer1b	GO:0005623//cell	GO:0035256//G-protein coupled glutamate receptor binding	GO:0061061//muscle structure development;GO:0006874//cellular calcium ion homeostasis	K15010//homer	XP_005157353.1//homer protein homolog 1 isoform X2 [Danio rerio];NP_001002496.3//homer protein homolog 1 isoform 1 [Danio rerio];NP_001313219.1//homer protein homolog 1 isoform 2 [Danio rerio];XP_021331746.1//homer protein homolog 1 isoform X1 [Danio rerio]	Danio rerio homer scaffold protein 1b (homer1b), transcript variant 2, mRNA;PREDICTED: Danio rerio homer scaffolding protein 1b (homer1b), transcript variant X1, mRNA;PREDICTED: Danio rerio homer scaffolding protein 1b (homer1b), transcript variant X2, mRNA;Danio rerio homer scaffold protein 1b (homer1b), transcript variant 1, mRNA
792949	7446	8804.72	7819.34	-0.17123	0.0124	*	0.000153227	fryb	NA	NA	NA	K08873//serine/threonine-protein kinase SMG1 [EC:2.7.11.1]	XP_021335086.1//protein furry homolog isoform X2 [Danio rerio];XP_016394608.1//PREDICTED: protein furry homolog isoform X1 [Sinocyclocheilus rhinocerous];XP_016394618.1//PREDICTED: protein furry homolog isoform X9 [Sinocyclocheilus rhinocerous];XP_016394611.1//PREDICTED: protein furry homolog isoform X4 [Sinocyclocheilus rhinocerous];XP_016394613.1//PREDICTED: protein furry homolog isoform X5 [Si…	PREDICTED: Danio rerio furry homolog b (Drosophila) (fryb), transcript variant X7, mRNA;PREDICTED: Danio rerio furry homolog b (Drosophila) (fryb), transcript variant X10, mRNA;PREDICTED: Danio rerio furry homolog b (Drosophila) (fryb), transcript variant X4, mRNA;PREDICTED: Danio rerio furry homolog b (Drosophila) (fryb), transcript variant X1, mRNA;PREDICTED: Danio rerio furry homolog b (Drosop…
100317496	3649	1232.47	1572.97	0.351938	0.0124	*	0.000153872	lonrf1l	GO:0005622//intracellular	GO:0061630//ubiquitin protein ligase activity;GO:0046872//metal ion binding;GO:0031624//ubiquitin conjugating enzyme binding	GO:0032436//positive regulation of proteasomal ubiquitin-dependent protein catabolic process;GO:0000209//protein polyubiquitination	K12015//tripartite motif-containing protein 39 [EC:2.3.2.27]	NP_001264163.1//LON peptidase N-terminal domain and RING finger protein 1 [Danio rerio]	Danio rerio LON peptidase N-terminal domain and ring finger 1, like (lonrf1l), mRNA
566513	4714	1484.32	1862.77	0.327641	0.0124	*	0.000153946	zbtb22a	NA	NA	NA	K10502//zinc finger and BTB domain-containing protein 22	XP_009292191.2//zinc finger and BTB domain-containing protein 22-like [Danio rerio]	PREDICTED: Danio rerio zinc finger and BTB domain containing 22a (zbtb22a), mRNA
336746	2599	263.517	362.914	0.461732	0.0124	*	0.000154022	zgc:63831	GO:0005764//lysosome	GO:0004190//aspartic-type endopeptidase activity	NA	K01379//cathepsin D [EC:3.4.23.5]	NP_956325.1//uncharacterized protein LOC336746 precursor [Danio rerio];AAI54325.1//Zgc:63831 [Danio rerio]	Danio rerio zgc:63831 (zgc:63831), mRNA
BGI_novel_G004649	4316	50.3368	170.938	1.76379	0.0125	Up	0.000156063	NA	NA	NA	NA	K08854//BMP2 inducible kinase [EC:2.7.11.1]	ABU49224.1//phosphofurin acidic cluster sorting protein 1 [Danio rerio]	NA
103912051	7617	707.459	905.637	0.356285	0.0131	*	0.000163663	NA	NA	NA	NA	NA	NA	PREDICTED: Danio rerio uncharacterized LOC103912051 (LOC103912051), ncRNA
563348	5166	36.871	90.9173	1.30207	0.0134	Up	0.000168098	gpnmb	GO:0005887//integral component of plasma membrane	GO:0005178//integrin binding	GO:0007155//cell adhesion	K20732//transmembrane glycoprotein NMB	XP_691804.2//transmembrane glycoprotein NMB isoform X2 [Danio rerio];XP_009292522.1//transmembrane glycoprotein NMB isoform X1 [Danio rerio]	PREDICTED: Danio rerio glycoprotein (transmembrane) nmb (gpnmb), transcript variant X2, mRNA;PREDICTED: Danio rerio glycoprotein (transmembrane) nmb (gpnmb), transcript variant X1, mRNA
777766	1822	34460.4	30702	-0.166606	0.0139	*	0.000173922	ubc	NA	NA	NA	K08770//ubiquitin C	NP_001071272.2//polyubiquitin-C [Danio rerio];XP_012937488.1//PREDICTED: polyubiquitin-C [Aplysia californica]	Danio rerio ubiquitin C (ubc), mRNA
794975	8854	109.585	377.18	1.7832	0.0141	Up	0.000176544	atrn	NA	NA	NA	K05636//laminin, beta 1	NP_001340891.1//attractin [Danio rerio]	Danio rerio attractin (atrn), mRNA
559868	3475	2209.36	2525.16	0.192747	0.0142	*	0.000178824	arhgef9a	NA	GO:0005089//Rho guanyl-nucleotide exchange factor activity	GO:0035023//regulation of Rho protein signal transduction	K20686//Rho guanine nucleotide exchange factor 9	XP_001923441.1//rho guanine nucleotide exchange factor 9 isoform X3 [Danio rerio];XP_005165263.1//rho guanine nucleotide exchange factor 9 isoform X1 [Danio rerio]	PREDICTED: Danio rerio Cdc42 guanine nucleotide exchange factor (GEF) 9a (arhgef9a), transcript variant X2, mRNA;PREDICTED: Danio rerio Cdc42 guanine nucleotide exchange factor (GEF) 9a (arhgef9a), transcript variant X1, mRNA;PREDICTED: Danio rerio Cdc42 guanine nucleotide exchange factor (GEF) 9a (arhgef9a), transcript variant X3, mRNA
558921	5796	2906.31	2245.84	-0.371936	0.0146	*	0.000184371	fosl2	NA	GO:0003677//DNA binding;GO:0003700//DNA binding transcription factor activity	GO:0006357//regulation of transcription from RNA polymerase II promoter;GO:2000690//regulation of cardiac muscle cell myoblast differentiation	K09030//fos-like antigen 2	NP_001076467.1//fos-related antigen 2 [Danio rerio]	PREDICTED: Danio rerio fos-like antigen 2 (fosl2), transcript variant X2, mRNA;Danio rerio fos-like antigen 2 (fosl2), mRNA;PREDICTED: Danio rerio fos-like antigen 2 (fosl2), transcript variant X1, mRNA
567895	5538	1569.78	1919.13	0.289888	0.0146	*	0.000185379	elk1	GO:0005634//nucleus	GO:0000981//RNA polymerase II transcription factor activity, sequence-specific DNA binding;GO:0043565//sequence-specific DNA binding	GO:0006357//regulation of transcription from RNA polymerase II promoter;GO:0030154//cell differentiation	K04375//ETS domain-containing protein Elk-1	XP_696294.3//ETS domain-containing protein Elk-1 [Danio rerio]	PREDICTED: Danio rerio ELK1, member of ETS oncogene family (elk1), mRNA
100126070	4805	380.356	507.097	0.414913	0.0149	*	0.000188988	cables1	NA	NA	GO:0007399//nervous system development;GO:0051726//regulation of cell cycle	K09528//DnaJ homolog subfamily C member 8	NP_001099135.1//CDK5 and ABL1 enzyme substrate 1 [Danio rerio];XP_021334099.1//CDK5 and ABL1 enzyme substrate 1 isoform X1 [Danio rerio];XP_005163708.1//CDK5 and ABL1 enzyme substrate 1 isoform X2 [Danio rerio]	PREDICTED: Danio rerio Cdk5 and Abl enzyme substrate 1 (cables1), transcript variant X2, mRNA;PREDICTED: Danio rerio Cdk5 and Abl enzyme substrate 1 (cables1), transcript variant X1, mRNA;Danio rerio Cdk5 and Abl enzyme substrate 1 (cables1), mRNA
BGI_novel_G004913	4868	2494.58	2901.18	0.217846	0.015	*	0.000190467	NA	NA	NA	NA	K04268//adenosine A3 receptor;K05693//receptor-type tyrosine-protein phosphatase mu [EC:3.1.3.48];K14442//ATP-dependent RNA helicase DHX36 [EC:3.6.4.13]	KKF20397.1//Transposon TX1 hypothetical protein [Larimichthys crocea]	NA
560941	5050	1205.95	1503.03	0.317708	0.0152	*	0.000194421	si:ch211-74f19.2	NA	NA	NA	NA	XP_689433.5//UPF0687 protein C20orf27 homolog [Danio rerio]	PREDICTED: Danio rerio si:ch211-74f19.2 (si:ch211-74f19.2), mRNA
322720	4178	201.022	296.548	0.560908	0.0154	*	0.000196226	itpkcb	NA	NA	NA	K00911//1D-myo-inositol-triphosphate 3-kinase [EC:2.7.1.127]	NP_001292400.1//inositol-trisphosphate 3-kinase C [Danio rerio]	Danio rerio inositol-trisphosphate 3-kinase Cb (itpkcb), mRNA
BGI_novel_G001693	2648	2660.4	3469.64	0.383142	0.0154	*	0.000197797	NA	GO:0005576//extracellular region	GO:0004623//phospholipase A2 activity	GO:0050482//arachidonic acid secretion;GO:0006644//phospholipid metabolic process	K01047//secretory phospholipase A2 [EC:3.1.1.4]	XP_009289846.1//uncharacterized protein proca1 [Danio rerio]	NA
560270	3101	271.257	541.864	0.998271	0.0154	*	0.000197997	csrnp1a	NA	NA	GO:0060215//primitive hemopoiesis	K17494//cysteine/serine-rich nuclear protein	XP_688758.3//cysteine/serine-rich nuclear protein 1 [Danio rerio]	PREDICTED: Danio rerio cysteine-serine-rich nuclear protein 1a (csrnp1a), mRNA
327007	1844	266.569	366.736	0.460233	0.0155	*	0.000199761	vamp8	GO:0008021//synaptic vesicle;GO:0031201//SNARE complex;GO:0016021//integral component of membrane	GO:0000149//SNARE binding;GO:0005484//SNAP receptor activity	GO:0006906//vesicle fusion;GO:0006887//exocytosis	K08512//vesicle-associated membrane protein 8	NP_956053.1//vesicle-associated membrane protein 8 [Danio rerio]	Danio rerio vesicle-associated membrane protein 8 (endobrevin) (vamp8), mRNA
100001846	1075	23.2822	7.19434	-1.69429	0.0156	Down	0.000201381	NA	NA	NA	NA	NA	XP_009291645.1//uncharacterized protein LOC100001846 isoform X3 [Danio rerio];XP_001338885.3//uncharacterized protein LOC100001846 isoform X1 [Danio rerio];XP_009291644.1//uncharacterized protein LOC100001846 isoform X2 [Danio rerio]	PREDICTED: Danio rerio uncharacterized LOC100001846 (LOC100001846), transcript variant X1, mRNA;PREDICTED: Danio rerio uncharacterized LOC100001846 (LOC100001846), transcript variant X2, mRNA;PREDICTED: Danio rerio uncharacterized LOC100001846 (LOC100001846), transcript variant X3, mRNA
406554	2789	526.49	398.225	-0.402821	0.0161	*	0.000208913	lclat1	GO:0016021//integral component of membrane	GO:0016746//transferase activity, transferring acyl groups	GO:0008152//metabolic process;GO:0060217//hemangioblast cell differentiation;GO:0001885//endothelial cell development	K13513//lysocardiolipin and lysophospholipid acyltransferase [EC:2.3.1.- 2.3.1.51]	XP_005934339.1//PREDICTED: lysocardiolipin acyltransferase 1 [Haplochromis burtoni]	Danio rerio lysocardiolipin acyltransferase 1 (lclat1), mRNA
114457	5024	1805.13	2116.3	0.229434	0.0161	*	0.000209094	atp1b2b	GO:0005890//sodium:potassium-exchanging ATPase complex	NA	GO:0001964//startle response;GO:0006813//potassium ion transport;GO:0042472//inner ear morphogenesis;GO:0007507//heart development;GO:0048840//otolith development;GO:0048923//posterior lateral line neuromast hair cell differentiation;GO:0006814//sodium ion transport	K01540//sodium/potassium-transporting ATPase subunit beta	PAA94083.1//hypothetical protein BOX15_Mlig003782g1, partial [Macrostomum lignano];XP_010891758.1//PREDICTED: sodium/potassium-transporting ATPase subunit beta-2 isoform X1 [Esox lucius];XP_005802944.1//PREDICTED: sodium/potassium-transporting ATPase subunit beta-2 [Xiphophorus maculatus]	Danio rerio ATPase Na+/K+ transporting subunit beta 2b (atp1b2b), mRNA;PREDICTED: Danio rerio ATPase, Na+/K+ transporting, beta 2b polypeptide (atp1b2b), transcript variant X1, mRNA
BGI_novel_G003499	2100	4.91165	16.3096	1.73144	0.0162	Up	0.000210147	NA	NA	GO:0046872//metal ion binding;GO:0005096//GTPase activator activity	NA	K12489//Arf-GAP with coiled-coil, ANK repeat and PH domain-containing protein	NP_001074048.1//arf-GAP with coiled-coil, ANK repeat and PH domain-containing protein 1 [Danio rerio]	NA
BGI_novel_G004411	9728	719.402	939.945	0.385779	0.0162	*	0.000211349	NA	NA	NA	NA	K02296//aryl hydrocarbon receptor nuclear translocator-like protein 1;K09099//aryl hydrocarbon receptor nuclear translocator-like protein 2	NP_571653.2//aryl hydrocarbon receptor nuclear translocator-like protein 2 [Danio rerio]	NA
BGI_novel_G002387	2385	195.715	116.167	-0.752547	0.0166	*	0.000216747	NA	GO:0045095//keratin filament	GO:0005198//structural molecule activity	GO:0031101//fin regeneration	K07605//type II keratin, basic	NP_571231.2//keratin 5 [Danio rerio]	NA
BGI_novel_G002611	6549	356.43	534.161	0.583656	0.0166	*	0.000217279	NA	GO:0016021//integral component of membrane;GO:0045203//integral component of cell outer membrane	GO:0004872//receptor activity;GO:0005516//calmodulin binding;GO:0042803//protein homodimerization activity	GO:0034633//retinol transport;GO:0043009//chordate embryonic development	K19511//peroxidase [EC:1.11.1.7];K16357//leucine-rich repeat and fibronectin type-III domain-containing protein 4	NP_001013541.1//immunoglobulin superfamily containing leucine-rich repeat protein 2 precursor [Danio rerio]	NA
282673	1069	987.348	1205.21	0.287657	0.0167	*	0.000219169	npc2	GO:0005783//endoplasmic reticulum;GO:0005622//intracellular;GO:0005576//extracellular region	NA	GO:0032367//intracellular cholesterol transport;GO:0008203//cholesterol metabolic process	K13443//Niemann-Pick C2 protein	NP_775331.1//epididymal secretory protein E1 precursor [Danio rerio]	PREDICTED: Danio rerio Niemann-Pick disease, type C2 (npc2), transcript variant X1, mRNA;Danio rerio Niemann-Pick disease, type C2 (npc2), mRNA
569466	5024	1044.38	1561.73	0.580489	0.0168	*	0.000221094	dnajb5	NA	GO:0051082//unfolded protein binding	GO:0006457//protein folding	K09511//DnaJ homolog subfamily B member 5	NP_001093510.1//dnaJ homolog subfamily B member 5 [Danio rerio]	PREDICTED: Danio rerio DnaJ (Hsp40) homolog, subfamily B, member 5 (dnajb5), transcript variant X1, mRNA;Danio rerio DnaJ (Hsp40) homolog, subfamily B, member 5 (dnajb5), mRNA
336290	1016	2941.31	3372.79	0.197483	0.0171	*	0.000224812	rnasekb	NA	NA	NA	K19770//ribonuclease kappa [EC:3.1.-.-]	XP_016092292.1//PREDICTED: ribonuclease kappa-B [Sinocyclocheilus grahami]	Danio rerio ribonuclease, RNase K b (rnasekb), mRNA
560139	2564	1919.18	2219.15	0.209522	0.0171	*	0.000225458	limd2	NA	GO:0046872//metal ion binding	NA	K19947//F-actin monooxygenase [EC:1.14.13.225]	XP_009297834.1//LIM domain-containing protein 2 isoform X1 [Danio rerio];NP_001314990.1//LIM domain-containing protein 2 [Danio rerio]	Danio rerio LIM domain containing 2 (limd2), mRNA;PREDICTED: Danio rerio LIM domain containing 2 (limd2), transcript variant X1, mRNA
30580	5226	4906.2	4314.82	-0.185304	0.0172	*	0.000227273	mef2d	GO:0005634//nucleus	GO:0000977//RNA polymerase II regulatory region sequence-specific DNA binding;GO:0000976//transcription regulatory region sequence-specific DNA binding;GO:0046983//protein dimerization activity	GO:0030241//skeletal muscle myosin thick filament assembly;GO:0060914//heart formation;GO:0045944//positive regulation of transcription from RNA polymerase II promoter;GO:0006351//transcription, DNA-templated	K09262//MADS-box transcription enhancer factor 2D	XP_016380116.1//PREDICTED: myocyte-specific enhancer factor 2D homolog isoform X4 [Sinocyclocheilus rhinocerous];NP_571392.1//myocyte-specific enhancer factor 2D [Danio rerio];AAH98522.1//Mef2d protein [Danio rerio]	Danio rerio myocyte enhancer factor 2d (mef2d), mRNA
100885784	5826	1312.58	1562.13	0.25111	0.0174	*	0.000230588	amer1	NA	NA	NA	K19407//APC membrane recruitment protein 1	NP_001333206.1//aPC membrane recruitment protein 1 [Danio rerio]	Danio rerio APC membrane recruitment protein 1 (amer1), mRNA
664766	2526	3283.85	2749.61	-0.256162	0.018	*	0.000239312	zgc:123105	GO:0005737//cytoplasm	GO:0016491//oxidoreductase activity	NA	NA	AAH76030.1//LOC553220 protein, partial [Danio rerio]	Danio rerio zgc:123105 (zgc:123105), mRNA;PREDICTED: Danio rerio zgc:123105 (zgc:123105), transcript variant X1, mRNA
494477	8097	825.522	1100.24	0.414442	0.0182	*	0.000242095	tfr1a	GO:0005623//cell;GO:0016021//integral component of membrane	NA	GO:0006879//cellular iron ion homeostasis;GO:0035162//embryonic hemopoiesis;GO:0042541//hemoglobin biosynthetic process;GO:0030218//erythrocyte differentiation	K06503//transferrin receptor	NP_001009917.1//transferrin receptor protein 1 [Danio rerio]	PREDICTED: Danio rerio transferrin receptor 1a (tfr1a), transcript variant X1, mRNA;Danio rerio transferrin receptor 1a (tfr1a), mRNA
550232	698	390.703	286.929	-0.44538	0.0183	*	0.000244382	cart2	GO:0005615//extracellular space;GO:0005623//cell	NA	GO:0007186//G-protein coupled receptor signaling pathway;GO:0001678//cellular glucose homeostasis;GO:0009267//cellular response to starvation;GO:0008343//adult feeding behavior;GO:0032099//negative regulation of appetite;GO:0000186//activation of MAPKK activity	K06236//collagen, type I, alpha	NP_001017570.1//cocaine- and amphetamine-regulated transcript precursor [Danio rerio]	Danio rerio cocaine- and amphetamine-regulated transcript 2 (cart2), mRNA
568666	4111	247.578	128.276	-0.948638	0.0184	*	0.000246823	atp13a2	GO:0016021//integral component of membrane	GO:0046872//metal ion binding;GO:0005524//ATP binding;GO:0016887//ATPase activity	GO:0007626//locomotory behavior;GO:0006812//cation transport;GO:0043009//chordate embryonic development	K13526//cation-transporting P-type ATPase 13A2 [EC:3.6.3.-]	NP_001073506.1//cation-transporting ATPase 13A2 [Danio rerio]	Danio rerio ATPase cation transporting 13A2 (atp13a2), mRNA;PREDICTED: Danio rerio ATPase type 13A2 (atp13a2), transcript variant X1, mRNA
405810	3362	685.685	859.049	0.325195	0.0184	*	0.000247469	ehd1a	NA	GO:0005509//calcium ion binding;GO:0005525//GTP binding	GO:0060271//cilium assembly	K12483//EH domain-containing protein 1	NP_001004578.1//EH domain-containing protein 1 [Danio rerio]	PREDICTED: Danio rerio EH-domain containing 1a (ehd1a), transcript variant X1, mRNA;Danio rerio EH-domain containing 1a (ehd1a), mRNA
569261	13092	6.16483	19.8654	1.68812	0.0184	Up	0.000247738	pkhd1l1	GO:0016021//integral component of membrane	NA	NA	K19865//fibrocystin	NP_001305057.1//fibrocystin-L precursor [Danio rerio]	PREDICTED: Danio rerio polycystic kidney and hepatic disease 1 (autosomal recessive)-like 1 (pkhd1l1), transcript variant X1, mRNA;Danio rerio polycystic kidney and hepatic disease 1 (autosomal recessive)-like 1 (pkhd1l1), mRNA
567385	3544	1466.09	1713.36	0.224856	0.0184	*	0.000248251	vti1a	GO:0016020//membrane;GO:0005622//intracellular;GO:0031902//late endosome membrane;GO:0005829//cytosol;GO:0005794//Golgi apparatus;GO:0016021//integral component of membrane;GO:0031201//SNARE complex;GO:0005789//endoplasmic reticulum membrane;GO:0012507//ER to Golgi transport vesicle membrane	GO:0000149//SNARE binding;GO:0005484//SNAP receptor activity	GO:0006886//intracellular protein transport;GO:0006896//Golgi to vacuole transport;GO:0048280//vesicle fusion with Golgi apparatus;GO:0006623//protein targeting to vacuole;GO:0042147//retrograde transport, endosome to Golgi;GO:0006888//ER to Golgi vesicle-mediated transport;GO:0006891//intra-Golgi vesicle-mediated transport;GO:0016192//vesicle-mediated transport	K08493//vesicle transport through interaction with t-SNAREs 1	NP_001300679.1//vesicle transport through interaction with t-SNAREs homolog 1A [Danio rerio];XP_009305063.1//vesicle transport through interaction with t-SNAREs homolog 1A isoform X2 [Danio rerio];XP_014898763.1//PREDICTED: vesicle transport through interaction with t-SNAREs homolog 1A isoform X4 [Poecilia latipinna];XP_005156392.1//vesicle transport through interaction with t-SNAREs homolog 1A i…	PREDICTED: Danio rerio vesicle transport through interaction with t-SNAREs 1A (vti1a), transcript variant X2, mRNA;PREDICTED: Danio rerio vesicle transport through interaction with t-SNAREs 1A (vti1a), transcript variant X1, mRNA;PREDICTED: Danio rerio vesicle transport through interaction with t-SNAREs 1A (vti1a), transcript variant X3, mRNA;Danio rerio vesicle transport through interaction with…
572532	4357	1333.98	1076.15	-0.309853	0.0185	*	0.000250091	pcdh18a	NA	NA	NA	K16499//protocadherin delta 2	XP_016422763.1//PREDICTED: protocadherin-18-like isoform X2 [Sinocyclocheilus rhinocerous];XP_016422762.1//PREDICTED: protocadherin-18-like isoform X1 [Sinocyclocheilus rhinocerous];KTG46187.1//hypothetical protein cypCar_00005149 [Cyprinus carpio];XP_016347211.1//PREDICTED: protocadherin-18-like isoform X2 [Sinocyclocheilus anshuiensis]	PREDICTED: Danio rerio protocadherin 18a (pcdh18a), transcript variant X1, mRNA;PREDICTED: Danio rerio protocadherin 18a (pcdh18a), transcript variant X3, mRNA;Danio rerio protocadherin 18a (pcdh18a), mRNA;PREDICTED: Danio rerio protocadherin 18a (pcdh18a), transcript variant X4, misc_RNA;PREDICTED: Danio rerio protocadherin 18a (pcdh18a), transcript variant X5, misc_RNA;PREDICTED: Danio rerio pr…
406341	2670	3582.99	3080.07	-0.218203	0.0189	*	0.000255817	caprin1b	NA	NA	NA	K18743//caprin-1	NP_998233.1//caprin-1 [Danio rerio];XP_021323302.1//caprin-1 isoform X2 [Danio rerio];XP_021323301.1//caprin-1 isoform X1 [Danio rerio]	PREDICTED: Danio rerio cell cycle associated protein 1b (caprin1b), transcript variant X2, mRNA;PREDICTED: Danio rerio cell cycle associated protein 1b (caprin1b), transcript variant X1, mRNA;Danio rerio cell cycle associated protein 1b (caprin1b), mRNA
368323	6917	2145.47	2572.65	0.261967	0.0191	*	0.000258954	si:ch211-204c21.1	NA	NA	NA	K12475//disabled homolog 2	XP_021332288.1//disabled homolog 2 isoform X2 [Danio rerio];XP_021332290.1//disabled homolog 2 isoform X4 [Danio rerio];XP_001920879.3//disabled homolog 2 isoform X1 [Danio rerio]	PREDICTED: Danio rerio si:ch211-204c21.1 (si:ch211-204c21.1), transcript variant X3, misc_RNA;PREDICTED: Danio rerio si:ch211-204c21.1 (si:ch211-204c21.1), transcript variant X7, mRNA;PREDICTED: Danio rerio si:ch211-204c21.1 (si:ch211-204c21.1), transcript variant X6, mRNA;PREDICTED: Danio rerio si:ch211-204c21.1 (si:ch211-204c21.1), transcript variant X2, mRNA;PREDICTED: Danio rerio si:ch211-204…
334202	3301	1970.65	1474.88	-0.418075	0.0191	*	0.000260216	plk3	NA	GO:0004674//protein serine/threonine kinase activity;GO:0005524//ATP binding	NA	K08862//polo-like kinase 3 [EC:2.7.11.21]	CAQ14531.1//polo-like kinase 3 (Drosophila) [Danio rerio]	Danio rerio polo-like kinase 3 (Drosophila) (plk3), mRNA
678563	2035	19128.8	21221.8	0.1498	0.0191	*	0.000261467	cirbpb	NA	NA	NA	K13195//cold-inducible RNA-binding protein	NP_001296387.1//cold-inducible RNA-binding protein isoform 3 [Danio rerio];AAH48027.1//Cold inducible RNA binding protein [Danio rerio];NP_001035411.2//cold-inducible RNA-binding protein isoform 1 [Danio rerio]	PREDICTED: Danio rerio cold inducible RNA binding protein b (cirbpb), transcript variant X1, mRNA;Danio rerio cold inducible RNA binding protein b (cirbpb), transcript variant 3, non-coding RNA;Danio rerio cold inducible RNA binding protein b (cirbpb), transcript variant 6, non-coding RNA;Danio rerio cold inducible RNA binding protein b (cirbpb), transcript variant 1, mRNA;PREDICTED: Danio rerio …
559297	6842	772.173	617.717	-0.321978	0.0191	*	0.000261621	ankle2	GO:0005783//endoplasmic reticulum	GO:0051721//protein phosphatase 2A binding	GO:0007084//mitotic nuclear envelope reassembly;GO:0035307//positive regulation of protein dephosphorylation;GO:0042326//negative regulation of phosphorylation	K21412//ankyrin repeat and LEM domain-containing protein 2	NP_001119867.1//ankyrin repeat and LEM domain-containing protein 2 [Danio rerio]	Danio rerio ankyrin repeat and LEM domain containing 2 (ankle2), mRNA;PREDICTED: Danio rerio ankyrin repeat and LEM domain containing 2 (ankle2), transcript variant X1, mRNA
791524	4144	525.766	730.994	0.475439	0.0192	*	0.000263794	grna	GO:0005886//plasma membrane	NA	GO:0048675//axon extension;GO:0001889//liver development;GO:0071340//skeletal muscle acetylcholine-gated channel clustering	K02599//Notch 1;K04591//egf-like module containing, mucin-like, hormone receptor-like 1	XP_005164021.1//granulin-a isoform X2 [Danio rerio];XP_005164028.1//granulin-a isoform X8 [Danio rerio];XP_005164023.1//granulin-a isoform X4 [Danio rerio];XP_009297753.1//granulin-a isoform X3 [Danio rerio];XP_005164022.1//granulin-a isoform X5 [Danio rerio];XP_021329697.1//granulin-a isoform X7 [Danio rerio];NP_001001949.2//granulin-a precursor [Danio rerio];XP_005164026.1//granulin-a isoform X…	PREDICTED: Danio rerio granulin a (grna), transcript variant X6, mRNA;PREDICTED: Danio rerio granulin a (grna), transcript variant X2, mRNA;PREDICTED: Danio rerio granulin a (grna), transcript variant X5, mRNA;PREDICTED: Danio rerio granulin a (grna), transcript variant X7, mRNA;PREDICTED: Danio rerio granulin a (grna), transcript variant X3, mRNA;PREDICTED: Danio rerio granulin a (grna), transcr…
101886260	3818	1107.97	1318.98	0.251508	0.0194	*	0.000266924	NA	NA	NA	NA	K12160//small ubiquitin-related modifier;K04437//filamin	XP_021322730.1//pituitary tumor-transforming gene 1 protein-interacting protein-like [Danio rerio]	PREDICTED: Danio rerio pituitary tumor-transforming gene 1 protein-interacting protein-like (LOC101886260), mRNA
565192	3528	772.157	1038.6	0.42768	0.0198	*	0.000272127	gpr146	GO:0016021//integral component of membrane	GO:0004930//G-protein coupled receptor activity	NA	K08431//G protein-coupled receptor 146	NP_001307411.1//probable G-protein coupled receptor 146 [Danio rerio]	Danio rerio G protein-coupled receptor 146 (gpr146), mRNA
554137	2590	407.7	644.354	0.660348	0.0199	*	0.000273939	hbp1	GO:0005634//nucleus	GO:0003723//RNA binding;GO:0003677//DNA binding	NA	K21644//HMG box transcription factor 1	NP_001019602.2//HMG box-containing protein 1 [Danio rerio]	Danio rerio HMG-box transcription factor 1 (hbp1), mRNA
570832	2837	413.533	294.149	-0.491455	0.0202	*	0.000278973	c7b	GO:0005579//membrane attack complex	NA	GO:0006955//immune response	K03996//complement component 7	XP_005161294.1//complement component C7 [Danio rerio]	PREDICTED: Danio rerio complement component 7b (c7b), mRNA
58122	1253	536.405	409.466	-0.389577	0.0204	*	0.000282394	mcl1a	GO:0016021//integral component of membrane	GO:0046982//protein heterodimerization activity	GO:0043154//negative regulation of cysteine-type endopeptidase activity involved in apoptotic process;GO:0045839//negative regulation of mitotic nuclear division;GO:0043066//negative regulation of apoptotic process;GO:0042981//regulation of apoptotic process;GO:0043009//chordate embryonic development;GO:0001894//tissue homeostasis;GO:0007088//regulation of mitotic nuclear division	K02539//myeloid leukemia cell differntiation protein MCL-1	NP_571674.1//MCL1, BCL2 family apoptosis regulator a [Danio rerio]	Danio rerio MCL1, BCL2 family apoptosis regulator a (mcl1a), mRNA
406744	1927	2139.47	2488.4	0.217966	0.021	*	0.000291661	gskip	GO:0005737//cytoplasm	NA	NA	K00939//adenylate kinase [EC:2.7.4.3]	XP_005158932.1//GSK3-beta interaction protein isoform X2 [Danio rerio];XP_021322813.1//GSK3-beta interaction protein isoform X1 [Danio rerio]	Danio rerio gsk3b interacting protein (gskip), mRNA;PREDICTED: Danio rerio gsk3b interacting protein (gskip), transcript variant X1, mRNA;PREDICTED: Danio rerio gsk3b interacting protein (gskip), transcript variant X2, mRNA
100144564	6203	230.228	531.116	1.20596	0.021	Up	0.000292864	gfra4a	NA	GO:0004872//receptor activity	NA	K19895//GDNF family receptor alpha 1	NP_001116530.1//GDNF family receptor alpha-4 precursor [Danio rerio]	Danio rerio GDNF family receptor alpha 4a (gfra4a), mRNA
BGI_novel_G002640	2246	116.36	57.221	-1.02398	0.021	Down	0.000293172	NA	NA	NA	NA	K11977//E3 ubiquitin-protein ligase RNF217 [EC:2.3.2.27];K06727//Fc receptor-like protein	AAL78047.1//envelope protein [Danio rerio]	NA
554268	8350	251.716	348.126	0.467814	0.0214	*	0.000299381	col4a6	GO:0005581//collagen trimer;GO:0005604//basement membrane	GO:0005201//extracellular matrix structural constituent	GO:0071711//basement membrane organization;GO:0048846//axon extension involved in axon guidance	K06237//collagen, type IV, alpha	XP_017212581.1//collagen alpha-6(IV) chain isoform X1 [Danio rerio];XP_017212583.1//collagen alpha-6(IV) chain isoform X3 [Danio rerio];XP_017212582.1//collagen alpha-6(IV) chain isoform X2 [Danio rerio];XP_009301719.1//collagen alpha-6(IV) chain isoform X5 [Danio rerio];XP_021333631.1//collagen alpha-6(IV) chain isoform X4 [Danio rerio]	PREDICTED: Danio rerio collagen, type IV, alpha 6 (col4a6), transcript variant X1, mRNA;PREDICTED: Danio rerio collagen, type IV, alpha 6 (col4a6), transcript variant X4, mRNA;PREDICTED: Danio rerio collagen, type IV, alpha 6 (col4a6), transcript variant X5, mRNA;PREDICTED: Danio rerio collagen, type IV, alpha 6 (col4a6), transcript variant X3, mRNA;PREDICTED: Danio rerio collagen, type IV, alpha…
563150	3365	469.926	761.786	0.696953	0.0216	*	0.000303303	nr1d4a	GO:0005634//nucleus	GO:0003707//steroid hormone receptor activity;GO:0004887//thyroid hormone receptor activity;GO:0008270//zinc ion binding;GO:0043565//sequence-specific DNA binding	GO:0006351//transcription, DNA-templated	K03728//nuclear receptor subfamily 1 group D member 1	NP_001272465.1//nuclear receptor subfamily 1, group D, member 4a [Danio rerio];XP_021325494.1//nuclear receptor subfamily 1, group D, member 4a isoform X1 [Danio rerio]	PREDICTED: Danio rerio nuclear receptor subfamily 1, group D, member 4a (nr1d4a), transcript variant X1, mRNA;Danio rerio nuclear receptor subfamily 1, group D, member 4a (nr1d4a), mRNA
BGI_novel_G003721	3098	285.52	170.023	-0.747862	0.022	*	0.000308378	NA	GO:0005622//intracellular;GO:0016021//integral component of membrane;GO:0005789//endoplasmic reticulum membrane	GO:0008270//zinc ion binding;GO:0016874//ligase activity	GO:0016567//protein ubiquitination	K12003//tripartite motif-containing protein 13 [EC:2.3.2.27]	XP_005167760.1//tripartite motif-containing 13 isoform X1 [Danio rerio]	NA
571338	2769	372.648	269.372	-0.468215	0.0221	*	0.000310826	gpr61	GO:0016021//integral component of membrane	GO:0004930//G-protein coupled receptor activity	NA	K08414//G protein-coupled receptor 61	XP_005167170.1//probable G-protein coupled receptor 61 [Danio rerio]	PREDICTED: Danio rerio G protein-coupled receptor 61 (gpr61), mRNA
336060	3905	2415.47	2108.87	-0.195839	0.0222	*	0.000313471	sema6a	GO:0016021//integral component of membrane	NA	GO:0003403//optic vesicle formation	K06842//semaphorin 6	NP_956286.1//semaphorin-6A precursor [Danio rerio]	Danio rerio sema domain, transmembrane domain (TM), and cytoplasmic domain, (semaphorin) 6A (sema6a), mRNA
108190717	1701	1661.31	2171.83	0.386592	0.0226	*	0.000318951	NA	NA	NA	NA	NA	XP_021333650.1//uncharacterized protein LOC108190717 [Danio rerio]	PREDICTED: Danio rerio uncharacterized LOC108190717 (LOC108190717), mRNA
325470	1571	1268.66	1689.86	0.413599	0.0228	*	0.00032334	ube2al	GO:0033503//HULC complex;GO:0000790//nuclear chromatin;GO:0005737//cytoplasm	GO:0061630//ubiquitin protein ligase activity;GO:0005524//ATP binding;GO:0031625//ubiquitin protein ligase binding	GO:0016574//histone ubiquitination;GO:0043161//proteasome-mediated ubiquitin-dependent protein catabolic process;GO:0006281//DNA repair;GO:0000209//protein polyubiquitination	K10573//ubiquitin-conjugating enzyme E2 A [EC:2.3.2.23]	NP_956013.1//ubiquitin conjugating enzyme E2 A, like [Danio rerio]	Danio rerio ubiquitin conjugating enzyme E2 A, like (ube2al), mRNA
BGI_novel_G004059	4635	251.893	92.0373	-1.45252	0.023	Down	0.000326092	NA	NA	NA	GO:0006355//regulation of transcription, DNA-templated	K18626//trichohyalin	XP_009305516.1//cell division cycle and apoptosis regulator protein 1 isoform X5 [Danio rerio]	NA
560870	2829	106.572	52.0195	-1.0347	0.0231	Down	0.000328367	NA	NA	GO:0003676//nucleic acid binding	NA	K09228//KRAB domain-containing zinc finger protein	XP_021329613.1//zinc finger protein 721-like isoform X1 [Danio rerio];XP_005170433.2//gastrula zinc finger protein XlCGF57.1-like [Danio rerio]	PREDICTED: Danio rerio gastrula zinc finger protein xLCGF3.1-like (LOC560870), mRNA
449768	1119	101.628	164.961	0.698831	0.0231	*	0.000329064	pttg1ipb	GO:0005634//nucleus;GO:0016021//integral component of membrane;GO:0005737//cytoplasm	NA	GO:0006606//protein import into nucleus;GO:0030097//hemopoiesis	K12160//small ubiquitin-related modifier;K04437//filamin	NP_001005941.1//pituitary tumor-transforming gene 1 protein-interacting protein precursor [Danio rerio];XP_005167536.1//pituitary tumor-transforming gene 1 protein-interacting protein isoform X1 [Danio rerio]	Danio rerio PTTG1 interacting protein b (pttg1ipb), mRNA;PREDICTED: Danio rerio PTTG1 interacting protein b (pttg1ipb), transcript variant X1, mRNA
796632	5240	187.766	277.329	0.562665	0.0231	*	0.000329371	parietopsin	GO:0005887//integral component of plasma membrane;GO:0016021//integral component of membrane;GO:0001750//photoreceptor outer segment	GO:0008020//G-protein coupled photoreceptor activity;GO:0004993//G-protein coupled serotonin receptor activity	GO:0050795//regulation of behavior;GO:0008283//cell proliferation;GO:0046883//regulation of hormone secretion;GO:0042310//vasoconstriction;GO:0018298//protein-chromophore linkage	K04256//c-opsin;K04251//long/medium wavelength-sensitive opsin;K04153//5-hydroxytryptamine receptor 1;K04145//dopamine receptor D2	XP_017209595.1//uncharacterized protein LOC796632 isoform X1 [Danio rerio];NP_001315086.1//uncharacterized protein LOC796632 [Danio rerio]	PREDICTED: Danio rerio parietopsin (parietopsin), transcript variant X1, mRNA;Danio rerio parietopsin (parietopsin), mRNA
799354	2857	881.881	1174.43	0.413312	0.0235	*	0.000336243	cxcl12b	GO:0009897//external side of plasma membrane;GO:0005576//extracellular region	GO:0045236//CXCR chemokine receptor binding;GO:0008009//chemokine activity;GO:0042056//chemoattractant activity	GO:0031290//retinal ganglion cell axon guidance;GO:0030335//positive regulation of cell migration;GO:0050930//induction of positive chemotaxis;GO:0002042//cell migration involved in sprouting angiogenesis;GO:0001570//vasculogenesis;GO:0042074//cell migration involved in gastrulation;GO:0030097//hemopoiesis;GO:0000902//cell morphogenesis;GO:0097535//lymphoid lineage cell migration into thymus;GO:0…	K10031//C-X-C motif chemokine 12	NP_932334.1//chemokine (C-X-C motif) ligand 12b (stromal cell-derived factor 1) precursor [Danio rerio]	Danio rerio chemokine (C-X-C motif) ligand 12b (stromal cell-derived factor 1) (cxcl12b), mRNA
564523	6093	914.705	1237.67	0.436253	0.0235	*	0.000336528	sgk3	NA	GO:0004674//protein serine/threonine kinase activity;GO:0005524//ATP binding;GO:0035091//phosphatidylinositol binding	NA	K13304//serum/glucocorticoid-regulated kinase 3 [EC:2.7.11.1]	NP_001103937.1//serine/threonine-protein kinase Sgk3 [Danio rerio];NP_001311369.1//MCM domain-containing protein 2 [Danio rerio]	Danio rerio serum/glucocorticoid regulated kinase family, member 3 (sgk3), mRNA
553317	4731	2483.62	2159.21	-0.201944	0.0235	*	0.000338314	si:ch211-173p18.3	NA	GO:0008270//zinc ion binding	NA	K15176//RNA polymerase-associated protein CTR9	XP_005159758.1//uncharacterized protein LOC553317 isoform X3 [Danio rerio];XP_005159760.1//uncharacterized protein LOC553317 isoform X5 [Danio rerio];XP_005159756.1//uncharacterized protein LOC553317 isoform X1 [Danio rerio];XP_005159757.1//uncharacterized protein LOC553317 isoform X2 [Danio rerio];XP_005159759.1//uncharacterized protein LOC553317 isoform X4 [Danio rerio];XP_005159761.1//uncharac…	PREDICTED: Danio rerio si:ch211-173p18.3 (si:ch211-173p18.3), transcript variant X8, mRNA;PREDICTED: Danio rerio si:ch211-173p18.3 (si:ch211-173p18.3), transcript variant X1, mRNA;PREDICTED: Danio rerio si:ch211-173p18.3 (si:ch211-173p18.3), transcript variant X7, mRNA;PREDICTED: Danio rerio si:ch211-173p18.3 (si:ch211-173p18.3), transcript variant X6, mRNA;PREDICTED: Danio rerio si:ch211-173p18.…
402971	4152	274.628	389.292	0.503375	0.0235	*	0.000338702	zgc:77158	GO:0016021//integral component of membrane	NA	GO:0055085//transmembrane transport	K15379//solute carrier family 45, member 3	XP_009296169.1//solute carrier family 45 member 3 isoform X1 [Danio rerio];NP_991235.1//solute carrier family 45 member 3 [Danio rerio]	PREDICTED: Danio rerio zgc:77158 (zgc:77158), transcript variant X1, mRNA;PREDICTED: Danio rerio zgc:77158 (zgc:77158), transcript variant X2, misc_RNA;Danio rerio zgc:77158 (zgc:77158), mRNA
569354	3464	533.83	415.911	-0.360104	0.0235	*	0.000339131	brd2b	NA	NA	GO:0002574//thrombocyte differentiation	K08871//bromodomain-containing protein 2	NP_001103994.1//bromodomain-containing protein 2 [Danio rerio];XP_016319879.1//PREDICTED: bromodomain-containing protein 2-like isoform X2 [Sinocyclocheilus anshuiensis]	Danio rerio bromodomain containing 2b (brd2b), mRNA
790930	2420	3163.91	2812.74	-0.169733	0.0241	*	0.000349002	nell2a	NA	NA	NA	K01482//dimethylargininase [EC:3.5.3.18];K17307//fibulin 1/2	XP_016350246.1//PREDICTED: protein kinase C-binding protein NELL2 isoform X1 [Sinocyclocheilus anshuiensis];XP_005728311.1//PREDICTED: protein kinase C-binding protein NELL2 [Pundamilia nyererei]	Danio rerio neural EGFL like 2a (nell2a), mRNA
321837	2888	162.244	253.388	0.643184	0.0242	*	0.000350983	keap1a	GO:0031463//Cul3-RING ubiquitin ligase complex	NA	GO:0071466//cellular response to xenobiotic stimulus;GO:0016567//protein ubiquitination;GO:0071379//cellular response to prostaglandin stimulus	K10456//kelch-like protein 19	NP_878284.2//kelch-like ECH-associated protein 1a [Danio rerio]	Danio rerio kelch-like ECH-associated protein 1a (keap1a), mRNA
BGI_novel_G005291	9649	2507.1	2047.68	-0.292028	0.0243	*	0.000352568	NA	GO:0070578//RISC-loading complex;GO:0005634//nucleus;GO:0035068//micro-ribonucleoprotein complex;GO:0016442//RISC complex;GO:0005737//cytoplasm	GO:0046872//metal ion binding;GO:0004525//ribonuclease III activity;GO:0070883//pre-miRNA binding;GO:0005524//ATP binding;GO:0004530//deoxyribonuclease I activity;GO:0004386//helicase activity	GO:0035196//production of miRNAs involved in gene silencing by miRNA;GO:0021591//ventricular system development;GO:0030422//production of siRNA involved in RNA interference;GO:0035279//mRNA cleavage involved in gene silencing by miRNA;GO:0035195//gene silencing by miRNA;GO:0030423//targeting of mRNA for destruction involved in RNA interference;GO:0006309//apoptotic DNA fragmentation;GO:0031054//p…	K11592//endoribonuclease Dicer [EC:3.1.26.-]	NP_001154925.1//endoribonuclease Dicer [Danio rerio]	NA
558977	3145	3449.54	2716.31	-0.34476	0.0251	*	0.000366248	atf7ip	NA	NA	NA	K21125//mucin-5AC	NP_001071071.2//activating transcription factor 7-interacting protein 1 [Danio rerio];XP_005160098.1//activating transcription factor 7-interacting protein 1 isoform X1 [Danio rerio];XP_021330694.1//activating transcription factor 7-interacting protein 1 isoform X2 [Danio rerio]	PREDICTED: Danio rerio activating transcription factor 7 interacting protein (atf7ip), transcript variant X4, mRNA;PREDICTED: Danio rerio activating transcription factor 7 interacting protein (atf7ip), transcript variant X3, mRNA;PREDICTED: Danio rerio activating transcription factor 7 interacting protein (atf7ip), transcript variant X1, mRNA;Danio rerio activating transcription factor 7 interact…
338138	3239	990.284	389.476	-1.34631	0.0254	Down	0.000371259	copb1	GO:0030126//COPI vesicle coat;GO:0000139//Golgi membrane	GO:0005198//structural molecule activity	GO:0006886//intracellular protein transport;GO:0061053//somite development;GO:0030903//notochord development;GO:0006890//retrograde vesicle-mediated transport, Golgi to ER;GO:0006888//ER to Golgi vesicle-mediated transport;GO:0006891//intra-Golgi vesicle-mediated transport	K17301//coatomer subunit beta	NP_001002013.1//coatomer subunit beta [Danio rerio]	Danio rerio coatomer protein complex, subunit beta 1 (copb1), mRNA
795538	4575	17.4415	56.1362	1.6864	0.0255	Up	0.000373032	zgc:154058	GO:0016021//integral component of membrane;GO:0005764//lysosome	NA	NA	K21846//transmembrane protein 150	NP_001315146.1//uncharacterized protein LOC795538 isoform 1 [Danio rerio];NP_001070041.2//uncharacterized protein LOC795538 isoform 2 [Danio rerio];XP_021336349.1//uncharacterized protein LOC795538 isoform X1 [Danio rerio]	Danio rerio zgc:154058 (zgc:154058), mRNA;PREDICTED: Danio rerio zgc:154058 (zgc:154058), transcript variant X1, mRNA
566923	2317	8.75935	2.76265	-1.66477	0.0257	Down	0.000376905	haus3	GO:0070652//HAUS complex	NA	GO:0051225//spindle assembly;GO:0060216//definitive hemopoiesis	K16586//HAUS augmin-like complex subunit 3	NP_001070639.1//HAUS augmin-like complex subunit 3 [Danio rerio]	Danio rerio HAUS augmin-like complex, subunit 3 (haus3), mRNA
393686	871	5208.45	4583.08	-0.184535	0.0265	*	0.000389948	rpl8	GO:0022625//cytosolic large ribosomal subunit	GO:0003723//RNA binding;GO:0003735//structural constituent of ribosome;GO:0019843//rRNA binding	GO:0002181//cytoplasmic translation	K02938//large subunit ribosomal protein L8e	XP_016418348.1//PREDICTED: 60S ribosomal protein L8 isoform X1 [Sinocyclocheilus rhinocerous]	PREDICTED: Danio rerio ribosomal protein L8 (rpl8), transcript variant X1, mRNA;Danio rerio ribosomal protein L8 (rpl8), mRNA
BGI_novel_G002217	3965	366.272	249.19	-0.555673	0.0268	*	0.000394718	NA	GO:0005634//nucleus;GO:0016607//nuclear speck;GO:0005737//cytoplasm	GO:0008143//poly(A) binding;GO:0046872//metal ion binding	GO:1900364//negative regulation of mRNA polyadenylation;GO:0043488//regulation of mRNA stability	K03754//translation initiation factor eIF-2B subunit beta;K18025//tyrosine-protein phosphatase non-receptor type 14/21 [EC:3.1.3.48]	Q5TYQ8.1//RecName: Full=Zinc finger CCCH domain-containing protein 14	NA
436916	3960	4203.24	4766.26	0.181355	0.0269	*	0.000397408	slc2a3a	GO:0016021//integral component of membrane	NA	NA	K07299//MFS transporter, SP family, solute carrier family 2 (facilitated glucose transporter), member 1	XP_005159482.1//solute carrier family 2, facilitated glucose transporter member 3 isoform X1 [Danio rerio];NP_001002643.1//solute carrier family 2, facilitated glucose transporter member 3 [Danio rerio]	Danio rerio solute carrier family 2 (facilitated glucose transporter), member 3a (slc2a3a), mRNA;PREDICTED: Danio rerio solute carrier family 2 (facilitated glucose transporter), member 3a (slc2a3a), transcript variant X2, mRNA;PREDICTED: Danio rerio solute carrier family 2 (facilitated glucose transporter), member 3a (slc2a3a), transcript variant X1, mRNA
445479	3159	884.328	714.706	-0.307231	0.0269	*	0.000397926	agbl5	GO:0072686//mitotic spindle;GO:0005634//nucleus;GO:0005829//cytosol;GO:0030496//midbody	GO:0015631//tubulin binding;GO:0008270//zinc ion binding;GO:0004181//metallocarboxypeptidase activity	GO:0060271//cilium assembly;GO:0035608//protein deglutamylation;GO:0051607//defense response to virus;GO:0035611//protein branching point deglutamylation;GO:0043009//chordate embryonic development	K09232//zinc finger protein GLIS1/3;K13172//serine/arginine repetitive matrix protein 2	XP_017210489.1//cytosolic carboxypeptidase-like protein 5 isoform X1 [Danio rerio];NP_001004113.1//cytosolic carboxypeptidase-like protein 5 [Danio rerio]	PREDICTED: Danio rerio ATP/GTP binding protein-like 5 (agbl5), transcript variant X1, mRNA;Danio rerio ATP/GTP binding protein-like 5 (agbl5), mRNA
100005208	4363	469.783	684.774	0.543632	0.0275	*	0.000408001	stard13b	NA	GO:0008289//lipid binding	GO:0007165//signal transduction	K20632//deleted in liver cancer protein	XP_005157697.1//stAR-related lipid transfer protein 13 isoform X3 [Danio rerio];XP_005157698.1//stAR-related lipid transfer protein 13 isoform X4 [Danio rerio];XP_001340114.1//stAR-related lipid transfer protein 13 isoform X2 [Danio rerio];XP_005157695.1//stAR-related lipid transfer protein 13 isoform X1 [Danio rerio]	PREDICTED: Danio rerio StAR-related lipid transfer (START) domain containing 13b (stard13b), transcript variant X1, mRNA;PREDICTED: Danio rerio StAR-related lipid transfer (START) domain containing 13b (stard13b), transcript variant X2, mRNA;PREDICTED: Danio rerio StAR-related lipid transfer (START) domain containing 13b (stard13b), transcript variant X4, mRNA;PREDICTED: Danio rerio StAR-related …
30374	2642	31.6471	68.3812	1.11153	0.0287	Up	0.000425601	hoxb1b	GO:0005634//nucleus	GO:0043565//sequence-specific DNA binding	GO:0000132//establishment of mitotic spindle orientation;GO:0034728//nucleosome organization;GO:0006355//regulation of transcription, DNA-templated;GO:0006351//transcription, DNA-templated;GO:0021663//rhombomere 4 formation;GO:0021575//hindbrain morphogenesis;GO:0045893//positive regulation of transcription, DNA-templated;GO:0071599//otic vesicle development;GO:0031060//regulation of histone meth…	K09301//homeobox protein HoxA/B/D1	NP_571217.2//homeobox protein Hox-B1b [Danio rerio]	PREDICTED: Danio rerio homeobox B1b (hoxb1b), transcript variant X5, mRNA;PREDICTED: Danio rerio homeobox B1b (hoxb1b), transcript variant X3, mRNA;PREDICTED: Danio rerio homeobox B1b (hoxb1b), transcript variant X1, mRNA;PREDICTED: Danio rerio homeobox B1b (hoxb1b), transcript variant X6, mRNA;PREDICTED: Danio rerio homeobox B1b (hoxb1b), transcript variant X4, mRNA;Danio rerio homeobox B1b (hox…
552915	3952	212.789	307.021	0.528916	0.0288	*	0.000428251	dnah9l	GO:0030286//dynein complex	GO:0005524//ATP binding;GO:0003777//microtubule motor activity;GO:0016887//ATPase activity	GO:0007018//microtubule-based movement	K10408//dynein heavy chain, axonemal	XP_017559119.1//PREDICTED: dynein heavy chain 11, axonemal-like [Pygocentrus nattereri];XP_017336353.1//PREDICTED: dynein heavy chain 11, axonemal-like [Ictalurus punctatus]	PREDICTED: Danio rerio dynein, axonemal, heavy polypeptide 9 like (dnah9l), mRNA
797289	6960	455.159	599.32	0.396956	0.0291	*	0.00043351	erich3	NA	NA	NA	K18626//trichohyalin;K19607//X-linked retinitis pigmentosa GTPase regulator;K16610//tubulin monoglycylase TTLL15	XP_009302134.1//glutamate-rich protein 3 isoform X1 [Danio rerio];NP_001076487.2//glutamate-rich protein 3 [Danio rerio];XP_009302135.1//glutamate-rich protein 3 isoform X2 [Danio rerio];XP_009302137.1//glutamate-rich protein 3 isoform X4 [Danio rerio];XP_009302136.1//glutamate-rich protein 3 isoform X3 [Danio rerio]	PREDICTED: Danio rerio glutamate-rich 3 (erich3), transcript variant X4, mRNA;Danio rerio glutamate-rich 3 (erich3), mRNA;PREDICTED: Danio rerio glutamate-rich 3 (erich3), transcript variant X3, mRNA;PREDICTED: Danio rerio glutamate-rich 3 (erich3), transcript variant X1, mRNA;PREDICTED: Danio rerio glutamate-rich 3 (erich3), transcript variant X2, mRNA
567833	5067	10273.3	11459	0.157577	0.0291	*	0.000435115	maptb	GO:0005874//microtubule;GO:0005737//cytoplasm	GO:0015631//tubulin binding	NA	K04380//microtubule-associated protein tau	XP_016307907.1//PREDICTED: microtubule-associated protein tau-like isoform X3 [Sinocyclocheilus anshuiensis];XP_021329146.1//microtubule-associated protein tau isoform X3 [Danio rerio];XP_021329127.1//microtubule-associated protein tau isoform X1 [Danio rerio];XP_002661196.3//microtubule-associated protein tau isoform X9 [Danio rerio];XP_005171656.1//microtubule-associated protein tau isoform X7 …	PREDICTED: Danio rerio microtubule-associated protein tau b (maptb), transcript variant X9, mRNA;PREDICTED: Danio rerio microtubule-associated protein tau b (maptb), transcript variant X3, mRNA;PREDICTED: Danio rerio microtubule-associated protein tau b (maptb), transcript variant X8, mRNA;PREDICTED: Danio rerio microtubule-associated protein tau b (maptb), transcript variant X5, mRNA;PREDICTED: …
BGI_novel_G001320	4862	1388.49	1650.25	0.249169	0.0294	*	0.000439855	NA	GO:0005622//intracellular;GO:0016021//integral component of membrane	GO:0005041//low-density lipoprotein receptor activity;GO:0005509//calcium ion binding	GO:0090118//receptor-mediated endocytosis involved in cholesterol transport	K12473//low-density lipoprotein receptor;K01886//glutaminyl-tRNA synthetase [EC:6.1.1.18]	KOF76208.1//hypothetical protein OCBIM_22033622mg [Octopus bimaculoides]	NA
266985	1598	660.234	860.314	0.381886	0.0298	*	0.000447789	npm1a	GO:0005730//nucleolus	GO:0003676//nucleic acid binding	GO:0030097//hemopoiesis	K11276//nucleophosmin 1	NP_955460.2//nucleophosmin [Danio rerio]	Danio rerio nucleophosmin 1a (npm1a), mRNA
407625	16699	4588.71	3832.64	-0.259751	0.0298	*	0.000448006	ubr4	NA	NA	NA	K10691//E3 ubiquitin-protein ligase UBR4 [EC:2.3.2.27]	XP_005162247.1//E3 ubiquitin-protein ligase UBR4 isoform X6 [Danio rerio]	PREDICTED: Danio rerio ubiquitin protein ligase E3 component n-recognin 4 (ubr4), transcript variant X8, mRNA;PREDICTED: Danio rerio ubiquitin protein ligase E3 component n-recognin 4 (ubr4), transcript variant X3, mRNA;PREDICTED: Danio rerio ubiquitin protein ligase E3 component n-recognin 4 (ubr4), transcript variant X11, mRNA;PREDICTED: Danio rerio ubiquitin protein ligase E3 component n-recog…
569041	8113	1822.94	1551.63	-0.232487	0.0299	*	0.000449563	suv420h2	NA	GO:0042799//histone methyltransferase activity (H4-K20 specific)	GO:0034773//histone H4-K20 trimethylation;GO:0034770//histone H4-K20 methylation;GO:0040014//regulation of multicellular organism growth	K11429//histone-lysine N-methyltransferase SUV420H [EC:2.1.1.43]	NP_001091656.1//suppressor of variegation 4-20 protein-like 2 [Danio rerio];XP_016323530.1//PREDICTED: uncharacterized protein LOC107674147 isoform X1 [Sinocyclocheilus anshuiensis]	Danio rerio lysine methyltransferase 5C (kmt5c), mRNA
494478	3155	2077.4	2878.79	0.470687	0.03	*	0.000452188	tfr1b	GO:0005623//cell;GO:0016021//integral component of membrane	NA	GO:0006879//cellular iron ion homeostasis;GO:0042541//hemoglobin biosynthetic process	K06503//transferrin receptor	NP_001009918.2//transferrin receptor 1b [Danio rerio]	Danio rerio transferrin receptor 1b (tfr1b), mRNA
794165	3598	1797.64	1531.16	-0.231478	0.0304	*	0.000459263	slitrk2	GO:0016021//integral component of membrane	NA	GO:0007409//axonogenesis	K06850//slit 3	XP_001332767.2//SLIT and NTRK-like protein 2 [Danio rerio]	PREDICTED: Danio rerio SLIT and NTRK-like family, member 2 (slitrk2), mRNA
404050	1896	470.861	355.476	-0.40555	0.0306	*	0.000463933	rnf8	GO:0035861//site of double-strand break;GO:0005634//nucleus;GO:0000781//chromosome, telomeric region;GO:0000151//ubiquitin ligase complex	GO:0042393//histone binding;GO:0003682//chromatin binding;GO:0008270//zinc ion binding;GO:0042803//protein homodimerization activity;GO:0004842//ubiquitin-protein transferase activity	GO:0070534//protein K63-linked ubiquitination;GO:0070936//protein K48-linked ubiquitination;GO:0045190//isotype switching;GO:0010212//response to ionizing radiation;GO:0034244//negative regulation of transcription elongation from RNA polymerase II promoter;GO:0033522//histone H2A ubiquitination;GO:0070535//histone H2A K63-linked ubiquitination;GO:0043486//histone exchange;GO:0007286//spermatid de…	K10667//E3 ubiquitin-protein ligase RNF8 [EC:2.3.2.27]	NP_991329.1//E3 ubiquitin-protein ligase rnf8 isoform 2 [Danio rerio];NP_991116.1//E3 ubiquitin-protein ligase rnf8 isoform 1 [Danio rerio]	Danio rerio ring finger protein 8, E3 ubiquitin protein ligase (rnf8), transcript variant 1, mRNA;Danio rerio ring finger protein 8, E3 ubiquitin protein ligase (rnf8), transcript variant 2, mRNA
323721	6385	2725.48	2357.08	-0.209511	0.031	*	0.000470157	rbm14a	NA	GO:0003723//RNA binding;GO:0008270//zinc ion binding	NA	K13189//RNA-binding protein 14	NP_001108616.1//RNA binding motif protein 14 [Danio rerio]	Danio rerio RNA binding motif protein 14a (rbm14a), mRNA;PREDICTED: Danio rerio RNA binding motif protein 14a (rbm14a), transcript variant X1, misc_RNA;PREDICTED: Danio rerio RNA binding motif protein 14a (rbm14a), transcript variant X2, mRNA
100148329	1662	515.227	761.622	0.563868	0.031	*	0.000471139	NA	GO:0005634//nucleus	GO:0003677//DNA binding;GO:0003690//double-stranded DNA binding;GO:0046983//protein dimerization activity	GO:0009952//anterior/posterior pattern specification;GO:0048936//peripheral nervous system neuron axonogenesis;GO:0006355//regulation of transcription, DNA-templated;GO:0006351//transcription, DNA-templated;GO:0007219//Notch signaling pathway;GO:0001757//somite specification	K06055//hairy and enhancer of split 5	NP_001154881.1//hairy-related 4.2-like [Danio rerio]	Danio rerio hairy-related 4.2-like (LOC100148329), mRNA
568637	6959	1824.24	1576.64	-0.210438	0.0314	*	0.000478409	gpr158b	GO:0016021//integral component of membrane;GO:0005886//plasma membrane	GO:0004930//G-protein coupled receptor activity	GO:0007186//G-protein coupled receptor signaling pathway	K08469//G protein-coupled receptor 158	XP_697068.4//probable G-protein coupled receptor 158 [Danio rerio]	PREDICTED: Danio rerio G protein-coupled receptor 158b (gpr158b), mRNA
565988	7815	295.743	401.869	0.442381	0.0319	*	0.00048749	plekhg2	NA	NA	NA	K20685//guanine nucleotide exchange factor MCF2;K16463//centrosomal protein CEP170;K09610//endothelin-converting enzyme-like 1 [EC:3.4.24.-];K05769//Rho guanine nucleotide exchange factor 4/29	XP_021328617.1//pleckstrin homology domain-containing family G member 2 [Danio rerio];XP_694345.6//pleckstrin homology domain-containing family G member 2 [Danio rerio]	PREDICTED: Danio rerio pleckstrin homology domain containing, family G (with RhoGef domain) member 2 (plekhg2), mRNA
BGI_novel_G001226	10941	539.906	696.352	0.367109	0.032	*	0.000489133	NA	NA	NA	NA	NA
561384	3977	850.6	680.984	-0.320861	0.0322	*	0.000493659	mepce	NA	GO:0008168//methyltransferase activity	NA	K15190//7SK snRNA methylphosphate capping enzyme [EC:2.1.1.-]	NP_001122001.1//7SK snRNA methylphosphate capping enzyme [Danio rerio]	PREDICTED: Danio rerio methylphosphate capping enzyme (mepce), transcript variant X1, mRNA;Danio rerio methylphosphate capping enzyme (mepce), mRNA
BGI_novel_G001458	4663	2176.92	5319.37	1.28897	0.0324	Up	0.00049795	NA	NA	NA	NA	K09228//KRAB domain-containing zinc finger protein;K16467//centlein;K11826//AP-2 complex subunit mu-1;K10279//F-box and leucine-rich repeat protein 13	XP_017212567.1//uncharacterized protein LOC108190699 [Danio rerio]	NA
58129	8113	212.701	408.216	0.940503	0.0326	*	0.000501487	fgfr3	GO:0016021//integral component of membrane	GO:0005007//fibroblast growth factor-activated receptor activity;GO:0005524//ATP binding	GO:0008284//positive regulation of cell proliferation	K05094//fibroblast growth factor receptor 3 [EC:2.7.10.1]	XP_021336329.1//fibroblast growth factor receptor 3 isoform X2 [Danio rerio];XP_021336335.1//fibroblast growth factor receptor 3 isoform X11 [Danio rerio];XP_021336332.1//fibroblast growth factor receptor 3 isoform X7 [Danio rerio];XP_021336328.1//fibroblast growth factor receptor 3 isoform X1 [Danio rerio];XP_021336331.1//fibroblast growth factor receptor 3 isoform X6 [Danio rerio];XP_009305463.…	PREDICTED: Danio rerio fibroblast growth factor receptor 3 (fgfr3), transcript variant X12, mRNA;PREDICTED: Danio rerio fibroblast growth factor receptor 3 (fgfr3), transcript variant X9, mRNA;PREDICTED: Danio rerio fibroblast growth factor receptor 3 (fgfr3), transcript variant X10, mRNA;PREDICTED: Danio rerio fibroblast growth factor receptor 3 (fgfr3), transcript variant X3, mRNA;Danio rerio f…
560444	3670	6150.26	5502.38	-0.160591	0.0327	*	0.000504111	rnf10	NA	GO:0046872//metal ion binding	NA	NA	NP_001116727.1//RING finger protein 10 [Danio rerio];XP_005169141.1//RING finger protein 10 isoform X1 [Danio rerio]	PREDICTED: Danio rerio ring finger protein 10 (rnf10), transcript variant X1, mRNA;Danio rerio ring finger protein 10 (rnf10), mRNA
BGI_novel_G004225	1052	18.4469	5.88891	-1.64731	0.033	Down	0.000509852	NA	NA	NA	NA	K17529//uncharacterized serine/threonine-protein kinase SgK494 [EC:2.7.11.1];K18263//G-protein coupled receptor 98	KTG05190.1//hypothetical protein cypCar_00011923 [Cyprinus carpio]	NA
64270	9982	3959.76	4521.39	0.191353	0.033	*	0.000510496	epha4b	GO:0005887//integral component of plasma membrane	GO:0005524//ATP binding;GO:0005003//ephrin receptor activity	NA	K05105//Eph receptor A4 [EC:2.7.10.1]	XP_016349824.1//PREDICTED: ephrin type-A receptor 3-like [Sinocyclocheilus anshuiensis]	Danio rerio eph receptor A4b (epha4b), mRNA
566352	6420	1731.14	1464.82	-0.240995	0.033	*	0.000513521	arid2	GO:0005634//nucleus	GO:0003677//DNA binding	GO:0006355//regulation of transcription, DNA-templated	K11765//AT-rich interactive domain-containing protein 2	NP_001071231.1//AT-rich interactive domain-containing protein 2 [Danio rerio];XP_005164514.1//AT-rich interactive domain-containing protein 2 isoform X1 [Danio rerio]	Danio rerio AT rich interactive domain 2 (ARID, RFX-like) (arid2), mRNA;PREDICTED: Danio rerio AT rich interactive domain 2 (ARID, RFX-like) (arid2), transcript variant X1, mRNA
559520	7987	606.442	903.179	0.574643	0.033	*	0.00051404	NA	NA	NA	NA	K10486//BTB/POZ domain-containing protein 14	XP_687957.3//nucleus accumbens-associated protein 2-like [Danio rerio];XP_016090062.1//PREDICTED: nucleus accumbens-associated protein 2-like isoform X2 [Sinocyclocheilus grahami]	PREDICTED: Danio rerio nucleus accumbens-associated protein 2-like (LOC559520), mRNA
100333948	2510	1795.1	1560.21	-0.202324	0.033	*	0.000514132	mapk8ip1b	NA	NA	NA	K04434//mitogen-activated protein kinase 8 interacting protein 1	XP_009301942.1//C-Jun-amino-terminal kinase-interacting protein 1 [Danio rerio]	PREDICTED: Danio rerio mitogen-activated protein kinase 8 interacting protein 1b (mapk8ip1b), mRNA
BGI_novel_G004327	2910	159.356	254.255	0.67402	0.033	*	0.000514709	NA	NA	NA	NA	K01931//protein neuralized [EC:2.3.2.27]	NP_001070176.2//neuralized E3 ubiquitin protein ligase 1Ab [Danio rerio]	NA
562442	3091	82.7273	140.014	0.759141	0.0332	*	0.000519927	col8a1b	GO:0005576//extracellular region;GO:0005581//collagen trimer	NA	NA	K19479//collagen, type X, alpha	XP_690914.3//collagen alpha-1(VIII) chain [Danio rerio]	PREDICTED: Danio rerio collagen, type VIII, alpha 1b (col8a1b), transcript variant X2, mRNA;PREDICTED: Danio rerio collagen, type VIII, alpha 1b (col8a1b), transcript variant X1, mRNA
321857	2781	12018.5	10230.9	-0.232314	0.0332	*	0.000520928	clk4a	NA	GO:0004674//protein serine/threonine kinase activity;GO:0005524//ATP binding	NA	K08823//CDC-like kinase [EC:2.7.12.1]	XP_003199888.1//dual specificity protein kinase CLK4 isoform X1 [Danio rerio]	PREDICTED: Danio rerio CDC-like kinase 4a (clk4a), transcript variant X2, mRNA;PREDICTED: Danio rerio CDC-like kinase 4a (clk4a), transcript variant X1, mRNA
324900	2255	991.906	1226.78	0.306603	0.0333	*	0.00052292	txndc12	GO:0005623//cell	NA	GO:0045454//cell redox homeostasis	K05360//protein-disulfide reductase (glutathione) [EC:1.8.4.2]	NP_001018660.1//thioredoxin domain-containing protein 12 precursor [Danio rerio]	Danio rerio thioredoxin domain containing 12 (endoplasmic reticulum) (txndc12), mRNA
561345	3825	2587.58	2208.51	-0.228528	0.0333	*	0.000523994	flot1a	NA	NA	NA	K07192//flotillin	NP_570988.1//flotillin 1a [Danio rerio]	Danio rerio flotillin 1a (flot1a), mRNA;PREDICTED: Danio rerio flotillin 1a (flot1a), transcript variant X1, mRNA
570626	7920	332.13	493.765	0.572074	0.0343	*	0.000541362	stab1	GO:0016021//integral component of membrane	GO:0005509//calcium ion binding;GO:0005540//hyaluronic acid binding	GO:0007155//cell adhesion;GO:1901492//positive regulation of lymphangiogenesis	K19020//stabilin-1	NP_001182543.1//stabilin-1 precursor [Danio rerio]	Danio rerio stabilin 1 (stab1), mRNA
BGI_novel_G004090	10132	5476.19	3862.18	-0.503757	0.0343	*	0.000542395	NA	NA	GO:0046872//metal ion binding	NA	K10742//DNA replication ATP-dependent helicase Dna2 [EC:3.6.4.12];K12482//RUN and FYVE domain-containing protein 1	XP_005156932.1//RUN and FYVE domain-containing protein 2 isoform X1 [Danio rerio]	NA
406245	2240	2889.82	2548.38	-0.181395	0.0347	*	0.000549567	tob1b	GO:0005634//nucleus;GO:0005737//cytoplasm	GO:0003714//transcription corepressor activity	GO:0010468//regulation of gene expression;GO:0023052//signaling;GO:0008285//negative regulation of cell proliferation	K14443//protein Tob/BTG	NP_998139.1//protein Tob1 [Danio rerio]	Danio rerio transducer of ERBB2, 1b (tob1b), mRNA
100331471	2402	961.003	1308.28	0.445056	0.0351	*	0.000557908	gpr63	GO:0016021//integral component of membrane	GO:0004930//G-protein coupled receptor activity	NA	K04321//G protein-coupled receptor 63	XP_002665668.1//probable G-protein coupled receptor 63 [Danio rerio]	PREDICTED: Danio rerio G protein-coupled receptor 63 (gpr63), mRNA
246091	2284	2248.32	1755	-0.357376	0.0351	*	0.000558379	mab21l1	NA	NA	NA	K17834//cyclic GMP-AMP synthase [EC:2.7.7.86]	ETE69175.1//Protein mab-21-like 1, partial [Ophiophagus hannah]	Danio rerio mab-21-like 1 (mab21l1), mRNA
58008	3316	715.939	461.88	-0.632318	0.0351	*	0.000559072	hey1	GO:0005634//nucleus	GO:0003677//DNA binding;GO:0046983//protein dimerization activity	GO:0006355//regulation of transcription, DNA-templated;GO:0007275//multicellular organism development;GO:0006351//transcription, DNA-templated;GO:0007219//Notch signaling pathway	K09091//hairy and enhancer of split related with YRPW motif	NP_997726.1//hairy/enhancer-of-split related with YRPW motif protein 1 [Danio rerio]	Danio rerio hes-related family bHLH transcription factor with YRPW motif 1 (hey1), mRNA
30386	2936	1408.82	1166.69	-0.272066	0.0352	*	0.000561193	pou3f3a	GO:0005634//nucleus	GO:0043565//sequence-specific DNA binding;GO:0003700//DNA binding transcription factor activity	GO:0006357//regulation of transcription from RNA polymerase II promoter;GO:0006351//transcription, DNA-templated;GO:0007420//brain development	K09365//POU domain transcription factor, class 3	NP_571225.2//POU domain, class 3, transcription factor 3-A isoform 1 [Danio rerio];NP_001299616.1//POU domain, class 3, transcription factor 3-A isoform 2 [Danio rerio]	Danio rerio POU class 3 homeobox 3a (pou3f3a), transcript variant 2, mRNA;Danio rerio POU class 3 homeobox 3a (pou3f3a), transcript variant 1, mRNA
492366	5515	1734.41	1991.05	0.199088	0.0353	*	0.000563653	nufip2	NA	GO:0003723//RNA binding	NA	NA	XP_002664688.1//nuclear fragile X mental retardation-interacting protein 2 [Danio rerio]	PREDICTED: Danio rerio nuclear fragile X mental retardation protein interacting protein 2 (nufip2), mRNA
562331	3634	1685.39	1401.58	-0.26603	0.0354	*	0.000566317	tmem136a	GO:0016021//integral component of membrane	NA	NA	NA	NP_001258553.1//transmembrane protein 136 [Danio rerio]	Danio rerio transmembrane protein 136a (tmem136a), mRNA
100005105	5323	869.437	703.748	-0.305022	0.0355	*	0.000569159	NA	NA	NA	NA	K09228//KRAB domain-containing zinc finger protein;K17573//meiosis arrest female protein 1	XP_021332636.1//meiosis arrest female protein 1 isoform X1 [Danio rerio];AAI39490.1//LOC100005105 protein, partial [Danio rerio];XP_016853908.1//PREDICTED: zinc finger protein 850 isoform X22 [Anolis carolinensis];XP_021332637.1//meiosis arrest female protein 1 isoform X2 [Danio rerio]	PREDICTED: Danio rerio meiosis regulator and mRNA stability factor 1 (marf1), transcript variant X2, mRNA;PREDICTED: Danio rerio meiosis regulator and mRNA stability factor 1 (marf1), transcript variant X3, mRNA;PREDICTED: Danio rerio meiosis regulator and mRNA stability factor 1 (marf1), transcript variant X1, mRNA
795591	1582	3891.74	4744.52	0.285846	0.0356	*	0.000571653	si:ch211-114n24.6	GO:0005874//microtubule;GO:0005737//cytoplasm	GO:0005200//structural constituent of cytoskeleton;GO:0005525//GTP binding;GO:0003924//GTPase activity	GO:0007017//microtubule-based process	K07374//tubulin alpha	XP_016304601.1//PREDICTED: tubulin alpha chain-like [Sinocyclocheilus anshuiensis];XP_016304553.1//PREDICTED: tubulin alpha-1A chain-like [Sinocyclocheilus anshuiensis]	Danio rerio si:ch211-114n24.6 (si:ch211-114n24.6), mRNA
BGI_novel_G001190	2979	25.6016	56.4025	1.13952	0.0356	Up	0.000573973	NA	NA	NA	NA	NA
100320445	4516	521.632	678.148	0.378568	0.0371	*	0.000599927	ostm1	NA	NA	NA	NA	XP_002665788.2//osteopetrosis-associated transmembrane protein 1 [Danio rerio]	PREDICTED: Danio rerio osteopetrosis associated transmembrane protein 1 (ostm1), mRNA
566493	1540	35.7997	73.4196	1.03622	0.0371	Up	0.000600448	abhd5a	NA	GO:0016746//transferase activity, transferring acyl groups	NA	K13699//abhydrolase domain-containing protein 5 [EC:2.3.1.51]	XP_005157924.1//1-acylglycerol-3-phosphate O-acyltransferase ABHD5 isoform X1 [Danio rerio];ALI97588.1//1-acylglycerol-3-phosphate O-acyltransferase [Ctenopharyngodon idella]	PREDICTED: Danio rerio abhydrolase domain containing 5a (abhd5a), transcript variant X2, mRNA;PREDICTED: Danio rerio abhydrolase domain containing 5a (abhd5a), transcript variant X1, mRNA
114421	2935	349.824	460.382	0.396203	0.0371	*	0.000601024	angptl3	NA	NA	GO:0001889//liver development;GO:0072574//hepatocyte proliferation;GO:0006629//lipid metabolic process	K22288//angiopoietin-like 3	NP_571893.2//angiopoietin-related protein 3 precursor [Danio rerio]	PREDICTED: Danio rerio angiopoietin-like 3 (angptl3), transcript variant X2, mRNA;PREDICTED: Danio rerio angiopoietin-like 3 (angptl3), transcript variant X1, mRNA;Danio rerio angiopoietin-like 3 (angptl3), mRNA
108190699	4715	1102.16	1471.25	0.416704	0.0372	*	0.000604785	NA	NA	NA	NA	K11826//AP-2 complex subunit mu-1;K16467//centlein;K13210//far upstream element-binding protein;K10279//F-box and leucine-rich repeat protein 13;K05769//Rho guanine nucleotide exchange factor 4/29	XP_017212567.1//uncharacterized protein LOC108190699 [Danio rerio]	PREDICTED: Danio rerio transposon Tf2-1 polyprotein (LOC108190699), transcript variant X1, mRNA;PREDICTED: Danio rerio transposon Tf2-1 polyprotein (LOC108190699), transcript variant X2, mRNA
561009	9634	3740.47	4168.08	0.156161	0.0372	*	0.000605769	brinp2	NA	NA	GO:0045666//positive regulation of neuron differentiation;GO:0045930//negative regulation of mitotic cell cycle	K15164//mediator of RNA polymerase II transcription subunit 13;K16340//PH domain and leucine-rich repeat-containing protein phosphatase [EC:3.1.3.16];K04224//tachykinin receptor 3	XP_017573918.1//PREDICTED: BMP/retinoic acid-inducible neural-specific protein 2 [Pygocentrus nattereri];NP_001296760.1//BMP/retinoic acid-inducible neural-specific protein 2 [Danio rerio]	Danio rerio bone morphogenetic protein/retinoic acid inducible neural-specific 2 (brinp2), mRNA
100537580	3056	539.355	393.249	-0.455794	0.0372	*	0.000605989	si:dkey-117m1.4	NA	NA	NA	K05204//glutamate receptor, ionotropic kainate 4;K02366//glucuronyl/N-acetylglucosaminyl transferase EXT1 [EC:2.4.1.224 2.4.1.225];K21871//M-phase phosphoprotein 8;K14388//solute carrier family 5 (sodium-coupled monocarboxylate transporter), member 8/12	XP_003197734.2//uncharacterized protein si:dkey-117m1.4 isoform X1 [Danio rerio];XP_021332471.1//uncharacterized protein si:dkey-117m1.4 isoform X2 [Danio rerio]	PREDICTED: Danio rerio si:dkey-117m1.4 (si:dkey-117m1.4), transcript variant X2, mRNA;PREDICTED: Danio rerio si:dkey-117m1.4 (si:dkey-117m1.4), transcript variant X1, mRNA
101886094	5035	175.271	248.14	0.501567	0.0373	*	0.00060944	rapgef3	GO:0005622//intracellular	GO:0005085//guanyl-nucleotide exchange factor activity	GO:0007264//small GTPase mediated signal transduction	K08014//Rap guanine nucleotide exchange factor 3	XP_009295299.1//rap guanine nucleotide exchange factor 3 isoform X3 [Danio rerio];XP_009295298.1//rap guanine nucleotide exchange factor 3 isoform X2 [Danio rerio];XP_005162410.1//rap guanine nucleotide exchange factor 3 isoform X1 [Danio rerio]	PREDICTED: Danio rerio Rap guanine nucleotide exchange factor (GEF) 3 (rapgef3), transcript variant X3, mRNA;PREDICTED: Danio rerio Rap guanine nucleotide exchange factor (GEF) 3 (rapgef3), transcript variant X1, mRNA;PREDICTED: Danio rerio Rap guanine nucleotide exchange factor (GEF) 3 (rapgef3), transcript variant X2, mRNA;PREDICTED: Danio rerio Rap guanine nucleotide exchange factor (GEF) 3 (r…
30645	1049	1529.37	1290.33	-0.245195	0.0374	*	0.000611799	cd74b	GO:0005622//intracellular;GO:0016021//integral component of membrane	GO:0042289//MHC class II protein binding	GO:0006886//intracellular protein transport;GO:0019882//antigen processing and presentation;GO:0048839//inner ear development;GO:0006955//immune response;GO:0048884//neuromast development	K06505//CD74 antigen	NP_571447.1//HLA class II histocompatibility antigen gamma chain [Danio rerio]	Danio rerio CD74 molecule, major histocompatibility complex, class II invariant chain b (cd74b), mRNA
BGI_novel_G000584	2312	188.677	287.212	0.606201	0.0374	*	0.00061242	NA	NA	GO:0003676//nucleic acid binding	NA	NA	XP_003198692.2//uncharacterized protein si:ch211-284e13.6 isoform X1 [Danio rerio]	NA
BGI_novel_G003011	4541	72.0012	219.775	1.60993	0.0376	Up	0.000617524	NA	NA	NA	NA	K13172//serine/arginine repetitive matrix protein 2	XP_021326390.1//serine/arginine repetitive matrix 2 isoform X1 [Danio rerio]	NA
393153	1586	897.446	732.963	-0.292086	0.0379	*	0.000623351	serpine2	GO:0005615//extracellular space	GO:0004867//serine-type endopeptidase inhibitor activity	NA	K16643//glia-derived nexin	NP_956478.1//glia-derived nexin precursor [Danio rerio]	Danio rerio serpin peptidase inhibitor, clade E (nexin, plasminogen activator inhibitor type 1), member 2 (serpine2), mRNA
100330105	3228	231.753	326.048	0.492497	0.0379	*	0.000624054	map1lc3cl	NA	NA	NA	K10435//microtubule-associated protein 1 light chain	XP_021336933.1//microtubule-associated proteins 1A/1B light chain 3C-like [Danio rerio]	PREDICTED: Danio rerio microtubule-associated protein 1 light chain 3 gamma, like (map1lc3cl), mRNA
568202	3211	1286.9	1562.33	0.279804	0.0381	*	0.000629366	pora	NA	NA	NA	K00327//NADPH-ferrihemoprotein reductase [EC:1.6.2.4]	XP_016119414.1//PREDICTED: NADPH--cytochrome P450 reductase-like [Sinocyclocheilus grahami];XP_016133081.1//PREDICTED: NADPH--cytochrome P450 reductase-like isoform X1 [Sinocyclocheilus grahami]	PREDICTED: Danio rerio P450 (cytochrome) oxidoreductase a (pora), transcript variant X1, mRNA;Danio rerio P450 (cytochrome) oxidoreductase a (pora), mRNA
566743	4751	780.185	584.641	-0.416266	0.0381	*	0.000629756	ankrd34c	NA	NA	NA	K20350//p24 family protein gamma-4;K16726//ankyrin repeat domain-containing protein 17	XP_003200506.1//ankyrin repeat domain-containing protein 34C [Danio rerio]	PREDICTED: Danio rerio ankyrin repeat domain 34C (ankrd34c), mRNA
336712	762	5978.47	5322.55	-0.167657	0.0388	*	0.000643754	rpl10	GO:0005840//ribosome;GO:0022625//cytosolic large ribosomal subunit	GO:0003723//RNA binding;GO:0003735//structural constituent of ribosome	GO:0006412//translation;GO:0000027//ribosomal large subunit assembly;GO:0007420//brain development	K02866//large subunit ribosomal protein L10e	NP_956321.1//60S ribosomal protein L10 [Danio rerio]	Danio rerio ribosomal protein L10 (rpl10), mRNA;PREDICTED: Danio rerio ribosomal protein L10 (rpl10), transcript variant X1, mRNA
555839	3221	1674.27	1441.54	-0.215921	0.0388	*	0.000644487	lrfn5b	GO:0005615//extracellular space;GO:0016021//integral component of membrane;GO:0005578//proteinaceous extracellular matrix	NA	NA	K16358//leucine-rich repeat and fibronectin type-III domain-containing protein 5	XP_683575.2//leucine-rich repeat and fibronectin type-III domain-containing protein 5 [Danio rerio]	PREDICTED: Danio rerio leucine rich repeat and fibronectin type III domain containing 5b (lrfn5b), mRNA
405891	4432	1147.44	1455.2	0.342798	0.0389	*	0.000647092	esrra	GO:0005634//nucleus	GO:0003707//steroid hormone receptor activity;GO:0008270//zinc ion binding;GO:0043565//sequence-specific DNA binding;GO:0003700//DNA binding transcription factor activity;GO:0005496//steroid binding	GO:0006351//transcription, DNA-templated;GO:0061035//regulation of cartilage development;GO:0042074//cell migration involved in gastrulation	K08554//estrogen-related receptor gamma;K08552//estrogen-related receptor alpha	XP_005161401.1//steroid hormone receptor ERR1 isoform X1 [Danio rerio]	PREDICTED: Danio rerio estrogen-related receptor alpha (esrra), transcript variant X2, mRNA;PREDICTED: Danio rerio estrogen-related receptor alpha (esrra), transcript variant X1, mRNA;Danio rerio estrogen-related receptor alpha (esrra), mRNA
572518	2593	1648.1	1961.89	0.25144	0.0391	*	0.000651325	oat	NA	GO:0004587//ornithine-oxo-acid transaminase activity;GO:0030170//pyridoxal phosphate binding	NA	K00819//ornithine--oxo-acid transaminase [EC:2.6.1.13]	NP_001304099.1//ornithine aminotransferase, mitochondrial [Danio rerio]	Danio rerio ornithine aminotransferase (oat), mRNA
553210	3680	1366.48	1597.02	0.224924	0.0394	*	0.000658548	st8sia1	GO:0005794//Golgi apparatus;GO:0016021//integral component of membrane	GO:0003828//alpha-N-acetylneuraminate alpha-2,8-sialyltransferase activity	GO:0006486//protein glycosylation	K03371//alpha-N-acetyl-neuraminate alpha-2,8-sialyltransferase (sialyltransferase 8A) [EC:2.4.99.8]	NP_001314770.1//alpha-N-acetylneuraminide alpha-2,8-sialyltransferase isoform 1 [Danio rerio];XP_016427356.1//PREDICTED: alpha-N-acetylneuraminide alpha-2,8-sialyltransferase-like isoform X1 [Sinocyclocheilus rhinocerous]	Danio rerio ST8 alpha-N-acetyl-neuraminide alpha-2,8-sialyltransferase 1 (st8sia1), transcript variant 2, mRNA;Danio rerio ST8 alpha-N-acetyl-neuraminide alpha-2,8-sialyltransferase 1 (st8sia1), transcript variant 1, mRNA
569404	3463	1080.61	1283.92	0.248707	0.0394	*	0.000659042	pdlim4	NA	GO:0046872//metal ion binding	NA	K19867//LIM domain-binding protein 3;K08202//MFS transporter, OCT family, solute carrier family 22 (organic cation transporter), member 4/5	KTF89963.1//hypothetical protein cypCar_00023703 [Cyprinus carpio];NP_001036161.1//PDZ and LIM domain protein 4 [Danio rerio]	Danio rerio PDZ and LIM domain 4 (pdlim4), mRNA
BGI_novel_G003370	2599	2.33182	7.0109	1.58814	0.0394	Up	0.000659666	NA	GO:0005922//connexin complex;GO:0016021//integral component of membrane	NA	GO:0007154//cell communication	K07616//gap junction gamma-1 protein	XP_005166275.1//connexin 44.2 isoform X1 [Danio rerio]	NA
142987	1395	364.529	263.287	-0.469395	0.04	*	0.00067052	dmbx1a	GO:0005634//nucleus	GO:0043565//sequence-specific DNA binding	GO:0060041//retina development in camera-type eye;GO:0045892//negative regulation of transcription, DNA-templated;GO:0007346//regulation of mitotic cell cycle;GO:0030901//midbrain development;GO:0001654//eye development;GO:0043010//camera-type eye development;GO:0006355//regulation of transcription, DNA-templated;GO:0006351//transcription, DNA-templated;GO:0007420//brain development;GO:0007275//m…	K09330//paired mesoderm homeobox protein 2;K01530//phospholipid-translocating ATPase [EC:3.6.3.1];K18490//homeobox protein OTX2;K09326//homeobox protein OTX1;K04138//adrenergic receptor alpha-2A	NP_835457.2//diencephalon/mesencephalon homeobox protein 1-A isoform Mbx-S [Danio rerio];NP_694509.1//diencephalon/mesencephalon homeobox protein 1-A isoform Mbx-L [Danio rerio]	Danio rerio diencephalon/mesencephalon homeobox 1a (dmbx1a), transcript variant Mbx-L, mRNA;Danio rerio diencephalon/mesencephalon homeobox 1a (dmbx1a), transcript variant Mbx-S, mRNA
393586	2476	191.784	274.869	0.519262	0.0406	*	0.000682431	hsc70	NA	GO:0005524//ATP binding	NA	K03283//heat shock 70kDa protein 1/2/6/8	XP_016325846.1//PREDICTED: heat shock cognate 71 kDa protein-like isoform X1 [Sinocyclocheilus anshuiensis]	Danio rerio heat shock cognate 70 (hsc70), mRNA
321974	2313	2961.84	3405.92	0.201553	0.0406	*	0.000683923	prmt1	GO:0005829//cytosol	GO:0008757//S-adenosylmethionine-dependent methyltransferase activity;GO:0035242//protein-arginine omega-N asymmetric methyltransferase activity;GO:0008469//histone-arginine N-methyltransferase activity;GO:0016273//arginine N-methyltransferase activity	GO:0043985//histone H4-R3 methylation;GO:0006355//regulation of transcription, DNA-templated;GO:0060027//convergent extension involved in gastrulation	K11434//type I protein arginine methyltransferase [EC:2.1.1.319]	AAH44522.1//Prmt1 protein, partial [Danio rerio]	Danio rerio protein arginine methyltransferase 1 (prmt1), mRNA
30096	2260	4853.91	4129.83	-0.233065	0.0406	*	0.000684744	zic1	NA	GO:0003676//nucleic acid binding	GO:0021534//cell proliferation in hindbrain;GO:0021592//fourth ventricle development;GO:0048853//forebrain morphogenesis;GO:0060059//embryonic retina morphogenesis in camera-type eye;GO:0007420//brain development;GO:0030902//hindbrain development	K09224//zinc finger protein ZIC 1	NP_571008.1//zinc finger protein ZIC 1 [Danio rerio]	Danio rerio zic family member 1 (odd-paired homolog, Drosophila) (zic1), mRNA
492816	1935	333.593	232.849	-0.518697	0.0406	*	0.000685833	prdm12b	GO:0005634//nucleus	GO:0046872//metal ion binding;GO:0003677//DNA binding;GO:0008168//methyltransferase activity	GO:0060319//primitive erythrocyte differentiation;GO:1900111//positive regulation of histone H3-K9 dimethylation;GO:0002244//hematopoietic progenitor cell differentiation;GO:0006355//regulation of transcription, DNA-templated;GO:0021521//ventral spinal cord interneuron specification;GO:0006351//transcription, DNA-templated	K09228//KRAB domain-containing zinc finger protein	KTF78090.1//hypothetical protein cypCar_00018705 [Cyprinus carpio]	Danio rerio PR domain containing 12b (prdm12b), mRNA
797150	2154	100.849	160.364	0.669145	0.041	*	0.000695308	hif1aa	GO:0005634//nucleus	GO:0000981//RNA polymerase II transcription factor activity, sequence-specific DNA binding;GO:0046983//protein dimerization activity	GO:0045944//positive regulation of transcription from RNA polymerase II promoter;GO:0006351//transcription, DNA-templated	K08268//hypoxia-inducible factor 1 alpha	NP_001295488.1//hypoxia-inducible factor 1-alpha [Danio rerio]	Danio rerio hypoxia inducible factor 1, alpha subunit (basic helix-loop-helix transcription factor) a (hif1aa), mRNA
100001008	1056	910.103	1250.03	0.457859	0.041	*	0.000696413	urp2	GO:0005576//extracellular region	GO:0005179//hormone activity	GO:0097746//regulation of blood vessel diameter;GO:0008217//regulation of blood pressure	NA	NP_001076411.1//uncharacterized protein LOC100001008 precursor [Danio rerio]	Danio rerio urotensin II-related peptide (urp2), mRNA
326734	3784	1497.12	1277.84	-0.22848	0.0415	*	0.000704846	tlk1b	NA	GO:0005524//ATP binding;GO:0004672//protein kinase activity	NA	K08864//tousled-like kinase [EC:2.7.11.1]	NP_001020122.2//serine/threonine-protein kinase tousled-like 1-B [Danio rerio];XP_017211931.1//serine/threonine-protein kinase tousled-like 1-B isoform X1 [Danio rerio]	Danio rerio tousled-like kinase 1b (tlk1b), mRNA;PREDICTED: Danio rerio tousled-like kinase 1b (tlk1b), transcript variant X1, mRNA
404604	4919	13923.5	12637.3	-0.139835	0.0423	*	0.000719674	clasp2	NA	NA	NA	K16578//CLIP-associating protein 1/2	XP_009292683.1//CLIP-associating protein 2 isoform X36 [Danio rerio];XP_021323708.1//CLIP-associating protein 2 isoform X10 [Danio rerio];XP_009292674.1//CLIP-associating protein 2 isoform X22 [Danio rerio];XP_009292688.1//CLIP-associating protein 2 isoform X41 [Danio rerio];XP_009292675.1//CLIP-associating protein 2 isoform X23 [Danio rerio];XP_009292677.1//CLIP-associating protein 2 isoform X25…	PREDICTED: Danio rerio cytoplasmic linker associated protein 2 (clasp2), transcript variant X10, mRNA;PREDICTED: Danio rerio cytoplasmic linker associated protein 2 (clasp2), transcript variant X23, mRNA;PREDICTED: Danio rerio cytoplasmic linker associated protein 2 (clasp2), transcript variant X2, mRNA;PREDICTED: Danio rerio cytoplasmic linker associated protein 2 (clasp2), transcript variant X3…
334098	2559	1023.3	2112.73	1.04588	0.0423	Up	0.00072096	hsd11b2	GO:0016021//integral component of membrane	GO:0003845//11-beta-hydroxysteroid dehydrogenase [NAD(P)] activity	GO:0033555//multicellular organismal response to stress;GO:0034650//cortisol metabolic process	K00071//corticosteroid 11-beta-dehydrogenase isozyme 2 [EC:1.1.1.-]	NP_997885.2//corticosteroid 11-beta-dehydrogenase isozyme 2 [Danio rerio]	Danio rerio hydroxysteroid (11-beta) dehydrogenase 2 (hsd11b2), mRNA
100006399	4568	53.5035	25.317	-1.07953	0.0425	Down	0.000726658	alx4a	GO:0005634//nucleus	GO:0043565//sequence-specific DNA binding;GO:0003700//DNA binding transcription factor activity	GO:0006357//regulation of transcription from RNA polymerase II promoter;GO:0007275//multicellular organism development	K09451//homeobox protein aristaless-like 4	XP_016138655.1//PREDICTED: homeobox protein aristaless-like 4 [Sinocyclocheilus grahami]	PREDICTED: Danio rerio ALX homeobox 4a (alx4a), mRNA
403079	3147	585.572	738.618	0.334983	0.0426	*	0.000729527	igfbp3	GO:0005634//nucleus;GO:0005615//extracellular space	GO:0031994//insulin-like growth factor I binding;GO:0001968//fibronectin binding;GO:0031995//insulin-like growth factor II binding	GO:0001558//regulation of cell growth;GO:0030514//negative regulation of BMP signaling pathway;GO:0042472//inner ear morphogenesis;GO:0043567//regulation of insulin-like growth factor receptor signaling pathway;GO:0060037//pharyngeal system development;GO:0048009//insulin-like growth factor receptor signaling pathway;GO:0001501//skeletal system development;GO:0030916//otic vesicle formation	K10138//insulin-like growth factor-binding protein 3	NP_991314.2//insulin-like growth factor-binding protein 3 precursor [Danio rerio]	Danio rerio insulin-like growth factor binding protein 3 (igfbp3), mRNA
567959	2221	1281.63	1494.17	0.221367	0.0428	*	0.000735161	snapin	GO:0031083//BLOC-1 complex;GO:0030672//synaptic vesicle membrane	NA	GO:0006886//intracellular protein transport	K20002//SNARE-associated protein Snapin	NP_001038613.1//SNARE-associated protein Snapin [Danio rerio]	Danio rerio SNAP-associated protein (snapin), mRNA
564723	4871	19.4592	59.3649	1.60916	0.0428	Up	0.00073584	mier2	GO:0005634//nucleus	GO:0003677//DNA binding	NA	K11829//REST corepressor 1;K11660//metastasis-associated protein MTA;K16912//ribosomal biogenesis protein LAS1	XP_021325018.1//mesoderm induction early response protein 2 isoform X1 [Danio rerio];NP_001313321.1//mesoderm induction early response protein 2 [Danio rerio]	PREDICTED: Danio rerio mesoderm induction early response 1, family member 2 (mier2), transcript variant X1, mRNA;PREDICTED: Danio rerio mesoderm induction early response 1, family member 2 (mier2), transcript variant X3, mRNA;Danio rerio mesoderm induction early response 1, family member 2 (mier2), mRNA;PREDICTED: Danio rerio mesoderm induction early response 1, family member 2 (mier2), transcrip…
BGI_novel_G004064	3575	167.08	110.913	-0.591107	0.0428	*	0.000736936	NA	NA	NA	NA	NA	NP_001116482.1//storkhead-box protein 1 [Danio rerio]	NA
327364	8487	356.894	460.901	0.368962	0.0432	*	0.000745661	wu:fi04e12	NA	NA	NA	K10381//desmoplakin	XP_016306369.1//PREDICTED: desmoplakin-like isoform X1 [Sinocyclocheilus anshuiensis];XP_016406686.1//PREDICTED: desmoplakin-like isoform X2 [Sinocyclocheilus rhinocerous]	PREDICTED: Danio rerio wu:fi04e12 (wu:fi04e12), transcript variant X2, mRNA;PREDICTED: Danio rerio wu:fi04e12 (wu:fi04e12), transcript variant X1, mRNA
324913	2206	865.127	672.948	-0.362417	0.0439	*	0.000757764	znf503	GO:0005634//nucleus	GO:0046872//metal ion binding;GO:0003676//nucleic acid binding	GO:0006355//regulation of transcription, DNA-templated;GO:0006351//transcription, DNA-templated;GO:0030902//hindbrain development;GO:0048596//embryonic camera-type eye morphogenesis	K09198//transcription factor Sp8;K22023//mucin-6	NP_942137.1//zinc finger protein 503 [Danio rerio]	Danio rerio zinc finger protein 503 (znf503), mRNA
100003679	2997	596.38	470.366	-0.342449	0.0439	*	0.000760505	keap1b	GO:0031463//Cul3-RING ubiquitin ligase complex	GO:0008134//transcription factor binding	GO:0071466//cellular response to xenobiotic stimulus;GO:0042994//cytoplasmic sequestering of transcription factor;GO:0043161//proteasome-mediated ubiquitin-dependent protein catabolic process;GO:0016567//protein ubiquitination;GO:0043433//negative regulation of DNA binding transcription factor activity;GO:0071379//cellular response to prostaglandin stimulus	K10456//kelch-like protein 19	NP_001106948.1//kelch-like ECH-associated protein 1 [Danio rerio]	Danio rerio kelch-like ECH-associated protein 1b (keap1b), mRNA;PREDICTED: Danio rerio kelch-like ECH-associated protein 1b (keap1b), transcript variant X2, mRNA;PREDICTED: Danio rerio kelch-like ECH-associated protein 1b (keap1b), transcript variant X1, mRNA
BGI_novel_G003031	8934	224.596	314.584	0.486113	0.044	*	0.000763315	NA	NA	NA	NA	K16353//protein sidekick	XP_004559536.1//PREDICTED: protein sidekick-2-like isoform X3 [Maylandia zebra]	NA
100034579	5092	360.521	474.054	0.394966	0.044	*	0.000763901	si:ch211-194e15.5	NA	NA	GO:0030154//cell differentiation	K12374//arylsulfatase D/F/H [EC:3.1.6.-];K22016//mucin-3/17	XP_009292565.1//uncharacterized protein KIAA1522 homolog isoform X3 [Danio rerio];XP_005159648.1//uncharacterized protein KIAA1522 homolog isoform X2 [Danio rerio];NP_001076559.1//uncharacterized protein KIAA1522 homolog [Danio rerio];XP_009292562.1//uncharacterized protein KIAA1522 homolog isoform X1 [Danio rerio]	PREDICTED: Danio rerio si:ch211-194e15.5 (si:ch211-194e15.5), transcript variant X3, mRNA;Danio rerio si:ch211-194e15.5 (si:ch211-194e15.5), mRNA;PREDICTED: Danio rerio si:ch211-194e15.5 (si:ch211-194e15.5), transcript variant X2, mRNA;PREDICTED: Danio rerio si:ch211-194e15.5 (si:ch211-194e15.5), transcript variant X4, mRNA;PREDICTED: Danio rerio si:ch211-194e15.5 (si:ch211-194e15.5), transcript …
BGI_novel_G002378	5514	948.613	1301.3	0.456062	0.0441	*	0.000766974	NA	NA	NA	NA	NA
100005267	1957	504.74	371.079	-0.443814	0.0441	*	0.000771205	si:dkey-51a16.9	GO:0016021//integral component of membrane	GO:0008270//zinc ion binding	NA	K15699//RING finger protein 122	XP_016298408.1//PREDICTED: RING finger protein 122-like [Sinocyclocheilus anshuiensis]	PREDICTED: Danio rerio si:dkey-51a16.9 (si:dkey-51a16.9), mRNA
BGI_novel_G003369	2447	162.753	253.147	0.637284	0.0441	*	0.000771785	NA	GO:0005922//connexin complex;GO:0016021//integral component of membrane	NA	GO:0007154//cell communication	K07616//gap junction gamma-1 protein	XP_005166275.1//connexin 44.2 isoform X1 [Danio rerio]	NA
572469	2445	3032.48	2318.86	-0.387083	0.0441	*	0.000772154	pim1	GO:0005737//cytoplasm	GO:0004674//protein serine/threonine kinase activity;GO:0005524//ATP binding	GO:0048593//camera-type eye morphogenesis;GO:0007346//regulation of mitotic cell cycle;GO:0007634//optokinetic behavior;GO:0043066//negative regulation of apoptotic process;GO:0046777//protein autophosphorylation	K04702//proto-oncogene serine/threonine-protein kinase Pim-1 [EC:2.7.11.1]	NP_001070859.1//proto-oncogene serine/threonine-protein kinase pim-1 [Danio rerio]	Danio rerio Pim-1 proto-oncogene, serine/threonine kinase (pim1), mRNA
100003570	3252	372.614	483.625	0.376208	0.0443	*	0.000776349	man2b2	NA	GO:0046872//metal ion binding;GO:0030246//carbohydrate binding;GO:0004559//alpha-mannosidase activity	GO:0006013//mannose metabolic process;GO:0006517//protein deglycosylation	K12312//epididymis-specific alpha-mannosidase [EC:3.2.1.24]	XP_001337519.3//epididymis-specific alpha-mannosidase isoform X1 [Danio rerio];XP_017212492.1//epididymis-specific alpha-mannosidase isoform X2 [Danio rerio]	PREDICTED: Danio rerio mannosidase, alpha, class 2B, member 2 (man2b2), transcript variant X1, mRNA;PREDICTED: Danio rerio mannosidase, alpha, class 2B, member 2 (man2b2), transcript variant X2, mRNA
503902	4873	532.751	758.75	0.510163	0.0446	*	0.00078368	kdm7ab	GO:0005634//nucleus	GO:0046872//metal ion binding;GO:0032454//histone demethylase activity (H3-K9 specific);GO:0071558//histone demethylase activity (H3-K27 specific)	GO:0030901//midbrain development;GO:0033169//histone H3-K9 demethylation;GO:0071557//histone H3-K27 demethylation	K11445//lysine-specific demethylase 7A [EC:1.14.11.-]	XP_005174379.1//lysine-specific demethylase 7B isoform X1 [Danio rerio];NP_001189348.1//lysine-specific demethylase 7B [Danio rerio]	Danio rerio lysine (K)-specific demethylase 7Ab (kdm7ab), mRNA;PREDICTED: Danio rerio lysine (K)-specific demethylase 7Ab (kdm7ab), transcript variant X1, mRNA
368448	5592	447.735	802.067	0.841077	0.0448	*	0.000787276	ptpn4a	GO:0005856//cytoskeleton;GO:0005737//cytoplasm	GO:0008092//cytoskeletal protein binding;GO:0004725//protein tyrosine phosphatase activity	NA	K18037//tyrosine-protein phosphatase non-receptor type 4 [EC:3.1.3.48]	NP_001007201.1//tyrosine-protein phosphatase non-receptor type 4 [Danio rerio];AAI62720.1//Ptpn4 protein [Danio rerio]	Danio rerio protein tyrosine phosphatase, non-receptor type 4a (ptpn4a), mRNA
553983	4337	565.913	321.779	-0.814511	0.0449	*	0.000790252	pcdh1g1	GO:0016021//integral component of membrane;GO:0005886//plasma membrane	GO:0005509//calcium ion binding	GO:0007156//homophilic cell adhesion via plasma membrane adhesion molecules	K16495//protocadherin gamma subfamily A	XP_016328532.1//PREDICTED: protocadherin beta-5-like [Sinocyclocheilus anshuiensis]	Danio rerio protocadherin 1 gamma 1 (pcdh1g1), mRNA
394043	7496	1761.9	2224.34	0.336247	0.0449	*	0.00079148	ephx1	GO:0005789//endoplasmic reticulum membrane	GO:0033961//cis-stilbene-oxide hydrolase activity	GO:0019439//aromatic compound catabolic process	K01253//microsomal epoxide hydrolase [EC:3.3.2.9]	NP_957362.1//epoxide hydrolase 1 [Danio rerio]	Danio rerio epoxide hydrolase 1, microsomal (xenobiotic) (ephx1), mRNA
393388	1986	2303.71	1907.09	-0.272588	0.0449	*	0.000793568	tra2a	NA	GO:0003723//RNA binding	NA	K12897//transformer-2 protein	XP_016300078.1//PREDICTED: transformer-2 protein homolog alpha-like isoform X1 [Sinocyclocheilus anshuiensis];XP_016300079.1//PREDICTED: transformer-2 protein homolog alpha-like isoform X2 [Sinocyclocheilus anshuiensis];XP_016300080.1//PREDICTED: transformer-2 protein homolog alpha-like isoform X3 [Sinocyclocheilus anshuiensis]	Danio rerio transformer 2 alpha homolog (tra2a), mRNA;PREDICTED: Danio rerio transformer 2 alpha homolog (tra2a), transcript variant X3, mRNA;PREDICTED: Danio rerio transformer 2 alpha homolog (tra2a), transcript variant X2, mRNA;PREDICTED: Danio rerio transformer 2 alpha homolog (tra2a), transcript variant X1, mRNA
541507	3412	150.376	225.712	0.585908	0.0461	*	0.000818948	ppp1r13l	NA	GO:0008134//transcription factor binding	GO:0006351//transcription, DNA-templated;GO:0006915//apoptotic process	K17554//apoptosis-stimulating of p53 protein 1;K16823//apoptosis-stimulating of p53 protein 2	XP_005173700.1//relA-associated inhibitor isoform X1 [Danio rerio];NP_001014342.1//relA-associated inhibitor [Danio rerio]	Danio rerio protein phosphatase 1, regulatory subunit 13 like (ppp1r13l), mRNA;PREDICTED: Danio rerio protein phosphatase 1, regulatory subunit 13 like (ppp1r13l), transcript variant X2, mRNA;PREDICTED: Danio rerio protein phosphatase 1, regulatory subunit 13 like (ppp1r13l), transcript variant X1, mRNA
100007686	6269	634.003	821.41	0.373612	0.0461	*	0.000819191	NA	NA	NA	NA	K17497//phosphomannomutase [EC:5.4.2.8]	KTF77536.1//hypothetical protein cypCar_00017742, partial [Cyprinus carpio];XP_003198076.3//phosphomannomutase 1-like [Danio rerio]	PREDICTED: Danio rerio phosphomannomutase 1-like (LOC100007686), mRNA
100150148	2480	81.8304	142.203	0.797242	0.0461	*	0.000820614	rassf9	GO:0005622//intracellular	NA	GO:0016197//endosomal transport;GO:0007165//signal transduction	K09856//Ras association domain-containing protein 9/10	XP_001922355.3//ras association domain-containing protein 9 [Danio rerio]	PREDICTED: Danio rerio Ras association (RalGDS/AF-6) domain family (N-terminal) member 9 (rassf9), mRNA
450022	1407	208.527	288.309	0.467377	0.0461	*	0.000820851	ctsz	NA	GO:0008234//cysteine-type peptidase activity	GO:0001525//angiogenesis	K08568//cathepsin X [EC:3.4.18.1]	NP_001006043.1//cathepsin Z precursor [Danio rerio]	Danio rerio cathepsin Z (ctsz), mRNA
573376	2403	24.7558	56.0219	1.17822	0.0466	Up	0.000830916	hspa8	NA	GO:0005524//ATP binding	NA	K03283//heat shock 70kDa protein 1/2/6/8	XP_016422614.1//PREDICTED: heat shock cognate 71 kDa protein-like [Sinocyclocheilus rhinocerous]	Danio rerio heat shock protein 8 (hspa8), mRNA
560608	3029	36.1054	68.4535	0.92291	0.0466	*	0.000832106	best1	GO:0034707//chloride channel complex;GO:0005886//plasma membrane	GO:0005254//chloride channel activity	GO:0007601//visual perception	K13878//bestrophin-1	XP_009295979.1//bestrophin-1 isoform X2 [Danio rerio];XP_689098.3//bestrophin-1 isoform X1 [Danio rerio]	PREDICTED: Danio rerio bestrophin 1 (best1), transcript variant X2, mRNA;PREDICTED: Danio rerio bestrophin 1 (best1), transcript variant X1, mRNA
BGI_novel_G004808	754	3.38529	9.86498	1.54304	0.0466	Up	0.000834646	NA	GO:0005886//plasma membrane	GO:0005509//calcium ion binding;GO:0043236//laminin binding	GO:0009952//anterior/posterior pattern specification;GO:0043113//receptor clustering;GO:0007213//G-protein coupled acetylcholine receptor signaling pathway;GO:0007422//peripheral nervous system development;GO:0007417//central nervous system development;GO:0007409//axonogenesis	K06254//agrin	XP_009295135.1//agrin isoform X5 [Danio rerio]	NA
368477	2676	1409.13	1823.59	0.371974	0.0466	*	0.000835568	chsy3	GO:0016020//membrane;GO:0032580//Golgi cisterna membrane;GO:0016021//integral component of membrane	GO:0016757//transferase activity, transferring glycosyl groups;GO:0008376//acetylgalactosaminyltransferase activity	NA	K13499//chondroitin sulfate synthase [EC:2.4.1.175 2.4.1.226]	XP_016115154.1//PREDICTED: chondroitin sulfate synthase 3-like [Sinocyclocheilus grahami];NP_001082817.1//chondroitin sulfate synthase 3 [Danio rerio]	Danio rerio chondroitin sulfate synthase 3 (chsy3), mRNA
101883633	2118	14.1614	42.7311	1.59333	0.0467	Up	0.000838468	NA	NA	NA	NA	NA	XP_017550209.1//PREDICTED: uncharacterized protein LOC108425773 isoform X1 [Pygocentrus nattereri]	PREDICTED: Danio rerio uncharacterized LOC101883633 (LOC101883633), transcript variant X2, ncRNA;PREDICTED: Danio rerio uncharacterized LOC101883633 (LOC101883633), transcript variant X3, ncRNA;PREDICTED: Danio rerio uncharacterized LOC101883633 (LOC101883633), transcript variant X1, ncRNA
140816	2322	1615.83	1374.05	-0.233841	0.0468	*	0.000841897	cebpg	NA	GO:0003700//DNA binding transcription factor activity	NA	K10049//CCAAT/enhancer binding protein (C/EBP), gamma	NP_571961.1//CCAAT/enhancer-binding protein gamma [Danio rerio]	Danio rerio CCAAT enhancer binding protein gamma (cebpg), mRNA
BGI_novel_G000067	3394	5.09024	15.3599	1.59337	0.0468	Up	0.000843891	NA	NA	NA	NA	K08018//Rap guanine nucleotide exchange factor 2	XP_021331983.1//rap guanine nucleotide exchange factor 2 isoform X3 [Danio rerio]	NA
BGI_novel_G003561	1555	8.72389	25.8604	1.5677	0.0482	Up	0.000869941	NA	GO:0016021//integral component of membrane;GO:0005789//endoplasmic reticulum membrane;GO:0005773//vacuole	NA	GO:0006624//vacuolar protein processing;GO:0006914//autophagy	NA	NP_996983.1//transmembrane protein 208 [Danio rerio]	NA
797213	4908	53.1987	104.464	0.973536	0.0484	*	0.000875701	si:ch211-42i9.8	NA	NA	NA	K20401//folliculin-interacting protein 2	NP_001139090.1//folliculin-interacting protein 2 [Danio rerio];XP_021331522.1//folliculin-interacting protein 2 isoform X1 [Danio rerio];XP_009305646.1//folliculin-interacting protein 2 isoform X3 [Danio rerio];XP_009305638.1//folliculin-interacting protein 2 isoform X2 [Danio rerio]	Danio rerio si:ch211-42i9.8 (si:ch211-42i9.8), mRNA;PREDICTED: Danio rerio si:ch211-42i9.8 (si:ch211-42i9.8), transcript variant X2, mRNA;PREDICTED: Danio rerio si:ch211-42i9.8 (si:ch211-42i9.8), transcript variant X1, mRNA;PREDICTED: Danio rerio si:ch211-42i9.8 (si:ch211-42i9.8), transcript variant X3, mRNA;PREDICTED: Danio rerio si:ch211-42i9.8 (si:ch211-42i9.8), transcript variant X4, mRNA
BGI_novel_G000958	3611	276.071	197.738	-0.481452	0.0487	*	0.000882395	NA	NA	NA	NA	K08766//carnitine O-palmitoyltransferase 2 [EC:2.3.1.21]	ANJ77676.1//carnitine palmitoyltransferase 2 [Ctenopharyngodon idella]	NA
100330405	1766	1567.38	1801.55	0.200886	0.0487	*	0.000882535	tmem176l.1	GO:0016021//integral component of membrane	NA	NA	K22190//membrane-spanning 4-domains subfamily A member 3/4/8/12/15/18	XP_009290928.1//uncharacterized protein tmem176l.1 [Danio rerio]	PREDICTED: Danio rerio transmembrane protein 176l.1 (tmem176l.1), transcript variant X2, mRNA;PREDICTED: Danio rerio transmembrane protein 176l.1 (tmem176l.1), transcript variant X1, mRNA
564531	3330	347.381	469.045	0.433209	0.0487	*	0.000884121	si:ch211-132b12.7	NA	NA	GO:0045892//negative regulation of transcription, DNA-templated;GO:0042754//negative regulation of circadian rhythm	NA	NP_001038520.1//uncharacterized protein LOC564531 [Danio rerio]	Danio rerio si:ch211-132b12.7 (si:ch211-132b12.7), mRNA;PREDICTED: Danio rerio si:ch211-132b12.7 (si:ch211-132b12.7), transcript variant X1, mRNA
564052	2784	58.975	176.702	1.58314	0.0489	Up	0.000890389	lingo2b	GO:0005615//extracellular space;GO:0016021//integral component of membrane;GO:0005578//proteinaceous extracellular matrix	NA	NA	K06850//slit 3	NP_001139054.1//leucine rich repeat and Ig domain containing 2-like precursor [Danio rerio]	Danio rerio leucine rich repeat and Ig domain containing 2b (lingo2b), mRNA;PREDICTED: Danio rerio leucine rich repeat and Ig domain containing 2b (lingo2b), transcript variant X1, mRNA
394073	2389	153.641	221.987	0.530916	0.0492	*	0.000896609	sec14l1	GO:0016021//integral component of membrane	NA	GO:0006810//transport	K17981//mitochondrial fission process protein 1	NP_957392.1//SEC14-like protein 1 [Danio rerio]	Danio rerio SEC14-like lipid binding 1 (sec14l1), mRNA
BGI_novel_G002446	1935	18976.8	15407	-0.300648	0.0497	*	0.00090921	NA	GO:0000015//phosphopyruvate hydratase complex	GO:0000287//magnesium ion binding;GO:0004634//phosphopyruvate hydratase activity	GO:0006096//glycolytic process	K01689//enolase [EC:4.2.1.11]	XP_008294014.1//PREDICTED: alpha-enolase isoform X2 [Stegastes partitus]	NA
403307	1565	3210.3	2258.18	-0.50755	0.0497	*	0.000909238	rtn4rl2a	NA	NA	GO:0048922//posterior lateral line neuromast deposition;GO:0048916//posterior lateral line development	K16661//reticulon-4 receptor-like 2	NP_982346.1//reticulon-4 receptor-like 2 precursor [Danio rerio]	Danio rerio reticulon 4 receptor-like 2 a (rtn4rl2a), mRNA
BGI_novel_G002637	937	687.247	500.231	-0.458234	0.0498	*	0.000913245	NA	NA	NA	NA	NA
322846	3527	780.574	1059.82	0.441214	0.0502	*	0.000923005	slc26a5	GO:0005887//integral component of plasma membrane;GO:0016021//integral component of membrane;GO:0005886//plasma membrane;GO:0005737//cytoplasm	GO:0019531//oxalate transmembrane transporter activity;GO:0015301//anion:anion antiporter activity;GO:0015075//ion transmembrane transporter activity;GO:0005254//chloride channel activity;GO:0008271//secondary active sulfate transmembrane transporter activity;GO:0015106//bicarbonate transmembrane transporter activity	GO:0008272//sulfate transport;GO:0051453//regulation of intracellular pH;GO:0015701//bicarbonate transport;GO:0006821//chloride transport;GO:0007605//sensory perception of sound;GO:0019532//oxalate transport;GO:1902476//chloride transmembrane transport;GO:0042391//regulation of membrane potential	K14703//solute carrier family 26, member 5	NP_958881.1//prestin [Danio rerio]	Danio rerio solute carrier family 26 (anion exchanger), member 5 (slc26a5), mRNA
100321715	2962	8187.54	9021.67	0.139964	0.0502	*	0.00092371	ccdc136b	NA	NA	NA	K18626//trichohyalin;K05748//WAS protein family, member 2	XP_016351544.1//PREDICTED: coiled-coil domain-containing protein 136-like [Sinocyclocheilus anshuiensis]	PREDICTED: Danio rerio coiled-coil domain containing 136b (ccdc136b), transcript variant X1, mRNA;PREDICTED: Danio rerio coiled-coil domain containing 136b (ccdc136b), transcript variant X2, mRNA;PREDICTED: Danio rerio coiled-coil domain containing 136b (ccdc136b), transcript variant X3, mRNA
563926	5375	38.5275	87.0259	1.17556	0.0503	*	0.000926725	per1a	NA	NA	GO:0009648//photoperiodism;GO:0042542//response to hydrogen peroxide	K21944//period circadian protein 1	NP_001025354.1//period 1 [Danio rerio];XP_005172684.1//period 1 isoform X2 [Danio rerio];XP_005172682.1//period 1 isoform X1 [Danio rerio];XP_021334862.1//period 1 isoform X4 [Danio rerio];XP_005172683.1//period 1 isoform X3 [Danio rerio]	PREDICTED: Danio rerio period circadian clock 1a (per1a), transcript variant X2, mRNA;PREDICTED: Danio rerio period circadian clock 1a (per1a), transcript variant X4, mRNA;PREDICTED: Danio rerio period circadian clock 1a (per1a), transcript variant X1, mRNA;Danio rerio period circadian clock 1a (per1a), mRNA;PREDICTED: Danio rerio period circadian clock 1a (per1a), transcript variant X3, mRNA
110439059	2303	535.822	724.56	0.435352	0.0523	*	0.000965379	NA	NA	GO:0003676//nucleic acid binding	GO:0015074//DNA integration	K05106//Eph receptor A5 [EC:2.7.10.1];K03283//heat shock 70kDa protein 1/2/6/8;K16806//MAP7 domain-containing protein 1;K19475//WAS/WASL-interacting protein;K00025//malate dehydrogenase [EC:1.1.1.37];K06236//collagen, type I, alpha;K04612//calcium-sensing receptor	XP_018964562.1//PREDICTED: uncharacterized protein LOC109095310 [Cyprinus carpio];XP_021329093.1//uncharacterized protein LOC110439059 [Danio rerio]	PREDICTED: Danio rerio uncharacterized LOC110439059 (LOC110439059), mRNA
323922	3626	1785.36	1359.23	-0.393426	0.0525	*	0.000970498	dnaja1	NA	GO:0046872//metal ion binding;GO:0005524//ATP binding;GO:0051082//unfolded protein binding;GO:0031072//heat shock protein binding	GO:0006457//protein folding;GO:0009408//response to heat	K09502//DnaJ homolog subfamily A member 1	NP_955956.1//dnaJ homolog subfamily A member 1 [Danio rerio]	Danio rerio DnaJ (Hsp40) homolog, subfamily A, member 1 (dnaja1), mRNA
406541	2702	189.171	277.762	0.554161	0.0525	*	0.000974913	slc25a25a	GO:0005743//mitochondrial inner membrane;GO:0016021//integral component of membrane	GO:0005509//calcium ion binding	GO:0055085//transmembrane transport	K14684//solute carrier family 25 (mitochondrial phosphate transporter), member 23/24/25/41	XP_016099602.1//PREDICTED: calcium-binding mitochondrial carrier protein SCaMC-2-A [Sinocyclocheilus grahami]	Danio rerio solute carrier family 25 (mitochondrial carrier; phosphate carrier), member 25a (slc25a25a), mRNA
568052	7463	4270.38	4852.87	0.184472	0.0525	*	0.000975198	celf5a	NA	GO:0003723//RNA binding	NA	K13207//CUG-BP- and ETR3-like factor	XP_017208668.2//CUGBP Elav-like family member 5 isoform X14 [Danio rerio];XP_017208657.2//CUGBP Elav-like family member 5 isoform X9 [Danio rerio];XP_021325035.1//CUGBP Elav-like family member 5 isoform X6 [Danio rerio];XP_021325030.1//CUGBP Elav-like family member 5 isoform X1 [Danio rerio];XP_021325031.1//CUGBP Elav-like family member 5 isoform X2 [Danio rerio];XP_021325039.1//CUGBP Elav-like f…	PREDICTED: Danio rerio cugbp, Elav-like family member 5a (celf5a), transcript variant X8, mRNA;PREDICTED: Danio rerio cugbp, Elav-like family member 5a (celf5a), transcript variant X7, mRNA;PREDICTED: Danio rerio cugbp, Elav-like family member 5a (celf5a), transcript variant X2, mRNA;PREDICTED: Danio rerio cugbp, Elav-like family member 5a (celf5a), transcript variant X10, mRNA;PREDICTED: Danio r…
BGI_novel_G002606	8309	471.395	612.374	0.377476	0.0525	*	0.000978149	NA	NA	NA	NA	K11436//type I protein arginine methyltransferase [EC:2.1.1.319];K07575//PUA domain protein;K14816//pre-60S factor REI1	XP_016118046.1//PREDICTED: zinc finger protein 277-like [Sinocyclocheilus grahami]	NA
541315	8785	10716.6	11692.8	0.125762	0.0525	*	0.000978853	adcyap1r1a	GO:0016021//integral component of membrane;GO:0005886//plasma membrane	GO:0004999//vasoactive intestinal polypeptide receptor activity;GO:0004930//G-protein coupled receptor activity	GO:0007200//phospholipase C-activating G-protein coupled receptor signaling pathway;GO:0007166//cell surface receptor signaling pathway;GO:0007188//adenylate cyclase-modulating G-protein coupled receptor signaling pathway	K04587//pituitary adenylate cyclase-activating polypeptide type I receptor	NP_001013462.1//pituitary adenylate cyclase-activating polypeptide type I receptor isoform 1 precursor [Danio rerio];XP_018951607.1//PREDICTED: pituitary adenylate cyclase-activating polypeptide type I receptor-like isoform X1 [Cyprinus carpio];NP_001136398.1//pituitary adenylate cyclase-activating polypeptide type I receptor isoform 2 precursor [Danio rerio];NP_001136397.1//pituitary adenylate c…	Danio rerio adenylate cyclase activating polypeptide 1a (pituitary) receptor type I (adcyap1r1a), transcript variant 3, mRNA;Danio rerio adenylate cyclase activating polypeptide 1a (pituitary) receptor type I (adcyap1r1a), transcript variant 2, mRNA;Danio rerio adenylate cyclase activating polypeptide 1a (pituitary) receptor type I (adcyap1r1a), transcript variant 1, mRNA
259186	4330	4497.22	3896.31	-0.206927	0.0525	*	0.000979173	pcdh10a	NA	NA	NA	K16499//protocadherin delta 2	XP_009304864.1//protocadherin-10 isoform X2 [Danio rerio];XP_009304862.1//protocadherin-10 isoform X1 [Danio rerio]	Danio rerio protocadherin 10a (pcdh10a), mRNA;PREDICTED: Danio rerio protocadherin 10a (pcdh10a), transcript variant X2, mRNA;PREDICTED: Danio rerio protocadherin 10a (pcdh10a), transcript variant X1, mRNA
565061	3348	2202.54	1917.86	-0.199673	0.0525	*	0.000983268	si:ch211-216l23.2	GO:0031298//replication fork protection complex;GO:0016021//integral component of membrane;GO:0000811//GINS complex	NA	GO:0000727//double-strand break repair via break-induced replication;GO:1902975//mitotic DNA replication initiation;GO:0032508//DNA duplex unwinding	K08805//doublecortin-like kinase 1/2 [EC:2.7.11.1];K00942//guanylate kinase [EC:2.7.4.8]	XP_005159171.1//uncharacterized protein LOC565061 isoform X2 [Danio rerio];NP_001038534.1//uncharacterized protein LOC565061 [Danio rerio]	PREDICTED: Danio rerio si:ch211-216l23.2 (si:ch211-216l23.2), transcript variant X1, mRNA;PREDICTED: Danio rerio si:ch211-216l23.2 (si:ch211-216l23.2), transcript variant X2, mRNA;Danio rerio si:ch211-216l23.2 (si:ch211-216l23.2), mRNA
100003720	2712	68.8347	124.768	0.858039	0.0525	*	0.000983401	polr2m	GO:0016591//DNA-directed RNA polymerase II, holoenzyme	NA	GO:0051685//maintenance of ER location	K21987//DNA-directed RNA polymerase II subunit GRINL1A	NP_001333109.1//protein GRINL1A [Danio rerio]	PREDICTED: Danio rerio RNA polymerase II subunit M (polr2m), transcript variant X1, misc_RNA;Danio rerio RNA polymerase II subunit M (polr2m), mRNA
30568	2378	789.981	630.095	-0.32625	0.0525	*	0.000983471	dlx1a	GO:0005634//nucleus	GO:0043565//sequence-specific DNA binding	GO:1902871//positive regulation of amacrine cell differentiation;GO:0046533//negative regulation of photoreceptor cell differentiation;GO:0045944//positive regulation of transcription from RNA polymerase II promoter;GO:0048703//embryonic viscerocranium morphogenesis;GO:0051216//cartilage development;GO:0045597//positive regulation of cell differentiation	K09314//homeobox protein DLX1/4/6	NP_571380.1//homeobox protein Dlx1a [Danio rerio]	PREDICTED: Danio rerio distal-less homeobox 1a (dlx1a), transcript variant X1, mRNA;Danio rerio distal-less homeobox 1a (dlx1a), mRNA
30274	2861	1337.62	1115.11	-0.262488	0.0525	*	0.000985024	foxg1a	GO:0005634//nucleus	GO:0000981//RNA polymerase II transcription factor activity, sequence-specific DNA binding;GO:0043565//sequence-specific DNA binding;GO:0003700//DNA binding transcription factor activity	GO:0030182//neuron differentiation;GO:0060059//embryonic retina morphogenesis in camera-type eye;GO:0043584//nose development	K09385//forkhead box protein G	NP_571142.1//forkhead box protein G1 [Danio rerio];XP_005158808.1//forkhead box protein G1 isoform X1 [Danio rerio]	PREDICTED: Danio rerio forkhead box G1a (foxg1a), transcript variant X1, mRNA;Danio rerio forkhead box G1a (foxg1a), mRNA
BGI_novel_G004361	4407	394.805	512.846	0.377384	0.0533	*	0.00100221	NA	GO:0016021//integral component of membrane	NA	NA	K12360//ceroid-lipofuscinosis neuronal protein 8	NP_001108060.2//protein CLN8 [Danio rerio]	NA
447869	7455	2821.2	3182.79	0.173983	0.0533	*	0.00100417	tmod2	NA	GO:0005523//tropomyosin binding	GO:0048821//erythrocyte development;GO:0030036//actin cytoskeleton organization;GO:0051694//pointed-end actin filament capping	K10370//tropomodulin	NP_001004608.1//tropomodulin-2 [Danio rerio]	Danio rerio tropomodulin 2 (tmod2), mRNA
406625	2415	2025.14	2368.17	0.225749	0.0533	*	0.00100491	lgmn	NA	GO:0008233//peptidase activity	GO:0031103//axon regeneration;GO:0042246//tissue regeneration	K01369//legumain [EC:3.4.22.34]	NP_999924.1//legumain precursor [Danio rerio]	Danio rerio legumain (lgmn), mRNA
BGI_novel_G005035	1656	537.283	676.866	0.333188	0.0533	*	0.00100614	NA	GO:0005874//microtubule	GO:0005200//structural constituent of cytoskeleton;GO:0005525//GTP binding;GO:0003924//GTPase activity	GO:0007017//microtubule-based process	K07375//tubulin beta	XP_021372093.1//tubulin beta chain-like [Mizuhopecten yessoensis]	NA
100333566	4061	461.595	360.625	-0.356129	0.0535	*	0.00101202	frmd4ba	NA	NA	NA	K16501//cadherin-related family member 1;K05762//radixin;K08007//villin 2 (ezrin);K05763//moesin;K08405//G protein-coupled receptor 25	XP_021332925.1//FERM domain-containing protein 4B isoform X3 [Danio rerio];XP_002662555.4//FERM domain-containing protein 4B isoform X3 [Danio rerio];XP_009300910.2//FERM domain-containing protein 4B isoform X1 [Danio rerio];XP_021327512.1//FERM domain-containing protein 4B isoform X4 [Danio rerio];XP_021332922.1//FERM domain-containing protein 4B isoform X1 [Danio rerio];XP_009300911.2//FERM dom…	PREDICTED: Danio rerio FERM domain containing 4Ba (frmd4ba), transcript variant X4, mRNA;PREDICTED: Danio rerio FERM domain containing 4Ba (frmd4ba), transcript variant X5, mRNA;PREDICTED: Danio rerio FERM domain containing 4Ba (frmd4ba), transcript variant X7, mRNA;PREDICTED: Danio rerio FERM domain containing 4Ba (frmd4ba), transcript variant X3, mRNA;PREDICTED: Danio rerio FERM domain containi…
BGI_novel_G004821	2194	538.737	858.41	0.672086	0.0537	*	0.00101638	NA	NA	NA	NA	NA	NP_001025247.1//SUZ domain-containing protein 1 [Danio rerio]	NA
BGI_novel_G004400	1525	1479.01	3051.75	1.045	0.0537	*	0.00101841	NA	NA	NA	NA	K08405//G protein-coupled receptor 25	NP_001315120.1//protein FAM107B isoform 2 [Danio rerio]	NA
323780	4613	6967.5	7866.31	0.175046	0.0537	*	0.00101938	oip5-as1	NA	NA	NA	NA	NA	Danio rerio oip5 antisense RNA 1 (oip5-as1), transcript variant 1, long non-coding RNA;Danio rerio oip5 antisense RNA 1 (oip5-as1), transcript variant 2, long non-coding RNA
436806	3701	9328.68	10232.2	0.133377	0.0538	*	0.00102517	rab11fip4a	GO:0005768//endosome;GO:0055038//recycling endosome membrane;GO:0030139//endocytic vesicle;GO:0032154//cleavage furrow;GO:0030496//midbody	GO:0005509//calcium ion binding;GO:0030306//ADP-ribosylation factor binding;GO:0003700//DNA binding transcription factor activity;GO:0017137//Rab GTPase binding;GO:0042803//protein homodimerization activity	GO:0006810//transport;GO:0000910//cytokinesis;GO:0051726//regulation of cell cycle;GO:0048592//eye morphogenesis	K12485//Rab11 family-interacting protein 3/4	NP_001002533.2//rab11 family-interacting protein 4A [Danio rerio]	Danio rerio RAB11 family interacting protein 4 (class II) a (rab11fip4a), mRNA;PREDICTED: Danio rerio RAB11 family interacting protein 4 (class II) a (rab11fip4a), transcript variant X1, mRNA;PREDICTED: Danio rerio RAB11 family interacting protein 4 (class II) a (rab11fip4a), transcript variant X2, mRNA
405801	729	46.9893	22.179	-1.08314	0.0538	*	0.0010258	rbm24a	GO:0005634//nucleus;GO:0005737//cytoplasm	GO:0003723//RNA binding;GO:0003730//mRNA 3'-UTR binding	GO:0006397//mRNA processing;GO:0048702//embryonic neurocranium morphogenesis;GO:0030154//cell differentiation;GO:0003229//ventricular cardiac muscle tissue development;GO:0003228//atrial cardiac muscle tissue development;GO:0060297//regulation of sarcomere organization;GO:0001947//heart looping;GO:0010830//regulation of myotube differentiation;GO:0072358//cardiovascular system development;GO:0001…	K12741//heterogeneous nuclear ribonucleoprotein A1/A3;K14411//RNA-binding protein Musashi	XP_020355610.1//RNA-binding protein 24-like isoform X1 [Oncorhynchus kisutch];NP_998030.1//RNA-binding protein 24 [Danio rerio]	PREDICTED: Danio rerio RNA binding motif protein 24a (rbm24a), transcript variant X2, misc_RNA;PREDICTED: Danio rerio RNA binding motif protein 24a (rbm24a), transcript variant X1, misc_RNA;Danio rerio RNA binding motif protein 24a (rbm24a), mRNA
503756	6039	17362.4	20962.4	0.271842	0.054	*	0.00103095	gpm6bb	GO:0016021//integral component of membrane	NA	NA	K17271//myelin proteolipid protein	NP_001013352.1//neuronal membrane glycoprotein M6-b [Danio rerio];XP_005921432.1//PREDICTED: neuronal membrane glycoprotein M6-b isoform X5 [Haplochromis burtoni];XP_007951012.1//PREDICTED: neuronal membrane glycoprotein M6-b isoform X1 [Orycteropus afer afer];XP_013907646.1//PREDICTED: neuronal membrane glycoprotein M6-b isoform X1 [Thamnophis sirtalis];XP_014019869.1//PREDICTED: neuronal membra…	Danio rerio glycoprotein M6Bb (gpm6bb), mRNA
BGI_novel_G002498	2628	934.714	1139.96	0.286385	0.0541	*	0.00103544	NA	GO:0031090//organelle membrane;GO:0016021//integral component of membrane;GO:0005789//endoplasmic reticulum membrane	GO:0052650//NADP-retinol dehydrogenase activity	GO:0002138//retinoic acid biosynthetic process	K11151//retinol dehydrogenase 10 [EC:1.1.1.-]	NP_001074052.1//retinol dehydrogenase 10-A [Danio rerio]	NA
103911912	3847	1612.58	2015.51	0.321775	0.0542	*	0.00103833	NA	GO:0016021//integral component of membrane	GO:0008028//monocarboxylic acid transmembrane transporter activity	NA	K08183//MFS transporter, MCP family, solute carrier family 16 (monocarboxylic acid transporters), member 6	XP_021335977.1//monocarboxylate transporter 7-like isoform X3 [Danio rerio];XP_021335976.1//monocarboxylate transporter 7-like isoform X1 [Danio rerio]	PREDICTED: Danio rerio monocarboxylate transporter 7-like (LOC103911912), transcript variant X2, mRNA;PREDICTED: Danio rerio monocarboxylate transporter 7-like (LOC103911912), transcript variant X3, mRNA;PREDICTED: Danio rerio monocarboxylate transporter 7-like (LOC103911912), transcript variant X1, mRNA
567670	15896	2310.69	2769.84	0.261476	0.0553	*	0.00106141	NA	NA	NA	NA	K10594//E3 ubiquitin-protein ligase HERC1 [EC:2.3.2.26]	XP_021324683.1//probable E3 ubiquitin-protein ligase HERC1 [Danio rerio]	PREDICTED: Danio rerio probable E3 ubiquitin-protein ligase HERC1 (LOC567670), mRNA
BGI_novel_G003391	3002	113.727	54.4831	-1.0617	0.0556	*	0.00106925	NA	GO:0005768//endosome;GO:0055038//recycling endosome membrane;GO:0030139//endocytic vesicle;GO:0032154//cleavage furrow;GO:0030496//midbody	GO:0030306//ADP-ribosylation factor binding;GO:0017137//Rab GTPase binding;GO:0042803//protein homodimerization activity	GO:0006810//transport;GO:0000910//cytokinesis	K12485//Rab11 family-interacting protein 3/4	XP_005166231.1//rab11 family-interacting protein 4B isoform X1 [Danio rerio]	NA
796537	5488	669.182	886.153	0.405156	0.0556	*	0.00107098	kdrl	GO:0016021//integral component of membrane;GO:0005886//plasma membrane	GO:0004713//protein tyrosine kinase activity;GO:0005524//ATP binding;GO:0004714//transmembrane receptor protein tyrosine kinase activity	GO:0030878//thyroid gland development;GO:0007169//transmembrane receptor protein tyrosine kinase signaling pathway;GO:0030154//cell differentiation;GO:0048844//artery morphogenesis;GO:0001525//angiogenesis;GO:0035050//embryonic heart tube development;GO:0001568//blood vessel development;GO:0002040//sprouting angiogenesis;GO:0018108//peptidyl-tyrosine phosphorylation	K05096//FMS-like tyrosine kinase 1 [EC:2.7.10.1]	XP_009289417.1//vascular endothelial growth factor receptor kdr-like isoform X1 [Danio rerio];NP_571547.1//vascular endothelial growth factor receptor kdr-like precursor [Danio rerio]	Danio rerio kinase insert domain receptor like (kdrl), mRNA;PREDICTED: Danio rerio kinase insert domain receptor like (kdrl), transcript variant X1, mRNA
447808	2019	2930.63	3765.59	0.361667	0.0565	*	0.00108883	fam43b	NA	NA	GO:0001944//vasculature development	K14539//large subunit GTPase 1 [EC:3.6.1.-];K12474//low density lipoprotein receptor adapter protein 1	NP_001004547.1//protein FAM43B [Danio rerio]	Danio rerio family with sequence similarity 43, member B (fam43b), mRNA
569096	3827	247.591	729.2	1.55836	0.0567	*	0.00109548	rufy2	NA	GO:0046872//metal ion binding	NA	K10742//DNA replication ATP-dependent helicase Dna2 [EC:3.6.4.12];K12482//RUN and FYVE domain-containing protein 1	NP_001231848.1//RUN and FYVE domain-containing protein 2 isoform 1 [Danio rerio];XP_005156932.1//RUN and FYVE domain-containing protein 2 isoform X1 [Danio rerio];XP_018952618.1//PREDICTED: RUN and FYVE domain-containing protein 2-like isoform X1 [Cyprinus carpio];NP_001099151.2//RUN and FYVE domain-containing protein 2 isoform 2 [Danio rerio]	Danio rerio RUN and FYVE domain containing 2 (rufy2), transcript variant 1, mRNA;Danio rerio RUN and FYVE domain containing 2 (rufy2), transcript variant 2, mRNA;PREDICTED: Danio rerio RUN and FYVE domain containing 2 (rufy2), transcript variant X1, mRNA
335774	639	5237.5	4548.34	-0.203536	0.0569	*	0.00110052	cox6a1	NA	NA	NA	K02266//cytochrome c oxidase subunit 6a	XP_018978440.1//PREDICTED: cytochrome c oxidase subunit 6A, mitochondrial-like [Cyprinus carpio]	Danio rerio cytochrome c oxidase subunit VIa polypeptide 1 (cox6a1), mRNA
324490	1190	87.3637	147.959	0.760095	0.057	*	0.00110738	eif4ebp3l	NA	NA	NA	K18645//eukaryotic translation initiation factor 4E binding protein 3	XP_016398354.1//PREDICTED: eukaryotic translation initiation factor 4E-binding protein 3-like [Sinocyclocheilus rhinocerous]	Danio rerio eukaryotic translation initiation factor 4E binding protein 3, like (eif4ebp3l), mRNA
352927	4016	813.001	1013.87	0.318547	0.057	*	0.00110753	clockb	GO:0005634//nucleus;GO:0005667//transcription factor complex;GO:0005737//cytoplasm	GO:0003677//DNA binding;GO:0003700//DNA binding transcription factor activity;GO:0046983//protein dimerization activity	GO:0007623//circadian rhythm;GO:0009648//photoperiodism;GO:0009416//response to light stimulus;GO:0006351//transcription, DNA-templated	K02223//circadian locomoter output cycles kaput protein [EC:2.3.1.48]	NP_840080.2//clock circadian regulator b [Danio rerio]	Danio rerio clock circadian regulator b (clockb), mRNA;PREDICTED: Danio rerio clock circadian regulator b (clockb), transcript variant X1, mRNA
557286	4812	636.187	829.402	0.38262	0.057	*	0.00110926	sptlc2b	NA	NA	NA	K00654//serine palmitoyltransferase [EC:2.3.1.50]	XP_016393972.1//PREDICTED: serine palmitoyltransferase 2-like [Sinocyclocheilus rhinocerous]	Danio rerio serine palmitoyltransferase, long chain base subunit 2b (sptlc2b), mRNA
568274	7569	160.826	229.991	0.516073	0.057	*	0.00110982	fndc3bb	GO:0016021//integral component of membrane	NA	NA	K12567//titin [EC:2.7.11.1]	XP_002666718.1//fibronectin type III domain-containing protein 3B [Danio rerio]	PREDICTED: Danio rerio fibronectin type III domain containing 3Bb (fndc3bb), mRNA
573765	3126	949.38	1168.46	0.299552	0.0571	*	0.00111382	rgs5a	GO:0005886//plasma membrane;GO:0005737//cytoplasm	GO:0005096//GTPase activator activity	NA	K16449//regulator of G-protein signaling	NP_956256.1//regulator of G-protein signaling 5 [Danio rerio]	Danio rerio regulator of G protein signaling 5a (rgs5a), mRNA
337167	5039	1193.16	985.464	-0.275916	0.0572	*	0.00111711	tsc1a	GO:0005794//Golgi apparatus	NA	GO:0032006//regulation of TOR signaling;GO:0060271//cilium assembly;GO:0007368//determination of left/right symmetry;GO:0048793//pronephros development	K07206//tuberous sclerosis 1	NP_956346.1//hamartin [Danio rerio];XP_005171854.1//hamartin isoform X2 [Danio rerio];XP_005171852.1//hamartin isoform X1 [Danio rerio]	PREDICTED: Danio rerio tuberous sclerosis 1a (tsc1a), transcript variant X4, mRNA;PREDICTED: Danio rerio tuberous sclerosis 1a (tsc1a), transcript variant X3, mRNA;PREDICTED: Danio rerio tuberous sclerosis 1a (tsc1a), transcript variant X2, mRNA;Danio rerio TSC complex subunit 1a (tsc1a), mRNA;PREDICTED: Danio rerio tuberous sclerosis 1a (tsc1a), transcript variant X1, mRNA
101883726	14024	1342.75	1575.9	0.230979	0.0579	*	0.00113282	NA	NA	NA	NA	K08624//a disintegrin and metalloproteinase with thrombospondin motifs 9 [EC:3.4.24.-]	XP_017207049.1//thrombospondin type-1 domain-containing protein 7A isoform X6 [Danio rerio];XP_021322700.1//thrombospondin type-1 domain-containing protein 7A isoform X4 [Danio rerio];XP_017207048.1//thrombospondin type-1 domain-containing protein 7A isoform X2 [Danio rerio];XP_021322699.1//thrombospondin type-1 domain-containing protein 7A isoform X3 [Danio rerio];XP_021322701.1//thrombospondin …	PREDICTED: Danio rerio thrombospondin type-1 domain-containing protein 7A (LOC101883726), transcript variant X2, mRNA;PREDICTED: Danio rerio thrombospondin type-1 domain-containing protein 7A (LOC101883726), transcript variant X5, mRNA;PREDICTED: Danio rerio thrombospondin type-1 domain-containing protein 7A (LOC101883726), transcript variant X3, mRNA;PREDICTED: Danio rerio thrombospondin type-1 …
387526	3132	2857.09	3391.82	0.247514	0.0581	*	0.001139	ca2	NA	GO:0008270//zinc ion binding;GO:0004089//carbonate dehydratase activity	GO:0071466//cellular response to xenobiotic stimulus;GO:0006885//regulation of pH;GO:0006730//one-carbon metabolic process;GO:0015670//carbon dioxide transport;GO:0097369//sodium ion import;GO:0006814//sodium ion transport;GO:0042539//hypotonic salinity response	K18245//carbonic anhydrase 2 [EC:4.2.1.1]	NP_954685.1//carbonic anhydrase II [Danio rerio]	Danio rerio carbonic anhydrase II (ca2), mRNA
562031	3960	1771.58	1408.95	-0.33041	0.0581	*	0.00113965	pcdh18b	GO:0016021//integral component of membrane;GO:0005886//plasma membrane	GO:0005509//calcium ion binding	GO:0007399//nervous system development;GO:0048812//neuron projection morphogenesis;GO:0007156//homophilic cell adhesion via plasma membrane adhesion molecules	K16499//protocadherin delta 2	XP_005157386.1//protocadherin 18b isoform X1 [Danio rerio];NP_001108571.1//protocadherin 18b precursor [Danio rerio];XP_018929579.1//PREDICTED: protocadherin-18-like [Cyprinus carpio]	PREDICTED: Danio rerio protocadherin 18b (pcdh18b), transcript variant X1, mRNA;Danio rerio protocadherin 18b (pcdh18b), mRNA;PREDICTED: Danio rerio protocadherin 18b (pcdh18b), transcript variant X2, mRNA
572077	6924	2189.18	1908.04	-0.198302	0.0585	*	0.00114978	mn1b	NA	NA	NA	NA	XP_001919775.2//transcriptional activator MN1 [Danio rerio]	PREDICTED: Danio rerio meningioma 1b (mn1b), mRNA
100331601	1932	1314.44	1697.11	0.368631	0.0585	*	0.0011511	peli3	NA	GO:0061630//ubiquitin protein ligase activity	GO:0070534//protein K63-linked ubiquitination;GO:0008063//Toll signaling pathway;GO:0006955//immune response	K11964//pellino [EC:2.3.2.27]	XP_002662845.2//E3 ubiquitin-protein ligase pellino homolog 1-like [Danio rerio]	PREDICTED: Danio rerio pellino E3 ubiquitin protein ligase family member 3 (peli3), mRNA
793785	3723	2806.11	3301.21	0.234426	0.0589	*	0.00116093	rab6a	GO:0005794//Golgi apparatus;GO:0005829//cytosol	GO:0005525//GTP binding;GO:0003924//GTPase activity	GO:0042147//retrograde transport, endosome to Golgi;GO:0006890//retrograde vesicle-mediated transport, Golgi to ER;GO:0006891//intra-Golgi vesicle-mediated transport	K07893//Ras-related protein Rab-6A	NP_001315459.1//ras-related protein Rab-6A isoform 2 [Danio rerio];NP_001315458.1//ras-related protein Rab-6A isoform 1 [Danio rerio]	PREDICTED: Danio rerio RAB6A, member RAS oncogene family (rab6a), transcript variant X2, mRNA;Danio rerio RAB6A, member RAS oncogene family (rab6a), transcript variant 1, mRNA;Danio rerio RAB6A, member RAS oncogene family (rab6a), transcript variant 2, mRNA;PREDICTED: Danio rerio RAB6A, member RAS oncogene family (rab6a), transcript variant X1, mRNA
553209	6983	935.438	762.138	-0.29559	0.059	*	0.00116543	brwd3	NA	NA	NA	K11798//bromodomain and WD repeat domain containing protein 1/3	XP_021327269.1//bromodomain and WD repeat-containing protein 3 isoform X1 [Danio rerio];XP_009299685.1//bromodomain and WD repeat-containing protein 3 isoform X1 [Danio rerio];XP_009299686.1//bromodomain and WD repeat-containing protein 3 isoform X2 [Danio rerio];XP_021327270.1//bromodomain and WD repeat-containing protein 3 isoform X2 [Danio rerio]	PREDICTED: Danio rerio bromodomain and WD repeat domain containing 3 (brwd3), transcript variant X2, mRNA;PREDICTED: Danio rerio bromodomain and WD repeat domain containing 3 (brwd3), transcript variant X1, mRNA
556596	4659	222.241	151.862	-0.54937	0.0591	*	0.0011698	prom2	GO:0016021//integral component of membrane	NA	NA	K06532//prominin 1	XP_005156991.1//prominin-2 isoform X2 [Danio rerio];XP_009305684.1//prominin-2 isoform X1 [Danio rerio];NP_001289158.1//prominin-2 precursor [Danio rerio]	PREDICTED: Danio rerio prominin 2 (prom2), transcript variant X2, mRNA;Danio rerio prominin 2 (prom2), mRNA;PREDICTED: Danio rerio prominin 2 (prom2), transcript variant X1, mRNA;PREDICTED: Danio rerio prominin 2 (prom2), transcript variant X4, misc_RNA;PREDICTED: Danio rerio prominin 2 (prom2), transcript variant X3, misc_RNA
BGI_novel_G000114	3137	1879.9	2199.22	0.22634	0.0591	*	0.00117203	NA	NA	NA	NA	NA
550342	1619	238.768	147.486	-0.695038	0.0591	*	0.00117305	arfip2b	GO:0005737//cytoplasm	GO:0019904//protein domain specific binding	GO:0031529//ruffle organization;GO:0034315//regulation of Arp2/3 complex-mediated actin nucleation	K20314//arfaptin	XP_009303589.1//arfaptin-2 isoform X6 [Danio rerio];NP_001017649.1//arfaptin-2 [Danio rerio];XP_009303586.1//arfaptin-2 isoform X3 [Danio rerio];XP_009303587.1//arfaptin-2 isoform X4 [Danio rerio];XP_005155430.1//arfaptin-2 isoform X1 [Danio rerio];XP_005155432.1//arfaptin-2 isoform X2 [Danio rerio];XP_009303588.1//arfaptin-2 isoform X5 [Danio rerio];XP_021334848.1//arfaptin-2 isoform X7 [Danio r…	PREDICTED: Danio rerio ADP-ribosylation factor interacting protein 2b (arfip2b), transcript variant X1, mRNA;PREDICTED: Danio rerio ADP-ribosylation factor interacting protein 2b (arfip2b), transcript variant X3, mRNA;PREDICTED: Danio rerio ADP-ribosylation factor interacting protein 2b (arfip2b), transcript variant X7, mRNA;PREDICTED: Danio rerio ADP-ribosylation factor interacting protein 2b (a…
100535624	1291	448.517	571.929	0.350673	0.0593	*	0.00118053	NA	NA	NA	NA	NA	NA	PREDICTED: Danio rerio uncharacterized LOC100535624 (LOC100535624), ncRNA
503713	3780	1916.38	1674.86	-0.194338	0.0593	*	0.00118348	ppm1k	NA	GO:0043169//cation binding;GO:0046872//metal ion binding;GO:0004722//protein serine/threonine phosphatase activity	GO:0031016//pancreas development;GO:0001889//liver development;GO:0007507//heart development;GO:0043066//negative regulation of apoptotic process;GO:0048565//digestive tract development;GO:0007420//brain development	K17505//protein phosphatase 1K [EC:3.1.3.16]	XP_005160150.1//protein phosphatase 1K, mitochondrial isoform X2 [Danio rerio];XP_005160151.1//protein phosphatase 1K, mitochondrial isoform X3 [Danio rerio];NP_001314673.1//protein phosphatase 1K, mitochondrial [Danio rerio]	PREDICTED: Danio rerio protein phosphatase, Mg2+/Mn2+ dependent, 1K (ppm1k), transcript variant X2, mRNA;Danio rerio protein phosphatase, Mg2+/Mn2+ dependent, 1K (ppm1k), mRNA;PREDICTED: Danio rerio protein phosphatase, Mg2+/Mn2+ dependent, 1K (ppm1k), transcript variant X1, mRNA;PREDICTED: Danio rerio protein phosphatase, Mg2+/Mn2+ dependent, 1K (ppm1k), transcript variant X3, mRNA
100038771	2829	1028.86	1360.4	0.402996	0.0593	*	0.00118359	slc13a4	GO:0016021//integral component of membrane	GO:0005215//transporter activity	GO:0055085//transmembrane transport;GO:0006814//sodium ion transport	K14444//solute carrier family 13 (sodium/sulfate cotransporter), member 1/4	XP_005164560.1//solute carrier family 13 member 4 isoform X1 [Danio rerio];NP_001083020.1//solute carrier family 13 member 4 [Danio rerio]	PREDICTED: Danio rerio solute carrier family 13 (sodium/sulfate symporter), member 4 (slc13a4), transcript variant X1, mRNA;Danio rerio solute carrier family 13 (sodium/sulfate symporter), member 4 (slc13a4), mRNA
322387	3466	321.41	232.875	-0.464857	0.0593	*	0.00118377	zgc:77849	NA	NA	GO:0071466//cellular response to xenobiotic stimulus	K04608//metabotropic glutamate receptor 6/7/8;K20804//E3 ubiquitin-protein ligase RNF34 [EC:2.3.2.27]	NP_955896.2//UPF0472 protein C16orf72 homolog [Danio rerio]	Danio rerio zgc:77849 (zgc:77849), mRNA
100331080	2617	13.7687	4.77991	-1.52633	0.0593	*	0.00118691	NA	NA	NA	NA	K10955//mucin-2	XP_002667661.4//CUB and zona pellucida-like domain-containing protein 1 [Danio rerio]	PREDICTED: Danio rerio CUB and zona pellucida-like domain-containing protein 1 (LOC100331080), mRNA
100535152	4800	373.228	284.986	-0.389168	0.0593	*	0.00118708	sh3tc2	NA	NA	NA	NA	XP_021328545.1//SH3 domain and tetratricopeptide repeat-containing protein 2 isoform X10 [Danio rerio];XP_021328544.1//SH3 domain and tetratricopeptide repeat-containing protein 2 isoform X9 [Danio rerio];XP_021328542.1//SH3 domain and tetratricopeptide repeat-containing protein 2 isoform X8 [Danio rerio];XP_021328540.1//SH3 domain and tetratricopeptide repeat-containing protein 2 isoform X6 [Dan…	PREDICTED: Danio rerio SH3 domain and tetratricopeptide repeats 2 (sh3tc2), transcript variant X2, mRNA;PREDICTED: Danio rerio SH3 domain and tetratricopeptide repeats 2 (sh3tc2), transcript variant X5, mRNA;PREDICTED: Danio rerio SH3 domain and tetratricopeptide repeats 2 (sh3tc2), transcript variant X11, mRNA;PREDICTED: Danio rerio SH3 domain and tetratricopeptide repeats 2 (sh3tc2), transcript…
101884408	8198	1133.99	947.578	-0.259096	0.0594	*	0.00119134	NA	NA	GO:0046983//protein dimerization activity	NA	K22016//mucin-3/17	XP_005162790.1//basic helix-loop-helix domain-containing protein USF3 [Danio rerio]	PREDICTED: Danio rerio upstream transcription factor family member 3 (usf3), transcript variant X2, misc_RNA;PREDICTED: Danio rerio upstream transcription factor family member 3 (usf3), transcript variant X1, mRNA
436928	2376	327.464	442.564	0.434549	0.0595	*	0.00119394	atxn7l2b	NA	NA	NA	K11318//ataxin-7	NP_001002655.2//ataxin 7-like 2b [Danio rerio]	Danio rerio ataxin 7-like 2b (atxn7l2b), mRNA
556763	1873	365.13	476.293	0.383439	0.0596	*	0.0011978	tmcc3	GO:0016021//integral component of membrane	NA	NA	K16808//nuclear mitotic apparatus protein 1;K16288//receptor-interacting serine/threonine-protein kinase 5 [EC:2.7.11.1]	NP_001038278.1//transmembrane and coiled-coil domains protein 3 [Danio rerio]	Danio rerio transmembrane and coiled-coil domain family 3 (tmcc3), mRNA
108180226	1506	804.356	1037.26	0.366873	0.06	*	0.00120829	NA	NA	NA	NA	K13024//inositol-hexakisphosphate/diphosphoinositol-pentakisphosphate 1-kinase [EC:2.7.4.24]	XP_014263269.1//PREDICTED: uncharacterized protein LOC106674725 [Maylandia zebra]	PREDICTED: Danio rerio uncharacterized LOC108180226 (LOC108180226), ncRNA
792194	3340	102.821	52.6018	-0.966954	0.0604	*	0.00121865	snai1b	NA	GO:0003676//nucleic acid binding	GO:0060975//cardioblast migration to the midline involved in heart field formation;GO:0007507//heart development;GO:0046331//lateral inhibition;GO:0008078//mesodermal cell migration;GO:0007420//brain development;GO:0048813//dendrite morphogenesis;GO:0055059//asymmetric neuroblast division;GO:0007419//ventral cord development;GO:0003261//cardiac muscle progenitor cell migration to the midline invo…	K09228//KRAB domain-containing zinc finger protein;K05706//snail 2	NP_571064.2//snail 1b [Danio rerio];AAA87196.1//snail2 [Danio rerio]	Danio rerio snail family zinc finger 1b (snai1b), mRNA;PREDICTED: Danio rerio snail family zinc finger 1b (snai1b), transcript variant X1, mRNA
559896	2523	625.658	814.42	0.380397	0.0609	*	0.00123099	cd99	GO:0016021//integral component of membrane	NA	NA	K06520//CD99 antigen	NP_001073449.1//CD99 molecule precursor [Danio rerio];XP_005159982.1//CD99 molecule isoform X4 [Danio rerio];XP_005159980.1//CD99 molecule isoform X1 [Danio rerio];XP_009290426.1//CD99 molecule isoform X3 [Danio rerio];XP_005159981.1//CD99 molecule isoform X2 [Danio rerio]	Danio rerio CD99 molecule (cd99), mRNA;PREDICTED: Danio rerio CD99 molecule (cd99), transcript variant X2, mRNA;PREDICTED: Danio rerio CD99 molecule (cd99), transcript variant X3, mRNA;PREDICTED: Danio rerio CD99 molecule (cd99), transcript variant X4, mRNA;PREDICTED: Danio rerio CD99 molecule (cd99), transcript variant X1, mRNA
338317	3778	157.491	223.008	0.501829	0.0609	*	0.00123151	creb3l1	NA	GO:0035497//cAMP response element binding;GO:0003700//DNA binding transcription factor activity	GO:0045944//positive regulation of transcription from RNA polymerase II promoter;GO:0030968//endoplasmic reticulum unfolded protein response	K09048//cyclic AMP-responsive element-binding protein 3	XP_009301586.1//cyclic AMP-responsive element-binding protein 3-like protein 1 isoform X3 [Danio rerio];NP_001229967.1//cyclic AMP-responsive element-binding protein 3-like protein 1 [Danio rerio];XP_005169023.1//cyclic AMP-responsive element-binding protein 3-like protein 1 isoform X1 [Danio rerio]	PREDICTED: Danio rerio cAMP responsive element binding protein 3-like 1 (creb3l1), transcript variant X3, mRNA;PREDICTED: Danio rerio cAMP responsive element binding protein 3-like 1 (creb3l1), transcript variant X2, mRNA;PREDICTED: Danio rerio cAMP responsive element binding protein 3-like 1 (creb3l1), transcript variant X1, mRNA;Danio rerio cAMP responsive element binding protein 3-like 1 (creb…
100332173	1314	237.358	162.172	-0.549544	0.061	*	0.00123571	NA	NA	NA	NA	NA	XP_017208486.1//WD repeat-containing protein 7 [Danio rerio]	PREDICTED: Danio rerio WD repeat-containing protein 7-like (LOC100332173), mRNA
793937	1580	54.1838	99.4028	0.875423	0.0623	*	0.00126357	agtrap	GO:0016021//integral component of membrane	NA	GO:0038166//angiotensin-activated signaling pathway	K14435//chromodomain-helicase-DNA-binding protein 5 [EC:3.6.4.12]	XP_021335346.1//type-1 angiotensin II receptor-associated protein isoform X1 [Danio rerio];NP_001188274.1//type-1 angiotensin II receptor-associated protein [Danio rerio]	Danio rerio angiotensin II receptor-associated protein (agtrap), mRNA;PREDICTED: Danio rerio angiotensin II receptor-associated protein (agtrap), transcript variant X1, mRNA
BGI_novel_G002265	1094	82.6363	43.1908	-0.936052	0.0625	*	0.00127052	NA	GO:0005576//extracellular region;GO:0005581//collagen trimer	GO:0005201//extracellular matrix structural constituent	NA	K19720//collagen, type III, alpha	XP_020369783.1//LOW QUALITY PROTEIN: uncharacterized protein LOC109914588 [Rhincodon typus]	NA
BGI_novel_G002598	3951	184.635	263.225	0.511617	0.0628	*	0.0012773	NA	GO:0005929//cilium;GO:0036064//ciliary basal body;GO:0005814//centriole	GO:0070740//tubulin-glutamic acid ligase activity	GO:0060271//cilium assembly;GO:0018095//protein polyglutamylation;GO:0035082//axoneme assembly;GO:0015031//protein transport	K16455//centrosomal protein CEP41	NP_001002194.1//centrosomal protein of 41 kDa [Danio rerio]	NA
325557	1845	520.163	680.059	0.386695	0.0629	*	0.00128198	anxa2a	NA	GO:0004859//phospholipase inhibitor activity;GO:0005544//calcium-dependent phospholipid binding;GO:0008092//cytoskeletal protein binding;GO:0005509//calcium ion binding	NA	K17092//annexin A2	NP_861426.1//annexin A2a [Danio rerio];AAH62531.1//Annexin A2a [Danio rerio]	Danio rerio annexin A2a (anxa2a), mRNA
393392	2143	1141.84	968.417	-0.237663	0.0629	*	0.00128417	adam10b	GO:0005634//nucleus;GO:0009986//cell surface;GO:0005794//Golgi apparatus;GO:0016021//integral component of membrane;GO:0005798//Golgi-associated vesicle;GO:0005737//cytoplasm	GO:0046872//metal ion binding;GO:0008237//metallopeptidase activity;GO:0004222//metalloendopeptidase activity;GO:0042803//protein homodimerization activity;GO:0019901//protein kinase binding	GO:0006509//membrane protein ectodomain proteolysis;GO:0007162//negative regulation of cell adhesion;GO:0007229//integrin-mediated signaling pathway;GO:0006468//protein phosphorylation;GO:0007219//Notch signaling pathway	K06704//disintegrin and metalloproteinase domain-containing protein 10 [EC:3.4.24.81]	XP_021326233.1//ADAM metallopeptidase domain 10b [Danio rerio]	PREDICTED: Danio rerio ADAM metallopeptidase domain 10b (adam10b), mRNA
415178	2067	545.613	683.559	0.325189	0.0631	*	0.00128942	tmem8c	GO:0016021//integral component of membrane;GO:0005886//plasma membrane	NA	GO:0045026//plasma membrane fusion;GO:0007520//myoblast fusion;GO:0007517//muscle organ development	NA	XP_017211542.1//protein myomaker isoform X1 [Danio rerio];NP_001002088.1//protein myomaker [Danio rerio]	Danio rerio transmembrane protein 8C (tmem8c), mRNA;PREDICTED: Danio rerio transmembrane protein 8C (tmem8c), transcript variant X1, mRNA
794083	3721	750.748	1196.11	0.671953	0.0633	*	0.00129553	pdk2a	NA	NA	NA	K00898//pyruvate dehydrogenase kinase 2/3/4 [EC:2.7.11.2]	XP_016425904.1//PREDICTED: pyruvate dehydrogenase (acetyl-transferring) kinase isozyme 2, mitochondrial-like [Sinocyclocheilus rhinocerous]	PREDICTED: Danio rerio pyruvate dehydrogenase kinase, isozyme 2a (pdk2a), mRNA
558917	3134	381.918	488.899	0.356275	0.0634	*	0.00129934	snx9b	GO:0031410//cytoplasmic vesicle;GO:0030659//cytoplasmic vesicle membrane	GO:0035091//phosphatidylinositol binding	GO:0006886//intracellular protein transport;GO:0000281//mitotic cytokinesis;GO:0006897//endocytosis	K17923//sorting nexin-9/18/33	XP_005170238.1//sorting nexin-9 isoform X2 [Danio rerio];XP_021324123.1//sorting nexin-9 isoform X1 [Danio rerio];XP_021324124.1//sorting nexin-9 isoform X3 [Danio rerio];NP_001025295.1//sorting nexin-9 [Danio rerio]	PREDICTED: Danio rerio sorting nexin 9b (snx9b), transcript variant X3, mRNA;Danio rerio sorting nexin 9b (snx9b), mRNA;PREDICTED: Danio rerio sorting nexin 9b (snx9b), transcript variant X1, mRNA;PREDICTED: Danio rerio sorting nexin 9b (snx9b), transcript variant X2, mRNA
286834	2683	622.204	771.454	0.310193	0.0635	*	0.00130457	mc5ra	NA	NA	NA	K04203//melanocortin 5 receptor	XP_016416771.1//PREDICTED: melanocortin receptor 5-like [Sinocyclocheilus rhinocerous];XP_016089654.1//PREDICTED: melanocortin receptor 5-like [Sinocyclocheilus grahami]	PREDICTED: Danio rerio melanocortin 5a receptor (mc5ra), transcript variant X1, mRNA;Danio rerio melanocortin 5a receptor (mc5ra), mRNA
572413	9820	1830.38	1607.8	-0.187055	0.064	*	0.00131618	rnf165b	NA	GO:0008270//zinc ion binding	NA	K17821//RING finger protein 165	XP_005166736.1//E3 ubiquitin-protein ligase RNF165 isoform X1 [Danio rerio];KTG41522.1//hypothetical protein cypCar_00028792, partial [Cyprinus carpio];XP_701217.3//E3 ubiquitin-protein ligase RNF165 isoform X2 [Danio rerio]	PREDICTED: Danio rerio ring finger protein 165b (rnf165b), transcript variant X2, mRNA;PREDICTED: Danio rerio ring finger protein 165b (rnf165b), transcript variant X1, mRNA
335842	2259	5891.82	5263.64	-0.162653	0.064	*	0.00131783	tsc22d1	NA	GO:0003700//DNA binding transcription factor activity	NA	K09326//homeobox protein OTX1;K21436//ankyrin repeat domain-containing protein 11/12;K11588//methyl CpG binding protein 2;K15033//peptidyl-tRNA hydrolase ICT1 [EC:3.1.1.29]	NP_001315055.1//TSC22 domain family protein 1 isoform 2 [Danio rerio];NP_001315054.1//TSC22 domain family protein 1 isoform 1 [Danio rerio];NP_997910.1//TSC22 domain family protein 1 isoform 3 [Danio rerio]	Danio rerio TSC22 domain family, member 1 (tsc22d1), transcript variant 3, mRNA;Danio rerio TSC22 domain family, member 1 (tsc22d1), transcript variant 2, mRNA;Danio rerio TSC22 domain family, member 1 (tsc22d1), transcript variant 1, mRNA
387290	2220	3619.33	4014.02	0.149322	0.0644	*	0.0013281	smox	NA	GO:0016491//oxidoreductase activity	GO:0030097//hemopoiesis	K12259//spermine oxidase [EC:1.5.3.16 1.5.3.-]	NP_001315115.1//spermine oxidase [Danio rerio]	PREDICTED: Danio rerio spermine oxidase (smox), transcript variant X1, mRNA;Danio rerio spermine oxidase (smox), mRNA
562665	4349	2150.73	2425.13	0.173231	0.0644	*	0.00132977	ldlrad4a	NA	NA	NA	K20049//low-density lipoprotein receptor-related protein 1B	XP_021323969.1//low-density lipoprotein receptor class A domain-containing protein 4 isoform X1 [Danio rerio];XP_005159645.1//low-density lipoprotein receptor class A domain-containing protein 4 isoform X2 [Danio rerio]	PREDICTED: Danio rerio low density lipoprotein receptor class A domain containing 4a (ldlrad4a), transcript variant X1, mRNA;PREDICTED: Danio rerio low density lipoprotein receptor class A domain containing 4a (ldlrad4a), transcript variant X2, mRNA
566173	1317	531.219	684.493	0.365729	0.0659	*	0.00136356	si:ch211-76l23.7	GO:0005576//extracellular region	NA	NA	K17598//synaptotagmin-like protein	AAI52291.1//LOC566173 protein, partial [Danio rerio]	Danio rerio si:ch211-76l23.7 (si:ch211-76l23.7), mRNA
555994	6091	2950.37	3398.97	0.204202	0.0659	*	0.00136589	gramd1a	NA	NA	NA	K19951//TBC1 domain family member 8/9	XP_005158319.1//GRAM domain-containing protein 1A isoform X1 [Danio rerio];XP_005158322.1//GRAM domain-containing protein 1A isoform X4 [Danio rerio];XP_683776.6//GRAM domain-containing protein 1A isoform X3 [Danio rerio];XP_021322667.1//GRAM domain-containing protein 1A isoform X2 [Danio rerio]	PREDICTED: Danio rerio GRAM domain containing 1A (gramd1a), transcript variant X5, mRNA;PREDICTED: Danio rerio GRAM domain containing 1A (gramd1a), transcript variant X2, mRNA;PREDICTED: Danio rerio GRAM domain containing 1A (gramd1a), transcript variant X1, mRNA;PREDICTED: Danio rerio GRAM domain containing 1A (gramd1a), transcript variant X4, mRNA;PREDICTED: Danio rerio GRAM domain containing 1…
556058	9442	8657.39	9971.18	0.203833	0.066	*	0.00136902	si:ch211-194c3.5	NA	NA	NA	K01855//tRNA pseudouridine38/39 synthase [EC:5.4.99.45]	NP_001139034.1//uncharacterized protein C20orf194 homolog [Danio rerio]	Danio rerio si:ch211-194c3.5 (si:ch211-194c3.5), mRNA
572542	3202	3468.05	4001.24	0.206322	0.0664	*	0.00138118	kpna1	NA	NA	NA	K15042//importin subunit alpha-1	XP_701359.5//importin subunit alpha-5 [Danio rerio]	PREDICTED: Danio rerio karyopherin alpha 1 (importin alpha 5) (kpna1), mRNA
393875	3015	931.063	693.155	-0.425702	0.0667	*	0.00138933	sox4b	GO:0005634//nucleus	GO:0003677//DNA binding	GO:0061386//closure of optic fissure;GO:0031018//endocrine pancreas development;GO:0045879//negative regulation of smoothened signaling pathway	K09268//transcription factor SOX4/11/12 (SOX group C)	NP_957195.1//SRY (sex determining region Y)-box 4b [Danio rerio]	Danio rerio SRY (sex determining region Y)-box 4b (sox4b), mRNA
101882419	9648	93.3192	179.038	0.94002	0.067	*	0.00139588	NA	NA	NA	NA	K12797//caspase recruitment domain-containing protein 6	XP_021323772.1//up-regulator of cell proliferation isoform X1 [Danio rerio];XP_021323773.1//up-regulator of cell proliferation isoform X2 [Danio rerio]	PREDICTED: Danio rerio upregulator of cell proliferation (urgcp), transcript variant X2, mRNA;PREDICTED: Danio rerio upregulator of cell proliferation (urgcp), transcript variant X1, mRNA
368319	1245	3956.94	3341.21	-0.244015	0.0674	*	0.00140743	mbpb	GO:0043209//myelin sheath;GO:0005886//plasma membrane	GO:0019911//structural constituent of myelin sheath	NA	K17269//myelin basic protein	XP_005157892.1//myelin basic protein isoform X1 [Danio rerio];NP_001258389.1//myelin basic protein isoform 1 [Danio rerio]	PREDICTED: Danio rerio myelin basic protein b (mbpb), transcript variant X4, misc_RNA;PREDICTED: Danio rerio myelin basic protein b (mbpb), transcript variant X2, misc_RNA;Danio rerio myelin basic protein b (mbpb), transcript variant 2, mRNA;PREDICTED: Danio rerio myelin basic protein b (mbpb), transcript variant X1, misc_RNA;Danio rerio myelin basic protein b (mbpb), transcript variant 1, mRNA;P…
BGI_novel_G000547	8696	31.8029	72.7704	1.1942	0.0674	*	0.00141072	NA	NA	NA	NA	K05766//protein phosphatase slingshot [EC:3.1.3.16 3.1.3.48]	XP_695867.2//protein phosphatase Slingshot homolog 1 isoform X1 [Danio rerio]	NA
563719	6743	1019.44	806.209	-0.338557	0.0674	*	0.00141079	foxo4	GO:0005634//nucleus	GO:0000981//RNA polymerase II transcription factor activity, sequence-specific DNA binding;GO:0043565//sequence-specific DNA binding	GO:0009653//anatomical structure morphogenesis;GO:0030154//cell differentiation;GO:0006351//transcription, DNA-templated	K12358//forkhead box protein O4	XP_009289443.1//forkhead box protein O4 [Danio rerio]	PREDICTED: Danio rerio forkhead box O4 (foxo4), mRNA
564460	5415	1755.9	1494.82	-0.232241	0.0677	*	0.00142006	zmynd8	NA	GO:0046872//metal ion binding	NA	K20289//conserved oligomeric Golgi complex subunit 2	XP_692886.6//protein kinase C-binding protein 1 isoform X1 [Danio rerio];XP_021335473.1//protein kinase C-binding protein 1 isoform X3 [Danio rerio]	PREDICTED: Danio rerio zinc finger, MYND-type containing 8 (zmynd8), transcript variant X3, mRNA;PREDICTED: Danio rerio zinc finger, MYND-type containing 8 (zmynd8), transcript variant X1, mRNA;PREDICTED: Danio rerio zinc finger, MYND-type containing 8 (zmynd8), transcript variant X2, mRNA
566945	4297	392.376	496.893	0.340699	0.0677	*	0.00142127	mmp14b	GO:0031012//extracellular matrix;GO:0016021//integral component of membrane	GO:0008237//metallopeptidase activity;GO:0004222//metalloendopeptidase activity;GO:0008270//zinc ion binding	GO:0030010//establishment of cell polarity;GO:0030335//positive regulation of cell migration;GO:0060027//convergent extension involved in gastrulation;GO:0030307//positive regulation of cell growth;GO:0060026//convergent extension;GO:0051216//cartilage development;GO:0009948//anterior/posterior axis specification;GO:0042074//cell migration involved in gastrulation	K07763//matrix metalloproteinase-14 (membrane-inserted) [EC:3.4.24.80]	NP_919395.1//matrix metalloproteinase-14 precursor [Danio rerio];XP_005171367.1//matrix metalloproteinase-14 isoform X1 [Danio rerio]	PREDICTED: Danio rerio matrix metallopeptidase 14b (membrane-inserted) (mmp14b), transcript variant X1, mRNA;Danio rerio matrix metallopeptidase 14b (membrane-inserted) (mmp14b), mRNA
569741	3108	1616.32	1370.92	-0.23757	0.0684	*	0.00143925	NA	GO:0016021//integral component of membrane	GO:0005509//calcium ion binding	NA	K21852//dedicator of cytokinesis protein 6/7/8;K08023//latent transforming growth factor beta binding protein 2/3/4;K17675//ATP-dependent RNA helicase SUPV3L1/SUV3 [EC:3.6.4.13]	XP_009302639.1//cysteine-rich with EGF-like domain protein 1 [Danio rerio]	PREDICTED: Danio rerio cysteine rich with EGF like domains 1 (creld1), mRNA
100302470	2022	101.269	158.323	0.644674	0.0684	*	0.0014402	epdl1	GO:0005576//extracellular region	GO:0005509//calcium ion binding	GO:0007160//cell-matrix adhesion	K13675//UDP-glucose:O-linked fucose beta-1,3-glucosyltransferase [EC:2.4.1.-]	NP_001280631.1//uncharacterized protein LOC100302470 precursor [Danio rerio]	Danio rerio ependymin-like 1 (epdl1), mRNA
795702	3131	257.692	344.919	0.420611	0.0685	*	0.0014452	kcnj12b	GO:0016021//integral component of membrane	GO:0005242//inward rectifier potassium channel activity	NA	K05005//potassium inwardly-rectifying channel subfamily J member 12	XP_001335950.1//ATP-sensitive inward rectifier potassium channel 12-like [Danio rerio]	PREDICTED: Danio rerio potassium inwardly-rectifying channel, subfamily J, member 12b (kcnj12b), transcript variant X2, mRNA;PREDICTED: Danio rerio potassium inwardly-rectifying channel, subfamily J, member 12b (kcnj12b), transcript variant X1, mRNA
BGI_novel_G003612	1588	206.826	310.579	0.586542	0.0685	*	0.00145024	NA	GO:0016021//integral component of membrane	NA	NA	NA	NP_001124267.1//protein FAM19A3 precursor [Danio rerio]	NA
794738	4648	409.893	602.419	0.555518	0.0685	*	0.00145025	si:ch73-335l21.1	GO:0005829//cytosol;GO:0005886//plasma membrane	GO:0043548//phosphatidylinositol 3-kinase binding;GO:0004871//signal transducer activity;GO:0005158//insulin receptor binding	GO:0008286//insulin receptor signaling pathway;GO:0019216//regulation of lipid metabolic process	K16172//insulin receptor substrate 1	XP_001920152.3//insulin receptor substrate 1-B isoform X2 [Danio rerio];XP_021333440.1//insulin receptor substrate 1-B isoform X1 [Danio rerio];XP_021333441.1//insulin receptor substrate 1-B isoform X3 [Danio rerio]	PREDICTED: Danio rerio si:ch73-335l21.1 (si:ch73-335l21.1), transcript variant X1, mRNA;PREDICTED: Danio rerio si:ch73-335l21.1 (si:ch73-335l21.1), transcript variant X2, mRNA;PREDICTED: Danio rerio si:ch73-335l21.1 (si:ch73-335l21.1), transcript variant X3, mRNA
565714	3869	1230.15	962.222	-0.354389	0.0703	*	0.00148945	wnt7aa	GO:0005615//extracellular space;GO:0005578//proteinaceous extracellular matrix	GO:0005109//frizzled binding	GO:0045165//cell fate commitment;GO:0030182//neuron differentiation;GO:0016055//Wnt signaling pathway	K00572//wingless-type MMTV integration site family, member 7	NP_001020711.1//protein Wnt-7a [Danio rerio];XP_016094709.1//PREDICTED: protein Wnt-7a-like, partial [Sinocyclocheilus grahami]	Danio rerio wingless-type MMTV integration site family, member 7Aa (wnt7aa), mRNA
336271	5293	4242.97	3852.36	-0.139332	0.0704	*	0.00149402	si:dkey-89b17.4	NA	GO:0003676//nucleic acid binding	NA	K09228//KRAB domain-containing zinc finger protein	XP_005159418.1//zinc finger protein 62 isoform X5 [Danio rerio];XP_021323935.1//zinc finger protein 646 isoform X2 [Danio rerio];XP_009292269.1//zinc finger protein 646 isoform X1 [Danio rerio];XP_021323936.1//zinc finger protein 646 isoform X4 [Danio rerio]	PREDICTED: Danio rerio si:dkey-89b17.4 (si:dkey-89b17.4), transcript variant X9, mRNA;PREDICTED: Danio rerio si:dkey-89b17.4 (si:dkey-89b17.4), transcript variant X3, mRNA;PREDICTED: Danio rerio si:dkey-89b17.4 (si:dkey-89b17.4), transcript variant X8, mRNA;PREDICTED: Danio rerio si:dkey-89b17.4 (si:dkey-89b17.4), transcript variant X10, mRNA;PREDICTED: Danio rerio si:dkey-89b17.4 (si:dkey-89b17.…
561943	8920	2036.89	2435.5	0.257853	0.0707	*	0.00150227	neurl1aa	NA	NA	NA	K01931//protein neuralized [EC:2.3.2.27]	NP_001071026.1//E3 ubiquitin-protein ligase NEURL1 [Danio rerio];XP_021330967.1//E3 ubiquitin-protein ligase NEURL1 isoform X1 [Danio rerio]	Danio rerio neuralized E3 ubiquitin protein ligase 1Aa (neurl1aa), mRNA;PREDICTED: Danio rerio neuralized E3 ubiquitin protein ligase 1Aa (neurl1aa), transcript variant X1, mRNA
BGI_novel_G000546	3089	5689.52	6326.24	0.153043	0.0707	*	0.00150344	NA	GO:0015629//actin cytoskeleton	GO:0051015//actin filament binding	GO:0030036//actin cytoskeleton organization	K13886//coronin-1B/1C/6	XP_010875884.1//PREDICTED: uncharacterized protein LOC105014901 isoform X2 [Esox lucius]	NA
556504	5293	3036.2	2737.26	-0.149534	0.0713	*	0.00151867	kdm4b	GO:0005634//nucleus	GO:0046872//metal ion binding	NA	K06709//jumonji domain-containing protein 2 [EC:1.14.11.-]	NP_001076274.1//lysine-specific demethylase 4B [Danio rerio];XP_021325002.1//lysine-specific demethylase 4B isoform X1 [Danio rerio]	PREDICTED: Danio rerio lysine (K)-specific demethylase 4B (kdm4b), transcript variant X1, mRNA;Danio rerio lysine (K)-specific demethylase 4B (kdm4b), mRNA
561007	2612	93.4212	144.049	0.624739	0.0713	*	0.00152145	pdk4	NA	GO:0016301//kinase activity	NA	K00898//pyruvate dehydrogenase kinase 2/3/4 [EC:2.7.11.2]	XP_016385881.1//PREDICTED: pyruvate dehydrogenase (acetyl-transferring) kinase isozyme 2, mitochondrial-like isoform X2 [Sinocyclocheilus rhinocerous]	Danio rerio pyruvate dehydrogenase kinase, isozyme 4 (pdk4), mRNA
100001119	4513	1358.76	1142.42	-0.250194	0.0716	*	0.00152921	prr14	NA	NA	NA	K22016//mucin-3/17	XP_021329650.1//uncharacterized protein prr14 isoform X1 [Danio rerio];XP_005164139.1//uncharacterized protein prr14 isoform X2 [Danio rerio];XP_001341188.1//uncharacterized protein prr14 isoform X1 [Danio rerio];XP_021329651.1//uncharacterized protein prr14 isoform X2 [Danio rerio]	PREDICTED: Danio rerio proline rich 14 (prr14), transcript variant X2, mRNA;PREDICTED: Danio rerio proline rich 14 (prr14), transcript variant X1, mRNA
BGI_novel_G004543	11856	2491.86	2830.63	0.1839	0.0716	*	0.00153143	NA	GO:0005634//nucleus	GO:0003723//RNA binding	NA	K10955//mucin-2;K14718//solute carrier family 39 (zinc transporter), member 12	NP_001038291.1//ataxin-1 [Danio rerio]	NA
BGI_novel_G004636	4415	392.908	292.849	-0.424037	0.0717	*	0.00153689	NA	NA	GO:0005096//GTPase activator activity	GO:0007165//signal transduction	K20651//Rho GTPase-activating protein 42	XP_021324560.1//rho GTPase-activating protein 42 isoform X1 [Danio rerio]	NA
BGI_novel_G001256	4830	239.382	326.868	0.449393	0.0717	*	0.00153984	NA	GO:0016021//integral component of membrane	NA	NA	K21958//extracellular serine/threonine protein kinase FAM20C [EC:2.7.11.1]	ESS67218.1//hypothetical protein TCDM_04142 [Trypanosoma cruzi Dm28c]	NA
445083	1637	19.501	55.6007	1.51155	0.0718	*	0.00154291	dhrs3a	NA	GO:0004745//retinol dehydrogenase activity	GO:0042572//retinol metabolic process;GO:0048385//regulation of retinoic acid receptor signaling pathway	K11146//short-chain dehydrogenase/reductase 3 [EC:1.1.1.300]	NP_001003477.1//dehydrogenase/reductase (SDR family) member 3a [Danio rerio]	Danio rerio dehydrogenase/reductase (SDR family) member 3a (dhrs3a), mRNA
337166	2129	15.6469	5.49963	-1.50847	0.0723	*	0.0015587	si:dkey-40g16.6	NA	GO:0016491//oxidoreductase activity	NA	K03334//L-amino-acid oxidase [EC:1.4.3.2]	XP_009289997.1//L-amino-acid oxidase [Danio rerio]	PREDICTED: Danio rerio si:dkey-40g16.6 (si:dkey-40g16.6), mRNA
561062	5544	30.7603	59.8343	0.959903	0.0723	*	0.0015594	si:dkey-157l19.2	NA	NA	GO:0030154//cell differentiation	K19720//collagen, type III, alpha;K22016//mucin-3/17	XP_689554.6//uncharacterized protein KIAA1522 [Danio rerio]	PREDICTED: Danio rerio si:dkey-157l19.2 (si:dkey-157l19.2), mRNA
570481	4996	1272.75	1067.48	-0.253738	0.0731	*	0.00157729	si:ch211-119e14.2	NA	GO:0008270//zinc ion binding	NA	K06058//deltex [EC:2.3.2.27]	NP_001120780.1//si:ch211-119e14.2 [Danio rerio]	Danio rerio si:ch211-119e14.2 (si:ch211-119e14.2), mRNA
406725	1882	2133.22	1822.44	-0.227165	0.0731	*	0.001581	elovl1b	GO:0016021//integral component of membrane;GO:0005789//endoplasmic reticulum membrane	GO:0009922//fatty acid elongase activity;GO:0102336//3-oxo-arachidoyl-CoA synthase activity;GO:0102756//very-long-chain 3-ketoacyl-CoA synthase activity;GO:0102337//3-oxo-cerotoyl-CoA synthase activity;GO:0102338//3-oxo-lignoceronyl-CoA synthase activity	GO:0019367//fatty acid elongation, saturated fatty acid;GO:0006636//unsaturated fatty acid biosynthetic process;GO:0048794//swim bladder development;GO:0001822//kidney development;GO:0035338//long-chain fatty-acyl-CoA biosynthetic process;GO:0042761//very long-chain fatty acid biosynthetic process;GO:0034625//fatty acid elongation, monounsaturated fatty acid	K10247//elongation of very long chain fatty acids protein 1 [EC:2.3.1.199]	NP_001315523.1//ELOVL fatty acid elongase 1b [Danio rerio]	PREDICTED: Danio rerio ELOVL fatty acid elongase 1b (elovl1b), transcript variant X2, mRNA;Danio rerio ELOVL fatty acid elongase 1b (elovl1b), transcript variant 1, mRNA;Danio rerio ELOVL fatty acid elongase 1b (elovl1b), transcript variant 2, mRNA;PREDICTED: Danio rerio ELOVL fatty acid elongase 1b (elovl1b), transcript variant X1, mRNA
562028	6061	1019.27	1216.84	0.255595	0.0736	*	0.00159321	zcchc24	NA	GO:0008270//zinc ion binding;GO:0003676//nucleic acid binding	NA	NA	NP_001091858.1//zinc finger CCHC domain-containing protein 24 [Danio rerio]	Danio rerio zinc finger, CCHC domain containing 24 (zcchc24), mRNA
571365	1573	646.081	800.812	0.309749	0.0736	*	0.00159481	gstm.2	NA	GO:0004364//glutathione transferase activity	GO:0008152//metabolic process	K00799//glutathione S-transferase [EC:2.5.1.18]	NP_001103586.1//glutathione S-transferase mu 3 [Danio rerio]	PREDICTED: Danio rerio glutathione S-transferase mu tandem duplicate 2 (gstm.2), transcript variant X1, mRNA;Danio rerio glutathione S-transferase mu tandem duplicate 2 (gstm.2), mRNA
BGI_novel_G001823	310	2.66671	7.27159	1.44721	0.074	*	0.00160749	NA	NA	NA	NA	NA	XP_021322730.1//pituitary tumor-transforming gene 1 protein-interacting protein-like [Danio rerio]	NA
571706	5024	779.648	629.371	-0.308912	0.0742	*	0.00161407	zmp:0000000926	NA	NA	NA	K21644//HMG box transcription factor 1;K12473//low-density lipoprotein receptor;K14718//solute carrier family 39 (zinc transporter), member 12	XP_700412.6//uncharacterized protein zmp:0000000926 [Danio rerio]	PREDICTED: Danio rerio zmp:0000000926 (zmp:0000000926), mRNA
100537238	4146	3874.28	3469.8	-0.159074	0.0747	*	0.00162543	trak1b	NA	NA	NA	K15369//trafficking kinesin-binding protein 1	XP_021326516.1//trafficking kinesin-binding protein 1-like [Danio rerio]	PREDICTED: Danio rerio trafficking protein, kinesin binding 1b (trak1b), mRNA
445275	1460	695.616	866.442	0.316812	0.0748	*	0.00163184	sdf2l1	GO:0016020//membrane;GO:0005789//endoplasmic reticulum membrane	GO:0004169//dolichyl-phosphate-mannose-protein mannosyltransferase activity	GO:0071712//ER-associated misfolded protein catabolic process	K00728//dolichyl-phosphate-mannose-protein mannosyltransferase [EC:2.4.1.109]	NP_001003730.2//stromal cell-derived factor 2-like protein 1 precursor [Danio rerio]	Danio rerio stromal cell-derived factor 2-like 1 (sdf2l1), mRNA
BGI_novel_G000209	3516	238.21	427.654	0.844213	0.075	*	0.00163656	NA	NA	NA	NA	K06110//exocyst complex component 3	XP_016430891.1//PREDICTED: exocyst complex component 3-like [Sinocyclocheilus rhinocerous]	NA
559603	13860	2935.62	3330.05	0.181879	0.0757	*	0.00165416	qsox2	GO:0005615//extracellular space;GO:0030173//integral component of Golgi membrane	GO:0003756//protein disulfide isomerase activity;GO:0016971//flavin-linked sulfhydryl oxidase activity	GO:0045454//cell redox homeostasis	K10486//BTB/POZ domain-containing protein 14;K10758//thiol oxidase [EC:1.8.3.2]	XP_016090062.1//PREDICTED: nucleus accumbens-associated protein 2-like isoform X2 [Sinocyclocheilus grahami];XP_009300239.1//sulfhydryl oxidase 2 [Danio rerio]	PREDICTED: Danio rerio quiescin Q6 sulfhydryl oxidase 2 (qsox2), mRNA
336211	2820	7324.42	6503.2	-0.171565	0.0758	*	0.00166053	zwi	GO:0043209//myelin sheath	NA	NA	NA	NP_001153136.1//zwilling [Danio rerio]	Danio rerio zwilling (zwi), mRNA
110438014	1481	595.665	826.823	0.473079	0.0763	*	0.00167258	NA	NA	NA	NA	NA	XP_015820017.1//PREDICTED: uncharacterized protein LOC107388817 [Nothobranchius furzeri];XP_018956534.1//PREDICTED: uncharacterized protein LOC109086684 [Cyprinus carpio]	PREDICTED: Danio rerio uncharacterized LOC110438014 (LOC110438014), ncRNA
554700	1737	1301.22	1762.21	0.437529	0.0764	*	0.0016772	pde6g	NA	GO:0004114//3',5'-cyclic-nucleotide phosphodiesterase activity;GO:0030553//cGMP binding	GO:0007601//visual perception	K13759//retinal rod rhodopsin-sensitive cGMP 3',5'-cyclic phosphodiesterase subunit gamma	NP_997964.1//retinal rod rhodopsin-sensitive cGMP 3',5'-cyclic phosphodiesterase subunit gamma [Danio rerio]	Danio rerio phosphodiesterase 6G, cGMP-specific, rod, gamma, paralog b (pde6gb), mRNA
569107	8149	2417.66	2704.31	0.16165	0.0765	*	0.00168121	dlgap4b	NA	NA	GO:0023052//signaling	K15008//discs, large-associated protein 1	XP_697562.6//disks large-associated protein 4 isoform X1 [Danio rerio];XP_021332650.1//disks large-associated protein 4 isoform X2 [Danio rerio]	PREDICTED: Danio rerio discs, large (Drosophila) homolog-associated protein 4b (dlgap4b), transcript variant X1, mRNA;PREDICTED: Danio rerio discs, large (Drosophila) homolog-associated protein 4b (dlgap4b), transcript variant X2, mRNA;PREDICTED: Danio rerio discs, large (Drosophila) homolog-associated protein 4b (dlgap4b), transcript variant X3, mRNA
BGI_novel_G001092	3816	764.981	952.082	0.315662	0.0768	*	0.00169462	NA	GO:0005622//intracellular;GO:0016021//integral component of membrane	GO:0008565//protein transporter activity	GO:0006886//intracellular protein transport;GO:0008277//regulation of G-protein coupled receptor protein signaling pathway	K08447//receptor activity modifying protein 1	NP_001002693.1//receptor activity-modifying protein 1 precursor [Danio rerio]	NA
393157	1989	806.726	983.475	0.28581	0.0768	*	0.00169501	herpud2	GO:0016021//integral component of membrane	NA	GO:0006986//response to unfolded protein	K14027//homocysteine-responsive endoplasmic reticulum-resident ubiquitin-like domain member 1 protein	NP_956482.1//homocysteine-responsive endoplasmic reticulum-resident ubiquitin-like domain member 2 protein [Danio rerio];XP_021322315.1//homocysteine-responsive endoplasmic reticulum-resident ubiquitin-like domain member 2 protein isoform X1 [Danio rerio]	PREDICTED: Danio rerio HERPUD family member 2 (herpud2), transcript variant X1, mRNA;Danio rerio HERPUD family member 2 (herpud2), mRNA
554488	5936	1437.69	1823.82	0.343204	0.0768	*	0.00169601	ypel1	NA	GO:0046872//metal ion binding	NA	K14697//solute carrier family 30 (zinc transporter), member 10;K01540//sodium/potassium-transporting ATPase subunit beta	XP_012545021.1//protein yippee-like CG15309 isoform X2 [Bombyx mori];XP_017307478.1//PREDICTED: protein yippee-like 1 [Ictalurus punctatus];XP_007229476.1//PREDICTED: protein yippee-like 1 isoform X1 [Astyanax mexicanus]	Danio rerio yippee-like 1 (ypel1), mRNA;PREDICTED: Danio rerio yippee-like 1 (ypel1), transcript variant X1, mRNA
BGI_novel_G004212	2715	6.02191	2.21443	-1.44329	0.0775	*	0.0017143	NA	NA	GO:0003824//catalytic activity	GO:0008152//metabolic process	K12663//Delta(3,5)-Delta(2,4)-dienoyl-CoA isomerase [EC:5.3.3.-]	AAI52160.1//Zgc:101710 protein, partial [Danio rerio]	NA
565233	2905	2959.24	3271.64	0.144785	0.0778	*	0.00172183	purba	NA	GO:0003677//DNA binding;GO:0003700//DNA binding transcription factor activity	GO:0045892//negative regulation of transcription, DNA-templated;GO:0008283//cell proliferation;GO:0030154//cell differentiation	K21799//transcriptional activator protein Pur-beta	NP_001153631.1//purine-rich element binding protein B-like [Danio rerio]	Danio rerio purine-rich element binding protein Ba (purba), mRNA
573122	1682	39616.6	34251.3	-0.209947	0.0782	*	0.00173304	tuba1c	GO:0005874//microtubule;GO:0005737//cytoplasm	GO:0005200//structural constituent of cytoskeleton;GO:0005525//GTP binding;GO:0003924//GTPase activity	GO:0007017//microtubule-based process	K07374//tubulin alpha	NP_001098596.2//tubulin alpha-1B chain [Danio rerio]	Danio rerio tubulin, alpha 1c (tuba1c), mRNA
BGI_novel_G001740	6368	2345.56	2915.17	0.313648	0.0787	*	0.00174737	NA	NA	NA	NA	NA	NP_001106978.1//interleukin 23 receptor [Danio rerio]	NA
393673	2037	2876.37	3252.13	0.177136	0.0788	*	0.00175139	desi1a	NA	NA	NA	NA	NP_956994.1//PPPDE peptidase domain-containing protein 2 [Danio rerio]	Danio rerio desumoylating isopeptidase 1a (desi1a), mRNA
100093707	7434	5087.01	4546.14	-0.162176	0.0791	*	0.00176148	bcl11ba	GO:0005634//nucleus	GO:0043565//sequence-specific DNA binding;GO:0001077//transcriptional activator activity, RNA polymerase II proximal promoter sequence-specific DNA binding;GO:0044212//transcription regulatory region DNA binding	GO:0022008//neurogenesis;GO:0007165//signal transduction	K22046//B-cell lymphoma/leukemia 11B	NP_001315336.1//B-cell lymphoma/leukemia 11B isoform 2 [Danio rerio];NP_001315335.1//B-cell lymphoma/leukemia 11B isoform 1 [Danio rerio];XP_009291236.1//B-cell lymphoma/leukemia 11B isoform X1 [Danio rerio]	PREDICTED: Danio rerio B-cell CLL/lymphoma 11Ba (zinc finger protein) (bcl11ba), transcript variant X1, mRNA;Danio rerio B cell CLL/lymphoma 11Ba (bcl11ba), transcript variant 1, mRNA;Danio rerio B cell CLL/lymphoma 11Ba (bcl11ba), transcript variant 2, mRNA
324309	3594	1341.73	1580.04	0.235857	0.0793	*	0.00176867	fstl1b	NA	GO:0005509//calcium ion binding	GO:0030510//regulation of BMP signaling pathway;GO:0009953//dorsal/ventral pattern formation;GO:0030903//notochord development;GO:0060034//notochord cell differentiation	K06254//agrin	AAH80223.1//Fstl1b protein, partial [Danio rerio]	Danio rerio follistatin-like 1b (fstl1b), mRNA;PREDICTED: Danio rerio follistatin-like 1b (fstl1b), transcript variant X1, mRNA
492647	2402	164.146	249.854	0.606101	0.0799	*	0.00178467	angptl4	NA	NA	NA	K08767//angiopoietin-like 4	NP_001243132.1//angiopoietin-related protein 4 precursor [Danio rerio]	Danio rerio angiopoietin-like 4 (angptl4), mRNA
103909004	5008	413.562	280.46	-0.560307	0.0802	*	0.00179325	tunar	NA	NA	NA	K21958//extracellular serine/threonine protein kinase FAM20C [EC:2.7.11.1]	CAG10409.1//unnamed protein product [Tetraodon nigroviridis];EHH25882.1//hypothetical protein EGK_15737, partial [Macaca mulatta]	Danio rerio TCL1 upstream neural differentiation-associated RNA (tunar), long non-coding RNA
103910580	1957	162.351	93.6934	-0.793094	0.0802	*	0.0017951	NA	NA	NA	NA	K12382//saposin	XP_021326484.1//prosaposin-like, partial [Danio rerio]	PREDICTED: Danio rerio prosaposin-like (LOC103910580), partial mRNA
777621	2859	303.608	404.39	0.413537	0.0814	*	0.00182554	zgc:153952	GO:0005634//nucleus	GO:0004674//protein serine/threonine kinase activity;GO:0005524//ATP binding	NA	K08804//serine/threonine kinase 17 [EC:2.7.11.1]	NP_001071197.1//serine/threonine-protein kinase 17A [Danio rerio]	Danio rerio serine/threonine kinase 17a like (stk17al), mRNA;PREDICTED: Danio rerio zgc:153952 (zgc:153952), transcript variant X1, mRNA
100073331	5327	556.907	687.703	0.304351	0.0831	*	0.00186564	birc7	NA	NA	NA	K16061//baculoviral IAP repeat-containing protein 7/8	NP_001092238.1//baculoviral IAP repeat containing 7 [Danio rerio];XP_005162039.1//baculoviral IAP repeat containing 7 isoform X1 [Danio rerio]	PREDICTED: Danio rerio baculoviral IAP repeat containing 7 (birc7), transcript variant X1, mRNA;PREDICTED: Danio rerio baculoviral IAP repeat containing 7 (birc7), transcript variant X2, misc_RNA;Danio rerio baculoviral IAP repeat containing 7 (birc7), mRNA
406719	2487	401.562	310.2	-0.372425	0.0833	*	0.00187235	prdm8	NA	GO:0003676//nucleic acid binding	GO:0014003//oligodendrocyte development	K20797//PR domain zinc finger protein 8 [EC:2.1.1.-]	NP_998575.1//zinc finger protein 488 [Danio rerio];XP_005156867.1//zinc finger protein 488 isoform X1 [Danio rerio]	Danio rerio PR domain containing 8 (prdm8), mRNA;PREDICTED: Danio rerio PR domain containing 8 (prdm8), transcript variant X1, mRNA
BGI_novel_G001195	10323	1142.78	875.174	-0.384903	0.0835	*	0.00187878	NA	GO:0000938//GARP complex;GO:1990745//EARP complex;GO:0005829//cytosol;GO:0016021//integral component of membrane;GO:0055037//recycling endosome	GO:0030306//ADP-ribosylation factor binding	GO:0010517//regulation of phospholipase activity;GO:0048193//Golgi vesicle transport;GO:0044241//lipid digestion;GO:0006869//lipid transport;GO:0042147//retrograde transport, endosome to Golgi;GO:0007030//Golgi organization;GO:0032456//endocytic recycling;GO:0015031//protein transport	K20296//vacuolar protein sorting-associated protein 51	NP_001036200.1//vacuolar protein sorting-associated protein 51 homolog [Danio rerio]	NA
569109	3673	449.74	615.059	0.451635	0.0837	*	0.00188719	dbpb	GO:0005634//nucleus	GO:0000977//RNA polymerase II regulatory region sequence-specific DNA binding;GO:0001077//transcriptional activator activity, RNA polymerase II proximal promoter sequence-specific DNA binding;GO:0003700//DNA binding transcription factor activity	GO:0007275//multicellular organism development	K09057//hepatic leukemia factor	NP_001183991.1//D site-binding protein [Danio rerio];XP_005157954.1//D site-binding protein isoform X1 [Danio rerio]	Danio rerio D site albumin promoter binding protein b (dbpb), mRNA;PREDICTED: Danio rerio D site albumin promoter binding protein b (dbpb), transcript variant X1, mRNA
100002086	1655	197.623	109.192	-0.855885	0.0845	*	0.00190669	tmem175	GO:0005765//lysosomal membrane;GO:0010008//endosome membrane;GO:0005768//endosome;GO:0016021//integral component of membrane;GO:0005764//lysosome	GO:0005267//potassium channel activity;GO:0022841//potassium ion leak channel activity	GO:0090385//phagosome-lysosome fusion;GO:0035751//regulation of lysosomal lumen pH;GO:0071805//potassium ion transmembrane transport	NA	NP_001093545.1//endosomal/lysomomal potassium channel TMEM175 [Danio rerio]	Danio rerio transmembrane protein 175 (tmem175), mRNA
110439347	1067	128.179	200.979	0.648885	0.0845	*	0.00191094	NA	NA	NA	NA	NA	XP_021330838.1//uncharacterized protein LOC110439347 [Danio rerio]	PREDICTED: Danio rerio uncharacterized LOC110439347 (LOC110439347), mRNA
100007897	4350	625.012	506.318	-0.303839	0.0845	*	0.00191343	pkn1b	NA	GO:0004674//protein serine/threonine kinase activity;GO:0005524//ATP binding	GO:0007165//signal transduction	K06071//protein kinase N [EC:2.7.11.13]	NP_001082929.1//protein kinase N1 [Danio rerio]	Danio rerio protein kinase N1b (pkn1b), mRNA
30083	699	1283.55	1064.25	-0.270305	0.0848	*	0.00192113	nme2b.1	NA	GO:0005524//ATP binding;GO:0004550//nucleoside diphosphate kinase activity	GO:0006228//UTP biosynthetic process;GO:0045765//regulation of angiogenesis;GO:0006241//CTP biosynthetic process;GO:0006183//GTP biosynthetic process	K00940//nucleoside-diphosphate kinase [EC:2.7.4.6]	NP_571001.1//nucleoside diphosphate kinase A [Danio rerio];XP_017207666.1//nucleoside diphosphate kinase A isoform X1 [Danio rerio]	Danio rerio NME/NM23 nucleoside diphosphate kinase 2b, tandem duplicate 1 (nme2b.1), mRNA;PREDICTED: Danio rerio NME/NM23 nucleoside diphosphate kinase 2b, tandem duplicate 1 (nme2b.1), transcript variant X1, mRNA
554231	1469	372.009	225.244	-0.72385	0.085	*	0.00193005	szrd1	NA	NA	NA	NA	NP_001025247.1//SUZ domain-containing protein 1 [Danio rerio]	Danio rerio SUZ RNA binding domain containing 1 (szrd1), mRNA
450055	1384	1023.95	861.93	-0.248498	0.085	*	0.00193265	fbxl3b	NA	NA	NA	K10269//F-box and leucine-rich repeat protein 3	NP_001006075.1//uncharacterized protein LOC450055 [Danio rerio];XP_016095420.1//PREDICTED: F-box/LRR-repeat protein 3-like [Sinocyclocheilus grahami]	Danio rerio F-box and leucine-rich repeat protein 3b (fbxl3b), mRNA
569471	10958	1991.78	1707.18	-0.222442	0.086	*	0.00195613	chd7	GO:0005634//nucleus	GO:0016817//hydrolase activity, acting on acid anhydrides;GO:0005524//ATP binding	GO:0060041//retina development in camera-type eye;GO:0002244//hematopoietic progenitor cell differentiation;GO:0051216//cartilage development;GO:0048935//peripheral nervous system neuron development;GO:0043009//chordate embryonic development;GO:0060319//primitive erythrocyte differentiation;GO:0042472//inner ear morphogenesis;GO:0014029//neural crest formation;GO:0001756//somitogenesis;GO:0048840…	K14437//chromodomain-helicase-DNA-binding protein 7 [EC:3.6.4.12]	XP_697956.4//chromodomain-helicase-DNA-binding protein 7 [Danio rerio]	PREDICTED: Danio rerio chromodomain helicase DNA binding protein 7 (chd7), mRNA
325288	1821	1402.37	1132.27	-0.308647	0.0868	*	0.0019784	olig2	NA	GO:0003700//DNA binding transcription factor activity;GO:0046983//protein dimerization activity	GO:0042552//myelination;GO:0048709//oligodendrocyte differentiation;GO:0007400//neuroblast fate determination;GO:0071542//dopaminergic neuron differentiation;GO:0021778//oligodendrocyte cell fate specification;GO:0048666//neuron development;GO:0007403//glial cell fate determination;GO:0021754//facial nucleus development;GO:0021520//spinal cord motor neuron cell fate specification;GO:0050769//posi…	K09085//class B basic helix-loop-helix protein 1/6/7	NP_835201.1//oligodendrocyte transcription factor 2 [Danio rerio]	Danio rerio oligodendrocyte lineage transcription factor 2 (olig2), mRNA
BGI_novel_G002360	2111	1491.62	1864.06	0.321569	0.0869	*	0.00198209	NA	NA	GO:0046983//protein dimerization activity	NA	K09114//MAX dimerization protein	NP_571312.2//max-interacting protein 1 isoform 1 [Danio rerio]	NA
559527	1834	903.588	751.606	-0.265689	0.0871	*	0.00198986	ankrd10b	NA	NA	NA	K15503//serine/threonine-protein phosphatase 6 regulatory ankyrin repeat subunit B;K15502//serine/threonine-protein phosphatase 6 regulatory ankyrin repeat subunit A;K17593//ankyrin repeat domain-containing protein 42	XP_005167508.1//ankyrin repeat domain-containing protein 10 isoform X1 [Danio rerio];NP_001070845.1//ankyrin repeat domain-containing protein 10 [Danio rerio];XP_005167509.1//ankyrin repeat domain-containing protein 10 isoform X2 [Danio rerio]	Danio rerio ankyrin repeat domain 10b (ankrd10b), mRNA;PREDICTED: Danio rerio ankyrin repeat domain 10b (ankrd10b), transcript variant X3, mRNA;PREDICTED: Danio rerio ankyrin repeat domain 10b (ankrd10b), transcript variant X2, mRNA;PREDICTED: Danio rerio ankyrin repeat domain 10b (ankrd10b), transcript variant X1, mRNA
560210	2316	56.8457	26.5141	-1.10029	0.0873	*	0.00199775	hsp70l	GO:0005634//nucleus;GO:0005737//cytoplasm	GO:0005524//ATP binding	NA	K03283//heat shock 70kDa protein 1/2/6/8	AAI71454.1//LOC560210 protein [Danio rerio]	Danio rerio heat shock cognate 70-kd protein, like (hsp70l), mRNA
30465	2016	448.787	329.023	-0.447846	0.0875	*	0.00200485	lhx5	GO:0005634//nucleus	GO:0046872//metal ion binding;GO:0043565//sequence-specific DNA binding	GO:0030900//forebrain development;GO:0001654//eye development;GO:0006355//regulation of transcription, DNA-templated;GO:0006351//transcription, DNA-templated	K18493//LIM homeobox protein 5	NP_571293.1//LIM/homeobox protein Lhx5 [Danio rerio]	Danio rerio LIM homeobox 5 (lhx5), mRNA
562702	3821	2225.65	2530.73	0.185328	0.0875	*	0.00200844	nlgn3a	GO:0005887//integral component of plasma membrane;GO:0045202//synapse	GO:0042043//neurexin family protein binding	GO:0007155//cell adhesion;GO:0050808//synapse organization;GO:0050804//modulation of chemical synaptic transmission	K07378//neuroligin	XP_021336713.1//neuroligin-3 isoform X2 [Danio rerio];XP_005157258.1//neuroligin-3 isoform X3 [Danio rerio];NP_001159804.1//neuroligin-3 [Danio rerio];XP_005157256.1//neuroligin-3 isoform X1 [Danio rerio]	PREDICTED: Danio rerio neuroligin 3a (nlgn3a), transcript variant X3, mRNA;Danio rerio neuroligin 3a (nlgn3a), mRNA;PREDICTED: Danio rerio neuroligin 3a (nlgn3a), transcript variant X2, mRNA;PREDICTED: Danio rerio neuroligin 3a (nlgn3a), transcript variant X4, mRNA;PREDICTED: Danio rerio neuroligin 3a (nlgn3a), transcript variant X1, mRNA
723995	3768	713.656	850.733	0.253476	0.0882	*	0.00202596	lgalsla	NA	GO:0030246//carbohydrate binding	NA	K09228//KRAB domain-containing zinc finger protein;K17522//galectin-5;K10093//galectin-9;K08114//receptor-type tyrosine-protein phosphatase zeta [EC:3.1.3.48];K06832//galectin-8;K14799//pre-rRNA-processing protein TSR1	NP_001038765.1//galectin-related protein [Danio rerio]	Danio rerio lectin, galactoside-binding-like a (lgalsla), mRNA
393285	4768	1100.56	1441.04	0.388883	0.0883	*	0.00203088	irs2a	NA	GO:0005158//insulin receptor binding	GO:0001666//response to hypoxia	K07187//insulin receptor substrate 2	XP_021322439.1//insulin receptor substrate 2 isoform X1 [Danio rerio];NP_956609.1//insulin receptor substrate 2 [Danio rerio]	PREDICTED: Danio rerio insulin receptor substrate 2a (irs2a), transcript variant X1, mRNA;PREDICTED: Danio rerio insulin receptor substrate 2a (irs2a), transcript variant X2, misc_RNA;Danio rerio insulin receptor substrate 2a (irs2a), mRNA
436735	861	125.082	198.571	0.666782	0.0893	*	0.00205797	dusp23b	NA	GO:0008138//protein tyrosine/serine/threonine phosphatase activity;GO:0004725//protein tyrosine phosphatase activity	NA	K14165//atypical dual specificity phosphatase [EC:3.1.3.16 3.1.3.48]	NP_001002462.1//dual specificity protein phosphatase 23 [Danio rerio]	Danio rerio dual specificity phosphatase 23b (dusp23b), mRNA
567022	4334	1571.57	1344.42	-0.225218	0.0895	*	0.00206329	zzz3	NA	GO:0003677//DNA binding;GO:0008270//zinc ion binding	NA	K11294//nucleolin	NP_001093497.1//ZZ-type zinc finger-containing protein 3 [Danio rerio]	Danio rerio zinc finger, ZZ-type containing 3 (zzz3), mRNA;PREDICTED: Danio rerio zinc finger, ZZ-type containing 3 (zzz3), transcript variant X1, mRNA
565164	8070	5793.33	6365.91	0.135975	0.0895	*	0.00206686	apbb1	GO:0005634//nucleus;GO:0005737//cytoplasm	GO:0001540//amyloid-beta binding;GO:0008134//transcription factor binding	GO:0006355//regulation of transcription, DNA-templated	K04529//amyloid beta A4 precursor protein-binding family B member 1	XP_009303477.1//amyloid beta A4 precursor protein-binding family B member 1 isoform X3 [Danio rerio];XP_005155644.1//amyloid beta A4 precursor protein-binding family B member 1 isoform X1 [Danio rerio];XP_003199365.2//amyloid beta A4 precursor protein-binding family B member 1 isoform X2 [Danio rerio]	PREDICTED: Danio rerio amyloid beta (A4) precursor protein-binding, family B, member 1 (Fe65) (apbb1), transcript variant X2, mRNA;PREDICTED: Danio rerio amyloid beta (A4) precursor protein-binding, family B, member 1 (Fe65) (apbb1), transcript variant X1, mRNA;PREDICTED: Danio rerio amyloid beta (A4) precursor protein-binding, family B, member 1 (Fe65) (apbb1), transcript variant X3, mRNA
BGI_novel_G001445	7896	520.973	681.98	0.38852	0.09	*	0.00208491	NA	NA	GO:0003676//nucleic acid binding	GO:0015074//DNA integration	K05106//Eph receptor A5 [EC:2.7.10.1];K03283//heat shock 70kDa protein 1/2/6/8;K00025//malate dehydrogenase [EC:1.1.1.37];K04612//calcium-sensing receptor	XP_018964562.1//PREDICTED: uncharacterized protein LOC109095310 [Cyprinus carpio]	NA
393402	1512	165.671	103.682	-0.676149	0.09	*	0.00208556	znf277	NA	GO:0003676//nucleic acid binding	NA	K11436//type I protein arginine methyltransferase [EC:2.1.1.319];K07575//PUA domain protein;K14816//pre-60S factor REI1	NP_956724.1//zinc finger protein 277 [Danio rerio];XP_016118046.1//PREDICTED: zinc finger protein 277-like [Sinocyclocheilus grahami]	Danio rerio zinc finger protein 277 (znf277), mRNA;PREDICTED: Danio rerio zinc finger protein 277 (znf277), transcript variant X1, mRNA
387591	3691	10713.5	11919.9	0.153941	0.09	*	0.00208625	ivns1abpa	GO:0005634//nucleus;GO:0015629//actin cytoskeleton;GO:0005737//cytoplasm	NA	NA	K15046//influenza virus NS1A-binding protein	NP_954973.2//influenza virus NS1A-binding protein homolog A [Danio rerio]	PREDICTED: Danio rerio influenza virus NS1A binding protein a (ivns1abpa), transcript variant X1, mRNA;Danio rerio influenza virus NS1A binding protein a (ivns1abpa), mRNA
BGI_novel_G004049	6721	1058.06	785.901	-0.428999	0.0901	*	0.00209222	NA	NA	NA	NA	K13862//solute carrier family 4 (sodium borate transporter), member 11	XP_005156613.1//sodium bicarbonate transporter-like protein 11 isoform X1 [Danio rerio]	NA
559531	4742	534.492	418.08	-0.35439	0.0903	*	0.00210226	mxd4	NA	GO:0046983//protein dimerization activity	NA	K09114//MAX dimerization protein	XP_018965892.1//PREDICTED: LOW QUALITY PROTEIN: max dimerization protein 4-like [Cyprinus carpio];XP_021332244.1//max dimerization protein 4 isoform X2 [Danio rerio]	PREDICTED: Danio rerio MAX dimerization protein 4 (mxd4), transcript variant X1, mRNA;PREDICTED: Danio rerio MAX dimerization protein 4 (mxd4), transcript variant X2, mRNA
100034657	7379	2718.27	3062.22	0.17189	0.0903	*	0.00210256	si:dkey-81h8.1	GO:0016021//integral component of membrane	NA	NA	K22190//membrane-spanning 4-domains subfamily A member 3/4/8/12/15/18	NP_001076576.1//uncharacterized protein LOC100034657 [Danio rerio];XP_016321686.1//PREDICTED: uncharacterized protein LOC107672832 isoform X1 [Sinocyclocheilus anshuiensis];XP_016321687.1//PREDICTED: high affinity immunoglobulin epsilon receptor subunit beta-like isoform X2 [Sinocyclocheilus anshuiensis]	Danio rerio si:dkey-81h8.1 (si:dkey-81h8.1), mRNA
100537698	2530	790	640.506	-0.302641	0.0909	*	0.00211961	si:cabz01066312.1	NA	GO:0003777//microtubule motor activity	GO:0007018//microtubule-based movement	K10395//kinesin family member 4/21/27	XP_003198627.2//kinesin-like protein KIF21A [Danio rerio]	PREDICTED: Danio rerio si:cabz01066312.1 (si:cabz01066312.1), mRNA
100149007	4376	2358.37	2082.68	-0.179351	0.0912	*	0.00212774	NA	NA	GO:0003676//nucleic acid binding	NA	K09228//KRAB domain-containing zinc finger protein	XP_007231883.1//PREDICTED: zinc finger protein 319 [Astyanax mexicanus]	PREDICTED: Danio rerio zinc finger protein 319-like (LOC100149007), mRNA
100009663	4273	2044.51	1745.5	-0.228119	0.0912	*	0.00213135	atg9a	GO:0005794//Golgi apparatus;GO:0000407//phagophore assembly site;GO:0016021//integral component of membrane;GO:0005776//autophagosome;GO:0030659//cytoplasmic vesicle membrane	NA	GO:0034497//protein localization to phagophore assembly site;GO:0044805//late nucleophagy;GO:0006914//autophagy;GO:0015031//protein transport;GO:0000422//autophagy of mitochondrion	K17907//autophagy-related protein 9	NP_001076500.1//autophagy-related protein 9A [Danio rerio];XP_005165816.1//autophagy-related protein 9A isoform X1 [Danio rerio]	Danio rerio ATG9 autophagy related 9 homolog A (S. cerevisiae) (atg9a), mRNA;PREDICTED: Danio rerio ATG9 autophagy related 9 homolog A (S. cerevisiae) (atg9a), transcript variant X2, mRNA;PREDICTED: Danio rerio ATG9 autophagy related 9 homolog A (S. cerevisiae) (atg9a), transcript variant X1, mRNA
550460	1976	238.514	349.641	0.551799	0.0915	*	0.00214048	hexa	NA	GO:0102148//N-acetyl-beta-D-galactosaminidase activity;GO:0004563//beta-N-acetylhexosaminidase activity	GO:0005975//carbohydrate metabolic process	K12373//hexosaminidase [EC:3.2.1.52]	XP_021326163.1//beta-hexosaminidase subunit alpha isoform X1 [Danio rerio];AAI52604.1//Zgc:112084 protein [Danio rerio]	Danio rerio hexosaminidase A (alpha polypeptide) (hexa), mRNA;PREDICTED: Danio rerio hexosaminidase A (alpha polypeptide) (hexa), transcript variant X1, mRNA
569338	1963	274.53	364.922	0.410623	0.0916	*	0.00214693	serinc2	GO:0016021//integral component of membrane	GO:0015194//L-serine transmembrane transporter activity	NA	K16316//serine/threonine-protein kinase 31 [EC:2.7.11.1]	NP_001038647.1//serine incorporator 2 precursor [Danio rerio]	Danio rerio serine incorporator 2 (serinc2), mRNA
553986	4389	611.883	375.536	-0.704304	0.092	*	0.00215861	pcdh1g2	GO:0016021//integral component of membrane;GO:0005886//plasma membrane	GO:0005509//calcium ion binding	GO:0007156//homophilic cell adhesion via plasma membrane adhesion molecules	K16495//protocadherin gamma subfamily A	NP_001018871.1//protocadherin 1 gamma 3 precursor [Danio rerio]	Danio rerio protocadherin 1 gamma 2 (pcdh1g2), mRNA
568430	1883	1089.79	931.24	-0.226828	0.0923	*	0.00216907	gpr37b	GO:0016021//integral component of membrane	GO:0004930//G-protein coupled receptor activity	NA	K04243//G protein-coupled receptor 37 (endothelin receptor type B-like)	NP_001137521.1//G protein-coupled receptor 37b precursor [Danio rerio]	Danio rerio G protein-coupled receptor 37b (gpr37b), mRNA
170782	2560	1597.25	1388.85	-0.201704	0.0927	*	0.00218349	mkrn1	NA	GO:0046872//metal ion binding;GO:0016740//transferase activity	GO:0016567//protein ubiquitination	K15687//E3 ubiquitin-protein ligase makorin [EC:2.3.2.27]	NP_694510.1//probable E3 ubiquitin-protein ligase makorin-1 [Danio rerio]	Danio rerio makorin, ring finger protein, 1 (mkrn1), mRNA
101882488	4289	163.045	248.757	0.609474	0.0927	*	0.0021839	NA	GO:0005622//intracellular	GO:0008270//zinc ion binding	NA	K10652//tripartite motif-containing protein 25 [EC:2.3.2.27];K21343//ubiquitin carboxyl-terminal hydrolase 15 [EC:3.4.19.12];K12006//tripartite motif-containing protein 16	XP_003197990.1//tripartite motif-containing protein 16-like [Danio rerio]	PREDICTED: Danio rerio tripartite motif-containing protein 16-like (LOC101882488), mRNA
571855	704	8.70241	22.1645	1.34876	0.0927	*	0.00218893	si:dkey-9i23.4	NA	NA	NA	K22244//regenerating islet-derived protein 4	NP_001139080.1//uncharacterized protein LOC571855 precursor [Danio rerio]	Danio rerio si:dkey-9i23.4 (si:dkey-9i23.4), mRNA
100329707	12533	4797.93	5322.9	0.149798	0.0927	*	0.00218981	farp1	GO:0005856//cytoskeleton	GO:0008092//cytoskeletal protein binding;GO:0005089//Rho guanyl-nucleotide exchange factor activity	GO:0035023//regulation of Rho protein signal transduction	K17477//FERM, RhoGEF and pleckstrin domain-containing protein 1	XP_016396721.1//PREDICTED: FERM, RhoGEF and pleckstrin domain-containing protein 1-like isoform X1 [Sinocyclocheilus rhinocerous];XP_016100548.1//PREDICTED: FERM, RhoGEF and pleckstrin domain-containing protein 1-like [Sinocyclocheilus grahami];XP_016328397.1//PREDICTED: FERM, RhoGEF and pleckstrin domain-containing protein 1-like isoform X1 [Sinocyclocheilus anshuiensis];XP_016328398.1//PREDICTE…	PREDICTED: Danio rerio FERM, RhoGEF (ARHGEF) and pleckstrin domain protein 1 (chondrocyte-derived) (farp1), mRNA
570542	2911	712.597	890.943	0.322246	0.094	*	0.002224	stambpl1	NA	NA	NA	K11867//AMSH-like protease [EC:3.4.19.12]	XP_009304952.1//AMSH-like protease isoform X1 [Danio rerio];XP_699129.2//AMSH-like protease isoform X3 [Danio rerio];XP_009304953.1//AMSH-like protease isoform X2 [Danio rerio]	PREDICTED: Danio rerio STAM binding protein-like 1 (stambpl1), transcript variant X2, mRNA;PREDICTED: Danio rerio STAM binding protein-like 1 (stambpl1), transcript variant X1, mRNA;PREDICTED: Danio rerio STAM binding protein-like 1 (stambpl1), transcript variant X3, mRNA
335008	2341	350.494	489.052	0.480601	0.0943	*	0.00223201	pla2g15	NA	NA	NA	K06129//lysophospholipase III [EC:3.1.1.5]	XP_016375269.1//PREDICTED: group XV phospholipase A2 [Sinocyclocheilus rhinocerous]	PREDICTED: Danio rerio phospholipase A2, group XV (pla2g15), mRNA
BGI_novel_G003804	1916	301.362	422.673	0.488048	0.0943	*	0.00223504	NA	NA	NA	NA	K12041//solute carrier family 9 (sodium/hydrogen exchanger), member 6/7	XP_018967176.1//PREDICTED: sodium/hydrogen exchanger 6-like [Cyprinus carpio]	NA
30766	2655	1006.68	779.706	-0.3686	0.0943	*	0.00223992	tal1	GO:0005634//nucleus	GO:0000981//RNA polymerase II transcription factor activity, sequence-specific DNA binding;GO:0003677//DNA binding;GO:0000977//RNA polymerase II regulatory region sequence-specific DNA binding;GO:0043565//sequence-specific DNA binding;GO:0046983//protein dimerization activity	GO:0030099//myeloid cell differentiation;GO:0001568//blood vessel development;GO:0060217//hemangioblast cell differentiation;GO:0003007//heart morphogenesis;GO:0030878//thyroid gland development;GO:0035162//embryonic hemopoiesis;GO:0060214//endocardium formation;GO:0060216//definitive hemopoiesis;GO:0048368//lateral mesoderm development;GO:0003160//endocardium morphogenesis;GO:0001570//vasculogen…	K09068//T-cell acute lymphocytic leukemia protein	NP_998402.1//T-cell acute lymphocytic leukemia protein 1 homolog [Danio rerio]	Danio rerio T-cell acute lymphocytic leukemia 1 (tal1), mRNA
556416	4040	1461.27	1197.55	-0.28713	0.0944	*	0.00224415	proser1	NA	NA	NA	K10955//mucin-2	XP_684322.3//proline and serine-rich protein 1 isoform X1 [Danio rerio];XP_005155338.1//proline and serine-rich protein 1 isoform X2 [Danio rerio]	PREDICTED: Danio rerio proline and serine rich 1 (proser1), transcript variant X2, mRNA;PREDICTED: Danio rerio proline and serine rich 1 (proser1), transcript variant X1, mRNA
30657	1414	315.119	228.265	-0.465185	0.0947	*	0.00225324	arxa	GO:0005634//nucleus	GO:0043565//sequence-specific DNA binding	GO:0003322//pancreatic A cell development;GO:0007275//multicellular organism development;GO:0021539//subthalamus development;GO:0006355//regulation of transcription, DNA-templated;GO:0006351//transcription, DNA-templated;GO:0048666//neuron development	K09452//homeobox protein aristaless-related	NP_571459.1//aristaless-related homeobox protein [Danio rerio]	Danio rerio aristaless related homeobox a (arxa), mRNA
556980	2512	54.8334	21.3047	-1.36388	0.095	*	0.00226534	sdccag8	NA	NA	NA	K16488//serologically defined colon cancer antigen 8	NP_001333091.1//serologically defined colon cancer antigen 8 homolog [Danio rerio];XP_021336267.1//serologically defined colon cancer antigen 8 homolog isoform X1 [Danio rerio]	Danio rerio serologically defined colon cancer antigen 8 (sdccag8), mRNA;PREDICTED: Danio rerio serologically defined colon cancer antigen 8 (sdccag8), transcript variant X1, mRNA
100333060	4115	5751.92	6437.06	0.162357	0.0952	*	0.00227322	pitpnab	GO:0005622//intracellular	NA	GO:0006810//transport	NA	XP_002663601.1//phosphatidylinositol transfer protein alpha isoform [Danio rerio]	PREDICTED: Danio rerio phosphatidylinositol transfer protein, alpha b (pitpnab), mRNA
BGI_novel_G003806	861	249.224	331.127	0.409941	0.0953	*	0.00227856	NA	GO:0005840//ribosome	GO:0003735//structural constituent of ribosome	GO:0006412//translation	K02983//small subunit ribosomal protein S30e	AAH92983.1//Zgc:110695 [Danio rerio]	NA
402816	1493	726.375	591.709	-0.295826	0.0956	*	0.00228645	pou4f2	GO:0005634//nucleus	GO:0043565//sequence-specific DNA binding;GO:0003700//DNA binding transcription factor activity	GO:0006351//transcription, DNA-templated;GO:0007420//brain development	K09366//POU domain transcription factor, class 4	NP_997972.1//POU domain, class 4, transcription factor 2 [Danio rerio]	Danio rerio POU class 4 homeobox 2 (pou4f2), mRNA
BGI_novel_G000499	1876	2.25342	5.92054	1.39361	0.0959	*	0.00229697	NA	NA	NA	NA	K10334//ankyrin repeat and SOCS box protein 12	XP_016095930.1//PREDICTED: ankyrin repeat and SOCS box protein 12-like [Sinocyclocheilus grahami]	NA
325317	2477	4141.66	4659.21	0.169876	0.0962	*	0.00230671	calr	GO:0005783//endoplasmic reticulum	GO:0051082//unfolded protein binding;GO:0005509//calcium ion binding	GO:0006457//protein folding	K08057//calreticulin	NP_956007.2//calreticulin precursor [Danio rerio]	Danio rerio calreticulin (calr), mRNA
571547	2300	208.29	148.044	-0.492569	0.0968	*	0.00232636	mgea5l	NA	NA	NA	K15719//protein O-GlcNAcase / histone acetyltransferase [EC:3.2.1.169 2.3.1.48]	XP_009304604.1//protein O-GlcNAcase-like [Danio rerio]	PREDICTED: Danio rerio meningioma expressed antigen 5 (hyaluronidase) like (mgea5l), mRNA
103909792	3332	2072.88	1788.69	-0.212729	0.0968	*	0.00232825	NA	NA	GO:0061630//ubiquitin protein ligase activity;GO:0016874//ligase activity	GO:0006511//ubiquitin-dependent protein catabolic process	K05633//atrophin-1 interacting protein 5 (WW domain containing E3 ubiquitin protein ligase 1) [EC:2.3.2.26]	XP_017209385.1//NEDD4-like E3 ubiquitin-protein ligase WWP1 [Danio rerio]	PREDICTED: Danio rerio NEDD4-like E3 ubiquitin-protein ligase WWP1 (LOC103909792), mRNA
100005504	510	7.74548	2.84283	-1.44603	0.0968	*	0.00233073	gig2l	NA	GO:0003950//NAD+ ADP-ribosyltransferase activity	NA	NA	NP_001232918.1//uncharacterized protein LOC100005504 [Danio rerio]	Danio rerio grass carp reovirus (GCRV)-induced gene 2l (gig2l), mRNA
406648	1371	1148.6	1340.76	0.223177	0.097	*	0.00233883	ppt1	GO:0005764//lysosome	GO:0008474//palmitoyl-(protein) hydrolase activity	GO:0006898//receptor-mediated endocytosis;GO:0002084//protein depalmitoylation	K01074//palmitoyl-protein thioesterase [EC:3.1.2.22]	NP_998504.1//palmitoyl-protein thioesterase 1 precursor [Danio rerio];XP_005159823.1//palmitoyl-protein thioesterase 1 isoform X1 [Danio rerio]	PREDICTED: Danio rerio palmitoyl-protein thioesterase 1 (ceroid-lipofuscinosis, neuronal 1, infantile) (ppt1), transcript variant X1, mRNA;Danio rerio palmitoyl-protein thioesterase 1 (ceroid-lipofuscinosis, neuronal 1, infantile) (ppt1), mRNA;PREDICTED: Danio rerio palmitoyl-protein thioesterase 1 (ceroid-lipofuscinosis, neuronal 1, infantile) (ppt1), transcript variant X2, mRNA;PREDICTED: Danio…
564658	1357	722.447	586.021	-0.301941	0.0987	*	0.00238411	scrt1a	NA	GO:0003676//nucleic acid binding	NA	K09228//KRAB domain-containing zinc finger protein	XP_010889864.1//PREDICTED: transcriptional repressor scratch 1 [Esox lucius]	Danio rerio scratch family zinc finger 1a (scrt1a), mRNA
791728	1889	106.189	158.263	0.575693	0.0987	*	0.00238544	renbp	NA	GO:0050121//N-acylglucosamine 2-epimerase activity;GO:0004866//endopeptidase inhibitor activity	GO:0006044//N-acetylglucosamine metabolic process	K01787//N-acylglucosamine 2-epimerase [EC:5.1.3.8]	NP_001119915.1//N-acylglucosamine 2-epimerase [Danio rerio]	Danio rerio renin binding protein (renbp), mRNA
445214	2730	296.946	218.128	-0.445028	0.0988	*	0.00239115	nr2e1	GO:0005634//nucleus	GO:0003707//steroid hormone receptor activity;GO:0008270//zinc ion binding;GO:0043565//sequence-specific DNA binding;GO:0003700//DNA binding transcription factor activity	GO:0006351//transcription, DNA-templated	K08545//nuclear receptor subfamily 2 group E member 1	XP_016391468.1//PREDICTED: nuclear receptor subfamily 2 group E member 1-like [Sinocyclocheilus rhinocerous]	Danio rerio nuclear receptor subfamily 2, group E, member 1 (nr2e1), mRNA
572225	3189	544.828	443.059	-0.298302	0.0988	*	0.00239466	NA	NA	GO:0003676//nucleic acid binding	NA	K09228//KRAB domain-containing zinc finger protein	XP_009292950.1//zinc finger protein 501-like isoform X1 [Danio rerio];XP_021449807.1//zinc finger protein 721-like [Oncorhynchus mykiss]	PREDICTED: Danio rerio zinc finger protein 501 (LOC572225), mRNA
101885935	6042	407.274	567.418	0.478414	0.0988	*	0.00239658	NA	NA	NA	NA	K19721//collagen, type V/XI/XXIV/XXVII, alpha	XP_006814188.1//PREDICTED: collagen alpha-5(IV) chain-like [Saccoglossus kowalevskii];CUU98565.1//hypothetical transcript [Hymenolepis microstoma]	PREDICTED: Danio rerio collagen alpha-1(XXVI) chain-like (LOC101885935), mRNA
80939	5819	2200.73	2454.31	0.157337	0.0988	*	0.0024011	papss2b	NA	GO:0005524//ATP binding;GO:0004020//adenylylsulfate kinase activity;GO:0004781//sulfate adenylyltransferase (ATP) activity	GO:0000103//sulfate assimilation	K13811//3'-phosphoadenosine 5'-phosphosulfate synthase [EC:2.7.7.4 2.7.1.25]	XP_016139612.1//PREDICTED: bifunctional 3'-phosphoadenosine 5'-phosphosulfate synthase 2-like [Sinocyclocheilus grahami]	Danio rerio 3'-phosphoadenosine 5'-phosphosulfate synthase 2b (papss2b), mRNA
323269	5392	1781.22	1462.68	-0.284252	0.0988	*	0.00240378	zbtb16a	NA	GO:0003676//nucleic acid binding	NA	K09228//KRAB domain-containing zinc finger protein;K10055//zinc finger and BTB domain-containing protein 16	AAI65228.1//Zbtb16 protein [Danio rerio];ADB90284.1//promyelocytic leukemia zinc finger protein [Labeo rohita];XP_009293566.1//zinc finger and BTB domain-containing protein 16-A isoform X1 [Danio rerio]	Danio rerio zinc finger and BTB domain containing 16a (zbtb16a), mRNA;PREDICTED: Danio rerio zinc finger and BTB domain containing 16a (zbtb16a), transcript variant X1, mRNA
BGI_novel_G002540	5628	715.118	866.154	0.276443	0.0989	*	0.00240833	NA	NA	NA	NA	NA
[truncated: 31,682 more rows]

## Sheet: Aged
GeneID	Length	WT_old-Expression	sgsh_old-Expression	log2FoldChange(sgsh_old/WT_old)	Padj	Up/Down-Regulation	Pvalue	Symbol	Cellular Component	Molecular Function	Biological Process	Kegg Orthology	Nr Description	Desc
[truncated: 32,664 more rows]
