# Supplementary material for: ExIR enables prioritizing driver and biomarker genes from omics data in a reference free manner
Source: iScience. 2026 Jun 8;29(6):116303. doi: 10.1016/j.isci.2026.116303 (PMC13264208; doi:10.1016/j.isci.2026.116303)
Supplement: Table S8. GO analyses of transcriptomic mediators conserved across ExIR analyses of sgsh zebrafish brain [file mmc8.xlsx]

## Sheet: Table S8
	ONTOLOGY	ID	Description	GeneRatio	BgRatio	pvalue	p.adjust	qvalue	geneID	Count
GO:0031629	BP	GO:0031629	synaptic vesicle fusion to presynaptic active zone membrane	2029-03-01	19/18284	3.41732836911539e-06	0.000405626	0.000229693	snap47/stx3a/stx4	3
GO:0099500	BP	GO:0099500	vesicle fusion to plasma membrane	2029-03-01	19/18284	3.41732836911539e-06	0.000405626	0.000229693	snap47/stx3a/stx4	3
GO:0048499	BP	GO:0048499	synaptic vesicle membrane organization	2029-03-01	20/18284	4.01609974337305e-06	0.000405626	0.000229693	snap47/stx3a/stx4	3
GO:0006906	BP	GO:0006906	vesicle fusion	2029-04-01	81/18284	7.80242778622307e-06	0.000521101	0.000295082	snap47/stx3a/stx4/vamp2	4
GO:0090174	BP	GO:0090174	organelle membrane fusion	2029-04-01	83/18284	8.59902527611319e-06	0.000521101	0.000295082	snap47/stx3a/stx4/vamp2	4
GO:0061025	BP	GO:0061025	membrane fusion	2029-04-01	89/18284	1.13506393486899e-05	0.000573207	0.000324588	snap47/stx3a/stx4/vamp2	4
GO:0048284	BP	GO:0048284	organelle fusion	2029-04-01	100/18284	1.80108305016555e-05	0.000779612	0.000441468	snap47/stx3a/stx4/vamp2	4
GO:0000422	BP	GO:0000422	autophagy of mitochondrion	2029-03-01	38/18284	2.91540644878632e-05	0.00098152	0.000555803	atg13/atg9b/pink1	3
GO:0061726	BP	GO:0061726	mitochondrion disassembly	2029-03-01	38/18284	2.91540644878632e-05	0.00098152	0.000555803	atg13/atg9b/pink1	3
GO:0140029	BP	GO:0140029	exocytic process	2029-03-01	52/18284	7.52442554589191e-05	0.0022799	0.00129103	snap47/stx3a/stx4	3
GO:0016079	BP	GO:0016079	synaptic vesicle exocytosis	2029-03-01	55/18284	8.90376314574474e-05	0.00245258	0.00138882	snap47/stx3a/stx4	3
GO:1903008	BP	GO:1903008	organelle disassembly	2029-03-01	57/18284	9.90925995872012e-05	0.00250209	0.00141685	atg13/atg9b/pink1	3
GO:0016050	BP	GO:0016050	vesicle organization	2029-04-01	170/18284	0.000142885	0.00333033	0.00188586	snap47/stx3a/stx4/vamp2	4
GO:0044804	BP	GO:0044804	autophagy of nucleus	2029-02-01	14/18284	0.000218448	0.00423875	0.00240027	atg13/atg9b	2
GO:0007269	BP	GO:0007269	neurotransmitter secretion	2029-03-01	77/18284	0.000242509	0.00423875	0.00240027	snap47/stx3a/stx4	3
GO:0099643	BP	GO:0099643	signal release from synapse	2029-03-01	77/18284	0.000242509	0.00423875	0.00240027	snap47/stx3a/stx4	3
GO:0007044	BP	GO:0007044	cell-substrate junction assembly	2029-02-01	15/18284	0.000251807	0.00423875	0.00240027	itgb4/pleca	2
GO:0150115	BP	GO:0150115	cell-substrate junction organization	2029-02-01	15/18284	0.000251807	0.00423875	0.00240027	itgb4/pleca	2
GO:0046653	BP	GO:0046653	tetrahydrofolate metabolic process	2029-02-01	16/18284	0.000287496	0.00458481	0.00259623	mthfd1b/zgc:153031	2
GO:0006760	BP	GO:0006760	folic acid-containing compound metabolic process	2029-02-01	19/18284	0.000408475	0.00591182	0.00334767	mthfd1b/zgc:153031	2
GO:0045055	BP	GO:0045055	regulated exocytosis	2029-03-01	92/18284	0.00040973	0.00591182	0.00334767	snap47/stx3a/stx4	3
GO:0006836	BP	GO:0006836	neurotransmitter transport	2029-03-01	101/18284	0.000538545	0.00691198	0.00391403	snap47/stx3a/stx4	3
GO:0001505	BP	GO:0001505	regulation of neurotransmitter levels	2029-03-01	103/18284	0.000570296	0.00691198	0.00391403	snap47/stx3a/stx4	3
GO:0099003	BP	GO:0099003	vesicle-mediated transport in synapse	2029-03-01	103/18284	0.000570296	0.00691198	0.00391403	snap47/stx3a/stx4	3
GO:0099504	BP	GO:0099504	synaptic vesicle cycle	2029-03-01	103/18284	0.000570296	0.00691198	0.00391403	snap47/stx3a/stx4	3
GO:0031201	CC	GO:0031201	SNARE complex	2029-04-01	64/18602	2.83653861841978e-06	0.000241106	0.000125405	snap47/stx3a/stx4/vamp2	4
GO:0048787	CC	GO:0048787	presynaptic active zone membrane	2029-02-01	14/18602	0.000211085	0.00706835	0.00367642	stx3a/stx4	2
GO:0030133	CC	GO:0030133	transport vesicle	2029-04-01	200/18602	0.000249471	0.00706835	0.00367642	cltcb/stx3a/stx4/vamp2	4
GO:0000407	CC	GO:0000407	phagophore assembly site	2029-02-01	19/18602	0.000394741	0.00838825	0.00436293	atg13/atg9b	2
GO:0005484	MF	GO:0005484	SNAP receptor activity	2027-04-01	48/17771	7.85387941473045e-07	4.39817247224905e-05	2.56284486164889e-05	snap47/stx3a/stx4/vamp2	4
GO:0000149	MF	GO:0000149	SNARE binding	2027-04-01	113/17771	2.42957354177576e-05	0.000680281	0.000396404	snap47/stx3a/stx4/vamp2	4
GO:0030674	MF	GO:0030674	protein-macromolecule adaptor activity	2027-04-01	156/17771	8.56701697906929e-05	0.00159918	0.000931851	snap47/stx3a/stx4/vamp2	4
GO:0016411	MF	GO:0016411	acylglycerol O-acyltransferase activity	2027-02-01	14/17771	0.000200028	0.00280039	0.00163181	agpat3/dgat1b	2
GO:0060090	MF	GO:0060090	molecular adaptor activity	2027-04-01	209/17771	0.000263845	0.00295506	0.00172193	snap47/stx3a/stx4/vamp2	4
GO:0016646	MF	GO:0016646	oxidoreductase activity, acting on the CH-NH group of donors, NAD or NADP as acceptor	2027-02-01	22/17771	0.00050397	0.00470372	0.00274089	mthfd1b/zgc:153031	2
GO:0016645	MF	GO:0016645	oxidoreductase activity, acting on the CH-NH group of donors	2027-02-01	34/17771	0.00121025	0.00968199	0.00564176	mthfd1b/zgc:153031	2
